# Supplementary material for: Brain charts for the human lifespan
Source: Nature. 2022 Apr 6;604(7906):525–33. doi: 10.1038/s41586-022-04554-y (PMC9021021; doi:10.1038/s41586-022-04554-y)
Supplement: Supplementary file 3 — Demographic information. SI1.1, sample size and acquisition parameters for each individual study. SI1.2–SI1.42, demographic information per study and sex for each individual brain imaging phenotype (that is, SI1.2 has demographics for all control subjects included in the GMV model, SI1.3 for all subjects included in the WMV model, etc.). Thus these contain all demographics and sample sizes related to the models presented in Figs. 1, 2. [file 41586_2022_4554_MOESM3_ESM.zip]

Archive with 47 entries (46 files):
- Table1_Demographics/
- Table1_Demographics/Table_1_2_Grey_matter_volume.csv
- Table1_Demographics/Table_1_3_White_matter_volume.csv
- Table1_Demographics/Table_1_21_medialorbitofrontal.csv
- Table1_Demographics/.DS_Store
- __MACOSX/Table1_Demographics/._.DS_Store
- Table1_Demographics/Table_1_18_lateraloccipital.csv
- Table1_Demographics/Table_1_42_insula.csv
- Table1_Demographics/Table_1_27_parstriangularis.csv
- Table1_Demographics/Table_1_24_paracentral.csv
- Table1_Demographics/Table_1_23_parahippocampal.csv
- Table1_Demographics/Table_1_5_Ventricular_volume.csv
- Table1_Demographics/Table_1_7_Mean_cortical_thickness.csv
- Table1_Demographics/Table_1_37_superiortemporal.csv
- Table1_Demographics/Table_1_35_superiorfrontal.csv
- Table1_Demographics/Table_1_29_postcentral.csv
- Table1_Demographics/Table_1_20_lingual.csv
- Table1_Demographics/Table_1_4_Subcortical_grey_matter_volume.csv
- Table1_Demographics/Table_1_1_Acquisition_and_Demographics.csv
- __MACOSX/Table1_Demographics/._Table_1_1_Acquisition_and_Demographics.csv
- Table1_Demographics/Table_1_40_temporalpole.csv
- Table1_Demographics/Table_1_11_caudalmiddlefrontal.csv
- Table1_Demographics/Table_1_30_posteriorcingulate.csv
- Table1_Demographics/Table_1_13_entorhinal.csv
- Table1_Demographics/Table_1_34_rostralmiddlefrontal.csv
- Table1_Demographics/Table_1_33_rostralanteriorcingulate.csv
- Table1_Demographics/Table_1_36_superiorparietal.csv
- Table1_Demographics/Table_1_31_precentral.csv
- Table1_Demographics/Table_1_16_inferiortemporal.csv
- Table1_Demographics/Table_1_22_middletemporal.csv
- Table1_Demographics/Table_1_17_isthmuscingulate.csv
- Table1_Demographics/Table_1_8_Total_surface_area.csv
- Table1_Demographics/Table_1_39_frontalpole.csv
- Table1_Demographics/Table_1_19_lateralorbitofrontal.csv
- Table1_Demographics/Table_1_15_inferiorparietal.csv
- Table1_Demographics/Table_1_26_parsorbitalis.csv
- Table1_Demographics/Table_1_12_cuneus.csv
- Table1_Demographics/Table_1_6_Total_cerebrum_volume.csv
- Table1_Demographics/Table_1_25_parsopercularis.csv
- Table1_Demographics/Table_1_38_supramarginal.csv
- Table1_Demographics/Table_1_41_transversetemporal.csv
- Table1_Demographics/Table_1_32_precuneus.csv
- Table1_Demographics/Table_1_9_bankssts.csv
- Table1_Demographics/Table_1_10_caudalanteriorcingulate.csv
- __MACOSX/Table1_Demographics/._Table_1_10_caudalanteriorcingulate.csv
- Table1_Demographics/Table_1_14_fusiform.csv
- Table1_Demographics/Table_1_28_pericalcarine.csv
