# Supplementary material for: Brain charts for the human lifespan
Source: Nature. 2022 Apr 6;604(7906):525–33. doi: 10.1038/s41586-022-04554-y (PMC9021021; doi:10.1038/s41586-022-04554-y)
Supplement: Supplementary file 3 — Demographic information. SI1.1, sample size and acquisition parameters for each individual study. SI1.2–SI1.42, demographic information per study and sex for each individual brain imaging phenotype (that is, SI1.2 has demographics for all control subjects included in the GMV model, SI1.3 for all subjects included in the WMV model, etc.). Thus these contain all demographics and sample sizes related to the models presented in Figs. 1, 2. [file 41586_2022_4554_MOESM3_ESM.zip › Table1_Demographics/Table_1_4_Subcortical_grey_matter_volume.csv]

Study	Sex	Sample size	Mean Age (in days)	Minimum age (in days)	Maximum age (in days)
3R-BRAIN	Female	146	9796.5	7081.8	13444.4
3R-BRAIN	Male	184	9932.6	7206	13773.1
ABCD	Female	4543	3899	3568.6	4269
ABCD	Male	4347	3903	3568.6	4269
abide1	Female	99	5918	3110.7	17081.3
abide1	Male	461	6658.2	2643.1	20806.8
abide2	Female	113	5811.1	2437.5	17300.4
abide2	Male	278	6848.7	2430.2	23655.7
ADHD200	Female	237	4655.5	2898.8	9889.6
ADHD200	Male	254	4697.5	2906.1	9425.7
ADNI	Female	205	27067.4	20526.8	32726
ADNI	Male	203	27545.6	21878.2	32506.8
AIBL	Female	261	26300.4	21914.7	33602.5
AIBL	Male	200	26471.1	21914.7	32872.1
AOBA	Female	515	16606.9	6574.4	28123.9
AOBA	Male	449	15354.9	4748.2	29584.8
AOMIC_ID1000	Female	483	8626.2	7584.9	9776.4
AOMIC_ID1000	Male	442	8622.2	7219.7	9776.4
AOMIC_PIOP1	Female	44	8091.4	6665.7	9496.4
AOMIC_PIOP1	Male	29	7909.4	6665.7	9587.7
AOMIC_PIOP2	Female	128	7971.9	6665.7	9313.7
AOMIC_PIOP2	Male	96	8082	6665.7	9405.1
ARWIBO	Female	672	18825.3	7304.9	32141.6
ARWIBO	Male	404	19393.2	8400.6	32872.1
ASRB	Female	93	14891.6	6844.4	23280.4
ASRB	Male	91	15180.8	6844.4	24010.9
BabyConnectome	Female	59	579.6	310.4	1010.1
BabyConnectome	Male	59	652.3	310.4	1010.1
BGSP	Female	905	7838.8	6939.7	12783.6
BGSP	Male	665	7907.4	6939.7	12783.6
BHRCS	Female	146	3999.6	2716	6636.9
BHRCS	Male	173	3892.1	2400	7060.9
BIODEP	Female	35	13383.8	9408.1	18797.9
BIODEP	Male	20	12928.6	10178.1	16983.1
BSNIP	Female	111	14361.7	3562.7	23280.4
BSNIP	Male	86	14224.7	5481	23385.6
Calgary	Female	39	1669.8	1240.2	2797.5
Calgary	Male	45	1632.7	1221.9	2549.1
CALM	Female	39	4126.2	2625	6174.9
CALM	Male	38	4274.8	2993	6148.9
CamCAN	Female	328	19977.6	6844.4	32411.6
CamCAN	Male	321	20232.2	6844.4	32046.3
CAMFT	Female	35	5683.3	5068.3	6275.3
CAMFT	Male	33	5630.9	4831.3	6138.3
CHILD	Female	17	242.2	212	362
CHILD	Male	15	221.6	210	236
COBRE	Female	23	13228.2	6574.4	21549.5
COBRE	Male	63	14447.5	7670.1	23740.9
Conte	Female	156	537.3	274	2507
Conte	Male	144	464.5	265	2646
Cornell_C1	Female	39	26811.1	22915.2	30950.6
Cornell_C1	Male	27	26513.5	22184.7	30585.3
Cornell_C2	Female	18	9604	7574.9	17071.3
Cornell_C2	Male	11	12455.9	8670.6	23280.4
CUBA	Female	54	13648.8	7940.1	25106.7
CUBA	Male	147	11085.7	6844.4	20723.7
cVEDA	Female	507	6965	2180	21914.7
cVEDA	Male	686	7030.4	2010	24106.2
DCHS_Infant	Female	66	302.4	275	344
DCHS_Infant	Male	71	297.5	274	320
devCCNP	Female	223	4892.5	2761	7319.2
devCCNP	Male	200	4534.1	2655	7563.9
dHCP	Female	220	281.6	205	316
dHCP	Male	282	277.3	205	314
DLBS	Female	196	20164.4	7840.6	32827
DLBS	Male	117	20183	7793.1	32472.7
EDSD	Female	85	25365.9	19638	30230.1
EDSD	Male	77	25795	20733.7	31325.8
EMBARC	Female	24	15282.1	6942.6	23751
EMBARC	Male	14	12484.5	7216.6	22502.6
FemaleASD	Female	117	4570.9	2923.2	6546.8
FemaleASD	Male	111	4742	2923.2	6485.9
FinnBrain	Female	117	1313.7	291	2266
FinnBrain	Male	126	1386.5	294	2265
Frankfurt	Female	160	10321.1	6844.4	23280.4
Frankfurt	Male	172	10738.9	6844.4	27663.4
GOBS	Female	150	13192.4	6844.4	27663.4
GOBS	Male	74	12515.6	6844.4	25837.2
GOSH	Female	21	5759.1	3338.1	10569.9
GOSH	Male	25	6037.9	3959	9949
GUSTO	Female	306	2291.7	1906.2	3128.1
GUSTO	Male	322	2330.6	1795.2	3213.9
HABS	Female	163	27092.3	23190.8	32978.1
HABS	Male	114	27584.1	24133.9	33207
Harvard_Fetal3	Female	36	189.8	141	261
Harvard_Fetal3	Male	62	208.4	137	266
HBN	Female	200	4390.1	2237.8	8156.3
HBN	Male	276	4422.9	2397.5	8374.4
HCP	Female	606	11068.6	8310	13420
HCP	Male	507	10464	8310	13785
HCP_lifespanA	Female	395	21389.5	13202.3	36504
HCP_lifespanA	Male	294	21658.2	13141.4	36504
HCP_lifespanD	Female	332	5051.1	2920.3	8000.5
HCP_lifespanD	Male	323	5015.3	2920.3	8000.5
ICBM	Female	282	11654.2	6574.4	29219.6
ICBM	Male	306	10891.7	6574.4	24106.2
IMAGEN	Female	1077	5415.5	5028.2	8315.4
IMAGEN	Male	1038	5421.9	4662.9	8680.6
IMAP	Female	114	17531.8	6939.7	30680.6
IMAP	Male	100	16797.6	6939.7	30680.6
IXI	Female	312	18296.1	7297.9	31527.6
IXI	Male	226	16897.2	7330.9	30611.6
KNE96	Female	48	25875.6	22180	33495
KNE96	Male	48	25655.1	22180	33130
LA5c	Female	59	11534.5	7950.1	18542.2
LA5c	Male	66	12028.7	7950.1	18177
LATAM	Female	22	9012.7	5758.7	11237.4
LATAM	Male	51	8401.3	6489.2	11967.8
LIFE	Female	1150	21305.9	6939.7	29950.1
LIFE	Male	1344	21718.5	7304.9	28854.4
Maastricht	Female	74	10068.9	5843.9	18262.2
Maastricht	Male	69	11333.2	6209.2	17166.5
MCIC	Female	28	11583.5	6939.7	21914.7
MCIC	Male	62	11941.2	6574.4	21184.2
MCSA	Female	500	26636.3	18532.2	32776.8
MCSA	Male	500	26437.6	18532.2	32776.8
MRi-Share	Female	929	7998.7	6627	12740
MRi-Share	Male	412	8109.3	6604	11395
Narratives	Female	100	8158.3	6854.4	11967.8
Narratives	Male	81	8482.2	1010.5	18542.2
NHGRI	Female	176	8926.9	1918.3	28318.5
NHGRI	Male	234	7808.2	1979.2	28379.4
NIH	Female	706	5116.5	2141.5	9660.5
NIH	Male	762	5395.6	2178	9697
NIHPD	Female	218	4161.7	1748	7652
NIHPD	Male	205	4215.4	1753	7590
NIHPD_older	Female	218	4161.7	1748	7652
NIHPD_older	Male	205	4215.4	1753	7590
NKI	Female	338	16889.7	2470	31305
NKI	Male	194	13903.5	2470	30940
NSPN	Female	152	7264.4	5427.3	9693.3
NSPN	Male	153	7267.4	5624.5	9390.2
OASIS3	Female	310	24279.4	15705.5	34698.3
OASIS3	Male	215	24795.9	15340.3	32506.8
OHSU_ADHD	Female	115	3861	2917	5122.9
OHSU_ADHD	Male	107	3811.2	2877	5088.9
OpenPain_BN1	Female	14	15819	7940.1	25106.7
OpenPain_BN1	Male	25	13857.1	8305.4	25106.7
OpenPain_BN2	Female	11	17436.5	12688.3	22915.2
OpenPain_BN2	Male	6	14758.1	7574.9	22184.7
OpenPain_PLOA	Female	10	21454.2	18532.2	22915.2
OpenPain_PLOA	Male	10	21381.2	17801.8	28759.1
OpenPain_RS	Female	14	18401.8	7940.1	23645.7
OpenPain_RS	Male	19	18378.5	11592.6	22184.7
OpenPain_SAB	Female	9	14474	10862.1	19628
OpenPain_SAB	Male	11	12655.1	10131.6	17071.3
Oslo	Female	164	18278.4	7574.9	31315.8
Oslo	Male	116	18941.6	7574.9	34237.8
Oulu	Female	65	8153.7	7574.9	8305.4
Oulu	Male	37	8088.2	7574.9	8670.6
PING	Female	364	4817.5	1437	7945
PING	Male	404	4715.3	1437	7945
Pixar	Female	84	4170.5	1569	12698.3
Pixar	Male	71	4093.5	1565	14524.6
PNC	Female	610	5592.7	3262.1	8675
PNC	Male	722	5778.7	3229.2	8704.2
POND	Female	45	5012.4	1215	8103.9
POND	Male	51	4304	1641	8189.9
PPMI	Female	41	21666.2	11322.6	29920.9
PPMI	Male	64	22085.6	11384.7	29676.2
PREVENTAD	Female	271	23326.3	20364.8	30705.6
PREVENTAD	Male	110	23530.5	20334.4	29609.4
Psyscan_Dublin	Female	82	12132.6	7219.7	23655.7
Psyscan_Dublin	Male	72	11886.7	6854.4	21829.5
RDB	Female	80	7783.5	1329.2	20431.5
RDB	Male	87	5664.7	1219.6	19956.7
SALD	Female	296	16516.1	7219.7	28769.1
SALD	Male	177	17071	7584.9	29499.6
SCZIowa	Female	42	12878.9	7186.2	21832.7
SCZIowa	Male	65	10360.5	6607.6	17295.6
SLIM	Female	389	7735.1	6854.4	10141.6
SLIM	Male	350	7734.1	6489.2	9776.4
STRIVE	Female	30	9010.7	7457.1	12519.4
SWU_MDD	Female	133	14978.7	7209.7	23280.4
SWU_MDD	Male	67	14029.4	7209.7	23645.7
SYS_Adults	Female	324	17743.9	13573.5	21878.2
SYS_Adults	Male	278	18872	14486.1	23307.9
TOPSY	Female	12	8183.6	6113.9	10131.6
TOPSY	Male	17	8133.5	6113.9	10496.9
UCSD	Female	27	1565.7	1376.2	1802.5
UCSD	Male	35	1973.9	1376.2	6857.2
UKB	Female	14412	23369.3	17081.3	29864.8
UKB	Male	14619	23814	16350.8	29864.8
VETSA	Male	543	20785.3	18934	22268.7
VITA	Female	27	27930.4	27673.4	28769.1
VITA	Male	25	27951	27673.4	28769.1
WAYNE	Female	133	19204.1	6854.4	28769.1
WAYNE	Male	65	19053.6	6854.4	28403.9
