# Supplementary material for: Brain charts for the human lifespan
Source: Nature. 2022 Apr 6;604(7906):525–33. doi: 10.1038/s41586-022-04554-y (PMC9021021; doi:10.1038/s41586-022-04554-y)
Supplement: Supplementary file 3 — Demographic information. SI1.1, sample size and acquisition parameters for each individual study. SI1.2–SI1.42, demographic information per study and sex for each individual brain imaging phenotype (that is, SI1.2 has demographics for all control subjects included in the GMV model, SI1.3 for all subjects included in the WMV model, etc.). Thus these contain all demographics and sample sizes related to the models presented in Figs. 1, 2. [file 41586_2022_4554_MOESM3_ESM.zip › Table1_Demographics/Table_1_1_Acquisition_and_Demographics.csv]

Study	Site code	Sex	Sample size	Processing pipeline	Processed in-house	Only post QC data shared/used	Extracted QC metrics	QC Rating included	Further notes on QC	Acquisition protocol	Native resolution	Longitudinal included	Scanner	Manufacturer	Field strength	Acquisition Parameter Notes	TR	TE	TI	FA	Citation for extended description
3R-BRAIN	1	Female	74	FS6_T1	yes	No	Euler		Anatomical T1 images were visually inspected to exclude individuals with substantial head motion and structural abnormalities.	MPRAGE	0.7mm	Pending	Siemens 3T Prisma	Siemens	3		2400	2.23	1000	8	https://pubmed.ncbi.nlm.nih.gov/34653938/
3R-BRAIN	1	Male	87	FS6_T1	yes	No	Euler		Anatomical T1 images were visually inspected to exclude individuals with substantial head motion and structural abnormalities.	MPRAGE	0.7mm	Pending	Siemens 3T Prisma	Siemens	3		2400	2.23	1000	8	https://pubmed.ncbi.nlm.nih.gov/34653938/
3R-BRAIN	2	Female	72	FS6_T1	yes	No	Euler		Anatomical T1 images were visually inspected to exclude individuals with substantial head motion and structural abnormalities.	3D T1	1mm	Pending	GE 3T MR750	General Electric	3		6.9	2.99	450	8	https://pubmed.ncbi.nlm.nih.gov/34653938/
3R-BRAIN	2	Male	97	FS6_T1	yes	No	Euler		Anatomical T1 images were visually inspected to exclude individuals with substantial head motion and structural abnormalities.	3D T1	1mm	Pending	GE 3T MR750	General Electric	3		6.9	2.99	450	8	https://pubmed.ncbi.nlm.nih.gov/34653938/
ABCD	site01	Female	4	FS6_T1	yes	No	Euler, FreesurferQC		see https://www.sciencedirect.com/science/article/pii/S1878929317301214#tbl0010	MPRAGE	1mm	Pending	Philips 3T Achieva dStream	Philips	3		6.31	2.9	1060	8	https://www.sciencedirect.com/science/article/pii/S1878929317301214#tbl0010
ABCD	site01	Male	5	FS6_T1	yes	No	Euler, FreesurferQC		see https://www.sciencedirect.com/science/article/pii/S1878929317301214#tbl0010	MPRAGE	1mm	Pending	Philips 3T Achieva dStream	Philips	3		6.31	2.9	1060	8	https://www.sciencedirect.com/science/article/pii/S1878929317301214#tbl0010
ABCD	site01	Female	183	FS6_T1T2	yes	No	Euler, FreesurferQC		see https://www.sciencedirect.com/science/article/pii/S1878929317301214#tbl0010	MPRAGE + 3D T2-weighted fast spin echo	1mm	Pending	Philips 3T Achieva dStream	Philips	3		6.31	2.9	1060	8	https://www.sciencedirect.com/science/article/pii/S1878929317301214#tbl0010
ABCD	site01	Male	176	FS6_T1T2	yes	No	Euler, FreesurferQC		see https://www.sciencedirect.com/science/article/pii/S1878929317301214#tbl0010	MPRAGE + 3D T2-weighted fast spin echo	1mm	Pending	Philips 3T Achieva dStream	Philips	3		6.31	2.9	1060	8	https://www.sciencedirect.com/science/article/pii/S1878929317301214#tbl0010
ABCD	site02	Female	5	FS6_T1	yes	No	Euler, FreesurferQC		see https://www.sciencedirect.com/science/article/pii/S1878929317301214#tbl0010	MPRAGE	1mm	Pending	Siemens 3T Prisma	Siemens	3		2500	2.88	1060	8	https://www.sciencedirect.com/science/article/pii/S1878929317301214#tbl0010
ABCD	site02	Male	6	FS6_T1	yes	No	Euler, FreesurferQC		see https://www.sciencedirect.com/science/article/pii/S1878929317301214#tbl0010	MPRAGE	1mm	Pending	Siemens 3T Prisma	Siemens	3		2500	2.88	1060	8	https://www.sciencedirect.com/science/article/pii/S1878929317301214#tbl0010
ABCD	site02	Female	241	FS6_T1T2	yes	No	Euler, FreesurferQC		see https://www.sciencedirect.com/science/article/pii/S1878929317301214#tbl0010	MPRAGE + 3D T2-weighted fast spin echo	1mm	Pending	Siemens 3T Prisma	Siemens	3		2500	2.88	1060	8	https://www.sciencedirect.com/science/article/pii/S1878929317301214#tbl0010
ABCD	site02	Male	274	FS6_T1T2	yes	No	Euler, FreesurferQC		see https://www.sciencedirect.com/science/article/pii/S1878929317301214#tbl0010	MPRAGE + 3D T2-weighted fast spin echo	1mm	Pending	Siemens 3T Prisma	Siemens	3		2500	2.88	1060	8	https://www.sciencedirect.com/science/article/pii/S1878929317301214#tbl0010
ABCD	site03	Female	4	FS6_T1	yes	No	Euler, FreesurferQC		see https://www.sciencedirect.com/science/article/pii/S1878929317301214#tbl0010	MPRAGE	1mm	Pending	Siemens 3T Prisma	Siemens	3		2500	2.88	1060	8	https://www.sciencedirect.com/science/article/pii/S1878929317301214#tbl0010
ABCD	site03	Male	11	FS6_T1	yes	No	Euler, FreesurferQC		see https://www.sciencedirect.com/science/article/pii/S1878929317301214#tbl0010	MPRAGE	1mm	Pending	Siemens 3T Prisma	Siemens	3		2500	2.88	1060	8	https://www.sciencedirect.com/science/article/pii/S1878929317301214#tbl0010
ABCD	site03	Female	278	FS6_T1T2	yes	No	Euler, FreesurferQC		see https://www.sciencedirect.com/science/article/pii/S1878929317301214#tbl0010	MPRAGE + 3D T2-weighted fast spin echo	1mm	Pending	Siemens 3T Prisma	Siemens	3		2500	2.88	1060	8	https://www.sciencedirect.com/science/article/pii/S1878929317301214#tbl0010
ABCD	site03	Male	292	FS6_T1T2	yes	No	Euler, FreesurferQC		see https://www.sciencedirect.com/science/article/pii/S1878929317301214#tbl0010	MPRAGE + 3D T2-weighted fast spin echo	1mm	Pending	Siemens 3T Prisma	Siemens	3		2500	2.88	1060	8	https://www.sciencedirect.com/science/article/pii/S1878929317301214#tbl0010
ABCD	site04	Female	5	FS6_T1	yes	No	Euler, FreesurferQC		see https://www.sciencedirect.com/science/article/pii/S1878929317301214#tbl0010	MPRAGE	1mm	Pending	GE 3T MR750	General Electric	3		2500	2	1060	8	https://www.sciencedirect.com/science/article/pii/S1878929317301214#tbl0010
ABCD	site04	Male	13	FS6_T1	yes	No	Euler, FreesurferQC		see https://www.sciencedirect.com/science/article/pii/S1878929317301214#tbl0010	MPRAGE	1mm	Pending	GE 3T MR750	General Electric	3		2500	2	1060	8	https://www.sciencedirect.com/science/article/pii/S1878929317301214#tbl0010
ABCD	site04	Female	300	FS6_T1T2	yes	No	Euler, FreesurferQC		see https://www.sciencedirect.com/science/article/pii/S1878929317301214#tbl0010	MPRAGE + 3D T2-weighted fast spin echo	1mm	Pending	GE 3T MR750	General Electric	3		2500	2	1060	8	https://www.sciencedirect.com/science/article/pii/S1878929317301214#tbl0010
ABCD	site04	Male	320	FS6_T1T2	yes	No	Euler, FreesurferQC		see https://www.sciencedirect.com/science/article/pii/S1878929317301214#tbl0010	MPRAGE + 3D T2-weighted fast spin echo	1mm	Pending	GE 3T MR750	General Electric	3		2500	2	1060	8	https://www.sciencedirect.com/science/article/pii/S1878929317301214#tbl0010
ABCD	site05	Female	5	FS6_T1	yes	No	Euler, FreesurferQC		see https://www.sciencedirect.com/science/article/pii/S1878929317301214#tbl0010	MPRAGE	1mm	Pending	Siemens 3T Prisma	Siemens	3		2500	2.88	1060	8	https://www.sciencedirect.com/science/article/pii/S1878929317301214#tbl0010
ABCD	site05	Male	5	FS6_T1	yes	No	Euler, FreesurferQC		see https://www.sciencedirect.com/science/article/pii/S1878929317301214#tbl0010	MPRAGE	1mm	Pending	Siemens 3T Prisma	Siemens	3		2500	2.88	1060	8	https://www.sciencedirect.com/science/article/pii/S1878929317301214#tbl0010
ABCD	site05	Female	175	FS6_T1T2	yes	No	Euler, FreesurferQC		see https://www.sciencedirect.com/science/article/pii/S1878929317301214#tbl0010	MPRAGE + 3D T2-weighted fast spin echo	1mm	Pending	Siemens 3T Prisma	Siemens	3		2500	2.88	1060	8	https://www.sciencedirect.com/science/article/pii/S1878929317301214#tbl0010
ABCD	site05	Male	169	FS6_T1T2	yes	No	Euler, FreesurferQC		see https://www.sciencedirect.com/science/article/pii/S1878929317301214#tbl0010	MPRAGE + 3D T2-weighted fast spin echo	1mm	Pending	Siemens 3T Prisma	Siemens	3		2500	2.88	1060	8	https://www.sciencedirect.com/science/article/pii/S1878929317301214#tbl0010
ABCD	site06	Female	8	FS6_T1	yes	No	Euler, FreesurferQC		see https://www.sciencedirect.com/science/article/pii/S1878929317301214#tbl0010	MPRAGE	1mm	Pending	Siemens 3T Prisma	Siemens	3		2500	2.88	1060	8	https://www.sciencedirect.com/science/article/pii/S1878929317301214#tbl0010
ABCD	site06	Male	13	FS6_T1	yes	No	Euler, FreesurferQC		see https://www.sciencedirect.com/science/article/pii/S1878929317301214#tbl0010	MPRAGE	1mm	Pending	Siemens 3T Prisma	Siemens	3		2500	2.88	1060	8	https://www.sciencedirect.com/science/article/pii/S1878929317301214#tbl0010
ABCD	site06	Female	269	FS6_T1T2	yes	No	Euler, FreesurferQC		see https://www.sciencedirect.com/science/article/pii/S1878929317301214#tbl0010	MPRAGE + 3D T2-weighted fast spin echo	1mm	Pending	Siemens 3T Prisma	Siemens	3		2500	2.88	1060	8	https://www.sciencedirect.com/science/article/pii/S1878929317301214#tbl0010
ABCD	site06	Male	271	FS6_T1T2	yes	No	Euler, FreesurferQC		see https://www.sciencedirect.com/science/article/pii/S1878929317301214#tbl0010	MPRAGE + 3D T2-weighted fast spin echo	1mm	Pending	Siemens 3T Prisma	Siemens	3		2500	2.88	1060	8	https://www.sciencedirect.com/science/article/pii/S1878929317301214#tbl0010
ABCD	site07	Female	1	FS6_T1	yes	No	Euler, FreesurferQC		see https://www.sciencedirect.com/science/article/pii/S1878929317301214#tbl0010	MPRAGE	1mm	Pending	Siemens 3T Prisma	Siemens	3		2500	2.88	1060	8	https://www.sciencedirect.com/science/article/pii/S1878929317301214#tbl0010
ABCD	site07	Male	5	FS6_T1	yes	No	Euler, FreesurferQC		see https://www.sciencedirect.com/science/article/pii/S1878929317301214#tbl0010	MPRAGE	1mm	Pending	Siemens 3T Prisma	Siemens	3		2500	2.88	1060	8	https://www.sciencedirect.com/science/article/pii/S1878929317301214#tbl0010
ABCD	site07	Female	135	FS6_T1T2	yes	No	Euler, FreesurferQC		see https://www.sciencedirect.com/science/article/pii/S1878929317301214#tbl0010	MPRAGE + 3D T2-weighted fast spin echo	1mm	Pending	Siemens 3T Prisma	Siemens	3		2500	2.88	1060	8	https://www.sciencedirect.com/science/article/pii/S1878929317301214#tbl0010
ABCD	site07	Male	159	FS6_T1T2	yes	No	Euler, FreesurferQC		see https://www.sciencedirect.com/science/article/pii/S1878929317301214#tbl0010	MPRAGE + 3D T2-weighted fast spin echo	1mm	Pending	Siemens 3T Prisma	Siemens	3		2500	2.88	1060	8	https://www.sciencedirect.com/science/article/pii/S1878929317301214#tbl0010
ABCD	site08	Female	5	FS6_T1	yes	No	Euler, FreesurferQC		see https://www.sciencedirect.com/science/article/pii/S1878929317301214#tbl0010	MPRAGE	1mm	Pending	GE 3T MR750	General Electric	3		2500	2	1060	8	https://www.sciencedirect.com/science/article/pii/S1878929317301214#tbl0010
ABCD	site08	Male	5	FS6_T1	yes	No	Euler, FreesurferQC		see https://www.sciencedirect.com/science/article/pii/S1878929317301214#tbl0010	MPRAGE	1mm	Pending	GE 3T MR750	General Electric	3		2500	2	1060	8	https://www.sciencedirect.com/science/article/pii/S1878929317301214#tbl0010
ABCD	site08	Female	112	FS6_T1T2	yes	No	Euler, FreesurferQC		see https://www.sciencedirect.com/science/article/pii/S1878929317301214#tbl0010	MPRAGE + 3D T2-weighted fast spin echo	1mm	Pending	GE 3T MR750	General Electric	3		2500	2	1060	8	https://www.sciencedirect.com/science/article/pii/S1878929317301214#tbl0010
ABCD	site08	Male	123	FS6_T1T2	yes	No	Euler, FreesurferQC		see https://www.sciencedirect.com/science/article/pii/S1878929317301214#tbl0010	MPRAGE + 3D T2-weighted fast spin echo	1mm	Pending	GE 3T MR750	General Electric	3		2500	2	1060	8	https://www.sciencedirect.com/science/article/pii/S1878929317301214#tbl0010
ABCD	site09	Female	5	FS6_T1	yes	No	Euler, FreesurferQC		see https://www.sciencedirect.com/science/article/pii/S1878929317301214#tbl0010	MPRAGE	1mm	Pending	Siemens 3T Prisma	Siemens	3		2500	2.88	1060	8	https://www.sciencedirect.com/science/article/pii/S1878929317301214#tbl0010
ABCD	site09	Male	18	FS6_T1	yes	No	Euler, FreesurferQC		see https://www.sciencedirect.com/science/article/pii/S1878929317301214#tbl0010	MPRAGE	1mm	Pending	Siemens 3T Prisma	Siemens	3		2500	2.88	1060	8	https://www.sciencedirect.com/science/article/pii/S1878929317301214#tbl0010
ABCD	site09	Female	202	FS6_T1T2	yes	No	Euler, FreesurferQC		see https://www.sciencedirect.com/science/article/pii/S1878929317301214#tbl0010	MPRAGE + 3D T2-weighted fast spin echo	1mm	Pending	Siemens 3T Prisma	Siemens	3		2500	2.88	1060	8	https://www.sciencedirect.com/science/article/pii/S1878929317301214#tbl0010
ABCD	site09	Male	188	FS6_T1T2	yes	No	Euler, FreesurferQC		see https://www.sciencedirect.com/science/article/pii/S1878929317301214#tbl0010	MPRAGE + 3D T2-weighted fast spin echo	1mm	Pending	Siemens 3T Prisma	Siemens	3		2500	2.88	1060	8	https://www.sciencedirect.com/science/article/pii/S1878929317301214#tbl0010
ABCD	site10	Female	4	FS6_T1	yes	No	Euler, FreesurferQC		see https://www.sciencedirect.com/science/article/pii/S1878929317301214#tbl0010	MPRAGE	1mm	Pending	GE 3T MR750	General Electric	3		2500	2	1060	8	https://www.sciencedirect.com/science/article/pii/S1878929317301214#tbl0010
ABCD	site10	Male	5	FS6_T1	yes	No	Euler, FreesurferQC		see https://www.sciencedirect.com/science/article/pii/S1878929317301214#tbl0010	MPRAGE	1mm	Pending	GE 3T MR750	General Electric	3		2500	2	1060	8	https://www.sciencedirect.com/science/article/pii/S1878929317301214#tbl0010
ABCD	site10	Female	285	FS6_T1T2	yes	No	Euler, FreesurferQC		see https://www.sciencedirect.com/science/article/pii/S1878929317301214#tbl0010	MPRAGE + 3D T2-weighted fast spin echo	1mm	Pending	GE 3T MR750	General Electric	3		2500	2	1060	8	https://www.sciencedirect.com/science/article/pii/S1878929317301214#tbl0010
ABCD	site10	Male	296	FS6_T1T2	yes	No	Euler, FreesurferQC		see https://www.sciencedirect.com/science/article/pii/S1878929317301214#tbl0010	MPRAGE + 3D T2-weighted fast spin echo	1mm	Pending	GE 3T MR750	General Electric	3		2500	2	1060	8	https://www.sciencedirect.com/science/article/pii/S1878929317301214#tbl0010
ABCD	site11	Female	5	FS6_T1	yes	No	Euler, FreesurferQC		see https://www.sciencedirect.com/science/article/pii/S1878929317301214#tbl0010	MPRAGE	1mm	Pending	Siemens 3T Prisma	Siemens	3		2500	2.88	1060	8	https://www.sciencedirect.com/science/article/pii/S1878929317301214#tbl0010
ABCD	site11	Male	8	FS6_T1	yes	No	Euler, FreesurferQC		see https://www.sciencedirect.com/science/article/pii/S1878929317301214#tbl0010	MPRAGE	1mm	Pending	Siemens 3T Prisma	Siemens	3		2500	2.88	1060	8	https://www.sciencedirect.com/science/article/pii/S1878929317301214#tbl0010
ABCD	site11	Female	199	FS6_T1T2	yes	No	Euler, FreesurferQC		see https://www.sciencedirect.com/science/article/pii/S1878929317301214#tbl0010	MPRAGE + 3D T2-weighted fast spin echo	1mm	Pending	Siemens 3T Prisma	Siemens	3		2500	2.88	1060	8	https://www.sciencedirect.com/science/article/pii/S1878929317301214#tbl0010
ABCD	site11	Male	210	FS6_T1T2	yes	No	Euler, FreesurferQC		see https://www.sciencedirect.com/science/article/pii/S1878929317301214#tbl0010	MPRAGE + 3D T2-weighted fast spin echo	1mm	Pending	Siemens 3T Prisma	Siemens	3		2500	2.88	1060	8	https://www.sciencedirect.com/science/article/pii/S1878929317301214#tbl0010
ABCD	site12	Female	9	FS6_T1	yes	No	Euler, FreesurferQC		see https://www.sciencedirect.com/science/article/pii/S1878929317301214#tbl0010	MPRAGE	1mm	Pending	Siemens 3T Prisma	Siemens	3		2500	2.88	1060	8	https://www.sciencedirect.com/science/article/pii/S1878929317301214#tbl0010
ABCD	site12	Male	12	FS6_T1	yes	No	Euler, FreesurferQC		see https://www.sciencedirect.com/science/article/pii/S1878929317301214#tbl0010	MPRAGE	1mm	Pending	Siemens 3T Prisma	Siemens	3		2500	2.88	1060	8	https://www.sciencedirect.com/science/article/pii/S1878929317301214#tbl0010
ABCD	site12	Female	260	FS6_T1T2	yes	No	Euler, FreesurferQC		see https://www.sciencedirect.com/science/article/pii/S1878929317301214#tbl0010	MPRAGE + 3D T2-weighted fast spin echo	1mm	Pending	Siemens 3T Prisma	Siemens	3		2500	2.88	1060	8	https://www.sciencedirect.com/science/article/pii/S1878929317301214#tbl0010
ABCD	site12	Male	265	FS6_T1T2	yes	No	Euler, FreesurferQC		see https://www.sciencedirect.com/science/article/pii/S1878929317301214#tbl0010	MPRAGE + 3D T2-weighted fast spin echo	1mm	Pending	Siemens 3T Prisma	Siemens	3		2500	2.88	1060	8	https://www.sciencedirect.com/science/article/pii/S1878929317301214#tbl0010
ABCD	site13	Female	4	FS6_T1	yes	No	Euler, FreesurferQC		see https://www.sciencedirect.com/science/article/pii/S1878929317301214#tbl0010	MPRAGE	1mm	Pending	GE 3T MR750	General Electric	3		2500	2	1060	8	https://www.sciencedirect.com/science/article/pii/S1878929317301214#tbl0010
ABCD	site13	Male	8	FS6_T1	yes	No	Euler, FreesurferQC		see https://www.sciencedirect.com/science/article/pii/S1878929317301214#tbl0010	MPRAGE	1mm	Pending	GE 3T MR750	General Electric	3		2500	2	1060	8	https://www.sciencedirect.com/science/article/pii/S1878929317301214#tbl0010
ABCD	site13	Female	264	FS6_T1T2	yes	No	Euler, FreesurferQC		see https://www.sciencedirect.com/science/article/pii/S1878929317301214#tbl0010	MPRAGE + 3D T2-weighted fast spin echo	1mm	Pending	GE 3T MR750	General Electric	3		2500	2	1060	8	https://www.sciencedirect.com/science/article/pii/S1878929317301214#tbl0010
ABCD	site13	Male	265	FS6_T1T2	yes	No	Euler, FreesurferQC		see https://www.sciencedirect.com/science/article/pii/S1878929317301214#tbl0010	MPRAGE + 3D T2-weighted fast spin echo	1mm	Pending	GE 3T MR750	General Electric	3		2500	2	1060	8	https://www.sciencedirect.com/science/article/pii/S1878929317301214#tbl0010
ABCD	site14	Female	9	FS6_T1	yes	No	Euler, FreesurferQC		see https://www.sciencedirect.com/science/article/pii/S1878929317301214#tbl0010	MPRAGE	1mm	Pending	Siemens 3T Prisma	Siemens	3		2500	2.88	1060	8	https://www.sciencedirect.com/science/article/pii/S1878929317301214#tbl0010
ABCD	site14	Male	10	FS6_T1	yes	No	Euler, FreesurferQC		see https://www.sciencedirect.com/science/article/pii/S1878929317301214#tbl0010	MPRAGE	1mm	Pending	Siemens 3T Prisma	Siemens	3		2500	2.88	1060	8	https://www.sciencedirect.com/science/article/pii/S1878929317301214#tbl0010
ABCD	site14	Female	257	FS6_T1T2	yes	No	Euler, FreesurferQC		see https://www.sciencedirect.com/science/article/pii/S1878929317301214#tbl0010	MPRAGE + 3D T2-weighted fast spin echo	1mm	Pending	Siemens 3T Prisma	Siemens	3		2500	2.88	1060	8	https://www.sciencedirect.com/science/article/pii/S1878929317301214#tbl0010
ABCD	site14	Male	300	FS6_T1T2	yes	No	Euler, FreesurferQC		see https://www.sciencedirect.com/science/article/pii/S1878929317301214#tbl0010	MPRAGE + 3D T2-weighted fast spin echo	1mm	Pending	Siemens 3T Prisma	Siemens	3		2500	2.88	1060	8	https://www.sciencedirect.com/science/article/pii/S1878929317301214#tbl0010
ABCD	site15	Female	22	FS6_T1	yes	No	Euler, FreesurferQC		see https://www.sciencedirect.com/science/article/pii/S1878929317301214#tbl0010	MPRAGE	1mm	Pending	Siemens 3T Prisma	Siemens	3		2500	2.88	1060	8	https://www.sciencedirect.com/science/article/pii/S1878929317301214#tbl0010
ABCD	site15	Male	25	FS6_T1	yes	No	Euler, FreesurferQC		see https://www.sciencedirect.com/science/article/pii/S1878929317301214#tbl0010	MPRAGE	1mm	Pending	Siemens 3T Prisma	Siemens	3		2500	2.88	1060	8	https://www.sciencedirect.com/science/article/pii/S1878929317301214#tbl0010
ABCD	site15	Female	169	FS6_T1T2	yes	No	Euler, FreesurferQC		see https://www.sciencedirect.com/science/article/pii/S1878929317301214#tbl0010	MPRAGE + 3D T2-weighted fast spin echo	1mm	Pending	Siemens 3T Prisma	Siemens	3		2500	2.88	1060	8	https://www.sciencedirect.com/science/article/pii/S1878929317301214#tbl0010
ABCD	site15	Male	198	FS6_T1T2	yes	No	Euler, FreesurferQC		see https://www.sciencedirect.com/science/article/pii/S1878929317301214#tbl0010	MPRAGE + 3D T2-weighted fast spin echo	1mm	Pending	Siemens 3T Prisma	Siemens	3		2500	2.88	1060	8	https://www.sciencedirect.com/science/article/pii/S1878929317301214#tbl0010
ABCD	site16	Female	5	FS6_T1	yes	No	Euler, FreesurferQC		see https://www.sciencedirect.com/science/article/pii/S1878929317301214#tbl0010	MPRAGE	1mm	Pending	Siemens 3T Prisma	Siemens	3		2500	2.88	1060	8	https://www.sciencedirect.com/science/article/pii/S1878929317301214#tbl0010
ABCD	site16	Male	10	FS6_T1	yes	No	Euler, FreesurferQC		see https://www.sciencedirect.com/science/article/pii/S1878929317301214#tbl0010	MPRAGE	1mm	Pending	Siemens 3T Prisma	Siemens	3		2500	2.88	1060	8	https://www.sciencedirect.com/science/article/pii/S1878929317301214#tbl0010
ABCD	site16	Female	429	FS6_T1T2	yes	No	Euler, FreesurferQC		see https://www.sciencedirect.com/science/article/pii/S1878929317301214#tbl0010	MPRAGE + 3D T2-weighted fast spin echo	1mm	Pending	Siemens 3T Prisma	Siemens	3		2500	2.88	1060	8	https://www.sciencedirect.com/science/article/pii/S1878929317301214#tbl0010
ABCD	site16	Male	533	FS6_T1T2	yes	No	Euler, FreesurferQC		see https://www.sciencedirect.com/science/article/pii/S1878929317301214#tbl0010	MPRAGE + 3D T2-weighted fast spin echo	1mm	Pending	Siemens 3T Prisma	Siemens	3		2500	2.88	1060	8	https://www.sciencedirect.com/science/article/pii/S1878929317301214#tbl0010
ABCD	site17	Female	6	FS6_T1	yes	No	Euler, FreesurferQC		see https://www.sciencedirect.com/science/article/pii/S1878929317301214#tbl0010	MPRAGE	1mm	Pending	Philips 3T Achieva dStream	Philips	3		6.31	2.9	1060	8	https://www.sciencedirect.com/science/article/pii/S1878929317301214#tbl0010
ABCD	site17	Male	16	FS6_T1	yes	No	Euler, FreesurferQC		see https://www.sciencedirect.com/science/article/pii/S1878929317301214#tbl0010	MPRAGE	1mm	Pending	Philips 3T Achieva dStream	Philips	3		6.31	2.9	1060	8	https://www.sciencedirect.com/science/article/pii/S1878929317301214#tbl0010
ABCD	site17	Female	240	FS6_T1T2	yes	No	Euler, FreesurferQC		see https://www.sciencedirect.com/science/article/pii/S1878929317301214#tbl0010	MPRAGE + 3D T2-weighted fast spin echo	1mm	Pending	Philips 3T Achieva dStream	Philips	3		6.31	2.9	1060	8	https://www.sciencedirect.com/science/article/pii/S1878929317301214#tbl0010
ABCD	site17	Male	261	FS6_T1T2	yes	No	Euler, FreesurferQC		see https://www.sciencedirect.com/science/article/pii/S1878929317301214#tbl0010	MPRAGE + 3D T2-weighted fast spin echo	1mm	Pending	Philips 3T Achieva dStream	Philips	3		6.31	2.9	1060	8	https://www.sciencedirect.com/science/article/pii/S1878929317301214#tbl0010
ABCD	site18	Female	5	FS6_T1	yes	No	Euler, FreesurferQC		see https://www.sciencedirect.com/science/article/pii/S1878929317301214#tbl0010	MPRAGE	1mm	Pending	GE 3T MR750	General Electric	3		2500	2	1060	8	https://www.sciencedirect.com/science/article/pii/S1878929317301214#tbl0010
ABCD	site18	Male	8	FS6_T1	yes	No	Euler, FreesurferQC		see https://www.sciencedirect.com/science/article/pii/S1878929317301214#tbl0010	MPRAGE	1mm	Pending	GE 3T MR750	General Electric	3		2500	2	1060	8	https://www.sciencedirect.com/science/article/pii/S1878929317301214#tbl0010
ABCD	site18	Female	130	FS6_T1T2	yes	No	Euler, FreesurferQC		see https://www.sciencedirect.com/science/article/pii/S1878929317301214#tbl0010	MPRAGE + 3D T2-weighted fast spin echo	1mm	Pending	GE 3T MR750	General Electric	3		2500	2	1060	8	https://www.sciencedirect.com/science/article/pii/S1878929317301214#tbl0010
ABCD	site18	Male	158	FS6_T1T2	yes	No	Euler, FreesurferQC		see https://www.sciencedirect.com/science/article/pii/S1878929317301214#tbl0010	MPRAGE + 3D T2-weighted fast spin echo	1mm	Pending	GE 3T MR750	General Electric	3		2500	2	1060	8	https://www.sciencedirect.com/science/article/pii/S1878929317301214#tbl0010
ABCD	site19	Female	21	FS6_T1	yes	No	Euler, FreesurferQC		see https://www.sciencedirect.com/science/article/pii/S1878929317301214#tbl0010	MPRAGE	1mm	Pending	Philips 3T Ingenia	Philips	3		6.31	2.9	1060	8	https://www.sciencedirect.com/science/article/pii/S1878929317301214#tbl0010
ABCD	site19	Male	19	FS6_T1	yes	No	Euler, FreesurferQC		see https://www.sciencedirect.com/science/article/pii/S1878929317301214#tbl0010	MPRAGE	1mm	Pending	Philips 3T Ingenia	Philips	3		6.31	2.9	1060	8	https://www.sciencedirect.com/science/article/pii/S1878929317301214#tbl0010
ABCD	site19	Female	239	FS6_T1T2	yes	No	Euler, FreesurferQC		see https://www.sciencedirect.com/science/article/pii/S1878929317301214#tbl0010	MPRAGE + 3D T2-weighted fast spin echo	1mm	Pending	Philips 3T Ingenia	Philips	3		6.31	2.9	1060	8	https://www.sciencedirect.com/science/article/pii/S1878929317301214#tbl0010
ABCD	site19	Male	220	FS6_T1T2	yes	No	Euler, FreesurferQC		see https://www.sciencedirect.com/science/article/pii/S1878929317301214#tbl0010	MPRAGE + 3D T2-weighted fast spin echo	1mm	Pending	Philips 3T Ingenia	Philips	3		6.31	2.9	1060	8	https://www.sciencedirect.com/science/article/pii/S1878929317301214#tbl0010
ABCD	site20	Female	8	FS6_T1	yes	No	Euler, FreesurferQC		see https://www.sciencedirect.com/science/article/pii/S1878929317301214#tbl0010	MPRAGE	1mm	Pending	Siemens 3T Prisma	Siemens	3		2500	2.88	1060	8	https://www.sciencedirect.com/science/article/pii/S1878929317301214#tbl0010
ABCD	site20	Male	9	FS6_T1	yes	No	Euler, FreesurferQC		see https://www.sciencedirect.com/science/article/pii/S1878929317301214#tbl0010	MPRAGE	1mm	Pending	Siemens 3T Prisma	Siemens	3		2500	2.88	1060	8	https://www.sciencedirect.com/science/article/pii/S1878929317301214#tbl0010
ABCD	site20	Female	324	FS6_T1T2	yes	No	Euler, FreesurferQC		see https://www.sciencedirect.com/science/article/pii/S1878929317301214#tbl0010	MPRAGE + 3D T2-weighted fast spin echo	1mm	Pending	Siemens 3T Prisma	Siemens	3		2500	2.88	1060	8	https://www.sciencedirect.com/science/article/pii/S1878929317301214#tbl0010
ABCD	site20	Male	329	FS6_T1T2	yes	No	Euler, FreesurferQC		see https://www.sciencedirect.com/science/article/pii/S1878929317301214#tbl0010	MPRAGE + 3D T2-weighted fast spin echo	1mm	Pending	Siemens 3T Prisma	Siemens	3		2500	2.88	1060	8	https://www.sciencedirect.com/science/article/pii/S1878929317301214#tbl0010
ABCD	site21	Female	15	FS6_T1	yes	No	Euler, FreesurferQC		see https://www.sciencedirect.com/science/article/pii/S1878929317301214#tbl0010	MPRAGE	1mm	Pending	Siemens 3T Prisma	Siemens	3		2500	2.88	1060	8	https://www.sciencedirect.com/science/article/pii/S1878929317301214#tbl0010
ABCD	site21	Male	10	FS6_T1	yes	No	Euler, FreesurferQC		see https://www.sciencedirect.com/science/article/pii/S1878929317301214#tbl0010	MPRAGE	1mm	Pending	Siemens 3T Prisma	Siemens	3		2500	2.88	1060	8	https://www.sciencedirect.com/science/article/pii/S1878929317301214#tbl0010
ABCD	site21	Female	215	FS6_T1T2	yes	No	Euler, FreesurferQC		see https://www.sciencedirect.com/science/article/pii/S1878929317301214#tbl0010	MPRAGE + 3D T2-weighted fast spin echo	1mm	Pending	Siemens 3T Prisma	Siemens	3		2500	2.88	1060	8	https://www.sciencedirect.com/science/article/pii/S1878929317301214#tbl0010
ABCD	site21	Male	261	FS6_T1T2	yes	No	Euler, FreesurferQC		see https://www.sciencedirect.com/science/article/pii/S1878929317301214#tbl0010	MPRAGE + 3D T2-weighted fast spin echo	1mm	Pending	Siemens 3T Prisma	Siemens	3		2500	2.88	1060	8	https://www.sciencedirect.com/science/article/pii/S1878929317301214#tbl0010
ABCD	site22	Female	1	FS6_T1	yes	No	Euler, FreesurferQC		see https://www.sciencedirect.com/science/article/pii/S1878929317301214#tbl0010	MPRAGE	1mm	Pending	GE 3T MR750	General Electric	3		2500	2	1060	8	https://www.sciencedirect.com/science/article/pii/S1878929317301214#tbl0010
ABCD	site22	Female	18	FS6_T1T2	yes	No	Euler, FreesurferQC		see https://www.sciencedirect.com/science/article/pii/S1878929317301214#tbl0010	MPRAGE + 3D T2-weighted fast spin echo	1mm	Pending	GE 3T MR750	General Electric	3		2500	2	1060	8	https://www.sciencedirect.com/science/article/pii/S1878929317301214#tbl0010
ABCD	site22	Male	13	FS6_T1T2	yes	No	Euler, FreesurferQC		see https://www.sciencedirect.com/science/article/pii/S1878929317301214#tbl0010	MPRAGE + 3D T2-weighted fast spin echo	1mm	Pending	GE 3T MR750	General Electric	3		2500	2	1060	8	https://www.sciencedirect.com/science/article/pii/S1878929317301214#tbl0010
abide1	CALTECH	Female	8	FS6_T1	yes	No	Euler, Manual	yes	relatively high incidence of scans not completing recon-all	MRRAGE	1mm	No	Siemens 3T Tim Trio	Siemens	3		1590	2.73	800	10	https://www.nature.com/articles/mp201378
abide1	CALTECH	Male	30	FS6_T1	yes	No	Euler, Manual	yes	relatively high incidence of scans not completing recon-all	MRRAGE	1mm	No	Siemens 3T Tim Trio	Siemens	3		1590	2.73	800	10	https://www.nature.com/articles/mp201378
abide1	CMU	Female	6	FS6_T1	yes	No	Euler, Manual	yes	relatively high incidence of scans not completing recon-all	MPRAGE	1mm	No	Siemens 3T Verio	Siemens	3		1870	2.48	1100	8	https://www.nature.com/articles/mp201378
abide1	CMU	Male	21	FS6_T1	yes	No	Euler, Manual	yes	relatively high incidence of scans not completing recon-all	MPRAGE	1mm	No	Siemens 3T Verio	Siemens	3		1870	2.48	1100	8	https://www.nature.com/articles/mp201378
abide1	KKI	Female	13	FS6_T1	yes	No	Euler, Manual	yes	relatively high incidence of scans not completing recon-all	3DFFE	1mm	No	Philips 3T Achieva	Philips	3		shortest	shortest	843	8	https://www.nature.com/articles/mp201378
abide1	KKI	Male	42	FS6_T1	yes	No	Euler, Manual	yes	relatively high incidence of scans not completing recon-all	3DFFE	1mm	No	Philips 3T Achieva	Philips	3		shortest	shortest	843	8	https://www.nature.com/articles/mp201378
abide1	LEUVEN_1	Male	29	FS6_T1	yes	No	Euler, Manual	yes	relatively high incidence of scans not completing recon-all	3DFFE	1mm	No	Philips Intera	Philips	3		shortest	4.6	NA	8	https://www.nature.com/articles/mp201378
abide1	LEUVEN_2	Female	8	FS6_T1	yes	No	Euler, Manual	yes	relatively high incidence of scans not completing recon-all	3DFFE	1mm	No	Philips Intera	Philips	3		shortest	4.6	NA	8	https://www.nature.com/articles/mp201378
abide1	LEUVEN_2	Male	27	FS6_T1	yes	No	Euler, Manual	yes	relatively high incidence of scans not completing recon-all	3DFFE	1mm	No	Philips Intera	Philips	3		shortest	4.6	NA	8	https://www.nature.com/articles/mp201378
abide1	MAX_MUN	Female	7	FS6_T1	yes	No	Euler, Manual	yes	relatively high incidence of scans not completing recon-all	MPRAGE	1mm	No	Siemens 3T Verio	Siemens	3		1800	3.06	900	9	https://www.nature.com/articles/mp201378
abide1	MAX_MUN	Male	50	FS6_T1	yes	No	Euler, Manual	yes	relatively high incidence of scans not completing recon-all	MPRAGE	1mm	No	Siemens 3T Verio	Siemens	3		1800	3.06	900	9	https://www.nature.com/articles/mp201378
abide1	NYU	Female	37	FS6_T1	yes	No	Euler, Manual	yes	relatively high incidence of scans not completing recon-all	MPRAGE	1mm	No	Siemens Allegra 3T	Siemens	3		2530	3.25	1100	7	https://www.nature.com/articles/mp201378
abide1	NYU	Male	147	FS6_T1	yes	No	Euler, Manual	yes	relatively high incidence of scans not completing recon-all	MPRAGE	1mm	No	Siemens Allegra 3T	Siemens	3		2530	3.25	1100	7	https://www.nature.com/articles/mp201378
abide1	OHSU	Male	28	FS6_T1	yes	No	Euler, Manual	yes	relatively high incidence of scans not completing recon-all	MPRAGE	1mm	No	Siemens 3T Tim Trio	Siemens	3		2300	3.58	900	10	https://www.nature.com/articles/mp201378
abide1	OLIN	Female	5	FS6_T1	yes	No	Euler, Manual	yes	relatively high incidence of scans not completing recon-all	MPRAGE	1mm	No	Siemens Allegra 3T	Siemens	3		2500	2.74	900	8	https://www.nature.com/articles/mp201378
abide1	OLIN	Male	31	FS6_T1	yes	No	Euler, Manual	yes	relatively high incidence of scans not completing recon-all	MPRAGE	1mm	No	Siemens Allegra 3T	Siemens	3		2500	2.74	900	8	https://www.nature.com/articles/mp201378
abide1	PITT	Female	8	FS6_T1	yes	No	Euler, Manual	yes	relatively high incidence of scans not completing recon-all	MPRAGE	1mm	No	Siemens Allegra 3T	Siemens	3		2100	3.93	1000	7	https://www.nature.com/articles/mp201378
abide1	PITT	Male	49	FS6_T1	yes	No	Euler, Manual	yes	relatively high incidence of scans not completing recon-all	MPRAGE	1mm	No	Siemens Allegra 3T	Siemens	3		2100	3.93	1000	7	https://www.nature.com/articles/mp201378
abide1	SBL	Male	30	FS6_T1	yes	No	Euler, Manual	yes	relatively high incidence of scans not completing recon-all	3DFFE	1mm	No	Philips Intera	Philips	3		shortest	4.6	NA	8	https://www.nature.com/articles/mp201378
abide1	SDSU	Female	7	FS6_T1	yes	No	Euler, Manual	yes	relatively high incidence of scans not completing recon-all	FSPGR	1mm	No	GE MR750	General Electric	3		NA	NA	NA	NA	https://www.nature.com/articles/mp201378
abide1	SDSU	Male	29	FS6_T1	yes	No	Euler, Manual	yes	relatively high incidence of scans not completing recon-all	FSPGR	1mm	No	GE MR750	General Electric	3		NA	NA	NA	NA	https://www.nature.com/articles/mp201378
abide1	STANFORD	Female	8	FS6_T1	yes	No	Euler, Manual	yes	relatively high incidence of scans not completing recon-all	GRE	0.8x1.5x0.8	No	GE Signa	General Electric	3		NA	NA	NA	NA	https://www.nature.com/articles/mp201378
abide1	STANFORD	Male	32	FS6_T1	yes	No	Euler, Manual	yes	relatively high incidence of scans not completing recon-all	GRE	0.8x1.5x0.8	No	GE Signa	General Electric	3		NA	NA	NA	NA	https://www.nature.com/articles/mp201378
abide1	TRINITY	Male	49	FS6_T1	yes	No	Euler, Manual	yes	relatively high incidence of scans not completing recon-all	3DFFE	1mm	No	Philips 3T Achieva	Philips	3		shortest	4.6	NA	8	https://www.nature.com/articles/mp201378
abide1	UCLA_1	Female	11	FS6_T1	yes	No	Euler, Manual	yes	relatively high incidence of scans not completing recon-all	MPRAGE	1mm	No	Siemens 3T Tim Trio	Siemens	3		2300	2.84	853	9	https://www.nature.com/articles/mp201378
abide1	UCLA_1	Male	71	FS6_T1	yes	No	Euler, Manual	yes	relatively high incidence of scans not completing recon-all	MPRAGE	1mm	No	Siemens 3T Tim Trio	Siemens	3		2300	2.84	853	9	https://www.nature.com/articles/mp201378
abide1	UCLA_2	Female	2	FS6_T1	yes	No	Euler, Manual	yes	relatively high incidence of scans not completing recon-all	MPRAGE	1mm	No	Siemens 3T Tim Trio	Siemens	3		2300	2.84	853	9	https://www.nature.com/articles/mp201378
abide1	UCLA_2	Male	25	FS6_T1	yes	No	Euler, Manual	yes	relatively high incidence of scans not completing recon-all	MPRAGE	1mm	No	Siemens 3T Tim Trio	Siemens	3		2300	2.84	853	9	https://www.nature.com/articles/mp201378
abide1	UM_1	Female	26	FS6_T1	yes	No	Euler, Manual	yes	relatively high incidence of scans not completing recon-all	FSPGR	1x1x1.2	No	GE Signa	General Electric	3		NA	NA	NA	NA	https://www.nature.com/articles/mp201378
abide1	UM_1	Male	84	FS6_T1	yes	No	Euler, Manual	yes	relatively high incidence of scans not completing recon-all	FSPGR	1x1x1.2	No	GE Signa	General Electric	3		NA	NA	NA	NA	https://www.nature.com/articles/mp201378
abide1	UM_2	Female	2	FS6_T1	yes	No	Euler, Manual	yes	relatively high incidence of scans not completing recon-all	FSPGR	1x1x1.2	No	GE Signa	General Electric	3		NA	NA	NA	NA	https://www.nature.com/articles/mp201378
abide1	UM_2	Male	33	FS6_T1	yes	No	Euler, Manual	yes	relatively high incidence of scans not completing recon-all	FSPGR	1x1x1.2	No	GE Signa	General Electric	3		NA	NA	NA	NA	https://www.nature.com/articles/mp201378
abide1	USM	Male	101	FS6_T1	yes	No	Euler, Manual	yes	relatively high incidence of scans not completing recon-all	MPRAGE	1mm	No	Siemens 3T Tim Trio	Siemens	3		2300	2.91	900	9	https://www.nature.com/articles/mp201378
abide1	YALE	Female	16	FS6_T1	yes	No	Euler, Manual	yes	relatively high incidence of scans not completing recon-all	MPRAGE	1mm	No	Siemens 3T Tim Trio	Siemens	3		1230	1.73	624	9	https://www.nature.com/articles/mp201378
abide1	YALE	Male	40	FS6_T1	yes	No	Euler, Manual	yes	relatively high incidence of scans not completing recon-all	MPRAGE	1mm	No	Siemens 3T Tim Trio	Siemens	3		1230	1.73	624	9	https://www.nature.com/articles/mp201378
abide2	BNI_1	Male	58	FS6_T1	yes	No	Euler, Manual	yes	relatively high incidence of scans not completing recon-all	3DFFE	1.1x1.1x1.2	No	Philips 3T Ingenia	Philips	3		shortest	4.6	NA	8	https://www.nature.com/articles/mp201378
abide2	EMC_1	Female	10	FS6_T1	yes	No	Euler, Manual	yes	relatively high incidence of scans not completing recon-all	FSPGR	0.9mm	No	GE MR750	General Electric	3		NA	NA	NA	NA	https://www.nature.com/articles/mp201378
abide2	EMC_1	Male	44	FS6_T1	yes	No	Euler, Manual	yes	relatively high incidence of scans not completing recon-all	FSPGR	0.9mm	No	GE MR750	General Electric	3		NA	NA	NA	NA	https://www.nature.com/articles/mp201378
abide2	ETH_1	Male	37	FS6_T1	yes	No	Euler, Manual	yes	relatively high incidence of scans not completing recon-all	3DFFE	1mm	No	Philips 3T Achieva	Philips	3		3000	8.3	NA	8	https://www.nature.com/articles/mp201378
abide2	GU_1	Female	35	FS6_T1	yes	No	Euler, Manual	yes	relatively high incidence of scans not completing recon-all	MPRAGE	1mm	No	Siemens 3T Tim Trio	Siemens	3		2530	3.5	1100	7	https://www.nature.com/articles/mp201378
abide2	GU_1	Male	71	FS6_T1	yes	No	Euler, Manual	yes	relatively high incidence of scans not completing recon-all	MPRAGE	1mm	No	Siemens 3T Tim Trio	Siemens	3		2530	3.5	1100	7	https://www.nature.com/articles/mp201378
abide2	IP_1	Female	30	FS6_T1	yes	No	Euler, Manual	yes	relatively high incidence of scans not completing recon-all	3DFFE	1mm	No	Philips 1.5T Intera	Philips	1.5		25	5.6	NA	NA	https://www.nature.com/articles/mp201378
abide2	IP_1	Male	26	FS6_T1	yes	No	Euler, Manual	yes	relatively high incidence of scans not completing recon-all	3DFFE	1mm	No	Philips 1.5T Intera	Philips	1.5		25	5.6	NA	NA	https://www.nature.com/articles/mp201378
abide2	IU_1	Female	9	FS6_T1	yes	No	Euler, Manual	yes	relatively high incidence of scans not completing recon-all	MPRAGE	0.7mm	No	Siemens 3T Tim Trio	Siemens	3		2400	2.3	1000	8	https://www.nature.com/articles/mp201378
abide2	IU_1	Male	31	FS6_T1	yes	No	Euler, Manual	yes	relatively high incidence of scans not completing recon-all	MPRAGE	0.7mm	No	Siemens 3T Tim Trio	Siemens	3		2400	2.3	1000	8	https://www.nature.com/articles/mp201378
abide2	KKI_1	Female	71	FS6_T1	yes	No	Euler, Manual	yes	relatively high incidence of scans not completing recon-all	3DFFE	1mm	No	Philips 3T Achieva	Philips	3		shortest	shortest	NA	NA	https://www.nature.com/articles/mp201378
abide2	KKI_1	Male	140	FS6_T1	yes	No	Euler, Manual	yes	relatively high incidence of scans not completing recon-all	3DFFE	1mm	No	Philips 3T Achieva	Philips	3		shortest	shortest	NA	NA	https://www.nature.com/articles/mp201378
abide2	KUL_3	Male	28	FS6_T1	yes	No	Euler, Manual	yes	relatively high incidence of scans not completing recon-all	3DFFE	1mm	No	Philips 3T	Philips	3		shortest	4.6	NA	NA	https://www.nature.com/articles/mp201378
abide2	NYU_1	Female	7	FS6_T1	yes	No	Euler, Manual	yes	relatively high incidence of scans not completing recon-all	MPRAGE	1.3x1x1.3	No	Siemens 3T Allegra	Siemens	3		2350	3.25	1100	7	https://www.nature.com/articles/mp201378
abide2	NYU_1	Male	71	FS6_T1	yes	No	Euler, Manual	yes	relatively high incidence of scans not completing recon-all	MPRAGE	1.3x1x1.3	No	Siemens 3T Allegra	Siemens	3		2350	3.25	1100	7	https://www.nature.com/articles/mp201378
abide2	NYU_2	Female	3	FS6_T1	yes	No	Euler, Manual	yes	relatively high incidence of scans not completing recon-all	MPRAGE	1.3x1x1.3	No	Siemens 3T Allegra	Siemens	3		2350	3.25	1100	7	https://www.nature.com/articles/mp201378
abide2	NYU_2	Male	24	FS6_T1	yes	No	Euler, Manual	yes	relatively high incidence of scans not completing recon-all	MPRAGE	1.3x1x1.3	No	Siemens 3T Allegra	Siemens	3		2350	3.25	1100	7	https://www.nature.com/articles/mp201378
abide2	OHSU_1	Female	36	FS6_T1	yes	No	Euler, Manual	yes	relatively high incidence of scans not completing recon-all	MPRAGE	1x1x1.1	No	Siemens 3T Tim Trio	Siemens	3		2300	3.58	900	10	https://www.nature.com/articles/mp201378
abide2	OHSU_1	Male	57	FS6_T1	yes	No	Euler, Manual	yes	relatively high incidence of scans not completing recon-all	MPRAGE	1x1x1.1	No	Siemens 3T Tim Trio	Siemens	3		2300	3.58	900	10	https://www.nature.com/articles/mp201378
abide2	ONRC_2	Female	19	FS6_T1	yes	No	Euler, Manual	yes	relatively high incidence of scans not completing recon-all	MPRAGE	0.8mm	No	Siemens 3T Skyra	Siemens	3		2300	3.58	900	10	https://www.nature.com/articles/mp201378
abide2	ONRC_2	Male	40	FS6_T1	yes	No	Euler, Manual	yes	relatively high incidence of scans not completing recon-all	MPRAGE	0.8mm	No	Siemens 3T Skyra	Siemens	3		2300	3.58	900	10	https://www.nature.com/articles/mp201378
abide2	SDSU_1	Female	9	FS6_T1	yes	No	Euler, Manual	yes	relatively high incidence of scans not completing recon-all	FSPGR	1mm	No	GE MR750	General Electric	3		NA	NA	NA	NA	https://www.nature.com/articles/mp201378
abide2	SDSU_1	Male	49	FS6_T1	yes	No	Euler, Manual	yes	relatively high incidence of scans not completing recon-all	FSPGR	1mm	No	GE MR750	General Electric	3		NA	NA	NA	NA	https://www.nature.com/articles/mp201378
abide2	SU_2	Female	4	FS6_T1	yes	No	Euler, Manual	yes	relatively high incidence of scans not completing recon-all	FSPGR	0.9x0.9x1	No	GE Signa	General Electric	3		NA	NA	NA	NA	https://www.nature.com/articles/mp201378
abide2	SU_2	Male	38	FS6_T1	yes	No	Euler, Manual	yes	relatively high incidence of scans not completing recon-all	FSPGR	0.9x0.9x1	No	GE Signa	General Electric	3		NA	NA	NA	NA	https://www.nature.com/articles/mp201378
abide2	TCD_1	Male	42	FS6_T1	yes	No	Euler, Manual	yes	relatively high incidence of scans not completing recon-all	3DFFE	1mm	No	Philips 3T Achieva	Philips	3		shortest	4.6	NA	8	https://www.nature.com/articles/mp201378
abide2	U_MIA_1	Female	6	FS6_T1	yes	No	Euler, Manual	yes	relatively high incidence of scans not completing recon-all	FSPGR	1x1x1.2	No	GE Signa	General Electric	3		NA	NA	NA	NA	https://www.nature.com/articles/mp201378
abide2	U_MIA_1	Male	22	FS6_T1	yes	No	Euler, Manual	yes	relatively high incidence of scans not completing recon-all	FSPGR	1x1x1.2	No	GE Signa	General Electric	3		NA	NA	NA	NA	https://www.nature.com/articles/mp201378
abide2	UCD_1	Female	8	FS6_T1	yes	No	Euler, Manual	yes	relatively high incidence of scans not completing recon-all	MPRAGE	1mm	No	Siemens 3T Tim Trio	Siemens	3		2000	3.16	1050	8	https://www.nature.com/articles/mp201378
abide2	UCD_1	Male	24	FS6_T1	yes	No	Euler, Manual	yes	relatively high incidence of scans not completing recon-all	MPRAGE	1mm	No	Siemens 3T Tim Trio	Siemens	3		2000	3.16	1050	8	https://www.nature.com/articles/mp201378
abide2	UCLA_1	Female	6	FS6_T1	yes	No	Euler, Manual	yes	relatively high incidence of scans not completing recon-all	MPRAGE	1mm	No	Siemens 3T Tim Trio	Siemens	3		2300	2.84	853	9	https://www.nature.com/articles/mp201378
abide2	UCLA_1	Male	26	FS6_T1	yes	No	Euler, Manual	yes	relatively high incidence of scans not completing recon-all	MPRAGE	1mm	No	Siemens 3T Tim Trio	Siemens	3		2300	2.84	853	9	https://www.nature.com/articles/mp201378
abide2	USM_1	Female	5	FS6_T1	yes	No	Euler, Manual	yes	relatively high incidence of scans not completing recon-all	MPRAGE	1mm	No	Siemens 3T Tim Trio	Siemens	3		2300	2.91	900	9	https://www.nature.com/articles/mp201378
abide2	USM_1	Male	28	FS6_T1	yes	No	Euler, Manual	yes	relatively high incidence of scans not completing recon-all	MPRAGE	1mm	No	Siemens 3T Tim Trio	Siemens	3		2300	2.91	900	9	https://www.nature.com/articles/mp201378
ABVIB	1	Female	105	FS6_T1	yes	No	Euler, Manual			MPRAGE	1mm	Pending	3T GE Signal HDx, 3T Siemens Magnetom TrioTim, 4T SiemensMedSpec Syngo (MRI, DTI)	Siemens	4	Site 1 (3T GE) T1W: TR: 7ms, TE: 2.9ms, TI:650ms, 1mm3 isotropic resolution Site 2 (3T Siemens) T1W: TR: 2500, TE: 2.98, TI: 1100, 1mm3 isotropic resolution Site 3 (4T Siemens) T1W: TR: 2300, TE: 2.84, TI: 950, 1mm3 isotropic resolution Site 3 (3T Siemens) T1W: TR: 2500, TE: 2.98, TI: 1100, 1mm3 isotropic resolution.	mixed	mixed	mixed	mixed	https://www.ncbi.nlm.nih.gov/pmc/articles/PMC5726405/
ABVIB	1	Male	179	FS6_T1	yes	No	Euler, Manual			MPRAGE	1mm	Pending	3T GE Signal HDx, 3T Siemens Magnetom TrioTim, 4T SiemensMedSpec Syngo (MRI, DTI)	Siemens	4	Site 1 (3T GE) T1W: TR: 7ms, TE: 2.9ms, TI:650ms, 1mm3 isotropic resolution Site 2 (3T Siemens) T1W: TR: 2500, TE: 2.98, TI: 1100, 1mm3 isotropic resolution Site 3 (4T Siemens) T1W: TR: 2300, TE: 2.84, TI: 950, 1mm3 isotropic resolution Site 3 (3T Siemens) T1W: TR: 2500, TE: 2.98, TI: 1100, 1mm3 isotropic resolution.	mixed	mixed	mixed	mixed	https://www.ncbi.nlm.nih.gov/pmc/articles/PMC5726405/
ADHD200	brown	Female	17	FS6_T1	yes	No	Euler, Manual	yes	relatively high incidence of scans not completing recon-all	MPRAGE	1mm	No	Siemens Trio 3.0T	Siemens	3		2250	2.98	900	9	https://pubmed.ncbi.nlm.nih.gov/27423255/
ADHD200	brown	Male	9	FS6_T1	yes	No	Euler, Manual	yes	relatively high incidence of scans not completing recon-all	MPRAGE	1mm	No	Siemens Trio 3.0T	Siemens	3		2250	2.98	900	9	https://pubmed.ncbi.nlm.nih.gov/27423255/
ADHD200	kki	Female	37	FS6_T1	yes	No	Euler, Manual	yes	relatively high incidence of scans not completing recon-all	MPRAGE	1mm	No	Philips 3T	Philips	3		3500	3.7	1000	8	https://pubmed.ncbi.nlm.nih.gov/27423255/
ADHD200	kki	Male	46	FS6_T1	yes	No	Euler, Manual	yes	relatively high incidence of scans not completing recon-all	MPRAGE	1mm	No	Philips 3T	Philips	3		3500	3.7	1000	8	https://pubmed.ncbi.nlm.nih.gov/27423255/
ADHD200	ni	Female	30	FS6_T1	yes	No	Euler, Manual	yes	relatively high incidence of scans not completing recon-all	MPRAGE	1mm	No	Siemens Avanto 1.5T	Siemens	1.5		2730	2.95	1000	7	https://pubmed.ncbi.nlm.nih.gov/27423255/
ADHD200	ni	Male	43	FS6_T1	yes	No	Euler, Manual	yes	relatively high incidence of scans not completing recon-all	MPRAGE	1mm	No	Siemens Avanto 1.5T	Siemens	1.5		2730	2.95	1000	7	https://pubmed.ncbi.nlm.nih.gov/27423255/
ADHD200	nyu	Female	105	FS6_T1	yes	No	Euler, Manual	yes	relatively high incidence of scans not completing recon-all	MPRAGE	1.30x1.00x1.30	No	Siemens Allegra 3T	Siemens	3		2530	3.25	1100	7	https://pubmed.ncbi.nlm.nih.gov/27423255/
ADHD200	nyu	Male	198	FS6_T1	yes	No	Euler, Manual	yes	relatively high incidence of scans not completing recon-all	MPRAGE	1.30x1.00x1.30	No	Siemens Allegra 3T	Siemens	3		2530	3.25	1100	7	https://pubmed.ncbi.nlm.nih.gov/27423255/
ADHD200	ohsu	Female	52	FS6_T1	yes	No	Euler, Manual	yes	relatively high incidence of scans not completing recon-all	MPRAGE	1.00x1.00x1.10	No	Siemens Trio 3.0T	Siemens	3		2300	3.58	900	10	https://pubmed.ncbi.nlm.nih.gov/27423255/
ADHD200	ohsu	Male	61	FS6_T1	yes	No	Euler, Manual	yes	relatively high incidence of scans not completing recon-all	MPRAGE	1.00x1.00x1.10	No	Siemens Trio 3.0T	Siemens	3		2300	3.58	900	10	https://pubmed.ncbi.nlm.nih.gov/27423255/
ADHD200	peking1	Female	89	FS6_T1	yes	No	Euler, Manual	yes	relatively high incidence of scans not completing recon-all	MPRAGE	1.30x1.00x1.30	No	Siemens Trio 3.0T	Siemens	3		2530	3.39	1100	7	https://pubmed.ncbi.nlm.nih.gov/27423255/
ADHD200	peking1	Male	98	FS6_T1	yes	No	Euler, Manual	yes	relatively high incidence of scans not completing recon-all	MPRAGE	1.30x1.00x1.30	No	Siemens Trio 3.0T	Siemens	3		2530	3.39	1100	7	https://pubmed.ncbi.nlm.nih.gov/27423255/
ADHD200	peking2	Female	1	FS6_T1	yes	No	Euler, Manual	yes	relatively high incidence of scans not completing recon-all	MPRAGE	1mm	No	Siemens Trio 3.0T	Siemens	3		2530	3.45	1100	7	https://pubmed.ncbi.nlm.nih.gov/27423255/
ADHD200	peking2	Male	66	FS6_T1	yes	No	Euler, Manual	yes	relatively high incidence of scans not completing recon-all	MPRAGE	1mm	No	Siemens Trio 3.0T	Siemens	3		2530	3.45	1100	7	https://pubmed.ncbi.nlm.nih.gov/27423255/
ADHD200	peking3	Male	42	FS6_T1	yes	No	Euler, Manual	yes	relatively high incidence of scans not completing recon-all	MPRAGE	1.00x1.00x1.30	No	Siemens Trio 3.0T	Siemens	3	Mixed see table 2 in citation	mixed	mixed	mixed	mixed	https://pubmed.ncbi.nlm.nih.gov/27423255/
ADHD200	pitt	Female	47	FS6_T1	yes	No	Euler, Manual	yes	relatively high incidence of scans not completing recon-all	MPRAGE	1mm	No	Siemens Trio 3.0T	Siemens	3		2100	3.43	1050	8	https://pubmed.ncbi.nlm.nih.gov/27423255/
ADHD200	pitt	Male	60	FS6_T1	yes	No	Euler, Manual	yes	relatively high incidence of scans not completing recon-all	MPRAGE	1mm	No	Siemens Trio 3.0T	Siemens	3		2100	3.43	1050	8	https://pubmed.ncbi.nlm.nih.gov/27423255/
ADHD200	washu	Female	28	FS6_T1	yes	No	Euler, Manual	yes	relatively high incidence of scans not completing recon-all	MPRAGE	1mm	No	Siemens Trio 3.0T	Siemens	3		2400	3.08	1000	8	https://pubmed.ncbi.nlm.nih.gov/27423255/
ADHD200	washu	Male	32	FS6_T1	yes	No	Euler, Manual	yes	relatively high incidence of scans not completing recon-all	MPRAGE	1mm	No	Siemens Trio 3.0T	Siemens	3		2400	3.08	1000	8	https://pubmed.ncbi.nlm.nih.gov/27423255/
ADNI	10	Female	8	FS6_T1	yes	No	Euler, Manual			ADNI MPRAGE	1.2mm	Yes	1.5T and 3T Siemens, GE or Philips (MRI, PET)	mixed	mixed	See table 1: https://onlinelibrary.wiley.com/doi/full/10.1002/jmri.21049	mixed	mixed	mixed	mixed	https://onlinelibrary.wiley.com/doi/full/10.1002/jmri.21049
ADNI	10	Male	46	FS6_T1	yes	No	Euler, Manual			ADNI MPRAGE	1.2mm	Yes	1.5T and 3T Siemens, GE or Philips (MRI, PET)	mixed	mixed	See table 1: https://onlinelibrary.wiley.com/doi/full/10.1002/jmri.21049	mixed	mixed	mixed	mixed	https://onlinelibrary.wiley.com/doi/full/10.1002/jmri.21049
ADNI	100	Female	31	FS6_T1	yes	No	Euler, Manual			ADNI MPRAGE	1.2mm	Yes	1.5T and 3T Siemens, GE or Philips (MRI, PET)	mixed	mixed	See table 1: https://onlinelibrary.wiley.com/doi/full/10.1002/jmri.21049	mixed	mixed	mixed	mixed	https://onlinelibrary.wiley.com/doi/full/10.1002/jmri.21049
ADNI	100	Male	65	FS6_T1	yes	No	Euler, Manual			ADNI MPRAGE	1.2mm	Yes	1.5T and 3T Siemens, GE or Philips (MRI, PET)	mixed	mixed	See table 1: https://onlinelibrary.wiley.com/doi/full/10.1002/jmri.21049	mixed	mixed	mixed	mixed	https://onlinelibrary.wiley.com/doi/full/10.1002/jmri.21049
ADNI	109	Female	22	FS6_T1	yes	No	Euler, Manual			ADNI MPRAGE	1.2mm	Yes	1.5T and 3T Siemens, GE or Philips (MRI, PET)	mixed	mixed	See table 1: https://onlinelibrary.wiley.com/doi/full/10.1002/jmri.21049	mixed	mixed	mixed	mixed	https://onlinelibrary.wiley.com/doi/full/10.1002/jmri.21049
ADNI	109	Male	50	FS6_T1	yes	No	Euler, Manual			ADNI MPRAGE	1.2mm	Yes	1.5T and 3T Siemens, GE or Philips (MRI, PET)	mixed	mixed	See table 1: https://onlinelibrary.wiley.com/doi/full/10.1002/jmri.21049	mixed	mixed	mixed	mixed	https://onlinelibrary.wiley.com/doi/full/10.1002/jmri.21049
ADNI	11	Female	72	FS6_T1	yes	No	Euler, Manual			ADNI MPRAGE	1.2mm	Yes	1.5T and 3T Siemens, GE or Philips (MRI, PET)	mixed	mixed	See table 1: https://onlinelibrary.wiley.com/doi/full/10.1002/jmri.21049	mixed	mixed	mixed	mixed	https://onlinelibrary.wiley.com/doi/full/10.1002/jmri.21049
ADNI	11	Male	105	FS6_T1	yes	No	Euler, Manual			ADNI MPRAGE	1.2mm	Yes	1.5T and 3T Siemens, GE or Philips (MRI, PET)	mixed	mixed	See table 1: https://onlinelibrary.wiley.com/doi/full/10.1002/jmri.21049	mixed	mixed	mixed	mixed	https://onlinelibrary.wiley.com/doi/full/10.1002/jmri.21049
ADNI	114	Female	70	FS6_T1	yes	No	Euler, Manual			ADNI MPRAGE	1.2mm	Yes	1.5T and 3T Siemens, GE or Philips (MRI, PET)	mixed	mixed	See table 1: https://onlinelibrary.wiley.com/doi/full/10.1002/jmri.21049	mixed	mixed	mixed	mixed	https://onlinelibrary.wiley.com/doi/full/10.1002/jmri.21049
ADNI	114	Male	23	FS6_T1	yes	No	Euler, Manual			ADNI MPRAGE	1.2mm	Yes	1.5T and 3T Siemens, GE or Philips (MRI, PET)	mixed	mixed	See table 1: https://onlinelibrary.wiley.com/doi/full/10.1002/jmri.21049	mixed	mixed	mixed	mixed	https://onlinelibrary.wiley.com/doi/full/10.1002/jmri.21049
ADNI	116	Female	92	FS6_T1	yes	No	Euler, Manual			ADNI MPRAGE	1.2mm	Yes	1.5T and 3T Siemens, GE or Philips (MRI, PET)	mixed	mixed	See table 1: https://onlinelibrary.wiley.com/doi/full/10.1002/jmri.21049	mixed	mixed	mixed	mixed	https://onlinelibrary.wiley.com/doi/full/10.1002/jmri.21049
ADNI	116	Male	94	FS6_T1	yes	No	Euler, Manual			ADNI MPRAGE	1.2mm	Yes	1.5T and 3T Siemens, GE or Philips (MRI, PET)	mixed	mixed	See table 1: https://onlinelibrary.wiley.com/doi/full/10.1002/jmri.21049	mixed	mixed	mixed	mixed	https://onlinelibrary.wiley.com/doi/full/10.1002/jmri.21049
ADNI	12	Female	59	FS6_T1	yes	No	Euler, Manual			ADNI MPRAGE	1.2mm	Yes	1.5T and 3T Siemens, GE or Philips (MRI, PET)	mixed	mixed	See table 1: https://onlinelibrary.wiley.com/doi/full/10.1002/jmri.21049	mixed	mixed	mixed	mixed	https://onlinelibrary.wiley.com/doi/full/10.1002/jmri.21049
ADNI	12	Male	62	FS6_T1	yes	No	Euler, Manual			ADNI MPRAGE	1.2mm	Yes	1.5T and 3T Siemens, GE or Philips (MRI, PET)	mixed	mixed	See table 1: https://onlinelibrary.wiley.com/doi/full/10.1002/jmri.21049	mixed	mixed	mixed	mixed	https://onlinelibrary.wiley.com/doi/full/10.1002/jmri.21049
ADNI	121	Female	5	FS6_T1	yes	No	Euler, Manual			ADNI MPRAGE	1.2mm	Yes	1.5T and 3T Siemens, GE or Philips (MRI, PET)	mixed	mixed	See table 1: https://onlinelibrary.wiley.com/doi/full/10.1002/jmri.21049	mixed	mixed	mixed	mixed	https://onlinelibrary.wiley.com/doi/full/10.1002/jmri.21049
ADNI	123	Female	40	FS6_T1	yes	No	Euler, Manual			ADNI MPRAGE	1.2mm	Yes	1.5T and 3T Siemens, GE or Philips (MRI, PET)	mixed	mixed	See table 1: https://onlinelibrary.wiley.com/doi/full/10.1002/jmri.21049	mixed	mixed	mixed	mixed	https://onlinelibrary.wiley.com/doi/full/10.1002/jmri.21049
ADNI	123	Male	77	FS6_T1	yes	No	Euler, Manual			ADNI MPRAGE	1.2mm	Yes	1.5T and 3T Siemens, GE or Philips (MRI, PET)	mixed	mixed	See table 1: https://onlinelibrary.wiley.com/doi/full/10.1002/jmri.21049	mixed	mixed	mixed	mixed	https://onlinelibrary.wiley.com/doi/full/10.1002/jmri.21049
ADNI	126	Female	47	FS6_T1	yes	No	Euler, Manual			ADNI MPRAGE	1.2mm	Yes	1.5T and 3T Siemens, GE or Philips (MRI, PET)	mixed	mixed	See table 1: https://onlinelibrary.wiley.com/doi/full/10.1002/jmri.21049	mixed	mixed	mixed	mixed	https://onlinelibrary.wiley.com/doi/full/10.1002/jmri.21049
ADNI	126	Male	96	FS6_T1	yes	No	Euler, Manual			ADNI MPRAGE	1.2mm	Yes	1.5T and 3T Siemens, GE or Philips (MRI, PET)	mixed	mixed	See table 1: https://onlinelibrary.wiley.com/doi/full/10.1002/jmri.21049	mixed	mixed	mixed	mixed	https://onlinelibrary.wiley.com/doi/full/10.1002/jmri.21049
ADNI	127	Female	99	FS6_T1	yes	No	Euler, Manual			ADNI MPRAGE	1.2mm	Yes	1.5T and 3T Siemens, GE or Philips (MRI, PET)	mixed	mixed	See table 1: https://onlinelibrary.wiley.com/doi/full/10.1002/jmri.21049	mixed	mixed	mixed	mixed	https://onlinelibrary.wiley.com/doi/full/10.1002/jmri.21049
ADNI	127	Male	133	FS6_T1	yes	No	Euler, Manual			ADNI MPRAGE	1.2mm	Yes	1.5T and 3T Siemens, GE or Philips (MRI, PET)	mixed	mixed	See table 1: https://onlinelibrary.wiley.com/doi/full/10.1002/jmri.21049	mixed	mixed	mixed	mixed	https://onlinelibrary.wiley.com/doi/full/10.1002/jmri.21049
ADNI	128	Female	139	FS6_T1	yes	No	Euler, Manual			ADNI MPRAGE	1.2mm	Yes	1.5T and 3T Siemens, GE or Philips (MRI, PET)	mixed	mixed	See table 1: https://onlinelibrary.wiley.com/doi/full/10.1002/jmri.21049	mixed	mixed	mixed	mixed	https://onlinelibrary.wiley.com/doi/full/10.1002/jmri.21049
ADNI	128	Male	145	FS6_T1	yes	No	Euler, Manual			ADNI MPRAGE	1.2mm	Yes	1.5T and 3T Siemens, GE or Philips (MRI, PET)	mixed	mixed	See table 1: https://onlinelibrary.wiley.com/doi/full/10.1002/jmri.21049	mixed	mixed	mixed	mixed	https://onlinelibrary.wiley.com/doi/full/10.1002/jmri.21049
ADNI	129	Female	28	FS6_T1	yes	No	Euler, Manual			ADNI MPRAGE	1.2mm	Yes	1.5T and 3T Siemens, GE or Philips (MRI, PET)	mixed	mixed	See table 1: https://onlinelibrary.wiley.com/doi/full/10.1002/jmri.21049	mixed	mixed	mixed	mixed	https://onlinelibrary.wiley.com/doi/full/10.1002/jmri.21049
ADNI	129	Male	41	FS6_T1	yes	No	Euler, Manual			ADNI MPRAGE	1.2mm	Yes	1.5T and 3T Siemens, GE or Philips (MRI, PET)	mixed	mixed	See table 1: https://onlinelibrary.wiley.com/doi/full/10.1002/jmri.21049	mixed	mixed	mixed	mixed	https://onlinelibrary.wiley.com/doi/full/10.1002/jmri.21049
ADNI	13	Female	61	FS6_T1	yes	No	Euler, Manual			ADNI MPRAGE	1.2mm	Yes	1.5T and 3T Siemens, GE or Philips (MRI, PET)	mixed	mixed	See table 1: https://onlinelibrary.wiley.com/doi/full/10.1002/jmri.21049	mixed	mixed	mixed	mixed	https://onlinelibrary.wiley.com/doi/full/10.1002/jmri.21049
ADNI	13	Male	59	FS6_T1	yes	No	Euler, Manual			ADNI MPRAGE	1.2mm	Yes	1.5T and 3T Siemens, GE or Philips (MRI, PET)	mixed	mixed	See table 1: https://onlinelibrary.wiley.com/doi/full/10.1002/jmri.21049	mixed	mixed	mixed	mixed	https://onlinelibrary.wiley.com/doi/full/10.1002/jmri.21049
ADNI	130	Female	115	FS6_T1	yes	No	Euler, Manual			ADNI MPRAGE	1.2mm	Yes	1.5T and 3T Siemens, GE or Philips (MRI, PET)	mixed	mixed	See table 1: https://onlinelibrary.wiley.com/doi/full/10.1002/jmri.21049	mixed	mixed	mixed	mixed	https://onlinelibrary.wiley.com/doi/full/10.1002/jmri.21049
ADNI	130	Male	80	FS6_T1	yes	No	Euler, Manual			ADNI MPRAGE	1.2mm	Yes	1.5T and 3T Siemens, GE or Philips (MRI, PET)	mixed	mixed	See table 1: https://onlinelibrary.wiley.com/doi/full/10.1002/jmri.21049	mixed	mixed	mixed	mixed	https://onlinelibrary.wiley.com/doi/full/10.1002/jmri.21049
ADNI	131	Female	19	FS6_T1	yes	No	Euler, Manual			ADNI MPRAGE	1.2mm	Yes	1.5T and 3T Siemens, GE or Philips (MRI, PET)	mixed	mixed	See table 1: https://onlinelibrary.wiley.com/doi/full/10.1002/jmri.21049	mixed	mixed	mixed	mixed	https://onlinelibrary.wiley.com/doi/full/10.1002/jmri.21049
ADNI	131	Male	38	FS6_T1	yes	No	Euler, Manual			ADNI MPRAGE	1.2mm	Yes	1.5T and 3T Siemens, GE or Philips (MRI, PET)	mixed	mixed	See table 1: https://onlinelibrary.wiley.com/doi/full/10.1002/jmri.21049	mixed	mixed	mixed	mixed	https://onlinelibrary.wiley.com/doi/full/10.1002/jmri.21049
ADNI	132	Female	3	FS6_T1	yes	No	Euler, Manual			ADNI MPRAGE	1.2mm	Yes	1.5T and 3T Siemens, GE or Philips (MRI, PET)	mixed	mixed	See table 1: https://onlinelibrary.wiley.com/doi/full/10.1002/jmri.21049	mixed	mixed	mixed	mixed	https://onlinelibrary.wiley.com/doi/full/10.1002/jmri.21049
ADNI	132	Male	1	FS6_T1	yes	No	Euler, Manual			ADNI MPRAGE	1.2mm	Yes	1.5T and 3T Siemens, GE or Philips (MRI, PET)	mixed	mixed	See table 1: https://onlinelibrary.wiley.com/doi/full/10.1002/jmri.21049	mixed	mixed	mixed	mixed	https://onlinelibrary.wiley.com/doi/full/10.1002/jmri.21049
ADNI	133	Female	37	FS6_T1	yes	No	Euler, Manual			ADNI MPRAGE	1.2mm	Yes	1.5T and 3T Siemens, GE or Philips (MRI, PET)	mixed	mixed	See table 1: https://onlinelibrary.wiley.com/doi/full/10.1002/jmri.21049	mixed	mixed	mixed	mixed	https://onlinelibrary.wiley.com/doi/full/10.1002/jmri.21049
ADNI	133	Male	22	FS6_T1	yes	No	Euler, Manual			ADNI MPRAGE	1.2mm	Yes	1.5T and 3T Siemens, GE or Philips (MRI, PET)	mixed	mixed	See table 1: https://onlinelibrary.wiley.com/doi/full/10.1002/jmri.21049	mixed	mixed	mixed	mixed	https://onlinelibrary.wiley.com/doi/full/10.1002/jmri.21049
ADNI	135	Female	46	FS6_T1	yes	No	Euler, Manual			ADNI MPRAGE	1.2mm	Yes	1.5T and 3T Siemens, GE or Philips (MRI, PET)	mixed	mixed	See table 1: https://onlinelibrary.wiley.com/doi/full/10.1002/jmri.21049	mixed	mixed	mixed	mixed	https://onlinelibrary.wiley.com/doi/full/10.1002/jmri.21049
ADNI	135	Male	51	FS6_T1	yes	No	Euler, Manual			ADNI MPRAGE	1.2mm	Yes	1.5T and 3T Siemens, GE or Philips (MRI, PET)	mixed	mixed	See table 1: https://onlinelibrary.wiley.com/doi/full/10.1002/jmri.21049	mixed	mixed	mixed	mixed	https://onlinelibrary.wiley.com/doi/full/10.1002/jmri.21049
ADNI	136	Female	74	FS6_T1	yes	No	Euler, Manual			ADNI MPRAGE	1.2mm	Yes	1.5T and 3T Siemens, GE or Philips (MRI, PET)	mixed	mixed	See table 1: https://onlinelibrary.wiley.com/doi/full/10.1002/jmri.21049	mixed	mixed	mixed	mixed	https://onlinelibrary.wiley.com/doi/full/10.1002/jmri.21049
ADNI	136	Male	27	FS6_T1	yes	No	Euler, Manual			ADNI MPRAGE	1.2mm	Yes	1.5T and 3T Siemens, GE or Philips (MRI, PET)	mixed	mixed	See table 1: https://onlinelibrary.wiley.com/doi/full/10.1002/jmri.21049	mixed	mixed	mixed	mixed	https://onlinelibrary.wiley.com/doi/full/10.1002/jmri.21049
ADNI	137	Female	95	FS6_T1	yes	No	Euler, Manual			ADNI MPRAGE	1.2mm	Yes	1.5T and 3T Siemens, GE or Philips (MRI, PET)	mixed	mixed	See table 1: https://onlinelibrary.wiley.com/doi/full/10.1002/jmri.21049	mixed	mixed	mixed	mixed	https://onlinelibrary.wiley.com/doi/full/10.1002/jmri.21049
ADNI	137	Male	165	FS6_T1	yes	No	Euler, Manual			ADNI MPRAGE	1.2mm	Yes	1.5T and 3T Siemens, GE or Philips (MRI, PET)	mixed	mixed	See table 1: https://onlinelibrary.wiley.com/doi/full/10.1002/jmri.21049	mixed	mixed	mixed	mixed	https://onlinelibrary.wiley.com/doi/full/10.1002/jmri.21049
ADNI	14	Female	62	FS6_T1	yes	No	Euler, Manual			ADNI MPRAGE	1.2mm	Yes	1.5T and 3T Siemens, GE or Philips (MRI, PET)	mixed	mixed	See table 1: https://onlinelibrary.wiley.com/doi/full/10.1002/jmri.21049	mixed	mixed	mixed	mixed	https://onlinelibrary.wiley.com/doi/full/10.1002/jmri.21049
ADNI	14	Male	75	FS6_T1	yes	No	Euler, Manual			ADNI MPRAGE	1.2mm	Yes	1.5T and 3T Siemens, GE or Philips (MRI, PET)	mixed	mixed	See table 1: https://onlinelibrary.wiley.com/doi/full/10.1002/jmri.21049	mixed	mixed	mixed	mixed	https://onlinelibrary.wiley.com/doi/full/10.1002/jmri.21049
ADNI	141	Female	78	FS6_T1	yes	No	Euler, Manual			ADNI MPRAGE	1.2mm	Yes	1.5T and 3T Siemens, GE or Philips (MRI, PET)	mixed	mixed	See table 1: https://onlinelibrary.wiley.com/doi/full/10.1002/jmri.21049	mixed	mixed	mixed	mixed	https://onlinelibrary.wiley.com/doi/full/10.1002/jmri.21049
ADNI	141	Male	60	FS6_T1	yes	No	Euler, Manual			ADNI MPRAGE	1.2mm	Yes	1.5T and 3T Siemens, GE or Philips (MRI, PET)	mixed	mixed	See table 1: https://onlinelibrary.wiley.com/doi/full/10.1002/jmri.21049	mixed	mixed	mixed	mixed	https://onlinelibrary.wiley.com/doi/full/10.1002/jmri.21049
ADNI	153	Female	28	FS6_T1	yes	No	Euler, Manual			ADNI MPRAGE	1.2mm	Yes	1.5T and 3T Siemens, GE or Philips (MRI, PET)	mixed	mixed	See table 1: https://onlinelibrary.wiley.com/doi/full/10.1002/jmri.21049	mixed	mixed	mixed	mixed	https://onlinelibrary.wiley.com/doi/full/10.1002/jmri.21049
ADNI	153	Male	41	FS6_T1	yes	No	Euler, Manual			ADNI MPRAGE	1.2mm	Yes	1.5T and 3T Siemens, GE or Philips (MRI, PET)	mixed	mixed	See table 1: https://onlinelibrary.wiley.com/doi/full/10.1002/jmri.21049	mixed	mixed	mixed	mixed	https://onlinelibrary.wiley.com/doi/full/10.1002/jmri.21049
ADNI	16	Female	84	FS6_T1	yes	No	Euler, Manual			ADNI MPRAGE	1.2mm	Yes	1.5T and 3T Siemens, GE or Philips (MRI, PET)	mixed	mixed	See table 1: https://onlinelibrary.wiley.com/doi/full/10.1002/jmri.21049	mixed	mixed	mixed	mixed	https://onlinelibrary.wiley.com/doi/full/10.1002/jmri.21049
ADNI	16	Male	76	FS6_T1	yes	No	Euler, Manual			ADNI MPRAGE	1.2mm	Yes	1.5T and 3T Siemens, GE or Philips (MRI, PET)	mixed	mixed	See table 1: https://onlinelibrary.wiley.com/doi/full/10.1002/jmri.21049	mixed	mixed	mixed	mixed	https://onlinelibrary.wiley.com/doi/full/10.1002/jmri.21049
ADNI	18	Female	51	FS6_T1	yes	No	Euler, Manual			ADNI MPRAGE	1.2mm	Yes	1.5T and 3T Siemens, GE or Philips (MRI, PET)	mixed	mixed	See table 1: https://onlinelibrary.wiley.com/doi/full/10.1002/jmri.21049	mixed	mixed	mixed	mixed	https://onlinelibrary.wiley.com/doi/full/10.1002/jmri.21049
ADNI	18	Male	105	FS6_T1	yes	No	Euler, Manual			ADNI MPRAGE	1.2mm	Yes	1.5T and 3T Siemens, GE or Philips (MRI, PET)	mixed	mixed	See table 1: https://onlinelibrary.wiley.com/doi/full/10.1002/jmri.21049	mixed	mixed	mixed	mixed	https://onlinelibrary.wiley.com/doi/full/10.1002/jmri.21049
ADNI	19	Female	25	FS6_T1	yes	No	Euler, Manual			ADNI MPRAGE	1.2mm	Yes	1.5T and 3T Siemens, GE or Philips (MRI, PET)	mixed	mixed	See table 1: https://onlinelibrary.wiley.com/doi/full/10.1002/jmri.21049	mixed	mixed	mixed	mixed	https://onlinelibrary.wiley.com/doi/full/10.1002/jmri.21049
ADNI	19	Male	32	FS6_T1	yes	No	Euler, Manual			ADNI MPRAGE	1.2mm	Yes	1.5T and 3T Siemens, GE or Philips (MRI, PET)	mixed	mixed	See table 1: https://onlinelibrary.wiley.com/doi/full/10.1002/jmri.21049	mixed	mixed	mixed	mixed	https://onlinelibrary.wiley.com/doi/full/10.1002/jmri.21049
ADNI	2	Female	133	FS6_T1	yes	No	Euler, Manual			ADNI MPRAGE	1.2mm	Yes	1.5T and 3T Siemens, GE or Philips (MRI, PET)	mixed	mixed	See table 1: https://onlinelibrary.wiley.com/doi/full/10.1002/jmri.21049	mixed	mixed	mixed	mixed	https://onlinelibrary.wiley.com/doi/full/10.1002/jmri.21049
ADNI	2	Male	96	FS6_T1	yes	No	Euler, Manual			ADNI MPRAGE	1.2mm	Yes	1.5T and 3T Siemens, GE or Philips (MRI, PET)	mixed	mixed	See table 1: https://onlinelibrary.wiley.com/doi/full/10.1002/jmri.21049	mixed	mixed	mixed	mixed	https://onlinelibrary.wiley.com/doi/full/10.1002/jmri.21049
ADNI	20	Female	20	FS6_T1	yes	No	Euler, Manual			ADNI MPRAGE	1.2mm	Yes	1.5T and 3T Siemens, GE or Philips (MRI, PET)	mixed	mixed	See table 1: https://onlinelibrary.wiley.com/doi/full/10.1002/jmri.21049	mixed	mixed	mixed	mixed	https://onlinelibrary.wiley.com/doi/full/10.1002/jmri.21049
ADNI	20	Male	13	FS6_T1	yes	No	Euler, Manual			ADNI MPRAGE	1.2mm	Yes	1.5T and 3T Siemens, GE or Philips (MRI, PET)	mixed	mixed	See table 1: https://onlinelibrary.wiley.com/doi/full/10.1002/jmri.21049	mixed	mixed	mixed	mixed	https://onlinelibrary.wiley.com/doi/full/10.1002/jmri.21049
ADNI	21	Female	90	FS6_T1	yes	No	Euler, Manual			ADNI MPRAGE	1.2mm	Yes	1.5T and 3T Siemens, GE or Philips (MRI, PET)	mixed	mixed	See table 1: https://onlinelibrary.wiley.com/doi/full/10.1002/jmri.21049	mixed	mixed	mixed	mixed	https://onlinelibrary.wiley.com/doi/full/10.1002/jmri.21049
ADNI	21	Male	115	FS6_T1	yes	No	Euler, Manual			ADNI MPRAGE	1.2mm	Yes	1.5T and 3T Siemens, GE or Philips (MRI, PET)	mixed	mixed	See table 1: https://onlinelibrary.wiley.com/doi/full/10.1002/jmri.21049	mixed	mixed	mixed	mixed	https://onlinelibrary.wiley.com/doi/full/10.1002/jmri.21049
ADNI	22	Female	58	FS6_T1	yes	No	Euler, Manual			ADNI MPRAGE	1.2mm	Yes	1.5T and 3T Siemens, GE or Philips (MRI, PET)	mixed	mixed	See table 1: https://onlinelibrary.wiley.com/doi/full/10.1002/jmri.21049	mixed	mixed	mixed	mixed	https://onlinelibrary.wiley.com/doi/full/10.1002/jmri.21049
ADNI	22	Male	95	FS6_T1	yes	No	Euler, Manual			ADNI MPRAGE	1.2mm	Yes	1.5T and 3T Siemens, GE or Philips (MRI, PET)	mixed	mixed	See table 1: https://onlinelibrary.wiley.com/doi/full/10.1002/jmri.21049	mixed	mixed	mixed	mixed	https://onlinelibrary.wiley.com/doi/full/10.1002/jmri.21049
ADNI	23	Female	133	FS6_T1	yes	No	Euler, Manual			ADNI MPRAGE	1.2mm	Yes	1.5T and 3T Siemens, GE or Philips (MRI, PET)	mixed	mixed	See table 1: https://onlinelibrary.wiley.com/doi/full/10.1002/jmri.21049	mixed	mixed	mixed	mixed	https://onlinelibrary.wiley.com/doi/full/10.1002/jmri.21049
ADNI	23	Male	121	FS6_T1	yes	No	Euler, Manual			ADNI MPRAGE	1.2mm	Yes	1.5T and 3T Siemens, GE or Philips (MRI, PET)	mixed	mixed	See table 1: https://onlinelibrary.wiley.com/doi/full/10.1002/jmri.21049	mixed	mixed	mixed	mixed	https://onlinelibrary.wiley.com/doi/full/10.1002/jmri.21049
ADNI	24	Female	39	FS6_T1	yes	No	Euler, Manual			ADNI MPRAGE	1.2mm	Yes	1.5T and 3T Siemens, GE or Philips (MRI, PET)	mixed	mixed	See table 1: https://onlinelibrary.wiley.com/doi/full/10.1002/jmri.21049	mixed	mixed	mixed	mixed	https://onlinelibrary.wiley.com/doi/full/10.1002/jmri.21049
ADNI	24	Male	45	FS6_T1	yes	No	Euler, Manual			ADNI MPRAGE	1.2mm	Yes	1.5T and 3T Siemens, GE or Philips (MRI, PET)	mixed	mixed	See table 1: https://onlinelibrary.wiley.com/doi/full/10.1002/jmri.21049	mixed	mixed	mixed	mixed	https://onlinelibrary.wiley.com/doi/full/10.1002/jmri.21049
ADNI	27	Female	89	FS6_T1	yes	No	Euler, Manual			ADNI MPRAGE	1.2mm	Yes	1.5T and 3T Siemens, GE or Philips (MRI, PET)	mixed	mixed	See table 1: https://onlinelibrary.wiley.com/doi/full/10.1002/jmri.21049	mixed	mixed	mixed	mixed	https://onlinelibrary.wiley.com/doi/full/10.1002/jmri.21049
ADNI	27	Male	204	FS6_T1	yes	No	Euler, Manual			ADNI MPRAGE	1.2mm	Yes	1.5T and 3T Siemens, GE or Philips (MRI, PET)	mixed	mixed	See table 1: https://onlinelibrary.wiley.com/doi/full/10.1002/jmri.21049	mixed	mixed	mixed	mixed	https://onlinelibrary.wiley.com/doi/full/10.1002/jmri.21049
ADNI	29	Female	49	FS6_T1	yes	No	Euler, Manual			ADNI MPRAGE	1.2mm	Yes	1.5T and 3T Siemens, GE or Philips (MRI, PET)	mixed	mixed	See table 1: https://onlinelibrary.wiley.com/doi/full/10.1002/jmri.21049	mixed	mixed	mixed	mixed	https://onlinelibrary.wiley.com/doi/full/10.1002/jmri.21049
ADNI	29	Male	96	FS6_T1	yes	No	Euler, Manual			ADNI MPRAGE	1.2mm	Yes	1.5T and 3T Siemens, GE or Philips (MRI, PET)	mixed	mixed	See table 1: https://onlinelibrary.wiley.com/doi/full/10.1002/jmri.21049	mixed	mixed	mixed	mixed	https://onlinelibrary.wiley.com/doi/full/10.1002/jmri.21049
ADNI	3	Female	85	FS6_T1	yes	No	Euler, Manual			ADNI MPRAGE	1.2mm	Yes	1.5T and 3T Siemens, GE or Philips (MRI, PET)	mixed	mixed	See table 1: https://onlinelibrary.wiley.com/doi/full/10.1002/jmri.21049	mixed	mixed	mixed	mixed	https://onlinelibrary.wiley.com/doi/full/10.1002/jmri.21049
ADNI	3	Male	32	FS6_T1	yes	No	Euler, Manual			ADNI MPRAGE	1.2mm	Yes	1.5T and 3T Siemens, GE or Philips (MRI, PET)	mixed	mixed	See table 1: https://onlinelibrary.wiley.com/doi/full/10.1002/jmri.21049	mixed	mixed	mixed	mixed	https://onlinelibrary.wiley.com/doi/full/10.1002/jmri.21049
ADNI	31	Female	44	FS6_T1	yes	No	Euler, Manual			ADNI MPRAGE	1.2mm	Yes	1.5T and 3T Siemens, GE or Philips (MRI, PET)	mixed	mixed	See table 1: https://onlinelibrary.wiley.com/doi/full/10.1002/jmri.21049	mixed	mixed	mixed	mixed	https://onlinelibrary.wiley.com/doi/full/10.1002/jmri.21049
ADNI	31	Male	111	FS6_T1	yes	No	Euler, Manual			ADNI MPRAGE	1.2mm	Yes	1.5T and 3T Siemens, GE or Philips (MRI, PET)	mixed	mixed	See table 1: https://onlinelibrary.wiley.com/doi/full/10.1002/jmri.21049	mixed	mixed	mixed	mixed	https://onlinelibrary.wiley.com/doi/full/10.1002/jmri.21049
ADNI	32	Female	43	FS6_T1	yes	No	Euler, Manual			ADNI MPRAGE	1.2mm	Yes	1.5T and 3T Siemens, GE or Philips (MRI, PET)	mixed	mixed	See table 1: https://onlinelibrary.wiley.com/doi/full/10.1002/jmri.21049	mixed	mixed	mixed	mixed	https://onlinelibrary.wiley.com/doi/full/10.1002/jmri.21049
ADNI	32	Male	72	FS6_T1	yes	No	Euler, Manual			ADNI MPRAGE	1.2mm	Yes	1.5T and 3T Siemens, GE or Philips (MRI, PET)	mixed	mixed	See table 1: https://onlinelibrary.wiley.com/doi/full/10.1002/jmri.21049	mixed	mixed	mixed	mixed	https://onlinelibrary.wiley.com/doi/full/10.1002/jmri.21049
ADNI	33	Female	84	FS6_T1	yes	No	Euler, Manual			ADNI MPRAGE	1.2mm	Yes	1.5T and 3T Siemens, GE or Philips (MRI, PET)	mixed	mixed	See table 1: https://onlinelibrary.wiley.com/doi/full/10.1002/jmri.21049	mixed	mixed	mixed	mixed	https://onlinelibrary.wiley.com/doi/full/10.1002/jmri.21049
ADNI	33	Male	103	FS6_T1	yes	No	Euler, Manual			ADNI MPRAGE	1.2mm	Yes	1.5T and 3T Siemens, GE or Philips (MRI, PET)	mixed	mixed	See table 1: https://onlinelibrary.wiley.com/doi/full/10.1002/jmri.21049	mixed	mixed	mixed	mixed	https://onlinelibrary.wiley.com/doi/full/10.1002/jmri.21049
ADNI	35	Female	50	FS6_T1	yes	No	Euler, Manual			ADNI MPRAGE	1.2mm	Yes	1.5T and 3T Siemens, GE or Philips (MRI, PET)	mixed	mixed	See table 1: https://onlinelibrary.wiley.com/doi/full/10.1002/jmri.21049	mixed	mixed	mixed	mixed	https://onlinelibrary.wiley.com/doi/full/10.1002/jmri.21049
ADNI	35	Male	64	FS6_T1	yes	No	Euler, Manual			ADNI MPRAGE	1.2mm	Yes	1.5T and 3T Siemens, GE or Philips (MRI, PET)	mixed	mixed	See table 1: https://onlinelibrary.wiley.com/doi/full/10.1002/jmri.21049	mixed	mixed	mixed	mixed	https://onlinelibrary.wiley.com/doi/full/10.1002/jmri.21049
ADNI	36	Female	74	FS6_T1	yes	No	Euler, Manual			ADNI MPRAGE	1.2mm	Yes	1.5T and 3T Siemens, GE or Philips (MRI, PET)	mixed	mixed	See table 1: https://onlinelibrary.wiley.com/doi/full/10.1002/jmri.21049	mixed	mixed	mixed	mixed	https://onlinelibrary.wiley.com/doi/full/10.1002/jmri.21049
ADNI	36	Male	97	FS6_T1	yes	No	Euler, Manual			ADNI MPRAGE	1.2mm	Yes	1.5T and 3T Siemens, GE or Philips (MRI, PET)	mixed	mixed	See table 1: https://onlinelibrary.wiley.com/doi/full/10.1002/jmri.21049	mixed	mixed	mixed	mixed	https://onlinelibrary.wiley.com/doi/full/10.1002/jmri.21049
ADNI	37	Female	79	FS6_T1	yes	No	Euler, Manual			ADNI MPRAGE	1.2mm	Yes	1.5T and 3T Siemens, GE or Philips (MRI, PET)	mixed	mixed	See table 1: https://onlinelibrary.wiley.com/doi/full/10.1002/jmri.21049	mixed	mixed	mixed	mixed	https://onlinelibrary.wiley.com/doi/full/10.1002/jmri.21049
ADNI	37	Male	120	FS6_T1	yes	No	Euler, Manual			ADNI MPRAGE	1.2mm	Yes	1.5T and 3T Siemens, GE or Philips (MRI, PET)	mixed	mixed	See table 1: https://onlinelibrary.wiley.com/doi/full/10.1002/jmri.21049	mixed	mixed	mixed	mixed	https://onlinelibrary.wiley.com/doi/full/10.1002/jmri.21049
ADNI	41	Female	80	FS6_T1	yes	No	Euler, Manual			ADNI MPRAGE	1.2mm	Yes	1.5T and 3T Siemens, GE or Philips (MRI, PET)	mixed	mixed	See table 1: https://onlinelibrary.wiley.com/doi/full/10.1002/jmri.21049	mixed	mixed	mixed	mixed	https://onlinelibrary.wiley.com/doi/full/10.1002/jmri.21049
ADNI	41	Male	166	FS6_T1	yes	No	Euler, Manual			ADNI MPRAGE	1.2mm	Yes	1.5T and 3T Siemens, GE or Philips (MRI, PET)	mixed	mixed	See table 1: https://onlinelibrary.wiley.com/doi/full/10.1002/jmri.21049	mixed	mixed	mixed	mixed	https://onlinelibrary.wiley.com/doi/full/10.1002/jmri.21049
ADNI	5	Female	31	FS6_T1	yes	No	Euler, Manual			ADNI MPRAGE	1.2mm	Yes	1.5T and 3T Siemens, GE or Philips (MRI, PET)	mixed	mixed	See table 1: https://onlinelibrary.wiley.com/doi/full/10.1002/jmri.21049	mixed	mixed	mixed	mixed	https://onlinelibrary.wiley.com/doi/full/10.1002/jmri.21049
ADNI	5	Male	81	FS6_T1	yes	No	Euler, Manual			ADNI MPRAGE	1.2mm	Yes	1.5T and 3T Siemens, GE or Philips (MRI, PET)	mixed	mixed	See table 1: https://onlinelibrary.wiley.com/doi/full/10.1002/jmri.21049	mixed	mixed	mixed	mixed	https://onlinelibrary.wiley.com/doi/full/10.1002/jmri.21049
ADNI	51	Female	23	FS6_T1	yes	No	Euler, Manual			ADNI MPRAGE	1.2mm	Yes	1.5T and 3T Siemens, GE or Philips (MRI, PET)	mixed	mixed	See table 1: https://onlinelibrary.wiley.com/doi/full/10.1002/jmri.21049	mixed	mixed	mixed	mixed	https://onlinelibrary.wiley.com/doi/full/10.1002/jmri.21049
ADNI	51	Male	24	FS6_T1	yes	No	Euler, Manual			ADNI MPRAGE	1.2mm	Yes	1.5T and 3T Siemens, GE or Philips (MRI, PET)	mixed	mixed	See table 1: https://onlinelibrary.wiley.com/doi/full/10.1002/jmri.21049	mixed	mixed	mixed	mixed	https://onlinelibrary.wiley.com/doi/full/10.1002/jmri.21049
ADNI	52	Female	48	FS6_T1	yes	No	Euler, Manual			ADNI MPRAGE	1.2mm	Yes	1.5T and 3T Siemens, GE or Philips (MRI, PET)	mixed	mixed	See table 1: https://onlinelibrary.wiley.com/doi/full/10.1002/jmri.21049	mixed	mixed	mixed	mixed	https://onlinelibrary.wiley.com/doi/full/10.1002/jmri.21049
ADNI	52	Male	64	FS6_T1	yes	No	Euler, Manual			ADNI MPRAGE	1.2mm	Yes	1.5T and 3T Siemens, GE or Philips (MRI, PET)	mixed	mixed	See table 1: https://onlinelibrary.wiley.com/doi/full/10.1002/jmri.21049	mixed	mixed	mixed	mixed	https://onlinelibrary.wiley.com/doi/full/10.1002/jmri.21049
ADNI	53	Female	43	FS6_T1	yes	No	Euler, Manual			ADNI MPRAGE	1.2mm	Yes	1.5T and 3T Siemens, GE or Philips (MRI, PET)	mixed	mixed	See table 1: https://onlinelibrary.wiley.com/doi/full/10.1002/jmri.21049	mixed	mixed	mixed	mixed	https://onlinelibrary.wiley.com/doi/full/10.1002/jmri.21049
ADNI	53	Male	37	FS6_T1	yes	No	Euler, Manual			ADNI MPRAGE	1.2mm	Yes	1.5T and 3T Siemens, GE or Philips (MRI, PET)	mixed	mixed	See table 1: https://onlinelibrary.wiley.com/doi/full/10.1002/jmri.21049	mixed	mixed	mixed	mixed	https://onlinelibrary.wiley.com/doi/full/10.1002/jmri.21049
ADNI	57	Female	59	FS6_T1	yes	No	Euler, Manual			ADNI MPRAGE	1.2mm	Yes	1.5T and 3T Siemens, GE or Philips (MRI, PET)	mixed	mixed	See table 1: https://onlinelibrary.wiley.com/doi/full/10.1002/jmri.21049	mixed	mixed	mixed	mixed	https://onlinelibrary.wiley.com/doi/full/10.1002/jmri.21049
ADNI	57	Male	51	FS6_T1	yes	No	Euler, Manual			ADNI MPRAGE	1.2mm	Yes	1.5T and 3T Siemens, GE or Philips (MRI, PET)	mixed	mixed	See table 1: https://onlinelibrary.wiley.com/doi/full/10.1002/jmri.21049	mixed	mixed	mixed	mixed	https://onlinelibrary.wiley.com/doi/full/10.1002/jmri.21049
ADNI	6	Female	32	FS6_T1	yes	No	Euler, Manual			ADNI MPRAGE	1.2mm	Yes	1.5T and 3T Siemens, GE or Philips (MRI, PET)	mixed	mixed	See table 1: https://onlinelibrary.wiley.com/doi/full/10.1002/jmri.21049	mixed	mixed	mixed	mixed	https://onlinelibrary.wiley.com/doi/full/10.1002/jmri.21049
ADNI	6	Male	81	FS6_T1	yes	No	Euler, Manual			ADNI MPRAGE	1.2mm	Yes	1.5T and 3T Siemens, GE or Philips (MRI, PET)	mixed	mixed	See table 1: https://onlinelibrary.wiley.com/doi/full/10.1002/jmri.21049	mixed	mixed	mixed	mixed	https://onlinelibrary.wiley.com/doi/full/10.1002/jmri.21049
ADNI	62	Female	17	FS6_T1	yes	No	Euler, Manual			ADNI MPRAGE	1.2mm	Yes	1.5T and 3T Siemens, GE or Philips (MRI, PET)	mixed	mixed	See table 1: https://onlinelibrary.wiley.com/doi/full/10.1002/jmri.21049	mixed	mixed	mixed	mixed	https://onlinelibrary.wiley.com/doi/full/10.1002/jmri.21049
ADNI	62	Male	24	FS6_T1	yes	No	Euler, Manual			ADNI MPRAGE	1.2mm	Yes	1.5T and 3T Siemens, GE or Philips (MRI, PET)	mixed	mixed	See table 1: https://onlinelibrary.wiley.com/doi/full/10.1002/jmri.21049	mixed	mixed	mixed	mixed	https://onlinelibrary.wiley.com/doi/full/10.1002/jmri.21049
ADNI	67	Female	100	FS6_T1	yes	No	Euler, Manual			ADNI MPRAGE	1.2mm	Yes	1.5T and 3T Siemens, GE or Philips (MRI, PET)	mixed	mixed	See table 1: https://onlinelibrary.wiley.com/doi/full/10.1002/jmri.21049	mixed	mixed	mixed	mixed	https://onlinelibrary.wiley.com/doi/full/10.1002/jmri.21049
ADNI	67	Male	72	FS6_T1	yes	No	Euler, Manual			ADNI MPRAGE	1.2mm	Yes	1.5T and 3T Siemens, GE or Philips (MRI, PET)	mixed	mixed	See table 1: https://onlinelibrary.wiley.com/doi/full/10.1002/jmri.21049	mixed	mixed	mixed	mixed	https://onlinelibrary.wiley.com/doi/full/10.1002/jmri.21049
ADNI	68	Female	70	FS6_T1	yes	No	Euler, Manual			ADNI MPRAGE	1.2mm	Yes	1.5T and 3T Siemens, GE or Philips (MRI, PET)	mixed	mixed	See table 1: https://onlinelibrary.wiley.com/doi/full/10.1002/jmri.21049	mixed	mixed	mixed	mixed	https://onlinelibrary.wiley.com/doi/full/10.1002/jmri.21049
ADNI	68	Male	71	FS6_T1	yes	No	Euler, Manual			ADNI MPRAGE	1.2mm	Yes	1.5T and 3T Siemens, GE or Philips (MRI, PET)	mixed	mixed	See table 1: https://onlinelibrary.wiley.com/doi/full/10.1002/jmri.21049	mixed	mixed	mixed	mixed	https://onlinelibrary.wiley.com/doi/full/10.1002/jmri.21049
ADNI	7	Female	77	FS6_T1	yes	No	Euler, Manual			ADNI MPRAGE	1.2mm	Yes	1.5T and 3T Siemens, GE or Philips (MRI, PET)	mixed	mixed	See table 1: https://onlinelibrary.wiley.com/doi/full/10.1002/jmri.21049	mixed	mixed	mixed	mixed	https://onlinelibrary.wiley.com/doi/full/10.1002/jmri.21049
ADNI	7	Male	86	FS6_T1	yes	No	Euler, Manual			ADNI MPRAGE	1.2mm	Yes	1.5T and 3T Siemens, GE or Philips (MRI, PET)	mixed	mixed	See table 1: https://onlinelibrary.wiley.com/doi/full/10.1002/jmri.21049	mixed	mixed	mixed	mixed	https://onlinelibrary.wiley.com/doi/full/10.1002/jmri.21049
ADNI	70	Female	10	FS6_T1	yes	No	Euler, Manual			ADNI MPRAGE	1.2mm	Yes	1.5T and 3T Siemens, GE or Philips (MRI, PET)	mixed	mixed	See table 1: https://onlinelibrary.wiley.com/doi/full/10.1002/jmri.21049	mixed	mixed	mixed	mixed	https://onlinelibrary.wiley.com/doi/full/10.1002/jmri.21049
ADNI	70	Male	7	FS6_T1	yes	No	Euler, Manual			ADNI MPRAGE	1.2mm	Yes	1.5T and 3T Siemens, GE or Philips (MRI, PET)	mixed	mixed	See table 1: https://onlinelibrary.wiley.com/doi/full/10.1002/jmri.21049	mixed	mixed	mixed	mixed	https://onlinelibrary.wiley.com/doi/full/10.1002/jmri.21049
ADNI	72	Female	84	FS6_T1	yes	No	Euler, Manual			ADNI MPRAGE	1.2mm	Yes	1.5T and 3T Siemens, GE or Philips (MRI, PET)	mixed	mixed	See table 1: https://onlinelibrary.wiley.com/doi/full/10.1002/jmri.21049	mixed	mixed	mixed	mixed	https://onlinelibrary.wiley.com/doi/full/10.1002/jmri.21049
ADNI	72	Male	98	FS6_T1	yes	No	Euler, Manual			ADNI MPRAGE	1.2mm	Yes	1.5T and 3T Siemens, GE or Philips (MRI, PET)	mixed	mixed	See table 1: https://onlinelibrary.wiley.com/doi/full/10.1002/jmri.21049	mixed	mixed	mixed	mixed	https://onlinelibrary.wiley.com/doi/full/10.1002/jmri.21049
ADNI	73	Female	96	FS6_T1	yes	No	Euler, Manual			ADNI MPRAGE	1.2mm	Yes	1.5T and 3T Siemens, GE or Philips (MRI, PET)	mixed	mixed	See table 1: https://onlinelibrary.wiley.com/doi/full/10.1002/jmri.21049	mixed	mixed	mixed	mixed	https://onlinelibrary.wiley.com/doi/full/10.1002/jmri.21049
ADNI	73	Male	113	FS6_T1	yes	No	Euler, Manual			ADNI MPRAGE	1.2mm	Yes	1.5T and 3T Siemens, GE or Philips (MRI, PET)	mixed	mixed	See table 1: https://onlinelibrary.wiley.com/doi/full/10.1002/jmri.21049	mixed	mixed	mixed	mixed	https://onlinelibrary.wiley.com/doi/full/10.1002/jmri.21049
ADNI	82	Female	31	FS6_T1	yes	No	Euler, Manual			ADNI MPRAGE	1.2mm	Yes	1.5T and 3T Siemens, GE or Philips (MRI, PET)	mixed	mixed	See table 1: https://onlinelibrary.wiley.com/doi/full/10.1002/jmri.21049	mixed	mixed	mixed	mixed	https://onlinelibrary.wiley.com/doi/full/10.1002/jmri.21049
ADNI	82	Male	53	FS6_T1	yes	No	Euler, Manual			ADNI MPRAGE	1.2mm	Yes	1.5T and 3T Siemens, GE or Philips (MRI, PET)	mixed	mixed	See table 1: https://onlinelibrary.wiley.com/doi/full/10.1002/jmri.21049	mixed	mixed	mixed	mixed	https://onlinelibrary.wiley.com/doi/full/10.1002/jmri.21049
ADNI	9	Female	38	FS6_T1	yes	No	Euler, Manual			ADNI MPRAGE	1.2mm	Yes	1.5T and 3T Siemens, GE or Philips (MRI, PET)	mixed	mixed	See table 1: https://onlinelibrary.wiley.com/doi/full/10.1002/jmri.21049	mixed	mixed	mixed	mixed	https://onlinelibrary.wiley.com/doi/full/10.1002/jmri.21049
ADNI	9	Male	88	FS6_T1	yes	No	Euler, Manual			ADNI MPRAGE	1.2mm	Yes	1.5T and 3T Siemens, GE or Philips (MRI, PET)	mixed	mixed	See table 1: https://onlinelibrary.wiley.com/doi/full/10.1002/jmri.21049	mixed	mixed	mixed	mixed	https://onlinelibrary.wiley.com/doi/full/10.1002/jmri.21049
ADNI	94	Female	72	FS6_T1	yes	No	Euler, Manual			ADNI MPRAGE	1.2mm	Yes	1.5T and 3T Siemens, GE or Philips (MRI, PET)	mixed	mixed	See table 1: https://onlinelibrary.wiley.com/doi/full/10.1002/jmri.21049	mixed	mixed	mixed	mixed	https://onlinelibrary.wiley.com/doi/full/10.1002/jmri.21049
ADNI	94	Male	96	FS6_T1	yes	No	Euler, Manual			ADNI MPRAGE	1.2mm	Yes	1.5T and 3T Siemens, GE or Philips (MRI, PET)	mixed	mixed	See table 1: https://onlinelibrary.wiley.com/doi/full/10.1002/jmri.21049	mixed	mixed	mixed	mixed	https://onlinelibrary.wiley.com/doi/full/10.1002/jmri.21049
ADNI	941	Female	39	FS6_T1	yes	No	Euler, Manual			ADNI MPRAGE	1.2mm	Yes	1.5T and 3T Siemens, GE or Philips (MRI, PET)	mixed	mixed	See table 1: https://onlinelibrary.wiley.com/doi/full/10.1002/jmri.21049	mixed	mixed	mixed	mixed	https://onlinelibrary.wiley.com/doi/full/10.1002/jmri.21049
ADNI	941	Male	67	FS6_T1	yes	No	Euler, Manual			ADNI MPRAGE	1.2mm	Yes	1.5T and 3T Siemens, GE or Philips (MRI, PET)	mixed	mixed	See table 1: https://onlinelibrary.wiley.com/doi/full/10.1002/jmri.21049	mixed	mixed	mixed	mixed	https://onlinelibrary.wiley.com/doi/full/10.1002/jmri.21049
ADNI	98	Female	25	FS6_T1	yes	No	Euler, Manual			ADNI MPRAGE	1.2mm	Yes	1.5T and 3T Siemens, GE or Philips (MRI, PET)	mixed	mixed	See table 1: https://onlinelibrary.wiley.com/doi/full/10.1002/jmri.21049	mixed	mixed	mixed	mixed	https://onlinelibrary.wiley.com/doi/full/10.1002/jmri.21049
ADNI	98	Male	83	FS6_T1	yes	No	Euler, Manual			ADNI MPRAGE	1.2mm	Yes	1.5T and 3T Siemens, GE or Philips (MRI, PET)	mixed	mixed	See table 1: https://onlinelibrary.wiley.com/doi/full/10.1002/jmri.21049	mixed	mixed	mixed	mixed	https://onlinelibrary.wiley.com/doi/full/10.1002/jmri.21049
ADNI	99	Female	51	FS6_T1	yes	No	Euler, Manual			ADNI MPRAGE	1.2mm	Yes	1.5T and 3T Siemens, GE or Philips (MRI, PET)	mixed	mixed	See table 1: https://onlinelibrary.wiley.com/doi/full/10.1002/jmri.21049	mixed	mixed	mixed	mixed	https://onlinelibrary.wiley.com/doi/full/10.1002/jmri.21049
ADNI	99	Male	117	FS6_T1	yes	No	Euler, Manual			ADNI MPRAGE	1.2mm	Yes	1.5T and 3T Siemens, GE or Philips (MRI, PET)	mixed	mixed	See table 1: https://onlinelibrary.wiley.com/doi/full/10.1002/jmri.21049	mixed	mixed	mixed	mixed	https://onlinelibrary.wiley.com/doi/full/10.1002/jmri.21049
AIBL	1	Female	685	FS6_T1	yes	No	Euler			MPRAGE	1x1x1.2	No	Siemen 1.5T Avanto	Siemens	1.5	TR 1900/2300, TE 2.13ms/2.98/3.05ms TI 900	mixed	mixed	mixed	mixed	https://pubmed.ncbi.nlm.nih.gov/19470201/
AIBL	1	Male	610	FS6_T1	yes	No	Euler			MPRAGE	1x1x1.2	No	Siemen 1.5T Avanto	Siemens	1.5	TR 1900/2300, TE 2.13ms/2.98/3.05ms TI 900	mixed	mixed	mixed	mixed	https://pubmed.ncbi.nlm.nih.gov/19470201/
AOBA	1	Female	589	FS6_T1	yes	No	Euler			SPGR	1x1x1.5mm	No	GE-Yokogawa 0.5T scanner (MRI)	General Electric	0.5		40	7	NA	30	https://www.sciencedirect.com/science/article/abs/pii/S0893608003002430
AOBA	1	Male	564	FS6_T1	yes	No	Euler			SPGR	1x1x1.5mm	No	GE-Yokogawa 0.5T scanner (MRI)	General Electric	0.5		40	7	NA	30	https://www.sciencedirect.com/science/article/abs/pii/S0893608003002430
AOMIC_ID1000	AMS	Female	1449	FS6_T1	yes	No	Euler		mriQC available from openNeuro	3D-TFE	1mm	No	Philips 3T Intera	Philips	3		8.1	3.7	NA	8	https://doi.org/10.1038/s41597-021-00870-6
AOMIC_ID1000	AMS	Male	1335	FS6_T1	yes	No	Euler		mriQC available from openNeuro	3D-TFE	1mm	No	Philips 3T Intera	Philips	3		8.1	3.7	NA	8	https://doi.org/10.1038/s41597-021-00870-6
AOMIC_PIOP1	1	Female	44	FS6_T1	yes	No	Euler		mriQC available from openNeuro	3D-TFE	1mm	No	Phillips 3T Achieva	Philips	3		8.5	3.9	NA	8	https://doi.org/10.1038/s41597-021-00870-6
AOMIC_PIOP1	1	Male	29	FS6_T1	yes	No	Euler		mriQC available from openNeuro	3D-TFE	1mm	No	Phillips 3T Achieva	Philips	3		8.5	3.9	NA	8	https://doi.org/10.1038/s41597-021-00870-6
AOMIC_PIOP2	1	Female	128	FS6_T1	yes	No	Euler		mriQC available from openNeuro	3D-TFE	1mm	No	Phillips 3T Achieva dStream	Philips	3		8.5	3.9	NA	8	https://doi.org/10.1038/s41597-021-00870-6
AOMIC_PIOP2	1	Male	96	FS6_T1	yes	No	Euler		mriQC available from openNeuro	3D-TFE	1mm	No	Phillips 3T Achieva dStream	Philips	3		8.5	3.9	NA	8	https://doi.org/10.1038/s41597-021-00870-6
ARWIBO	1	Female	1457	FS6_T1	yes	No	Euler			FFE	1x1x1.3	No	Philips 1T Gyroscan	Philips	1		20	5	NA	30	https://pubmed.ncbi.nlm.nih.gov/19560101/
ARWIBO	1	Male	927	FS6_T1	yes	No	Euler			FFE	1x1x1.3	No	Philips 1T Gyroscan	Philips	1		20	5	NA	30	https://pubmed.ncbi.nlm.nih.gov/19560101/
ASRB	1	Female	49	FS6_T1	yes	No	Euler			MPRAGE	1mm	No	Siemens 1.5T Avanto	Siemens	1.5		1980	4.3	NA	NA	https://pubmed.ncbi.nlm.nih.gov/21034186/
ASRB	1	Male	105	FS6_T1	yes	No	Euler			MPRAGE	1mm	No	Siemens 1.5T Avanto	Siemens	1.5		1980	4.3	NA	NA	https://pubmed.ncbi.nlm.nih.gov/21034186/
ASRB	2	Female	69	FS6_T1	yes	No	Euler			MPRAGE	1mm	No	Siemens 1.5T Avanto	Siemens	1.5		1980	4.3	NA	NA	https://pubmed.ncbi.nlm.nih.gov/21034186/
ASRB	2	Male	95	FS6_T1	yes	No	Euler			MPRAGE	1mm	No	Siemens 1.5T Avanto	Siemens	1.5		1980	4.3	NA	NA	https://pubmed.ncbi.nlm.nih.gov/21034186/
ASRB	3	Female	14	FS6_T1	yes	No	Euler			MPRAGE	1mm	No	Siemens 1.5T Avanto	Siemens	1.5		1980	4.3	NA	NA	https://pubmed.ncbi.nlm.nih.gov/21034186/
ASRB	3	Male	21	FS6_T1	yes	No	Euler			MPRAGE	1mm	No	Siemens 1.5T Avanto	Siemens	1.5		1980	4.3	NA	NA	https://pubmed.ncbi.nlm.nih.gov/21034186/
ASRB	4	Female	25	FS6_T1	yes	No	Euler			MPRAGE	1mm	No	Siemens 1.5T Avanto	Siemens	1.5		1980	4.3	NA	NA	https://pubmed.ncbi.nlm.nih.gov/21034186/
ASRB	4	Male	43	FS6_T1	yes	No	Euler			MPRAGE	1mm	No	Siemens 1.5T Avanto	Siemens	1.5		1980	4.3	NA	NA	https://pubmed.ncbi.nlm.nih.gov/21034186/
ASRB	5	Female	42	FS6_T1	yes	No	Euler			MPRAGE	1mm	No	Siemens 1.5T Avanto	Siemens	1.5		1980	4.3	NA	NA	https://pubmed.ncbi.nlm.nih.gov/21034186/
ASRB	5	Male	60	FS6_T1	yes	No	Euler			MPRAGE	1mm	No	Siemens 1.5T Avanto	Siemens	1.5		1980	4.3	NA	NA	https://pubmed.ncbi.nlm.nih.gov/21034186/
BabyConnectome	1	Female	134	Custom FS	no	yes	N/A		Incoming structural MRI data are assessed visually for excessive motion, insufficient coverage, and/or ghosting. Visual motion assessment is performed on a four-point scale (reject, major motion/borderline, minor motion/pass, excellent). Borderline scores are given to scans with an intermediate potential of processing failures. If multiple scans were made acquiring a structural MRI modality, and …	MPRAGE	0.8mm	Yes	Siemens 3T Prisma	Siemens	3		2400	2.24	NA	8	https://www.ncbi.nlm.nih.gov/pmc/articles/PMC6151176/
BabyConnectome	1	Male	129	Custom FS	no	yes	N/A		Incoming structural MRI data are assessed visually for excessive motion, insufficient coverage, and/or ghosting. Visual motion assessment is performed on a four-point scale (reject, major motion/borderline, minor motion/pass, excellent). Borderline scores are given to scans with an intermediate potential of processing failures. If multiple scans were made acquiring a structural MRI modality, and …	MPRAGE	0.8mm	Yes	Siemens 3T Prisma	Siemens	3		2400	2.24	NA	8	https://www.ncbi.nlm.nih.gov/pmc/articles/PMC6151176/
BGSP	1	Female	905	FS6_T1	yes	No	Euler, Manual	yes		MEMPRAGE	1.2mm	No	Siemens 3T Trim Trio	Siemens	3		2200	1.5/3.4/5.2/7.0	NA	7	https://pubmed.ncbi.nlm.nih.gov/26175908/
BGSP	1	Male	665	FS6_T1	yes	No	Euler, Manual	yes		MEMPRAGE	1.2mm	No	Siemens 3T Trim Trio	Siemens	3		2200	1.5/3.4/5.2/7.0	NA	7	https://pubmed.ncbi.nlm.nih.gov/26175908/
BHRCS	Rio Grande do Sul	Female	336	FS6_T1	yes	No	Euler			3DFSGPR	1x1x1.2	Yes	GE Signa 1.5T	General Electric	1.5		10.91	4.2	NA	15	https://pubmed.ncbi.nlm.nih.gov/25469819/
BHRCS	Rio Grande do Sul	Male	373	FS6_T1	yes	No	Euler			3DFSGPR	1x1x1.2	Yes	GE Signa 1.5T	General Electric	1.5		10.91	4.2	NA	15	https://pubmed.ncbi.nlm.nih.gov/25469819/
BHRCS	São Paulo	Female	276	FS6_T1	yes	No	Euler			3DFSGPR	1x1x1.2	Yes	GE Signa 1.5T	General Electric	1.5		10.91	4.2	NA	15	https://pubmed.ncbi.nlm.nih.gov/25469819/
BHRCS	São Paulo	Male	411	FS6_T1	yes	No	Euler			3DFSGPR	1x1x1.2	Yes	GE Signa 1.5T	General Electric	1.5		10.91	4.2	NA	15	https://pubmed.ncbi.nlm.nih.gov/25469819/
BIODEP	CAM	Female	75	FS6_T1	yes	No	Euler			MPRAGE	1mm	No	Siemens 3T Tim Trio	Siemens	3		1900	3.97	904	8	https://www.medrxiv.org/content/10.1101/2020.09.09.20191262v2.full-text
BIODEP	CAM	Male	33	FS6_T1	yes	No	Euler			MPRAGE	1mm	No	Siemens 3T Tim Trio	Siemens	3		1900	3.97	904	8	https://www.medrxiv.org/content/10.1101/2020.09.09.20191262v2.full-text
BIODEP	KCL	Female	11	FS6_T1	yes	No	Euler			ADNI MPRAGE	1x1x1.2	No	GE 3T Signa	General Electric	3		7.3	3.01	400	NA	https://www.medrxiv.org/content/10.1101/2020.09.09.20191262v2.full-text
BIODEP	KCL	Male	7	FS6_T1	yes	No	Euler			ADNI MPRAGE	1x1x1.2	No	GE 3T Signa	General Electric	3		7.3	3.01	400	NA	https://www.medrxiv.org/content/10.1101/2020.09.09.20191262v2.full-text
BIODEP	OXF	Female	8	FS6_T1	yes	No	Euler			MPRAGE	1mm	No	Siemens 3T Tim Trio	Siemens	3		1900	3.97	904	8	https://www.medrxiv.org/content/10.1101/2020.09.09.20191262v2.full-text
BIODEP	OXF	Male	8	FS6_T1	yes	No	Euler			MPRAGE	1mm	No	Siemens 3T Tim Trio	Siemens	3		1900	3.97	904	8	https://www.medrxiv.org/content/10.1101/2020.09.09.20191262v2.full-text
BSNIP	Baltimore	Female	181	FS6_T1	yes	No	Euler		http://adni.loni.usc.edu/methods/documents/mri-protocols/related-non-ADNI-protocols/	ADNI MPRAGE	1x1x1.2	Yes	Siemens 3T Tim Trio	Siemens	3		2300	2.91	NA	NA	https://www.biorxiv.org/content/10.1101/2020.09.15.267310v5.supplementary-material
BSNIP	Baltimore	Male	151	FS6_T1	yes	No	Euler		http://adni.loni.usc.edu/methods/documents/mri-protocols/related-non-ADNI-protocols/	ADNI MPRAGE	1x1x1.2	Yes	Siemens 3T Tim Trio	Siemens	3		2300	2.91	NA	NA	https://www.biorxiv.org/content/10.1101/2020.09.15.267310v5.supplementary-material
BSNIP	Boston	Female	75	FS6_T1	yes	No	Euler		http://adni.loni.usc.edu/methods/documents/mri-protocols/related-non-ADNI-protocols/	ADNI MPRAGE	1x1x1.2	Yes	GE 3T Signa	General Electric	3		6.9	2.8	NA	NA	https://www.biorxiv.org/content/10.1101/2020.09.15.267310v5.supplementary-material
BSNIP	Boston	Male	53	FS6_T1	yes	No	Euler		http://adni.loni.usc.edu/methods/documents/mri-protocols/related-non-ADNI-protocols/	ADNI MPRAGE	1x1x1.2	Yes	GE 3T Signa	General Electric	3		6.9	2.8	NA	NA	https://www.biorxiv.org/content/10.1101/2020.09.15.267310v5.supplementary-material
BSNIP	Dallas	Female	135	FS6_T1	yes	No	Euler		http://adni.loni.usc.edu/methods/documents/mri-protocols/related-non-ADNI-protocols/	ADNI MPRAGE	1x1x1.2	Yes	Philips 3T	Philips	3		6.9	2.8	NA	NA	https://www.biorxiv.org/content/10.1101/2020.09.15.267310v5.supplementary-material
BSNIP	Dallas	Male	89	FS6_T1	yes	No	Euler		http://adni.loni.usc.edu/methods/documents/mri-protocols/related-non-ADNI-protocols/	ADNI MPRAGE	1x1x1.2	Yes	Philips 3T	Philips	3		6.9	2.8	NA	NA	https://www.biorxiv.org/content/10.1101/2020.09.15.267310v5.supplementary-material
BSNIP	Detroit	Female	32	FS6_T1	yes	No	Euler		http://adni.loni.usc.edu/methods/documents/mri-protocols/related-non-ADNI-protocols/	ADNI MPRAGE	1x1x1.2	Yes	Siemens 3T Tim Trio	Siemens	3		2300	2.94	NA	9	https://www.biorxiv.org/content/10.1101/2020.09.15.267310v5.supplementary-material
BSNIP	Detroit	Male	18	FS6_T1	yes	No	Euler		http://adni.loni.usc.edu/methods/documents/mri-protocols/related-non-ADNI-protocols/	ADNI MPRAGE	1x1x1.2	Yes	Siemens 3T Tim Trio	Siemens	3		2300	2.94	NA	9	https://www.biorxiv.org/content/10.1101/2020.09.15.267310v5.supplementary-material
BSNIP	Hartford	Female	199	FS6_T1	yes	No	Euler		http://adni.loni.usc.edu/methods/documents/mri-protocols/related-non-ADNI-protocols/	ADNI MPRAGE	1x1x1.2	Yes	Siemens 3T Allegra	Siemens	3		2300	2.91	NA	NA	https://www.biorxiv.org/content/10.1101/2020.09.15.267310v5.supplementary-material
BSNIP	Hartford	Male	154	FS6_T1	yes	No	Euler		http://adni.loni.usc.edu/methods/documents/mri-protocols/related-non-ADNI-protocols/	ADNI MPRAGE	1x1x1.2	Yes	Siemens 3T Allegra	Siemens	3		2300	2.91	NA	NA	https://www.biorxiv.org/content/10.1101/2020.09.15.267310v5.supplementary-material
Calgary	1	Female	104	FS6_T1	yes	No	Euler			3DFSPGR	0.9mm	No	GE 3T MR750w	General Electric	3		8.23	3.76	540	12	https://www.sciencedirect.com/science/article/pii/S2352340920301189
Calgary	1	Male	140	FS6_T1	yes	No	Euler			3DFSPGR	0.9mm	No	GE 3T MR750w	General Electric	3		8.23	3.76	540	12	https://www.sciencedirect.com/science/article/pii/S2352340920301189
CALM	1	Female	17	FS6_T1	yes	No	Euler			MPRAGE	1mm	No	Siemens 3T Tim Trio	Siemens	3		2250	3.02	900	9	https://bmcpediatr.biomedcentral.com/articles/10.1186/s12887-018-1385-3#Sec2
CALM	1	Male	23	FS6_T1	yes	No	Euler			MPRAGE	1mm	No	Siemens 3T Tim Trio	Siemens	3		2250	3.02	900	9	https://bmcpediatr.biomedcentral.com/articles/10.1186/s12887-018-1385-3#Sec2
CALM	1	Female	122	FS6_T1T2	yes	No	Euler			MPRAGE	1mm	No	Siemens 3T Tim Trio	Siemens	3		2250	3.02	900	9	https://bmcpediatr.biomedcentral.com/articles/10.1186/s12887-018-1385-3#Sec2
CALM	1	Male	251	FS6_T1T2	yes	No	Euler			MPRAGE	1mm	No	Siemens 3T Tim Trio	Siemens	3		2250	3.02	900	9	https://bmcpediatr.biomedcentral.com/articles/10.1186/s12887-018-1385-3#Sec2
CamCAN	1	Female	328	FS53	yes	No	Euler, Manual	yes		MPRAGE	1mm	No	Siemens 3T Tim Trio	Siemens	3		2250	2.99	NA	9	https://bmcneurol.biomedcentral.com/articles/10.1186/s12883-014-0204-1
CamCAN	1	Male	320	FS53	yes	No	Euler, Manual	yes		MPRAGE	1mm	No	Siemens 3T Tim Trio	Siemens	3		2250	2.99	NA	9	https://bmcneurol.biomedcentral.com/articles/10.1186/s12883-014-0204-1
CAMFT	1	Female	35	FS6_T1	yes	No	Euler			MPRAGE	1mm	No	Siemens 3T Tim Trio	Siemens	3		2300	2.98	NA	9	https://www.sciencedirect.com/science/article/pii/S0006322312004994
CAMFT	1	Male	33	FS6_T1	yes	No	Euler			MPRAGE	1mm	No	Siemens 3T Tim Trio	Siemens	3		2300	2.98	NA	9	https://www.sciencedirect.com/science/article/pii/S0006322312004994
CHBMP		Female	87	FS6_T1	No	Yes	Euler			MPRAGE	1mm	No	Siemens 1.5T Magnetom Symphony	Siemens	1.5		3000	3.93	1100	15	https://www.nature.com/articles/s41597-021-00829-7
CHBMP		Male	195	FS6_T1	No	Yes	Euler			MPRAGE	1mm	No	Siemens 1.5T Magnetom Symphony	Siemens	1.5		3000	3.93	1100	15	https://www.nature.com/articles/s41597-021-00829-7
CHILD	1	Female	33	Custom	No	Yes	Visual QC		Visual inspection + manual adjustment	FIESTA	1.8x1.8x1	Yes	GE 1.5T MR450	General Electric	1.5		shortest	shortest	NA	55	https://www.medrxiv.org/content/10.1101/2021.03.08.21251862v1
CHILD	1	Male	35	Custom	No	Yes	Visual QC		Visual inspection + manual adjustment	FIESTA	1.8x1.8x1	Yes	GE 1.5T MR450	General Electric	1.5		shortest	shortest	NA	55	https://www.medrxiv.org/content/10.1101/2021.03.08.21251862v1
COBRE	1	Female	44	FS6_T1	yes	No	Euler			MPRAGE	1mm	No	Siemens 3T Tim Trio	Siemens	3		2530	1.64/5.36/7.22	900	7	https://www.ncbi.nlm.nih.gov/pmc/articles/PMC5671541/
COBRE	1	Male	135	FS6_T1	yes	No	Euler			MPRAGE	1mm	No	Siemens 3T Tim Trio	Siemens	3		2530	1.64/5.36/7.22	900	7	https://www.ncbi.nlm.nih.gov/pmc/articles/PMC5671541/
Conte	A	Female	330	Custom Civet	no	yes			T1- and T2-weighted images were rated for motion artifacts on a scale of 1 to 4; images with a rating of 4 were excluded if artifacts were present in more than a few slices. Infants were scanned during natural sleep after being fitted with earplugs and secured using a vacuum-fixed immobilization device after birth and at ages 1 and 2 years	MPRAGE	1mm	Yes	Siemens 3T Allegra	Siemens	3		1880	4.38	NA	7	https://pubmed.ncbi.nlm.nih.gov/32741702/
Conte	A	Male	323	Custom Civet	no	yes			T1- and T2-weighted images were rated for motion artifacts on a scale of 1 to 4; images with a rating of 4 were excluded if artifacts were present in more than a few slices. Infants were scanned during natural sleep after being fitted with earplugs and secured using a vacuum-fixed immobilization device after birth and at ages 1 and 2 years	MPRAGE	1mm	Yes	Siemens 3T Allegra	Siemens	3		1880	4.38	NA	7	https://pubmed.ncbi.nlm.nih.gov/32741702/
Conte	A	Female	245	Custom_T1T2 Civet	no	yes			T1- and T2-weighted images were rated for motion artifacts on a scale of 1 to 4; images with a rating of 4 were excluded if artifacts were present in more than a few slices. Infants were scanned during natural sleep after being fitted with earplugs and secured using a vacuum-fixed immobilization device after birth and at ages 1 and 2 years	MPRAGE + T2	1mm	Yes	Siemens 3T Allegra	Siemens	3		6200	20/119	NA	150	https://pubmed.ncbi.nlm.nih.gov/32741702/
Conte	A	Male	255	Custom_T1T2 Civet	no	yes			T1- and T2-weighted images were rated for motion artifacts on a scale of 1 to 4; images with a rating of 4 were excluded if artifacts were present in more than a few slices. Infants were scanned during natural sleep after being fitted with earplugs and secured using a vacuum-fixed immobilization device after birth and at ages 1 and 2 years	MPRAGE + T2	1mm	Yes	Siemens 3T Allegra	Siemens	3		6200	20/119	NA	150	https://pubmed.ncbi.nlm.nih.gov/32741702/
Conte	T	Female	266	Custom Civet	no	yes			T1- and T2-weighted images were rated for motion artifacts on a scale of 1 to 4; images with a rating of 4 were excluded if artifacts were present in more than a few slices. Infants were scanned during natural sleep after being fitted with earplugs and secured using a vacuum-fixed immobilization device after birth and at ages 1 and 2 years	MPRAGE	1mm	Yes	Siemens 3T Tim Trio	Siemens	3		1860-1900	3.74	NA	7	https://pubmed.ncbi.nlm.nih.gov/32741702/
Conte	T	Male	280	Custom Civet	no	yes			T1- and T2-weighted images were rated for motion artifacts on a scale of 1 to 4; images with a rating of 4 were excluded if artifacts were present in more than a few slices. Infants were scanned during natural sleep after being fitted with earplugs and secured using a vacuum-fixed immobilization device after birth and at ages 1 and 2 years	MPRAGE	1mm	Yes	Siemens 3T Tim Trio	Siemens	3		1860-1900	3.74	NA	7	https://pubmed.ncbi.nlm.nih.gov/32741702/
Conte	T	Female	49	Custom_T1T2 Civet	no	yes			T1- and T2-weighted images were rated for motion artifacts on a scale of 1 to 4; images with a rating of 4 were excluded if artifacts were present in more than a few slices. Infants were scanned during natural sleep after being fitted with earplugs and secured using a vacuum-fixed immobilization device after birth and at ages 1 and 2 years	MPRAGE + T2	1mm	Yes	Siemens 3T Tim Trio	Siemens	3		3200	406	NA	120	https://pubmed.ncbi.nlm.nih.gov/32741702/
Conte	T	Male	65	Custom_T1T2 Civet	no	yes			T1- and T2-weighted images were rated for motion artifacts on a scale of 1 to 4; images with a rating of 4 were excluded if artifacts were present in more than a few slices. Infants were scanned during natural sleep after being fitted with earplugs and secured using a vacuum-fixed immobilization device after birth and at ages 1 and 2 years	MPRAGE + T2	1mm	Yes	Siemens 3T Tim Trio	Siemens	3		3200	406	NA	120	https://pubmed.ncbi.nlm.nih.gov/32741702/
Cornell_C1	1	Female	98	FS6_T1	yes	No	Euler			FSGPR	1mm	No	GE 3T Signa	General Electric	3		NA	NA	NA	NA	https://pubmed.ncbi.nlm.nih.gov/27918562/
Cornell_C1	1	Male	57	FS6_T1	yes	No	Euler			FSGPR	1mm	No	GE 3T Signa	General Electric	3		NA	NA	NA	NA	https://pubmed.ncbi.nlm.nih.gov/27918562/
Cornell_C2	1	Female	87	FS6_T1	yes	No	Euler			FSGPR	0.8mm	No	GE 3T Signa	General Electric	3		NA	NA	NA	NA	https://pubmed.ncbi.nlm.nih.gov/27918562/
Cornell_C2	1	Male	45	FS6_T1	yes	No	Euler			FSGPR	0.8mm	No	GE 3T Signa	General Electric	3		NA	NA	NA	NA	https://pubmed.ncbi.nlm.nih.gov/27918562/
cVEDA	KOLKATA	Female	20	FS6_T1	no	No	Euler			ADNI MPRAGE	1.2x0.5x0.5	No	Siemens 3T Verio	Siemens	3		2300	2.98	NA	9	https://bmcpsychiatry.biomedcentral.com/articles/10.1186/s12888-019-2373-3
cVEDA	KOLKATA	Male	3	FS6_T1	no	No	Euler			ADNI MPRAGE	1.2x0.5x0.5	No	Siemens 3T Verio	Siemens	3		2300	2.98	NA	9	https://bmcpsychiatry.biomedcentral.com/articles/10.1186/s12888-019-2373-3
cVEDA	MYSORE	Female	14	FS6_T1	no	No	Euler			ADNI MPRAGE	1.2x1x1	No	Philips 3T Ingena	Philips	3		6.94	3.24	NA	9	https://bmcpsychiatry.biomedcentral.com/articles/10.1186/s12888-019-2373-3
cVEDA	MYSORE	Male	20	FS6_T1	no	No	Euler			ADNI MPRAGE	1.2x1x1	No	Philips 3T Ingena	Philips	3		6.94	3.24	NA	9	https://bmcpsychiatry.biomedcentral.com/articles/10.1186/s12888-019-2373-3
cVEDA	NIMHANS	Female	323	FS6_T1	no	No	Euler			ADNI MPRAGE	0.9mm	No	Siemens 3T Skyra	Siemens	3		2300	2.96	NA	9	https://bmcpsychiatry.biomedcentral.com/articles/10.1186/s12888-019-2373-3
cVEDA	NIMHANS	Male	466	FS6_T1	no	No	Euler			ADNI MPRAGE	0.9mm	No	Siemens 3T Skyra	Siemens	3		2300	2.96	NA	9	https://bmcpsychiatry.biomedcentral.com/articles/10.1186/s12888-019-2373-3
cVEDA	PGIMER	Female	94	FS6_T1	no	No	Euler			ADNI MPRAGE	1.2x0.5x0.5	No	Siemens 3T Verio	Siemens	3		2300	2.96	NA	9	https://bmcpsychiatry.biomedcentral.com/articles/10.1186/s12888-019-2373-3
cVEDA	PGIMER	Male	197	FS6_T1	no	No	Euler			ADNI MPRAGE	1.2x0.5x0.5	No	Siemens 3T Verio	Siemens	3		2300	2.96	NA	9	https://bmcpsychiatry.biomedcentral.com/articles/10.1186/s12888-019-2373-3
cVEDA	RISHIVALLEY	Female	88	FS6_T1	no	No	Euler			ADNI MPRAGE	1.2x1x1	No	Siemens 3T Skyra	Siemens	3		2300	2.96	NA	9	https://bmcpsychiatry.biomedcentral.com/articles/10.1186/s12888-019-2373-3
cVEDA	RISHIVALLEY	Male	99	FS6_T1	no	No	Euler			ADNI MPRAGE	1.2x1x1	No	Siemens 3T Skyra	Siemens	3		2300	2.96	NA	9	https://bmcpsychiatry.biomedcentral.com/articles/10.1186/s12888-019-2373-3
cVEDA	SJRI	Female	38	FS6_T1	no	No	Euler			ADNI MPRAGE	1mm	No	Siemens 3T Skyra	Siemens	3		2300	2.96	NA	9	https://bmcpsychiatry.biomedcentral.com/articles/10.1186/s12888-019-2373-3
cVEDA	SJRI	Male	32	FS6_T1	no	No	Euler			ADNI MPRAGE	1mm	No	Siemens 3T Skyra	Siemens	3		2300	2.96	NA	9	https://bmcpsychiatry.biomedcentral.com/articles/10.1186/s12888-019-2373-3
DCHS_Infant	1	Female	66	Manual segmentation	no	Yes	Manual			MPRAGE	1x1x1.5mm	No	Siemens 3T Skyra	Siemens	3		2530	1.60/3.55/5.41/7.27	NA	NA	https://www.nature.com/articles/s41597-021-00829-7
DCHS_Infant	1	Male	71	Manual segmentation	no	Yes	Manual			MPRAGE	1x1x1.5mm	No	Siemens 3T Skyra	Siemens	3		2530	1.60/3.55/5.41/7.27	NA	NA	https://www.nature.com/articles/s41597-021-00829-7
devCCNP	1	Female	223	FS6_T1	no	No	Euler		Anatomical T1 images were visually inspected to exclude individuals with substantial head motion and structural abnormalities.	MPRAGE	1mm	Pending	Siemens 3T Tim Trio	Siemens	3		2600	3.02	900	8	https://www.sciencedirect.com/science/article/pii/S1053811920307898
devCCNP	1	Male	200	FS6_T1	no	No	Euler		Anatomical T1 images were visually inspected to exclude individuals with substantial head motion and structural abnormalities.	MPRAGE	1mm	Pending	Siemens 3T Tim Trio	Siemens	3		2600	3.02	900	8	https://www.sciencedirect.com/science/article/pii/S1053811920307898
dHCP	1	Female	241	Custom FS & Neocivet	no	Yes				FFE	0.7mm	Yes	Philips 3T Achieva	Philips	3		4.8	8.7	NA	NA	https://www.sciencedirect.com/science/article/pii/S1053811920307898
dHCP	1	Male	317	Custom FS & Neocivet	no	Yes				FFE	0.7mm	Yes	Philips 3T Achieva	Philips	3		4.8	8.7	NA	NA	https://www.sciencedirect.com/science/article/pii/S1053811920307898
DLBS	1	Female	198	FS6_T1	yes	No	Euler			FSPGR	1mm	No	Philips 3T Achieva	Philips	3		8.1	3.7	NA	12	https://www.ncbi.nlm.nih.gov/pmc/articles/PMC4252495/
DLBS	1	Male	117	FS6_T1	yes	No	Euler			FSPGR	1mm	No	Philips 3T Achieva	Philips	3		8.1	3.7	NA	12	https://www.ncbi.nlm.nih.gov/pmc/articles/PMC4252495/
EDSD	1	Female	241	FS6_T1	yes	No	Euler			MPRAGE	1mm	No	Table 4: https://www.sciencedirect.com/science/article/pii/S1053811916300118?via%3Dihub	mixed	3	Table 4: https://www.sciencedirect.com/science/article/pii/S1053811916300118?via%3Dihub	mixed	mixed	mixed	mixed	https://www.sciencedirect.com/science/article/pii/S1053811916300118?via%3Dihub
EDSD	1	Male	225	FS6_T1	yes	No	Euler			MPRAGE	1mm	No	Table 4: https://www.sciencedirect.com/science/article/pii/S1053811916300118?via%3Dihub	mixed	3	Table 4: https://www.sciencedirect.com/science/article/pii/S1053811916300118?via%3Dihub	mixed	mixed	mixed	mixed	https://www.sciencedirect.com/science/article/pii/S1053811916300118?via%3Dihub
EMBARC	Columbia	Female	66	FS6_T1	yes	No	Euler			FSPGR	1mm	No	GE 3T Signa	General Electric	3		6	2.4	900	9	https://cdasr.mclean.harvard.edu/wp-content/uploads/2017/08/Trivedi_JPR16.pdf
EMBARC	Columbia	Male	31	FS6_T1	yes	No	Euler			FSPGR	1mm	No	GE 3T Signa	General Electric	3		6	2.4	900	9	https://cdasr.mclean.harvard.edu/wp-content/uploads/2017/08/Trivedi_JPR16.pdf
EMBARC	Harvard	Female	34	FS6_T1	yes	No	Euler			MPRAGE	1mm	No	Siemenns 3T Tim Trio	Siemens	3		2300	2.54	900	9	https://cdasr.mclean.harvard.edu/wp-content/uploads/2017/08/Trivedi_JPR16.pdf
EMBARC	Harvard	Male	26	FS6_T1	yes	No	Euler			MPRAGE	1mm	No	Siemenns 3T Tim Trio	Siemens	3		2300	2.54	900	9	https://cdasr.mclean.harvard.edu/wp-content/uploads/2017/08/Trivedi_JPR16.pdf
EMBARC	U.Michigan	Female	49	FS6_T1	yes	No	Euler			3D TFE	1mm	No	Philips 3T Ingenia	Philips	3		8.2	3.7	1100	12	https://cdasr.mclean.harvard.edu/wp-content/uploads/2017/08/Trivedi_JPR16.pdf
EMBARC	U.Michigan	Male	20	FS6_T1	yes	No	Euler			3D TFE	1mm	No	Philips 3T Ingenia	Philips	3		8.2	3.7	1100	12	https://cdasr.mclean.harvard.edu/wp-content/uploads/2017/08/Trivedi_JPR16.pdf
EMBARC	U.Texas SW	Female	69	FS6_T1	yes	No	Euler			MPRAGE	1mm	No	Philips 3T Achieva	Philips	3		2100	3.7	1100	12	https://cdasr.mclean.harvard.edu/wp-content/uploads/2017/08/Trivedi_JPR16.pdf
EMBARC	U.Texas SW	Male	36	FS6_T1	yes	No	Euler			MPRAGE	1mm	No	Philips 3T Achieva	Philips	3		2100	3.7	1100	12	https://cdasr.mclean.harvard.edu/wp-content/uploads/2017/08/Trivedi_JPR16.pdf
FemaleASD	Boston Children's	Female	20	FS6_T1	yes	No	Euler			MPRAGE	1mm	No	Siemens 3T Tim Trio	Siemens	3		2530	3.34	NA	7	https://nda.nih.gov/edit_collection.html?id=2021
FemaleASD	Boston Children's	Male	31	FS6_T1	yes	No	Euler			MPRAGE	1mm	No	Siemens 3T Tim Trio	Siemens	3		2530	3.34	NA	7	https://nda.nih.gov/edit_collection.html?id=2021
FemaleASD	GWU	Female	187	FS6_T1	yes	No	Euler			MPRAGE	1mm	No	Siemens 3T Tim Trio	Siemens	3		2530	3.34	NA	7	https://nda.nih.gov/edit_collection.html?id=2021
FemaleASD	GWU	Male	182	FS6_T1	yes	No	Euler			MPRAGE	1mm	No	Siemens 3T Tim Trio	Siemens	3		2530	3.34	NA	7	https://nda.nih.gov/edit_collection.html?id=2021
FemaleASD	SCRI	Female	72	FS6_T1	yes	No	Euler			MPRAGE	1mm	No	Siemens 3T Prismafit	Siemens	3		2530	3.34	NA	7	https://nda.nih.gov/edit_collection.html?id=2021
FemaleASD	SCRI	Male	63	FS6_T1	yes	No	Euler			MPRAGE	1mm	No	Siemens 3T Prismafit	Siemens	3		2530	3.34	NA	7	https://nda.nih.gov/edit_collection.html?id=2021
FinnBrain	1	Female	149	Custom FS	no	Yes				MPRAGE + T2-TSE	1mm	Pending	Siemens 3T Verio	Siemens	3		1900	3.26	900	NA	https://www.frontiersin.org/articles/10.3389/fnins.2021.666020/full
FinnBrain	1	Male	138	Custom FS	no	Yes				MPRAGE + T2-TSE	1mm	Pending	Siemens 3T Verio	Siemens	3		1900	3.26	900	NA	https://www.frontiersin.org/articles/10.3389/fnins.2021.666020/full
Frankfurt	1	Female	160	FS53	yes	No	Euler			3D TFE	1mm	No	Philips 3T Achieva	Philips	3		8.2	3.7	NA	8	https://onlinelibrary.wiley.com/doi/abs/10.1002/per.2217
Frankfurt	1	Male	172	FS53	yes	No	Euler			3D TFE	1mm	No	Philips 3T Achieva	Philips	3		8.2	3.7	NA	8	https://onlinelibrary.wiley.com/doi/abs/10.1002/per.2217
GOBS	1	Female	170	FS53	yes	No	Euler			3D Turbo flash	0.8mm	No	Siemens 3T Tim Trio	Siemens	3		2100	3	785	13	https://academic.oup.com/cercor/article/29/1/106/4668695
GOBS	1	Male	84	FS53	yes	No	Euler			3D Turbo flash	0.8mm	No	Siemens 3T Tim Trio	Siemens	3		2100	3	785	13	https://academic.oup.com/cercor/article/29/1/106/4668695
GOSH	1	Female	4	FS53	No	No	Euler			MPRAGE	1mm	No	Siemens 3T Prisma	Siemens	3		2300	2.74	NA	8	https://academic.oup.com/cercor/article/29/1/106/4668695
GOSH	1	Male	14	FS53	No	No	Euler			MPRAGE	1mm	No	Siemens 3T Prisma	Siemens	3		2300	2.74	NA	8	https://academic.oup.com/cercor/article/29/1/106/4668695
GOSH	1	Female	17	FS53	No	No	Euler			3D Turbo flash	1mm	No	Siements 1.5T Avanto	Siemens	1.5		11	4.94	2200	15	http://dx.doi.org/10.1016/j.nicl.2016.12.030
GOSH	1	Male	11	FS53	No	No	Euler			3D Turbo flash	1mm	No	Siements 1.5T Avanto	Siemens	1.5		11	4.94	2200	15	http://dx.doi.org/10.1016/j.nicl.2016.12.030
GUSTO	1	Female	616	FS6_T1	yes	No	Euler			MPRAGE	1mm	Yes	Siemens 3T Skyra	Siemens	3		2000	2.08	877	9	https://www.ncbi.nlm.nih.gov/pmc/articles/PMC6974899/
GUSTO	1	Male	635	FS6_T1	yes	No	Euler			MPRAGE	1mm	Yes	Siemens 3T Skyra	Siemens	3		2000	2.08	877	9	https://www.ncbi.nlm.nih.gov/pmc/articles/PMC6974899/
HABS	1	Female	409	FS6_T1	yes	No	Euler			ADNI MPRAGE, MEMPRAGE	1x1x1.2	Yes	Siemens 3T Tim Trio	Siemens	3	TR: 2300, TE 2.98, TI 900, FA 9Deg MEMPRAGE: 1.2mm iso, TR 2200, TE 1.5/3.3/5.1, TI 1100, FA 7 deg	mixed	mixed	mixed	mixed	https://pubmed.ncbi.nlm.nih.gov/25843019/
HABS	1	Male	287	FS6_T1	yes	No	Euler			ADNI MPRAGE, MEMPRAGE	1x1x1.2	Yes	Siemens 3T Tim Trio	Siemens	3	TR: 2300, TE 2.98, TI 900, FA 9Deg MEMPRAGE: 1.2mm iso, TR 2200, TE 1.5/3.3/5.1, TI 1100, FA 7 deg	mixed	mixed	mixed	mixed	https://pubmed.ncbi.nlm.nih.gov/25843019/
Harvard_Fetal1	Harvard	Female	15	Manual	no	Yes	Manual		Image reconstruction was done manually and visually inspected, only image rated good or excellent were shared	T2wSSFSE	0.9x1.1x2	No	Siemens 3T Skyra or Trio	Siemens	3	TR: 1400-2000 ms; TE: 100-120ms, FOV variable based on maternal/fetal size	mixed	mixed	mixed	mixed	https://academic.oup.com/cercor/article/30/8/4438/5799021?login=true
Harvard_Fetal1	Harvard	Male	24	Manual	no	Yes	Manual		Image reconstruction was done manually and visually inspected, only image rated good or excellent were shared	T2wSSFSE	0.9x1.1x3	No	Siemens 3T Skyra or Trio	Siemens	3	TR: 1400-2000 ms; TE: 100-120ms, FOV variable based on maternal/fetal size	mixed	mixed	mixed	mixed	https://academic.oup.com/cercor/article/30/8/4438/5799021?login=true
Harvard_Fetal2	1	Female	39	Manual	no	Yes	Manual		Image reconstruction was done manually and visually inspected, only image rated good or excellent were shared	T2wSSFSE	0.9x1.1x4	No	Siemens 3T Skyra or Trio	Siemens	3	TR: 1400-2000 ms; TE: 100-120ms, FOV variable based on maternal/fetal size	mixed	mixed	mixed	mixed	https://onlinelibrary.wiley.com/doi/abs/10.1002/ana.25940
Harvard_Fetal2	1	Male	47	Manual	no	Yes	Manual		Image reconstruction was done manually and visually inspected, only image rated good or excellent were shared	T2wSSFSE	0.9x1.1x5	No	Siemens 3T Skyra or Trio	Siemens	3	TR: 1400-2000 ms; TE: 100-120ms, FOV variable based on maternal/fetal size	mixed	mixed	mixed	mixed	https://onlinelibrary.wiley.com/doi/abs/10.1002/ana.25940
Harvard_Fetal3	1	Female	47	Manual	no	Yes	Manual		Image reconstruction was done manually and visually inspected, only image rated good or excellent were shared	T2w Half-Fourier Single Shot Turbo Spin Echo	0.9x1.1x2	No	Siemens 3T Skyra	Siemens	3	TR: 1400-2000 ms; TE: 100-120ms, FOV variable based on maternal/fetal size	mixed	mixed	mixed	mixed	https://academic.oup.com/cercor/article/30/3/1752/5584927
Harvard_Fetal3	1	Male	75	Manual	no	Yes	Manual		Image reconstruction was done manually and visually inspected, only image rated good or excellent were shared	T2w Half-Fourier Single Shot Turbo Spin Echo	0.9x1.1x2	No	Siemens 3T Skyra	Siemens	3	TR: 1400-2000 ms; TE: 100-120ms, FOV variable based on maternal/fetal size	mixed	mixed	mixed	mixed	https://academic.oup.com/cercor/article/30/3/1752/5584927
HBN	SI	Female	134	FS VNaV	no	Yes	Euler		For HBN only released processed data was used, which underwent QC by HBN	MPRAGE	1mm	No	Siemsn 1.5T Avanto	Siemens	1.5		2730	1.64	1000	7	https://www.nature.com/articles/sdata2017181#Sec2
HBN	SI	Male	169	FS VNaV	no	Yes	Euler		For HBN only released processed data was used, which underwent QC by HBN	MPRAGE	1mm	No	Siemsn 1.5T Avanto	Siemens	1.5		2730	1.64	1000	7	https://www.nature.com/articles/sdata2017181#Sec2
HBN	RU	Female	189	FS VNaV	no	Yes	Euler		For HBN only released processed data was used, which underwent QC by HBN	MPRAGE	0.8mm	No	Siemens 3T Tim Trio	Siemens	3		2500	3.15	1060	8	https://www.nature.com/articles/sdata2017181#Sec2
HBN	RU	Male	307	FS VNaV	no	Yes	Euler		For HBN only released processed data was used, which underwent QC by HBN	MPRAGE	0.8mm	No	Siemens 3T Tim Trio	Siemens	3		2500	3.15	1060	8	https://www.nature.com/articles/sdata2017181#Sec2
HBN	CBIC	Female	106	FS VNaV	no	Yes	Euler		For HBN only released processed data was used, which underwent QC by HBN	ABCD T1VNav	1mm	No	Siemens 3T Prisma	Siemens	3		2500	2.88	1060	8	https://www.nature.com/articles/sdata2017181#Sec2
HBN	CBIC	Male	184	FS VNaV	no	Yes	Euler		For HBN only released processed data was used, which underwent QC by HBN	ABCD T1VNav	1mm	No	Siemens 3T Prisma	Siemens	3		2500	2.88	1060	8	https://www.nature.com/articles/sdata2017181#Sec2
HCP	1	Female	601	FS6_T1	yes	No	Euler, Manual	yes			0.8mm	No	Siemens 3T Skyra	Siemens	3		2400	2.14	1000	8	https://pubmed.ncbi.nlm.nih.gov/23668970/
HCP	1	Male	512	FS6_T1	yes	No	Euler, Manual	yes			0.8mm	No	Siemens 3T Skyra	Siemens	3		2400	2.14	1000	8	https://pubmed.ncbi.nlm.nih.gov/23668970/
HCP_lifespanA	1	Female	395	FS6_T1T2	yes	No	Euler				0.8mm	No	Siemens 3T Prisma	Siemens	3		2500	1.8/3.6/5.4/7.2	1000	8	https://pubmed.ncbi.nlm.nih.gov/30332613/
HCP_lifespanA	1	Male	294	FS6_T1T2	yes	No	Euler				0.8mm	No	Siemens 3T Prisma	Siemens	3		2500	1.8/3.6/5.4/7.2	1000	8	https://pubmed.ncbi.nlm.nih.gov/30332613/
HCP_lifespanD	1	Female	332	FS6_T1T2	yes	No	Euler				0.8mm	No	Siemens 3T Prisma	Siemens	3		2500	1.8/3.6/5.4/7.2	1000	8	https://pubmed.ncbi.nlm.nih.gov/30261308/
HCP_lifespanD	1	Male	323	FS6_T1T2	yes	No	Euler				0.8mm	No	Siemens 3T Prisma	Siemens	3		2500	1.8/3.6/5.4/7.2	1000	8	https://pubmed.ncbi.nlm.nih.gov/30261308/
IBIS	2	Female	60	FSInfant	yes	No	Euler			MPRAGE	1mm	Yes	Siemens 3T Tim Trio	Siemens	3		2400	3.16	NA	NA	https://www.biologicalpsychiatryjournal.com/article/S0006-3223(17)31361-6/fulltext
IBIS	2	Male	89	FSInfant	yes	No	Euler			MPRAGE	1mm	Yes	Siemens 3T Tim Trio	Siemens	3		2400	3.16	NA	NA	https://www.biologicalpsychiatryjournal.com/article/S0006-3223(17)31361-6/fulltext
IBIS	3	Female	64	FSInfant	yes	No	Euler			MPRAGE	1mm	Yes	Siemens 3T Tim Trio	Siemens	3		2400	3.16	NA	NA	https://www.biologicalpsychiatryjournal.com/article/S0006-3223(17)31361-6/fulltext
IBIS	3	Male	131	FSInfant	yes	No	Euler			MPRAGE	1mm	Yes	Siemens 3T Tim Trio	Siemens	3		2400	3.16	NA	NA	https://www.biologicalpsychiatryjournal.com/article/S0006-3223(17)31361-6/fulltext
IBIS	4	Female	153	FSInfant	yes	No	Euler			MPRAGE	1mm	Yes	Siemens 3T Tim Trio	Siemens	3		2400	3.16	NA	NA	https://www.biologicalpsychiatryjournal.com/article/S0006-3223(17)31361-6/fulltext
IBIS	4	Male	296	FSInfant	yes	No	Euler			MPRAGE	1mm	Yes	Siemens 3T Tim Trio	Siemens	3		2400	3.16	NA	NA	https://www.biologicalpsychiatryjournal.com/article/S0006-3223(17)31361-6/fulltext
IBIS	5	Female	99	FSInfant	yes	No	Euler			MPRAGE	1mm	Yes	Siemens 3T Tim Trio	Siemens	3		2400	3.16	NA	NA	https://www.biologicalpsychiatryjournal.com/article/S0006-3223(17)31361-6/fulltext
IBIS	5	Male	156	FSInfant	yes	No	Euler			MPRAGE	1mm	Yes	Siemens 3T Tim Trio	Siemens	3		2400	3.16	NA	NA	https://www.biologicalpsychiatryjournal.com/article/S0006-3223(17)31361-6/fulltext
ICBM	1	Female	673	FS6_T1	yes	No	Euler			FSGPR	1mm	No	3T GE, 1.5T Philips, 2T Elscint	mixed	mixed		shortest	shortest	NA	NA	https://pubmed.ncbi.nlm.nih.gov/9343592/
ICBM	1	Male	673	FS6_T1	yes	No	Euler			FSGPR	1mm	No	3T GE, 1.5T Philips, 2T Elscint	mixed	mixed		shortest	shortest	NA	NA	https://pubmed.ncbi.nlm.nih.gov/9343592/
IMAGEN	BERLIN	Female	309	FS6_T1	yes	No	Euler			ADNI MPRAGE	1.1mm	Yes	Siemens 3T Tim Trio	Siemens	3		2300	2.93	900	9	https://github.com/imagen2/imagen_mri/tree/master/protocols/FU2
IMAGEN	BERLIN	Male	247	FS6_T1	yes	No	Euler			ADNI MPRAGE	1.1mm	Yes	Siemens 3T Tim Trio	Siemens	3		2300	2.93	900	9	https://github.com/imagen2/imagen_mri/tree/master/protocols/FU2
IMAGEN	BERLIN	Female	3	FS6_T1T2	yes	No	Euler			ADNI MPRAGE	1.1mm	Yes	Siemens 3T Tim Trio	Siemens	3		2300	2.93	900	9	https://github.com/imagen2/imagen_mri/tree/master/protocols/FU2
IMAGEN	BERLIN	Male	5	FS6_T1T2	yes	No	Euler			ADNI MPRAGE	1.1mm	Yes	Siemens 3T Tim Trio	Siemens	3		2300	2.93	900	9	https://github.com/imagen2/imagen_mri/tree/master/protocols/FU2
IMAGEN	DRESDEN	Female	287	FS6_T1	yes	No	Euler			ADNI MPRAGE	1.1mm	Yes	Siemens 3T Tim Trio	Siemens	3		2300	2.93	900	9	https://github.com/imagen2/imagen_mri/tree/master/protocols/FU2
IMAGEN	DRESDEN	Male	317	FS6_T1	yes	No	Euler			ADNI MPRAGE	1.1mm	Yes	Siemens 3T Tim Trio	Siemens	3		2300	2.93	900	9	https://github.com/imagen2/imagen_mri/tree/master/protocols/FU2
IMAGEN	DRESDEN	Female	10	FS6_T1T2	yes	No	Euler			ADNI MPRAGE	1.1mm	Yes	Siemens 3T Tim Trio	Siemens	3		2300	2.93	900	9	https://github.com/imagen2/imagen_mri/tree/master/protocols/FU2
IMAGEN	DRESDEN	Male	4	FS6_T1T2	yes	No	Euler			ADNI MPRAGE	1.1mm	Yes	Siemens 3T Tim Trio	Siemens	3		2300	2.93	900	9	https://github.com/imagen2/imagen_mri/tree/master/protocols/FU2
IMAGEN	DUBLIN	Female	187	FS6_T1	yes	No	Euler			3D-FFE/ADNI MPRAGE	1.1mm	Yes	Philips 3T Achieva	Philips	3		6.9	shortest	NA	9	https://github.com/imagen2/imagen_mri/tree/master/protocols/FU2
IMAGEN	DUBLIN	Male	174	FS6_T1	yes	No	Euler			3D-FFE/ADNI MPRAGE	1.1mm	Yes	Philips 3T Achieva	Philips	3		6.9	shortest	NA	9	https://github.com/imagen2/imagen_mri/tree/master/protocols/FU2
IMAGEN	DUBLIN	Female	35	FS6_T1T2	yes	No	Euler			3D-FFE/ADNI MPRAGE	1.1mm	Yes	Philips 3T Achieva	Philips	3		6.9	shortest	NA	9	https://github.com/imagen2/imagen_mri/tree/master/protocols/FU2
IMAGEN	DUBLIN	Male	59	FS6_T1T2	yes	No	Euler			3D-FFE/ADNI MPRAGE	1.1mm	Yes	Philips 3T Achieva	Philips	3		6.9	shortest	NA	9	https://github.com/imagen2/imagen_mri/tree/master/protocols/FU2
IMAGEN	HAMBURG	Female	308	FS6_T1	yes	No	Euler			ADNI MPRAGE	1.1mm	Yes	Siemens 3T Tim Trio	Siemens	3		2300	2.93	900	9	https://github.com/imagen2/imagen_mri/tree/master/protocols/FU2
IMAGEN	HAMBURG	Male	289	FS6_T1	yes	No	Euler			ADNI MPRAGE	1.1mm	Yes	Siemens 3T Tim Trio	Siemens	3		2300	2.93	900	9	https://github.com/imagen2/imagen_mri/tree/master/protocols/FU2
IMAGEN	LONDON	Female	7	FS6_T1	yes	No	Euler			FSPGR/ADNI MPRAGE	1.1mm	Yes	GE	General Electric	3		2300	shortest	900	8	https://github.com/imagen2/imagen_mri/tree/master/protocols/FU2
IMAGEN	LONDON	Male	2	FS6_T1	yes	No	Euler			FSPGR/ADNI MPRAGE	1.1mm	Yes	GE	General Electric	3		2300	shortest	900	8	https://github.com/imagen2/imagen_mri/tree/master/protocols/FU2
IMAGEN	LONDON	Female	309	FS6_T1T2	yes	No	Euler			FSPGR/ADNI MPRAGE	1.1mm	Yes	GE	General Electric	3		2300	shortest	900	8	https://github.com/imagen2/imagen_mri/tree/master/protocols/FU2
IMAGEN	LONDON	Male	259	FS6_T1T2	yes	No	Euler			FSPGR/ADNI MPRAGE	1.1mm	Yes	GE	General Electric	3		2300	shortest	900	8	https://github.com/imagen2/imagen_mri/tree/master/protocols/FU2
IMAGEN	MANNHEIM	Female	312	FS6_T1	yes	No	Euler			ADNI MPRAGE	1.1mm	Yes	Siemens 3T Tim Trio	Siemens	3		2300	2.93	900	9	https://github.com/imagen2/imagen_mri/tree/master/protocols/FU2
IMAGEN	MANNHEIM	Male	266	FS6_T1	yes	No	Euler			ADNI MPRAGE	1.1mm	Yes	Siemens 3T Tim Trio	Siemens	3		2300	2.93	900	9	https://github.com/imagen2/imagen_mri/tree/master/protocols/FU2
IMAGEN	MANNHEIM	Female	3	FS6_T1T2	yes	No	Euler			ADNI MPRAGE	1.1mm	Yes	Siemens 3T Tim Trio	Siemens	3		2300	2.93	900	9	https://github.com/imagen2/imagen_mri/tree/master/protocols/FU2
IMAGEN	MANNHEIM	Male	3	FS6_T1T2	yes	No	Euler			ADNI MPRAGE	1.1mm	Yes	Siemens 3T Tim Trio	Siemens	3		2300	2.93	900	9	https://github.com/imagen2/imagen_mri/tree/master/protocols/FU2
IMAGEN	NOTTINGHAM	Female	376	FS6_T1	yes	No	Euler			3D-FFE/ADNI MPRAGE	1.1mm	Yes	Philips 3T Achieva	Philips	3		6.9	shortest	NA	9	https://github.com/imagen2/imagen_mri/tree/master/protocols/FU2
IMAGEN	NOTTINGHAM	Male	350	FS6_T1	yes	No	Euler			3D-FFE/ADNI MPRAGE	1.1mm	Yes	Philips 3T Achieva	Philips	3		6.9	shortest	NA	9	https://github.com/imagen2/imagen_mri/tree/master/protocols/FU2
IMAGEN	NOTTINGHAM	Female	8	FS6_T1T2	yes	No	Euler			3D-FFE/ADNI MPRAGE	1.1mm	Yes	Philips 3T Achieva	Philips	3		6.9	shortest	NA	9	https://github.com/imagen2/imagen_mri/tree/master/protocols/FU2
IMAGEN	NOTTINGHAM	Male	20	FS6_T1T2	yes	No	Euler			3D-FFE/ADNI MPRAGE	1.1mm	Yes	Philips 3T Achieva	Philips	3		6.9	shortest	NA	9	https://github.com/imagen2/imagen_mri/tree/master/protocols/FU2
IMAGEN	PARIS	Female	325	FS6_T1	yes	No	Euler			ADNI MPRAGE	1.1mm	Yes	Siemens 3T Tim Trio	Siemens	3		2300	2.93	900	9	https://github.com/imagen2/imagen_mri/tree/master/protocols/FU2
IMAGEN	PARIS	Male	307	FS6_T1	yes	No	Euler			ADNI MPRAGE	1.1mm	Yes	Siemens 3T Tim Trio	Siemens	3		2300	2.93	900	9	https://github.com/imagen2/imagen_mri/tree/master/protocols/FU2
IMAGEN	PARIS	Female	5	FS6_T1T2	yes	No	Euler			ADNI MPRAGE	1.1mm	Yes	Siemens 3T Tim Trio	Siemens	3		2300	2.93	900	9	https://github.com/imagen2/imagen_mri/tree/master/protocols/FU2
IMAGEN	PARIS	Male	1	FS6_T1T2	yes	No	Euler			ADNI MPRAGE	1.1mm	Yes	Siemens 3T Tim Trio	Siemens	3		2300	2.93	900	9	https://github.com/imagen2/imagen_mri/tree/master/protocols/FU2
IMAP	1	Female	338	FS6_T1	yes	No	Euler			3D FFE	1mm	Yes	Philips 3T Achieva	Philips	3		20	4.6	NA	10	https://www.ncbi.nlm.nih.gov/pmc/articles/PMC7545576/
IMAP	1	Male	348	FS6_T1	yes	No	Euler			3D FFE	1mm	Yes	Philips 3T Achieva	Philips	3		20	4.6	NA	10	https://www.ncbi.nlm.nih.gov/pmc/articles/PMC7545576/
IXI	1	Male	4	FS6_T1	yes	No	Euler, Manual	yes		ADNI MPRAGE	0.82 × 0.82 × 1.6 mm3	No	Philips 3T/1.5T Interra, GE 3T	Philips	mixed		9.6	4.6	NA	8	https://brain-development.org/ixi-dataset/
IXI	1	Female	328	FS6_T1T2	yes	No	Euler, Manual	yes		ADNI MPRAGE	0.82 × 0.82 × 1.6 mm3	No	Philips 3T/1.5T Interra, GE 3T	Philips	mixed		9.6	4.6	NA	8	https://brain-development.org/ixi-dataset/
IXI	1	Male	256	FS6_T1T2	yes	No	Euler, Manual	yes		ADNI MPRAGE	0.82 × 0.82 × 1.6 mm3	No	Philips 3T/1.5T Interra, GE 3T	Philips	mixed		9.6	4.6	NA	8	https://brain-development.org/ixi-dataset/
KNE96	1	Female	48	FS53	no	yes				FSPGR	1mm	No	GE 3T Signa	General Electric	3		25	3.86	NA	30	https://www.psychiatryinvestigation.org/journal/view.php?doi=10.4306/pi.2017.14.6.851
KNE96	1	Male	48	FS53	no	yes				FSPGR	1mm	No	GE 3T Signa	General Electric	3		25	3.86	NA	30	https://www.psychiatryinvestigation.org/journal/view.php?doi=10.4306/pi.2017.14.6.851
LA5c	UCLA_35343	Female	87	FS6_T1	yes	No	Euler			MPRAGE	1mm	No	Siemens 3T Tim Tio	Siemens	3		2530	3.31	NA	7	https://openneuro.org/datasets/ds000030/versions/1.0.0
LA5c	UCLA_35343	Male	93	FS6_T1	yes	No	Euler			MPRAGE	1mm	No	Siemens 3T Tim Tio	Siemens	3		2530	3.31	NA	7	https://openneuro.org/datasets/ds000030/versions/1.0.0
LA5c	UCLA_35426	Female	30	FS6_T1	yes	No	Euler			MPRAGE	1mm	No	Siemens 3T Tim Tio	Siemens	3		2530	3.31	NA	7	https://openneuro.org/datasets/ds000030/versions/1.0.0
LA5c	UCLA_35426	Male	62	FS6_T1	yes	No	Euler			MPRAGE	1mm	No	Siemens 3T Tim Tio	Siemens	3		2530	3.31	NA	7	https://openneuro.org/datasets/ds000030/versions/1.0.0
LATAM	1	Female	22	FS6_T1	no	No	Euler			3D TFE	1mm	No	Philips 3T Ingena	Philips	3		7.7	3.5	965	8	https://pubmed.ncbi.nlm.nih.gov/32807243/
LATAM	1	Male	51	FS6_T1	no	No	Euler			3D TFE	1mm	No	Philips 3T Ingena	Philips	3		7.7	3.5	965	8	https://pubmed.ncbi.nlm.nih.gov/32807243/
LIFE	1	Female	1231	FS53	no	No	Euler			MPRAGE	1mm	No	Siemens 3T Verio	Siemens	3		2300	2.98	900	9	https://pubmed.ncbi.nlm.nih.gov/26197779/
LIFE	1	Male	1402	FS53	no	No	Euler			MPRAGE	1mm	No	Siemens 3T Verio	Siemens	3		2300	2.98	900	9	https://pubmed.ncbi.nlm.nih.gov/26197779/
Maastricht	1	Female	122	FS6_T1	yes	No	Euler			MPRAGE	1mm	No	Siemens 3T Allegra	Siemens	3		2250	2.6	900	9	https://www.pnas.org/content/116/19/9604
Maastricht	1	Male	134	FS6_T1	yes	No	Euler			MPRAGE	1mm	No	Siemens 3T Allegra	Siemens	3		2250	2.6	900	9	https://www.pnas.org/content/116/19/9604
MCIC	Site_A	Female	20	FS6_T1	yes	No	Euler		part of multi-site MRI calibration studies conducted by the Morphometry BIRN (mBIRN) and Function BIRN (fBIRN) in the years immediately preceding and during data collection	MPRAGE	0.65x0.65x1.5	No	Siemens 1.5T Sonata	Siemens	1.5		12	4.76	NA	20	https://www.ncbi.nlm.nih.gov/pmc/articles/PMC3727653/
MCIC	Site_A	Male	70	FS6_T1	yes	No	Euler		part of multi-site MRI calibration studies conducted by the Morphometry BIRN (mBIRN) and Function BIRN (fBIRN) in the years immediately preceding and during data collection	MPRAGE	0.65x0.65x1.5	No	Siemens 1.5T Sonata	Siemens	1.5		12	4.76	NA	20	https://www.ncbi.nlm.nih.gov/pmc/articles/PMC3727653/
MCIC	Site_C	Female	21	FS6_T1	yes	No	Euler		part of multi-site MRI calibration studies conducted by the Morphometry BIRN (mBIRN) and Function BIRN (fBIRN) in the years immediately preceding and during data collection	MPRAGE	0.65x0.65x1.5	No	Siemens 3T Tim Trio	Siemens	3		2530	3.79	1100	7	https://link.springer.com/article/10.1007/s12021-010-9087-5
MCIC	Site_C	Male	39	FS6_T1	yes	No	Euler		part of multi-site MRI calibration studies conducted by the Morphometry BIRN (mBIRN) and Function BIRN (fBIRN) in the years immediately preceding and during data collection	MPRAGE	0.65x0.65x1.5	No	Siemens 3T Tim Trio	Siemens	3		2530	3.79	1100	7	https://link.springer.com/article/10.1007/s12021-010-9087-5
MCIC	Site_D	Female	20	FS6_T1	yes	No	Euler		part of multi-site MRI calibration studies conducted by the Morphometry BIRN (mBIRN) and Function BIRN (fBIRN) in the years immediately preceding and during data collection	MPRAGE	0.65x0.65x1.5	No	Siemens 1.5T Sonata	Siemens	1.5		12	4.76	NA	20	https://link.springer.com/article/10.1007/s12021-010-9087-5
MCIC	Site_D	Male	43	FS6_T1	yes	No	Euler		part of multi-site MRI calibration studies conducted by the Morphometry BIRN (mBIRN) and Function BIRN (fBIRN) in the years immediately preceding and during data collection	MPRAGE	0.65x0.65x1.5	No	Siemens 1.5T Sonata	Siemens	1.5		12	4.76	NA	20	https://link.springer.com/article/10.1007/s12021-010-9087-5
MCSA	1	Female	500	FS53	yes	yes	Euler			ADNI MPRAGE	1x1x1.2	No	GE 3T	General Electric	3		2300	3	900	8	https://www.ncbi.nlm.nih.gov/pmc/articles/PMC8072521/
MCSA	1	Male	500	FS53	yes	yes	Euler			ADNI MPRAGE	1x1x1.2	No	GE 3T	General Electric	3		2300	3	900	8	https://www.ncbi.nlm.nih.gov/pmc/articles/PMC8072521/
MRi-Share	1	Female	1320	FS6_T1	no	yes				UKB MPRAGE	1mm	No	Siemens 3T Prisma	Siemens	3		2000	2.01	880	9	https://www.biorxiv.org/content/10.1101/2020.06.17.154666v1.full
MRi-Share	1	Male	511	FS6_T1	no	yes				UKB MPRAGE	1mm	No	Siemens 3T Prisma	Siemens	3		2000	2.01	880	9	https://www.biorxiv.org/content/10.1101/2020.06.17.154666v1.full
Narratives	1	Female	182	FS6_T1	yes	No	Euler			MPRAGE			3T Siemens	Siemens	3		2530	2.67	1200	7	https://www.frontiersin.org/articles/10.3389/fnins.2018.00316/full
Narratives	1	Male	128	FS6_T1	yes	No	Euler			MPRAGE			3T Siemens	Siemens	3		2530	2.67	1200	7	https://www.frontiersin.org/articles/10.3389/fnins.2018.00316/full
NHGRI	1	Female	196	FS6_T1	yes	No	Euler			FSPGR	1.07x1.07x1.07		GE 3T Signa	General Electric	3		7.2	2.7	NA	12	https://nda.nih.gov/edit_collection.html?id=2936
NHGRI	1	Male	259	FS6_T1	yes	No	Euler			FSPGR	1.07x1.07x1.07		GE 3T Signa	General Electric	3		7.2	2.7	NA	12	https://nda.nih.gov/edit_collection.html?id=2936
NIH	1	Female	706	FS53	yes	yes	Euler, Manual			FSPGR	0.9375x0.9375x1.5mm	Yes	GE 1.5T Signa	General Electric	1.5		24	5	NA	45	https://pubmed.ncbi.nlm.nih.gov/8670681/
NIH	1	Male	762	FS53	yes	yes	Euler, Manual			FSPGR	0.9375x0.9375x1.5mm	Yes	GE 1.5T Signa	General Electric	1.5		24	5	NA	45	https://pubmed.ncbi.nlm.nih.gov/8670681/
NIHPD	1	Female	112	FSInfant	yes	No	Visual inspection			SPGR	1x1x3	Yes	GE 1.5 T Scanner in boston and Siemens 1.5 T in St. Louis (MRI, fMRI DTI)	mixed	mixed		500	10	NA	NA	https://www.sciencedirect.com/science/article/pii/S1053811906009116#aep-section-id16
NIHPD	1	Male	118	FSInfant	yes	No	Visual inspection			SPGR	1x1x3	Yes	GE 1.5 T Scanner in boston and Siemens 1.5 T in St. Louis (MRI, fMRI DTI)	mixed	mixed		500	10	NA	NA	https://www.sciencedirect.com/science/article/pii/S1053811906009116#aep-section-id16
NIHPD_older	1	Female	465	FS6_T1	yes	No	Euler			SPGR	1mm	Yes	GE or Siemens 1.5T	mixed	1.5	MRI data: 1mm in-plane resolution, 1-2mm slice thickness, TE: 10-11ms, TR: 22-25ms,	mixed	mixed	mixed	mixed	https://pubmed.ncbi.nlm.nih.gov/16376577/
NIHPD_older	1	Male	417	FS6_T1	yes	No	Euler			SPGR	1mm	Yes	GE or Siemens 1.5T	mixed	1.5	MRI data: 1mm in-plane resolution, 1-2mm slice thickness, TE: 10-11ms, TR: 22-25ms,	mixed	mixed	mixed	mixed	https://pubmed.ncbi.nlm.nih.gov/16376577/
NKI	1	Female	338	FS53	yes	yes	Euler, Manual			MPRAGE	1mm	No	Siemens 3T Tim Trio	Siemens	3		1900	2.52	NA	9	http://fcon_1000.projects.nitrc.org/indi/enhanced/
NKI	1	Male	194	FS53	yes	yes	Euler, Manual			MPRAGE	1mm	No	Siemens 3T Tim Trio	Siemens	3		1900	2.52	NA	9	http://fcon_1000.projects.nitrc.org/indi/enhanced/
NSPN	CBU	Female	19	FS53 with control points	yes	No	Euler		Manually QCd FreeSurfer	MPM	1mm	Yes	3T Siemens Magnetom TIM Trio	Siemens	3	Echo time: 2.2 ms - 14 ms repetition time: 18.7 ms; flip angle: 20°;					https://www.ncbi.nlm.nih.gov/pmc/articles/PMC4987797/
NSPN	CBU	Male	20	FS53 with control points	yes	No	Euler		Manually QCd FreeSurfer	MPM	1mm	Yes	3T Siemens Magnetom TIM Trio	Siemens	3	Echo time: 2.2 ms - 14 ms (see citation); repetition time: 18.7 ms; flip angle: 20°; acquisition matrix: 256 240 176; field of view: 256 mm x 240 mm					https://www.ncbi.nlm.nih.gov/pmc/articles/PMC4987797/
NSPN	UCL	Female	43	FS53 with control points	yes	No	Euler		Manually QCd FreeSurfer	MPM	1mm	Yes	3T Siemens Magnetom TIM Trio	Siemens	3	Echo time: 2.2 ms - 14 ms (see citation); repetition time: 18.7 ms; flip angle: 20°; acquisition matrix: 256 240 176; field of view: 256 mm x 240 mm					https://www.ncbi.nlm.nih.gov/pmc/articles/PMC4987797/
NSPN	UCL	Male	53	FS53 with control points	yes	No	Euler		Manually QCd FreeSurfer	MPM	1mm	Yes	3T Siemens Magnetom TIM Trio	Siemens	3	Echo time: 2.2 ms - 14 ms (see citation); repetition time: 18.7 ms; flip angle: 20°; acquisition matrix: 256 240 176; field of view: 256 mm x 240 mm					https://www.ncbi.nlm.nih.gov/pmc/articles/PMC4987797/
NSPN	WBIC	Female	211	FS53 with control points	yes	No	Euler		Manually QCd FreeSurfer	MPM	1mm	Yes	3T Siemens Magnetom TIM Trio	Siemens	3	Echo time: 2.2 ms - 14 ms (see citation); repetition time: 18.7 ms; flip angle: 20°; acquisition matrix: 256 240 176; field of view: 256 mm x 240 mm					https://www.ncbi.nlm.nih.gov/pmc/articles/PMC4987797/
NSPN	WBIC	Male	209	FS53 with control points	yes	No	Euler		Manually QCd FreeSurfer	MPM	1mm	Yes	3T Siemens Magnetom TIM Trio	Siemens	3	Echo time: 2.2 ms - 14 ms (see citation); repetition time: 18.7 ms; flip angle: 20°; acquisition matrix: 256 240 176; field of view: 256 mm x 240 mm					https://www.ncbi.nlm.nih.gov/pmc/articles/PMC4987797/
NTB_Yale	1	Female	81	FSInfant	no	yes				PETRA	0.95mm	No	Siemens 3T Skyra	Siemens	3	TR1=3.32ms, TR2=2250ms, TE=0.07ms, flip angle=6o, matrix=320x320, slices=320, resolution=0.94mm iso, radial slices=30,000	mixed	mixed	mixed	6	https://pubmed.ncbi.nlm.nih.gov/32908125/
NTB_Yale	1	Male	66	FSInfant	no	yes				PETRA	0.95mm	No	Siemens 3T Skyra	Siemens	3	TR1=3.32ms, TR2=2250ms, TE=0.07ms, flip angle=6o, matrix=320x320, slices=320, resolution=0.94mm iso, radial slices=30,000	mixed	mixed	mixed	6	https://pubmed.ncbi.nlm.nih.gov/32908125/
OASIS3	1	Female	396	FS6_T1	yes	No	Euler, Manual	yes		MPRAGE	1mm	Yes	Siemens Vision 1.5T, TIM Trio 3T (2 different scanners of this model)	Siemens	mixed		1890	3.9	NA	15	https://www.medrxiv.org/content/10.1101/2019.12.13.19014902v1
OASIS3	1	Male	266	FS6_T1	yes	No	Euler, Manual	yes		MPRAGE	1mm	Yes	Siemens Vision 1.5T, TIM Trio 3T (2 different scanners of this model)	Siemens	mixed		1890	3.9	NA	15	https://www.medrxiv.org/content/10.1101/2019.12.13.19014902v1
OASIS3	1	Female	1354	FS6_T1T2	yes	No	Euler, Manual	yes		MPRAGE	1mm	Yes	Siemens Vision 1.5T, TIM Trio 3T (2 different scanners of this model)	Siemens	mixed		2400	3.1	NA	8	https://www.medrxiv.org/content/10.1101/2019.12.13.19014902v1
OASIS3	1	Male	1017	FS6_T1T2	yes	No	Euler, Manual	yes		MPRAGE	1mm	Yes	Siemens Vision 1.5T, TIM Trio 3T (2 different scanners of this model)	Siemens	mixed		2400	3.1	NA	8	https://www.medrxiv.org/content/10.1101/2019.12.13.19014902v1
OHSU_ADHD	1	Female	474	FS53	no	No	Euler			MPRAGE	1.3mm	No	Siemens 3T Tim Trio	Siemens	3		2300	3.58	NA	NA	https://pubmed.ncbi.nlm.nih.gov/25116862/
OHSU_ADHD	1	Male	792	FS53	no	No	Euler			MPRAGE	1.3mm	No	Siemens 3T Tim Trio	Siemens	3		2300	3.58	NA	NA	https://pubmed.ncbi.nlm.nih.gov/25116862/
OpenPain_BN1	1	Female	26	FS6_T1	yes	No	Euler			MPRAGE	1mm	No	Siemens 3T Tim Trio	Siemens	3		2300	2.98	900	9	openpain.org
OpenPain_BN1	1	Male	37	FS6_T1	yes	No	Euler			MPRAGE	1mm	No	Siemens 3T Tim Trio	Siemens	3		2300	2.98	900	9	openpain.org
OpenPain_BN2	1	Female	23	FS6_T1	yes	No	Euler			MPRAGE	1mm	No	Siemens 3T Tim Trio	Siemens	3		2300	2.98	900	9	openpain.org
OpenPain_BN2	1	Male	11	FS6_T1	yes	No	Euler			MPRAGE	1mm	No	Siemens 3T Tim Trio	Siemens	3		2300	2.98	900	9	openpain.org
OpenPain_PLOA	1	Female	40	FS6_T1	yes	No	Euler			iPAT	1mm	No	Siemens 3T Tim Trio	Siemens	3		2500	3.36	NA	9	openpain.org
OpenPain_PLOA	1	Male	36	FS6_T1	yes	No	Euler			iPAT	1mm	No	Siemens 3T Tim Trio	Siemens	3		2500	3.36	NA	9	openpain.org
OpenPain_RS	1	Female	30	FS6_T1	yes	No	Euler			MPRAGE	1mm	No	Siemens 3T Tim Trio	Siemens	3		2300	2.98	900	9	openpain.org
OpenPain_RS	1	Male	38	FS6_T1	yes	No	Euler			MPRAGE	1mm	No	Siemens 3T Tim Trio	Siemens	3		2300	2.98	900	9	openpain.org
OpenPain_SAB	1	Female	56	FS6_T1	yes	No	Euler			MPRAGE	1mm	No	Siemens 3T Tim Trio	Siemens	3		2500	3.36	NA	9	openpain.org
OpenPain_SAB	1	Male	66	FS6_T1	yes	No	Euler			MPRAGE	1mm	No	Siemens 3T Tim Trio	Siemens	3		2500	3.36	NA	9	openpain.org
Oslo	1	Female	164	FS6_T1	No	Yes	Euler			MPRAGE	1.25x1.25x1.2	No	Siemens 1.5T Avanto	Siemens	1.5		2400	3.61	1000	8	https://pubmed.ncbi.nlm.nih.gov/18620064/
Oslo	1	Male	116	FS6_T1	No	Yes	Euler			MPRAGE	1.25x1.25x1.2	No	Siemens 1.5T Avanto	Siemens	1.5		2400	3.61	1000	8	https://pubmed.ncbi.nlm.nih.gov/18620064/
Oulu	1	Female	66	FS6_T1	yes	No	Euler			3DFSPGR	1mm	No	GE 1.5T Signa	General Electric	1.5		12.1	5.2	NA	20	https://www.sciencedirect.com/science/article/pii/S092099641200655X#s0010
Oulu	1	Male	37	FS6_T1	yes	No	Euler			3DFSPGR	1mm	No	GE 1.5T Signa	General Electric	1.5		12.1	5.2	NA	20	https://www.sciencedirect.com/science/article/pii/S092099641200655X#s0010
PCDC	1	Female	31	FSInfant	no	yes	Euler			MPRAGE	0.8mm	No	Siemens 3T Prisma	Siemens	3		2400	2.24	1060	9
PCDC	1	Male	37	FSInfant	no	yes	Euler			MPRAGE	0.8mm	No	Siemens 3T Prisma	Siemens	3		2400	2.24	1060	9
PING	1	Female	364	FS6_T1	yes	No	Euler, Manual	yes		PROMO	1mm	No	3 T scanner (used GE, Siemens and Phillips) (MRI, fMRI, dMRI)	mixed	3	Sessions included 1) T1W RF-spoiled gradient echo scan 2) T2w flip angle fast spin echo scan 3) HARDI scan 4) fMRI BOLD scan	mixed	mixed	mixed	mixed	https://pubmed.ncbi.nlm.nih.gov/25937488/
PING	1	Male	404	FS6_T1	yes	No	Euler, Manual	yes		PROMO	1mm	No	3 T scanner (used GE, Siemens and Phillips) (MRI, fMRI, dMRI)	mixed	3	Sessions included 1) T1W RF-spoiled gradient echo scan 2) T2w flip angle fast spin echo scan 3) HARDI scan 4) fMRI BOLD scan	mixed	mixed	mixed	mixed	https://pubmed.ncbi.nlm.nih.gov/25937488/
Pixar	1	Female	84	FS6_T1	yes	No	Euler		MRIqc on openNeuro	MPRAGE	1mm	No	Siemens 3T Tim Trio	Siemens	3		2530	1.64	NA	7	https://www.nature.com/articles/s41467-018-03399-2#Sec8
Pixar	1	Male	71	FS6_T1	yes	No	Euler		MRIqc on openNeuro	MPRAGE	1mm	No	Siemens 3T Tim Trio	Siemens	3		2530	1.64	NA	7	https://www.nature.com/articles/s41467-018-03399-2#Sec8
PNC	1	Female	725	FS6_T1	yes	No	Euler, Manual			MPRAGE	0.93x0.93x1	No	Siemens 3T Tim Trio	Siemens	3		1810	3.5	NA	9	https://pubmed.ncbi.nlm.nih.gov/23921101/
PNC	1	Male	613	FS6_T1	yes	No	Euler, Manual			MPRAGE	0.93x0.93x1	No	Siemens 3T Tim Trio	Siemens	3		1810	3.5	NA	9	https://pubmed.ncbi.nlm.nih.gov/23921101/
POND	1	Female	209	FS6_T1	yes	No	Euler, Manual			MPRAGE	0.8mm	No	Siemens 3T Tim Trio/Prisma Fit	Siemens	3	TR/TE/FA: 1.87(Prisma)/2.3s(Trio); 2.9(Primsa)/3.1(Trio), 9 degrees	mixed	mixed	mixed	mixed	https://www.biorxiv.org/content/10.1101/2021.02.01.429143v1
POND	1	Male	591	FS6_T1	yes	No	Euler, Manual			MPRAGE	0.8mm	No	Siemens 3T Tim Trio/Prisma Fit	Siemens	3	TR/TE/FA: 1.87(Prisma)/2.3s(Trio); 2.9(Primsa)/3.1(Trio), 9 degrees	mixed	mixed	mixed	mixed	https://www.biorxiv.org/content/10.1101/2021.02.01.429143v1
PPMI	1	Female	10	FS6_T1	yes	No	Euler			MPRAGE	1mm	No	3T Siemens TIM Trio	Siemens	3		2300	2.98	NA	9	https://onlinelibrary.wiley.com/doi/full/10.1002/acn3.644 ;https://pubmed.ncbi.nlm.nih.gov/29807313/
PPMI	1	Male	11	FS6_T1	yes	No	Euler			MPRAGE	1mm	No	3T Siemens TIM Trio	Siemens	3		2300	2.98	NA	9	https://onlinelibrary.wiley.com/doi/full/10.1002/acn3.644 ;https://pubmed.ncbi.nlm.nih.gov/29807313/
PPMI	12	Male	7	FS6_T1	yes	No	Euler			MPRAGE	1mm	No	3T Siemens TIM Trio	Siemens	3		2300	2.98	NA	9	https://onlinelibrary.wiley.com/doi/full/10.1002/acn3.644 ;https://pubmed.ncbi.nlm.nih.gov/29807313/
PPMI	120	Male	2	FS6_T1	yes	No	Euler			MPRAGE	1mm	No	3T Siemens TIM Trio	Siemens	3		2300	2.98	NA	9	https://onlinelibrary.wiley.com/doi/full/10.1002/acn3.644 ;https://pubmed.ncbi.nlm.nih.gov/29807313/
PPMI	154	Female	1	FS6_T1	yes	No	Euler			MPRAGE	1mm	No	3T Siemens TIM Trio	Siemens	3		2300	2.98	NA	9	https://onlinelibrary.wiley.com/doi/full/10.1002/acn3.644 ;https://pubmed.ncbi.nlm.nih.gov/29807313/
PPMI	18	Female	9	FS6_T1	yes	No	Euler			MPRAGE	1mm	No	3T Siemens TIM Trio	Siemens	3		2300	2.98	NA	9	https://onlinelibrary.wiley.com/doi/full/10.1002/acn3.644 ;https://pubmed.ncbi.nlm.nih.gov/29807313/
PPMI	18	Male	10	FS6_T1	yes	No	Euler			MPRAGE	1mm	No	3T Siemens TIM Trio	Siemens	3		2300	2.98	NA	9	https://onlinelibrary.wiley.com/doi/full/10.1002/acn3.644 ;https://pubmed.ncbi.nlm.nih.gov/29807313/
PPMI	19	Female	11	FS6_T1	yes	No	Euler			MPRAGE	1mm	No	3T Siemens TIM Trio	Siemens	3		2300	2.98	NA	9	https://onlinelibrary.wiley.com/doi/full/10.1002/acn3.644 ;https://pubmed.ncbi.nlm.nih.gov/29807313/
PPMI	19	Male	13	FS6_T1	yes	No	Euler			MPRAGE	1mm	No	3T Siemens TIM Trio	Siemens	3		2300	2.98	NA	9	https://onlinelibrary.wiley.com/doi/full/10.1002/acn3.644 ;https://pubmed.ncbi.nlm.nih.gov/29807313/
PPMI	28	Female	17	FS6_T1	yes	No	Euler			MPRAGE	1mm	No	3T Siemens TIM Trio	Siemens	3		2300	2.98	NA	9	https://onlinelibrary.wiley.com/doi/full/10.1002/acn3.644 ;https://pubmed.ncbi.nlm.nih.gov/29807313/
PPMI	28	Male	31	FS6_T1	yes	No	Euler			MPRAGE	1mm	No	3T Siemens TIM Trio	Siemens	3		2300	2.98	NA	9	https://onlinelibrary.wiley.com/doi/full/10.1002/acn3.644 ;https://pubmed.ncbi.nlm.nih.gov/29807313/
PPMI	32	Female	31	FS6_T1	yes	No	Euler			MPRAGE	1mm	No	3T Siemens TIM Trio	Siemens	3		2300	2.98	NA	9	https://onlinelibrary.wiley.com/doi/full/10.1002/acn3.644 ;https://pubmed.ncbi.nlm.nih.gov/29807313/
PPMI	32	Male	70	FS6_T1	yes	No	Euler			MPRAGE	1mm	No	3T Siemens TIM Trio	Siemens	3		2300	2.98	NA	9	https://onlinelibrary.wiley.com/doi/full/10.1002/acn3.644 ;https://pubmed.ncbi.nlm.nih.gov/29807313/
PPMI	34	Female	9	FS6_T1	yes	No	Euler			MPRAGE	1mm	No	3T Siemens TIM Trio	Siemens	3		2300	2.98	NA	9	https://onlinelibrary.wiley.com/doi/full/10.1002/acn3.644 ;https://pubmed.ncbi.nlm.nih.gov/29807313/
PPMI	34	Male	25	FS6_T1	yes	No	Euler			MPRAGE	1mm	No	3T Siemens TIM Trio	Siemens	3		2300	2.98	NA	9	https://onlinelibrary.wiley.com/doi/full/10.1002/acn3.644 ;https://pubmed.ncbi.nlm.nih.gov/29807313/
PPMI	40	Female	7	FS6_T1	yes	No	Euler			MPRAGE	1mm	No	3T Siemens TIM Trio	Siemens	3		2300	2.98	NA	9	https://onlinelibrary.wiley.com/doi/full/10.1002/acn3.644 ;https://pubmed.ncbi.nlm.nih.gov/29807313/
PPMI	40	Male	18	FS6_T1	yes	No	Euler			MPRAGE	1mm	No	3T Siemens TIM Trio	Siemens	3		2300	2.98	NA	9	https://onlinelibrary.wiley.com/doi/full/10.1002/acn3.644 ;https://pubmed.ncbi.nlm.nih.gov/29807313/
PPMI	57	Female	5	FS6_T1	yes	No	Euler			MPRAGE	1mm	No	3T Siemens TIM Trio	Siemens	3		2300	2.98	NA	9	https://onlinelibrary.wiley.com/doi/full/10.1002/acn3.644 ;https://pubmed.ncbi.nlm.nih.gov/29807313/
PPMI	57	Male	21	FS6_T1	yes	No	Euler			MPRAGE	1mm	No	3T Siemens TIM Trio	Siemens	3		2300	2.98	NA	9	https://onlinelibrary.wiley.com/doi/full/10.1002/acn3.644 ;https://pubmed.ncbi.nlm.nih.gov/29807313/
PPMI	6	Female	14	FS6_T1	yes	No	Euler			MPRAGE	1mm	No	3T Siemens TIM Trio	Siemens	3		2300	2.98	NA	9	https://onlinelibrary.wiley.com/doi/full/10.1002/acn3.644 ;https://pubmed.ncbi.nlm.nih.gov/29807313/
PPMI	6	Male	15	FS6_T1	yes	No	Euler			MPRAGE	1mm	No	3T Siemens TIM Trio	Siemens	3		2300	2.98	NA	9	https://onlinelibrary.wiley.com/doi/full/10.1002/acn3.644 ;https://pubmed.ncbi.nlm.nih.gov/29807313/
PPMI	7	Female	24	FS6_T1	yes	No	Euler			MPRAGE	1mm	No	3T Siemens TIM Trio	Siemens	3		2300	2.98	NA	9	https://onlinelibrary.wiley.com/doi/full/10.1002/acn3.644 ;https://pubmed.ncbi.nlm.nih.gov/29807313/
PPMI	7	Male	59	FS6_T1	yes	No	Euler			MPRAGE	1mm	No	3T Siemens TIM Trio	Siemens	3		2300	2.98	NA	9	https://onlinelibrary.wiley.com/doi/full/10.1002/acn3.644 ;https://pubmed.ncbi.nlm.nih.gov/29807313/
PPMI	73	Female	36	FS6_T1	yes	No	Euler			MPRAGE	1mm	No	3T Siemens TIM Trio	Siemens	3		2300	2.98	NA	9	https://onlinelibrary.wiley.com/doi/full/10.1002/acn3.644 ;https://pubmed.ncbi.nlm.nih.gov/29807313/
PPMI	73	Male	30	FS6_T1	yes	No	Euler			MPRAGE	1mm	No	3T Siemens TIM Trio	Siemens	3		2300	2.98	NA	9	https://onlinelibrary.wiley.com/doi/full/10.1002/acn3.644 ;https://pubmed.ncbi.nlm.nih.gov/29807313/
PPMI	88	Female	15	FS6_T1	yes	No	Euler			MPRAGE	1mm	No	3T Siemens TIM Trio	Siemens	3		2300	2.98	NA	9	https://onlinelibrary.wiley.com/doi/full/10.1002/acn3.644 ;https://pubmed.ncbi.nlm.nih.gov/29807313/
PPMI	88	Male	60	FS6_T1	yes	No	Euler			MPRAGE	1mm	No	3T Siemens TIM Trio	Siemens	3		2300	2.98	NA	9	https://onlinelibrary.wiley.com/doi/full/10.1002/acn3.644 ;https://pubmed.ncbi.nlm.nih.gov/29807313/
PREVENTAD	mcgill	Female	1631	FS6_T1	yes	No	Euler			MPRAGE	1mm	No	3T Siemens TIM Trio	Siemens	3		2300	30	NA	9	https://www.biorxiv.org/content/10.1101/2020.03.04.976670v1.full#T4
PREVENTAD	mcgill	Male	627	FS6_T1	yes	No	Euler			MPRAGE	1mm	No	3T Siemens TIM Trio	Siemens	3		2300	30	NA	9	https://www.biorxiv.org/content/10.1101/2020.03.04.976670v1.full#T4
Psyscan_Dublin	1	Female	101	FS6_T1	yes	No	Euler			3D TFE	1mm	No	3T Philips Intera Achieva (MRI, fMRI, CT)	Philips	3						https://www.pnas.org/content/116/19/9604
Psyscan_Dublin	1	Male	116	FS6_T1	yes	No	Euler			3D TFE	1mm	No	3T Philips Intera Achieva (MRI, fMRI, CT)	Philips	3						https://www.pnas.org/content/116/19/9604
RDB	1	Female	127	FS6_T1	no	yes	Euler			3DTFE	1mm	No	Philips 3T Ingenia/Philips 1.5T Intera/Ingenia	Philips	mixed	TR/TE/FA: 9.1(3T Ingenia)/8.1(1.5T Ingenia)/8.0(1.5T Intera), 4.2/3.7/3.6, FA=8	mixed	mixed	mixed	mixed	https://www.medrxiv.org/content/10.1101/2021.11.24.21266768v2
RDB	1	Male	367	FS6_T1	no	yes	Euler			3DTFE	1mm	No	Philips 3T Ingenia/Philips 1.5T Intera/Ingenia	Philips	mixed	TR/TE/FA: 9.1(3T Ingenia)/8.1(1.5T Ingenia)/8.0(1.5T Intera), 4.2/3.7/3.6, FA=8	mixed	mixed	mixed	mixed	https://www.medrxiv.org/content/10.1101/2021.11.24.21266768v2
SALD	1	Female	305	FS6_T1	yes	No	Euler, Manual	yes		MPRAGE	1mm	No	Siemens 3T Tim Trio	Siemens	3		1900	2.52	900	90	https://www.nature.com/articles/sdata2018134
SALD	1	Male	186	FS6_T1	yes	No	Euler, Manual	yes		MPRAGE	1mm	No	Siemens 3T Tim Trio	Siemens	3		1900	2.52	900	90	https://www.nature.com/articles/sdata2018134
SCZIowa	1	Female	146	FS6_T1	yes	No	Euler			MPRAGE	1mm	Yes	1.5-T GE Signa scanner for MR5 scans; 1.5-T Siemens Avanto for MR6 scans	mixed	mixed	MR5 T1W: voxel size: 1x1x1.5mm, TE: 5ms, TR: 24ms, FA: 40, FOV: 26x19x18.6cm, matrix: 256x192x124. MR6 T1W: voxel size: 0.625x0.625x1.5mm, TE:6ms, TR:20ms, FA:30, FOV:260x260x192mm, matrix: 256x256x144	mixed	mixed	mixed	mixed	https://pubmed.ncbi.nlm.nih.gov/21784414/
SCZIowa	1	Male	265	FS6_T1	yes	No	Euler			MPRAGE	1mm	Yes	1.5-T GE Signa scanner for MR5 scans; 1.5-T Siemens Avanto for MR6 scans	mixed	mixed	MR5 T1W: voxel size: 1x1x1.5mm, TE: 5ms, TR: 24ms, FA: 40, FOV: 26x19x18.6cm, matrix: 256x192x124. MR6 T1W: voxel size: 0.625x0.625x1.5mm, TE:6ms, TR:20ms, FA:30, FOV:260x260x192mm, matrix: 256x256x144	mixed	mixed	mixed	mixed	https://pubmed.ncbi.nlm.nih.gov/21784414/
SLIM	1	Female	539	FS6_T1	yes	No	Euler			MPRAGE	1mm	Yes	Siemens 3T Tim Trio	Siemens	3		1900	2.52	900	9	https://www.nature.com/articles/sdata201717
SLIM	1	Male	496	FS6_T1	yes	No	Euler			MPRAGE	1mm	Yes	Siemens 3T Tim Trio	Siemens	3		1900	2.52	900	9	https://www.nature.com/articles/sdata201717
STRIVE	Cambridge	Female	85	FS6_T1	yes	No	Euler			MPRAGE	1mm	No	Siemens 3T Skyra	Siemens	3		2300	2.95	NA	9	https://www.jneurosci.org/content/41/20/4487.abstract
SWU_MDD	1	Female	265	FS6_T1	yes	No	Euler			MPRAGE	1mm	No	Siemens 3T Tim Trio	Siemens	3		1900	2.52	NA	9	https://www.nature.com/articles/s41467-021-21943-5#Sec16
SWU_MDD	1	Male	135	FS6_T1	yes	No	Euler			MPRAGE	1mm	No	Siemens 3T Tim Trio	Siemens	3		1900	2.52	NA	9	https://www.nature.com/articles/s41467-021-21943-5#Sec16
SYS Adolescents	1	Female	525	FS53	No	Yes	Euler			3D FFE	1mm	No	Philips 1T	Philips	1		25	5	NA	30	https://www.ncbi.nlm.nih.gov/pmc/articles/PMC6174527/
SYS Adolescents	1	Male	488	FS53	No	Yes	Euler			3D FFE	1mm	No	Philips 1T	Philips	1		25	5	NA	30	https://www.ncbi.nlm.nih.gov/pmc/articles/PMC6174527/
SYS Adults	1	Female	324	FS53	No	Yes	Euler			3D FFE	1mm	No	Philips 1T	Philips	1		25	5	NA	30	https://www.ncbi.nlm.nih.gov/pmc/articles/PMC6174527/
SYS Adults	1	Male	268	FS53	No	Yes	Euler			3D FFE	1mm	No	Philips 1T	Philips	1		25	5	NA	30	https://www.ncbi.nlm.nih.gov/pmc/articles/PMC6174527/
TOPSY	1	Female	25	FS6_T1	no	Yes	Euler		In the current aggregated dataset a mixed sample of cognitively normal volunteers, individuals with schizophrenia and schizoaffective disorder for which the tissue segmentation were manually quality controlled were included.	MP2RAGE	0.8mm	No	Siemens 7T Magnetom	Siemens	7		6000	2.83	800/2700	4-May	https://www.nature.com/articles/s41380-020-0704-x
TOPSY	1	Male	78	FS6_T1	no	Yes	Euler		In the current aggregated dataset a mixed sample of cognitively normal volunteers, individuals with schizophrenia and schizoaffective disorder for which the tissue segmentation were manually quality controlled were included.	MP2RAGE	0.8mm	No	Siemens 7T Magnetom	Siemens	7		6000	2.83	800/2700	4-May	https://www.nature.com/articles/s41380-020-0704-x
UCSD	1	Female	57	FS6_T1	yes	No	Euler			MPRAGE	0.94, 0.94, 1.2mm	Yes	1.5 T GE Signa EXCITE	General Electric	1.5		6.5	2.8	NA	12	https://pubmed.ncbi.nlm.nih.gov/28202133/
UCSD	1	Male	77	FS6_T1	yes	No	Euler			MPRAGE	0.94, 0.94, 1.2mm	Yes	1.5 T GE Signa EXCITE	General Electric	1.5		6.5	2.8	NA	12	https://pubmed.ncbi.nlm.nih.gov/28202133/
UCSD	1	Female	186	FSInfant	yes	No	Euler			MPRAGE	0.94, 0.94, 1.2mm	Yes	1.5 T GE Signa EXCITE	General Electric	1.5		6.5	2.8	NA	12	https://pubmed.ncbi.nlm.nih.gov/28202133/
UCSD	1	Male	151	FSInfant	yes	No	Euler			MPRAGE	0.94, 0.94, 1.2mm	Yes	1.5 T GE Signa EXCITE	General Electric	1.5		6.5	2.8	NA	12	https://pubmed.ncbi.nlm.nih.gov/28202133/
UKB	11025	Female	477	FS6_T1	yes	No	Euler			MPRAGE	1mm	Pending	Siemens 3T Skyra	Siemens	3		2000	2.01	880	9	https://www.nature.com/articles/nn.4393
UKB	11025	Male	453	FS6_T1	yes	No	Euler			MPRAGE	1mm	Pending	Siemens 3T Skyra	Siemens	3		2000	2.01	880	9	https://www.nature.com/articles/nn.4393
UKB	11025	Female	11242	FS6_T1T2	yes	No	Euler			MPRAGE	1mm	Pending	Siemens 3T Skyra	Siemens	3		2000	2.01	880	9	https://www.nature.com/articles/nn.4393
UKB	11025	Male	10386	FS6_T1T2	yes	No	Euler			MPRAGE	1mm	Pending	Siemens 3T Skyra	Siemens	3		2000	2.01	880	9	https://www.nature.com/articles/nn.4393
UKB	11026	Female	3	FS6_T1	yes	No	Euler			MPRAGE	1mm	Pending	Siemens 3T Skyra	Siemens	3		2000	2.01	880	9	https://www.nature.com/articles/nn.4393
UKB	11026	Male	12	FS6_T1	yes	No	Euler			MPRAGE	1mm	Pending	Siemens 3T Skyra	Siemens	3		2000	2.01	880	9	https://www.nature.com/articles/nn.4393
UKB	11026	Female	2682	FS6_T1T2	yes	No	Euler			MPRAGE	1mm	Pending	Siemens 3T Skyra	Siemens	3		2000	2.01	880	9	https://www.nature.com/articles/nn.4393
UKB	11026	Male	2258	FS6_T1T2	yes	No	Euler			MPRAGE	1mm	Pending	Siemens 3T Skyra	Siemens	3		2000	2.01	880	9	https://www.nature.com/articles/nn.4393
UKB	11027	Female	20	FS6_T1	yes	No	Euler			MPRAGE	1mm	Pending	Siemens 3T Skyra	Siemens	3		2000	2.01	880	9	https://www.nature.com/articles/nn.4393
UKB	11027	Male	12	FS6_T1	yes	No	Euler			MPRAGE	1mm	Pending	Siemens 3T Skyra	Siemens	3		2000	2.01	880	9	https://www.nature.com/articles/nn.4393
UKB	11027	Female	5043	FS6_T1T2	yes	No	Euler			MPRAGE	1mm	Pending	Siemens 3T Skyra	Siemens	3		2000	2.01	880	9	https://www.nature.com/articles/nn.4393
UKB	11027	Male	4231	FS6_T1T2	yes	No	Euler			MPRAGE	1mm	Pending	Siemens 3T Skyra	Siemens	3		2000	2.01	880	9	https://www.nature.com/articles/nn.4393
VETSA	1	Male	545	FS6_T1	yes	yes	Euler			MPRAGE	1.3x1x1.3	Pending	Siemens 1.5T	Siemens	1.5		2730	3.31	1000	7	https://pubmed.ncbi.nlm.nih.gov/19786105/
VITA	1	Female	88	FS6_T1	yes	No	Euler			MPRAGE	1mm	No	Siemens 1T Impact Expert	Siemens	1						https://pubmed.ncbi.nlm.nih.gov/12456056/, https://www.frontiersin.org/articles/10.3389/fnagi.2018.00406/full; https://link.springer.com/article/10.1007%2Fs00401-013-1157-y
VITA	1	Male	91	FS6_T1	yes	No	Euler			MPRAGE	1mm	No	Siemens 1T Impact Expert	Siemens	1						https://pubmed.ncbi.nlm.nih.gov/12456056/, https://www.frontiersin.org/articles/10.3389/fnagi.2018.00406/full; https://link.springer.com/article/10.1007%2Fs00401-013-1157-y
WAYNE	1	Female	195	FS6_T1	yes	No	Euler			MPRAGE	2.2x1.1x10	No	4T Siemens Magnetom MedSpec (MRI)	Siemens	4		1600	4.38	NA	NA	https://www.ncbi.nlm.nih.gov/pmc/articles/PMC5322178/
WAYNE	1	Male	98	FS6_T1	yes	No	Euler			MPRAGE	2.2x1.1x10	No	4T Siemens Magnetom MedSpec (MRI)	Siemens	4		1600	4.38	NA	NA	https://www.ncbi.nlm.nih.gov/pmc/articles/PMC5322178/
Total			123984
			71126
