# Supplementary material for: Brain charts for the human lifespan
Source: Nature. 2022 Apr 6;604(7906):525–33. doi: 10.1038/s41586-022-04554-y (PMC9021021; doi:10.1038/s41586-022-04554-y)
Supplement: Supplementary file 3 — Demographic information. SI1.1, sample size and acquisition parameters for each individual study. SI1.2–SI1.42, demographic information per study and sex for each individual brain imaging phenotype (that is, SI1.2 has demographics for all control subjects included in the GMV model, SI1.3 for all subjects included in the WMV model, etc.). Thus these contain all demographics and sample sizes related to the models presented in Figs. 1, 2. [file 41586_2022_4554_MOESM3_ESM.zip › Table1_Demographics/Table_1_13_entorhinal.csv]

Study	Sex	Sample size	Mean Age (in days)	Minimum age (in days)	Maximum age (in days)
3R-BRAIN	Female	124	9892.9	7081.8	13444.4
3R-BRAIN	Male	150	9930.8	7206	13773.1
ABCD	Female	4162	3904.9	3568.6	4269
ABCD	Male	3727	3911.4	3568.6	4269
abide1	Female	96	5923.1	3110.7	17081.3
abide1	Male	421	6668.8	2643.1	20806.8
abide2	Female	106	5834.4	2437.5	17300.4
abide2	Male	258	6934.7	2430.2	23655.7
ADHD200	Female	210	4637.2	2898.8	9889.6
ADHD200	Male	220	4696.8	2906.1	9425.7
ADNI	Female	201	27041.2	20526.8	32726
ADNI	Male	200	27410.7	21878.2	31995.5
AIBL	Female	251	26239.4	21914.7	33602.5
AIBL	Male	182	26510.4	21914.7	32872.1
AOBA	Female	490	16528.5	6574.4	28123.9
AOBA	Male	399	15606.7	5478.7	29584.8
AOMIC_ID1000	Female	467	8640.6	7584.9	9776.4
AOMIC_ID1000	Male	400	8650.7	7584.9	9776.4
AOMIC_PIOP1	Female	39	8079.9	6665.7	9496.4
AOMIC_PIOP1	Male	27	7917	6665.7	9587.7
AOMIC_PIOP2	Female	118	7989	6665.7	9313.7
AOMIC_PIOP2	Male	91	8095.6	6665.7	9405.1
ARWIBO	Female	645	18804.2	7304.9	32141.6
ARWIBO	Male	367	19437.6	8400.6	32872.1
ASRB	Female	92	14820.2	6844.4	23280.4
ASRB	Male	83	15179	6844.4	23645.7
BabyConnectome	Female	47	645.7	310.4	1010.1
BabyConnectome	Male	54	665.9	310.4	1010.1
BGSP	Female	873	7856.7	6939.7	12783.6
BGSP	Male	635	7908.3	6939.7	12783.6
BHRCS	Female	139	4167.7	2716	7587.9
BHRCS	Male	163	4082.6	2400	7374.9
BSNIP	Female	54	13542.9	3562.7	21924
BSNIP	Male	25	11605.1	5481	21558.6
Calgary	Female	39	1669.8	1240.2	2797.5
Calgary	Male	45	1632.7	1221.9	2549.1
CALM	Female	38	4125.7	2625	6174.9
CALM	Male	34	4377.5	3153	6148.9
CamCAN	Female	58	20698.5	6844.4	32411.6
CamCAN	Male	47	20972.4	6844.4	32046.3
CAMFT	Female	33	5710.3	5077.3	6275.3
CAMFT	Male	30	5643.3	4831.3	6138.3
Cornell_C1	Female	37	26794.7	22915.2	30950.6
Cornell_C1	Male	23	26408.8	22184.7	30220.1
Cornell_C2	Female	18	9604	7574.9	17071.3
Cornell_C2	Male	11	12455.9	8670.6	23280.4
cVEDA	Female	507	6965	2180	21914.7
cVEDA	Male	686	7030.4	2010	24106.2
devCCNP	Female	206	4983.2	2761	7319.2
devCCNP	Male	172	4571.2	2691.6	7563.9
dHCP	Female	221	281.6	205	316
dHCP	Male	282	277.3	205	314
DLBS	Female	168	19046.2	7840.6	32827
DLBS	Male	97	19092.2	7793.1	32472.7
EDSD	Female	81	25342.1	19638	30230.1
EDSD	Male	69	25677.8	20733.7	31325.8
EMBARC	Female	23	15644.7	8647.8	23751
EMBARC	Male	14	12484.5	7216.6	22502.6
FemaleASD	Female	107	4615.3	2923.2	6546.8
FemaleASD	Male	100	4774.9	2923.2	6485.9
FinnBrain	Female	120	1290	291	2266
FinnBrain	Male	128	1370.7	294	2265
GUSTO	Female	296	2436.7	1906.2	3128.1
GUSTO	Male	307	2518.2	1905.3	3213.9
HABS	Female	156	26978.9	23190.8	32978.1
HABS	Male	103	27440.3	24133.9	33207
HBN	Female	175	4498.8	2237.8	8156.3
HBN	Male	209	4587.7	2534.6	8374.4
HCP	Female	591	11087.3	8310	13420
HCP	Male	472	10466	8310	13785
HCP_lifespanA	Female	352	20476.9	13202.3	36504
HCP_lifespanA	Male	262	20971.6	13141.4	36504
HCP_lifespanD	Female	315	5127.6	2920.3	8000.5
HCP_lifespanD	Male	298	5122.2	2920.3	8000.5
IBIS	Female	36	781.7	452.7	1092.2
IBIS	Male	58	750.4	452.7	1214
ICBM	Female	237	12100.9	6574.4	29219.6
ICBM	Male	176	11808.2	6574.4	24106.2
IMAGEN	Female	1015	5654.7	5028.2	9045.9
IMAGEN	Male	950	5752.1	4662.9	8680.6
IMAP	Female	113	17431.6	7304.9	29584.8
IMAP	Male	100	16812.2	6939.7	30680.6
IXI	Female	305	18242.4	7297.9	29928.6
IXI	Male	216	17009.4	7330.9	30611.6
LA5c	Female	56	11387.4	7950.1	18542.2
LA5c	Male	55	12299.9	7950.1	18177
MCIC	Female	28	11583.5	6939.7	21914.7
MCIC	Male	58	11631.2	6574.4	21184.2
Narratives	Female	92	8172.5	6854.4	11967.8
Narratives	Male	66	8376.3	1010.5	17446.5
NHGRI	Female	164	9369.9	2314.2	28318.5
NHGRI	Male	202	8496.6	2070.6	28379.4
NIH	Female	661	5228.9	2141.5	9660.5
NIH	Male	697	5567.7	2178	9697
NIHPD	Female	241	3698.5	288	7652
NIHPD	Male	233	3532.6	294	7590
NSPN	Female	147	7261	5427.3	9693.3
NSPN	Male	135	7360.7	5664.7	9609.3
NTB_Yale	Female	21	497.1	392.6	909.7
NTB_Yale	Male	23	489.4	389.5	885.4
OASIS3	Female	344	24137	15705.5	34698.3
OASIS3	Male	218	24494.9	15340.3	32141.6
Oulu	Female	61	8155.7	7574.9	8305.4
Oulu	Male	33	8095.1	7574.9	8670.6
PCDC	Female	25	494.8	346.9	698.9
PCDC	Male	22	444.1	311.9	767.6
PNC	Female	524	5785.1	3262.1	8675
PNC	Male	664	5912.7	3262.1	8704.2
POND	Female	44	5051.5	1215	8103.9
POND	Male	45	4419.4	1641	8189.9
PREVENTAD	Female	264	23217.3	20364.8	30705.6
PREVENTAD	Male	103	23445.6	20334.4	29609.4
SALD	Female	283	16352.1	7219.7	28769.1
SALD	Male	162	17121.9	7584.9	29499.6
SLIM	Female	368	7754.6	6854.4	10141.6
SLIM	Male	339	7750.8	6489.2	9776.4
UCSD	Female	105	975.1	645.4	1345.8
UCSD	Male	96	1148.5	615	6857.2
UKB	Female	13092	23178.5	17081.3	29864.8
UKB	Male	12527	23529.8	16350.8	29864.8
VETSA	Male	468	20802.6	18934	22268.7
WAYNE	Female	127	19103.1	6854.4	28769.1
WAYNE	Male	60	18639.6	6854.4	27308.1
