# Supplementary material for: Brain charts for the human lifespan
Source: Nature. 2022 Apr 6;604(7906):525–33. doi: 10.1038/s41586-022-04554-y (PMC9021021; doi:10.1038/s41586-022-04554-y)
Supplement: Supplementary file 4 — Milestones. SI2.1, information on volumetric peaks and rate of change peaks for the global neuroimaging phenotypes as presented in Figs. 1–3. SI2.2, information on volumetric peaks and rate of change peaks for the regional phenotypes as presented in Fig. 2. [file 41586_2022_4554_MOESM4_ESM.zip]

Archive with 5 entries (4 files):
- Table2_Milestones/
- Table2_Milestones/Table_2_1.csv
- __MACOSX/Table2_Milestones/._Table_2_1.csv
- Table2_Milestones/Table_2_2.csv
- __MACOSX/Table2_Milestones/._Table_2_2.csv
