# Supplementary material for: Brain charts for the human lifespan
Source: Nature. 2022 Apr 6;604(7906):525–33. doi: 10.1038/s41586-022-04554-y (PMC9021021; doi:10.1038/s41586-022-04554-y)
Supplement: Supplementary file 4 — Milestones. SI2.1, information on volumetric peaks and rate of change peaks for the global neuroimaging phenotypes as presented in Figs. 1–3. SI2.2, information on volumetric peaks and rate of change peaks for the regional phenotypes as presented in Fig. 2. [file 41586_2022_4554_MOESM4_ESM.zip › Table2_Milestones/Table_2_1.csv]

Phenotype	Volume peak (in years)	Volume peak lower bootstrap CI	Volume peak upper bootstrap CI	Velocity peak (in years)	Velocity peak bootstrap lower CI	Velocity peak bootstrap upper CI	Variance peak (in years)	Variance peak bootstrap lower CI	Variance peak bootstrap upper CI
Grey matter volume	5.95	5.77	6.13	0.47	0.45	0.48	3.99	3.69	4.29
White matter volume	28.66	28.14	29.17	2.36	2.15	2.57	40.65	34.77	47.6
Subcortical grey matter volume	14.38	14.05	14.75	0.51	0.48	0.54	22.6	17.87	28.1
Ventricular volume	98.9	98.9	98.9	98.9	98.9	98.9	98.9	98.9	98.9
Total cortical volume	12.51	12.14	12.89	0.49	0.47	0.51	14.66	12.93	16.39
Mean cortical thickness	1.71	1.32	2.11	-0.38	-0.4	-0.34	-0.37	-0.4	-0.34
Total surface area	10.97	10.42	11.51	0.26	-0.21	0.33	8.45	4.83	12
