# Supplementary material for: Brain charts for the human lifespan
Source: Nature. 2022 Apr 6;604(7906):525–33. doi: 10.1038/s41586-022-04554-y (PMC9021021; doi:10.1038/s41586-022-04554-y)
Supplement: Supplementary file 5 — Case–control centile comparisons. SI3.1–3.7, statistics and sample size for case–control comparisons presented in Fig. 4a (that is, for clinical groups with N > 500) and SI10. Each table reports the sample sizes, test-statistics, effect sizes and corrected and uncorrected P-values per case–control pair and per sex. Corrected P-values represent P-values adjusted using Benjamini–Hochberg FDR correction for multiple comparisons across all case–control pairs of a specific sex within a specific feature. SI3.8–3.14, same statistics as 3.1–3.7 for all clinical groups with N > 250. SI3.15–3.21, same statistics as 3.1–3.7 for all clinical groups with N > 100. SI3.22–3.28, same statistics as 3.1–3.7 for all clinical groups with N > 50. [file 41586_2022_4554_MOESM5_ESM.zip]

Archive with 59 entries (58 files):
- Table3_CaseControl/
- Table3_CaseControl/Table_3_26_t50_Total_cerebrum_volume_PermDx.csv
- __MACOSX/Table3_CaseControl/._Table_3_26_t50_Total_cerebrum_volume_PermDx.csv
- Table3_CaseControl/Table_3_17_t100_Subcortical_grey_matter_volume_PermDx.csv
- __MACOSX/Table3_CaseControl/._Table_3_17_t100_Subcortical_grey_matter_volume_PermDx.csv
- Table3_CaseControl/Table_3_13_t250_Mean_cortical_thickness_PermDx.csv
- __MACOSX/Table3_CaseControl/._Table_3_13_t250_Mean_cortical_thickness_PermDx.csv
- Table3_CaseControl/.DS_Store
- __MACOSX/Table3_CaseControl/._.DS_Store
- Table3_CaseControl/Table_3_6_Mean_cortical_thickness_PermDx.csv
- __MACOSX/Table3_CaseControl/._Table_3_6_Mean_cortical_thickness_PermDx.csv
- Table3_CaseControl/Table_3_3_Subcortical_grey_matter_volume_PermDx.csv
- __MACOSX/Table3_CaseControl/._Table_3_3_Subcortical_grey_matter_volume_PermDx.csv
- Table3_CaseControl/Table_3_16_t100_White_matter_volume_PermDx.csv
- __MACOSX/Table3_CaseControl/._Table_3_16_t100_White_matter_volume_PermDx.csv
- Table3_CaseControl/Table_3_27_t50_Mean_cortical_thickness_PermDx.csv
- __MACOSX/Table3_CaseControl/._Table_3_27_t50_Mean_cortical_thickness_PermDx.csv
- Table3_CaseControl/Table_3_15_t100_Grey_matter_volume_PermDx.csv
- __MACOSX/Table3_CaseControl/._Table_3_15_t100_Grey_matter_volume_PermDx.csv
- Table3_CaseControl/Table_3_1_Grey_matter_volume_PermDx.csv
- __MACOSX/Table3_CaseControl/._Table_3_1_Grey_matter_volume_PermDx.csv
- Table3_CaseControl/Table_3_8_t250_Grey_matter_volume_PermDx.csv
- __MACOSX/Table3_CaseControl/._Table_3_8_t250_Grey_matter_volume_PermDx.csv
- Table3_CaseControl/Table_3_4_Ventricular_volume_PermDx.csv
- __MACOSX/Table3_CaseControl/._Table_3_4_Ventricular_volume_PermDx.csv
- Table3_CaseControl/Table_3_24_t50_Subcortical_grey_matter_volume_PermDx.csv
- __MACOSX/Table3_CaseControl/._Table_3_24_t50_Subcortical_grey_matter_volume_PermDx.csv
- Table3_CaseControl/Table_3_22_t50_Grey_matter_volume_PermDx.csv
- __MACOSX/Table3_CaseControl/._Table_3_22_t50_Grey_matter_volume_PermDx.csv
- Table3_CaseControl/Table_3_19_t100_Total_cerebrum_volume_PermDx.csv
- __MACOSX/Table3_CaseControl/._Table_3_19_t100_Total_cerebrum_volume_PermDx.csv
- Table3_CaseControl/Table_3_7_Total_surface_area_PermDx.csv
- __MACOSX/Table3_CaseControl/._Table_3_7_Total_surface_area_PermDx.csv
- Table3_CaseControl/Table_3_25_t50_Ventricular_volume_PermDx.csv
- __MACOSX/Table3_CaseControl/._Table_3_25_t50_Ventricular_volume_PermDx.csv
- Table3_CaseControl/Table_3_2_White_matter_volume_PermDx.csv
- __MACOSX/Table3_CaseControl/._Table_3_2_White_matter_volume_PermDx.csv
- Table3_CaseControl/Table_3_21_t100_Total_surface_area_PermDx.csv
- __MACOSX/Table3_CaseControl/._Table_3_21_t100_Total_surface_area_PermDx.csv
- Table3_CaseControl/Table_3_28_t50_Total_surface_area_PermDx.csv
- __MACOSX/Table3_CaseControl/._Table_3_28_t50_Total_surface_area_PermDx.csv
- Table3_CaseControl/Table_3_10_t250_Subcortical_grey_matter_volume_PermDx.csv
- __MACOSX/Table3_CaseControl/._Table_3_10_t250_Subcortical_grey_matter_volume_PermDx.csv
- Table3_CaseControl/Table_3_12_t250_Total_cerebrum_volume_PermDx.csv
- __MACOSX/Table3_CaseControl/._Table_3_12_t250_Total_cerebrum_volume_PermDx.csv
- Table3_CaseControl/Table_3_20_t100_Mean_cortical_thickness_PermDx.csv
- __MACOSX/Table3_CaseControl/._Table_3_20_t100_Mean_cortical_thickness_PermDx.csv
- Table3_CaseControl/Table_3_5_Total_cerebrum_volume_PermDx.csv
- __MACOSX/Table3_CaseControl/._Table_3_5_Total_cerebrum_volume_PermDx.csv
- Table3_CaseControl/Table_3_9_t250_White_matter_volume_PermDx.csv
- __MACOSX/Table3_CaseControl/._Table_3_9_t250_White_matter_volume_PermDx.csv
- Table3_CaseControl/Table_3_18_t100_Ventricular_volume_PermDx.csv
- __MACOSX/Table3_CaseControl/._Table_3_18_t100_Ventricular_volume_PermDx.csv
- Table3_CaseControl/Table_3_14_t250_Total_surface_area_PermDx.csv
- __MACOSX/Table3_CaseControl/._Table_3_14_t250_Total_surface_area_PermDx.csv
- Table3_CaseControl/Table_3_11_t250_Ventricular_volume_PermDx.csv
- __MACOSX/Table3_CaseControl/._Table_3_11_t250_Ventricular_volume_PermDx.csv
- Table3_CaseControl/Table_3_23_t50_White_matter_volume_PermDx.csv
- __MACOSX/Table3_CaseControl/._Table_3_23_t50_White_matter_volume_PermDx.csv
