# Supplementary material for: Brain charts for the human lifespan
Source: Nature. 2022 Apr 6;604(7906):525–33. doi: 10.1038/s41586-022-04554-y (PMC9021021; doi:10.1038/s41586-022-04554-y)
Supplement: Supplementary file 5 — Case–control centile comparisons. SI3.1–3.7, statistics and sample size for case–control comparisons presented in Fig. 4a (that is, for clinical groups with N > 500) and SI10. Each table reports the sample sizes, test-statistics, effect sizes and corrected and uncorrected P-values per case–control pair and per sex. Corrected P-values represent P-values adjusted using Benjamini–Hochberg FDR correction for multiple comparisons across all case–control pairs of a specific sex within a specific feature. SI3.8–3.14, same statistics as 3.1–3.7 for all clinical groups with N > 250. SI3.15–3.21, same statistics as 3.1–3.7 for all clinical groups with N > 100. SI3.22–3.28, same statistics as 3.1–3.7 for all clinical groups with N > 50. [file 41586_2022_4554_MOESM5_ESM.zip › Table3_CaseControl/Table_3_26_t50_Total_cerebrum_volume_PermDx.csv]

Group 1	Group 2	Sample size G1	Sample size G2	Median centile G1	Median centile G2	P uncorrected	Cohens D lower CI	Cohens D upper CI	Cohens D	Mean group difference	P corrected (BH-FDR)	Sex	Median group difference
CN	ABNORMAL VENTRICAL	38783	73	0.495	0.442	0.66633	0.281	-0.178	0.052	0.015	0.8583	Female	0.054
CN	AD	38783	529	0.495	0.229	0.0002	0.671	0.499	0.585	0.167	0.0012	Female	0.266
CN	ADHD	38783	329	0.495	0.46	0.71793	0.128	-0.089	0.019	0.006	0.8855	Female	0.036
CN	Anorexia/Bulima	38783	105	0.495	0.519	0.71533	0.226	-0.157	0.035	0.01	0.8846	Female	-0.023
CN	Anxiety/Phobia	38783	1039	0.495	0.486	0.20258	0.101	-0.022	0.04	0.011	0.3555	Female	0.009
CN	ASD	38783	381	0.495	0.486	0.61054	0.074	-0.128	-0.027	-0.008	0.8064	Female	0.009
CN	Attention & Learning difficulty	38783	99	0.495	0.192	0.0002	0.918	0.523	0.72	0.206	0.0012	Female	0.303
CN	BD	38783	111	0.495	0.442	0.35676	0.277	-0.096	0.091	0.026	0.5369	Female	0.053
CN	BIPOLAR/PSYCH-RELATIVE	38783	47	0.495	0.529	0.69613	0.233	-0.339	-0.053	-0.015	0.8781	Female	-0.034
CN	Chronic Pain	38783	63	0.495	0.413	0.05119	0.494	0	0.247	0.071	0.1215	Female	0.083
CN	DEMENTIA - LBD	38783	21	0.495	0.285	0.0038	1.063	0.207	0.635	0.182	0.0136	Female	0.211
CN	EMCI	38783	139	0.495	0.479	0.9745	0.162	-0.171	-0.005	-0.001	1	Female	0.017
CN	LMCI	38783	216	0.495	0.394	0.0002	0.41	0.143	0.276	0.079	0.0012	Female	0.102
CN	MCI	38783	253	0.495	0.406	0.0002	0.332	0.085	0.209	0.06	0.0012	Female	0.09
CN	MCI-Risk	38783	0	0.495	NA	1	NaN	NaN	NaN	NaN	1	Female	NA
CN	MDD	38783	3461	0.495	0.485	0.14519	0.061	-0.009	0.026	0.007	0.2744	Female	0.011
CN	ND	38783	100	0.495	0.205	0.0002	0.895	0.502	0.698	0.2	0.0012	Female	0.291
CN	OCD	38783	74	0.495	0.486	0.81592	0.254	-0.202	0.026	0.007	0.9648	Female	0.01
CN	Other	38783	117	0.495	0.476	0.70433	0.219	-0.144	0.037	0.011	0.8781	Female	0.019
CN	OTHER	38783	56	0.495	0.289	0.0002	0.872	0.347	0.61	0.174	0.0012	Female	0.207
CN	Other Psychiatric	38783	111	0.495	0.403	0.0298	0.394	0.021	0.207	0.059	0.0792	Female	0.092
CN	PD	38783	67	0.495	0.601	0.0292	-0.033	-0.512	-0.273	-0.078	0.078	Female	-0.106
CN	SAD	38783	150	0.495	0.444	0.24618	0.256	-0.065	0.095	0.027	0.4103	Female	0.051
CN	Schizoaffective Disorder	38783	53	0.495	0.316	0.0002	0.843	0.305	0.574	0.164	0.0012	Female	0.18
CN	Schizoaffective Disorder - Relative	38783	48	0.495	0.407	0.15518	0.487	-0.079	0.204	0.058	0.2886	Female	0.089
CN	SCZ	38783	315	0.495	0.297	0.0002	0.585	0.363	0.474	0.136	0.0012	Female	0.198
CN	SCZ-Relative	38783	138	0.495	0.354	0.0004	0.47	0.136	0.303	0.087	0.0021	Female	0.141
CN	SMC	38783	59	0.495	0.585	0.08539	0.028	-0.483	-0.227	-0.065	0.1813	Female	-0.09
CN	SPECIFIC PHOBIA	38783	159	0.495	0.45	0.27197	0.241	-0.07	0.085	0.024	0.4437	Female	0.046
CN	Subacute Pain	38783	28	0.495	0.396	0.15118	0.639	-0.102	0.268	0.077	0.2835	Female	0.099
ABNORMAL VENTRICAL	AD	73	529	0.442	0.229	0.0002	0.766	0.272	0.519	0.153	0.0012	Female	0.212
ABNORMAL VENTRICAL	ADHD	73	329	0.442	0.46	0.81112	0.223	-0.286	-0.031	-0.009	0.9646	Female	-0.018
ABNORMAL VENTRICAL	Anorexia/Bulima	73	105	0.442	0.519	0.92351	0.284	-0.317	-0.017	-0.005	1	Female	-0.077
ABNORMAL VENTRICAL	Anxiety/Phobia	73	1039	0.442	0.486	0.93211	0.225	-0.25	-0.012	-0.003	1	Female	-0.045
ABNORMAL VENTRICAL	ASD	73	381	0.442	0.486	0.56434	0.18	-0.322	-0.071	-0.023	0.7696	Female	-0.044
ABNORMAL VENTRICAL	Attention & Learning difficulty	73	99	0.442	0.192	0.0002	0.988	0.362	0.675	0.191	0.0012	Female	0.249
ABNORMAL VENTRICAL	BD	73	111	0.442	0.442	0.78752	0.336	-0.259	0.038	0.011	0.9462	Female	-0.001
ABNORMAL VENTRICAL	BIPOLAR/PSYCH-RELATIVE	73	47	0.442	0.529	0.58554	0.27	-0.471	-0.101	-0.03	0.7907	Female	-0.088
ABNORMAL VENTRICAL	Chronic Pain	73	63	0.442	0.413	0.27297	0.525	-0.156	0.184	0.056	0.4438	Female	0.029
ABNORMAL VENTRICAL	DEMENTIA - LBD	73	21	0.442	0.285	0.0248	1.059	0.062	0.561	0.167	0.0686	Female	0.157
ABNORMAL VENTRICAL	EMCI	73	139	0.442	0.479	0.67533	0.228	-0.342	-0.057	-0.016	0.8649	Female	-0.037
ABNORMAL VENTRICAL	LMCI	73	216	0.442	0.394	0.08739	0.493	-0.041	0.226	0.064	0.1847	Female	0.048
ABNORMAL VENTRICAL	MCI	73	253	0.442	0.406	0.28277	0.403	-0.12	0.142	0.045	0.455	Female	0.036
ABNORMAL VENTRICAL	MCI-Risk	73	0	0.442	NA	1	NaN	NaN	NaN	NaN	1	Female	NA
ABNORMAL VENTRICAL	MDD	73	3461	0.442	0.485	0.83292	0.206	-0.258	-0.026	-0.007	0.9741	Female	-0.043
ABNORMAL VENTRICAL	ND	73	100	0.442	0.205	0.0002	0.956	0.333	0.645	0.185	0.0012	Female	0.237
ABNORMAL VENTRICAL	OCD	73	74	0.442	0.486	0.87311	0.3	-0.352	-0.026	-0.007	0.9958	Female	-0.044
ABNORMAL VENTRICAL	Other	73	117	0.442	0.476	0.92831	0.279	-0.309	-0.015	-0.004	1	Female	-0.035
ABNORMAL VENTRICAL	OTHER	73	56	0.442	0.289	0.0034	0.89	0.175	0.533	0.16	0.0127	Female	0.153
ABNORMAL VENTRICAL	Other Psychiatric	73	111	0.442	0.403	0.28637	0.454	-0.141	0.156	0.044	0.4592	Female	0.038
ABNORMAL VENTRICAL	PD	73	67	0.442	0.601	0.05579	0.007	-0.667	-0.33	-0.093	0.1297	Female	-0.16
ABNORMAL VENTRICAL	SAD	73	150	0.442	0.444	0.75212	0.326	-0.237	0.044	0.012	0.9228	Female	-0.003
ABNORMAL VENTRICAL	Schizoaffective Disorder	73	53	0.442	0.316	0.0036	0.886	0.16	0.523	0.149	0.0131	Female	0.126
ABNORMAL VENTRICAL	Schizoaffective Disorder - Relative	73	48	0.442	0.407	0.44256	0.513	-0.224	0.144	0.044	0.6386	Female	0.035
ABNORMAL VENTRICAL	SCZ	73	315	0.442	0.297	0.0022	0.666	0.152	0.409	0.121	0.0091	Female	0.144
ABNORMAL VENTRICAL	SCZ-Relative	73	138	0.442	0.354	0.09759	0.529	-0.043	0.243	0.072	0.1964	Female	0.088
ABNORMAL VENTRICAL	SMC	73	59	0.442	0.585	0.09699	0.056	-0.641	-0.293	-0.08	0.1964	Female	-0.143
ABNORMAL VENTRICAL	SPECIFIC PHOBIA	73	159	0.442	0.45	0.83672	0.31	-0.248	0.031	0.01	0.9751	Female	-0.008
ABNORMAL VENTRICAL	Subacute Pain	73	28	0.442	0.396	0.35636	0.649	-0.235	0.207	0.062	0.5369	Female	0.045
AD	ADHD	529	329	0.229	0.46	0.0002	-0.41	-0.69	-0.55	-0.162	0.0012	Female	-0.231
AD	Anorexia/Bulima	529	105	0.229	0.519	0.0002	-0.327	-0.751	-0.539	-0.157	0.0012	Female	-0.29
AD	Anxiety/Phobia	529	1039	0.229	0.486	0.0002	-0.438	-0.651	-0.545	-0.156	0.0012	Female	-0.257
AD	ASD	529	381	0.229	0.486	0.0002	-0.438	-0.707	-0.573	-0.175	0.0012	Female	-0.257
AD	Attention & Learning difficulty	529	99	0.229	0.192	0.22738	0.348	-0.082	0.133	0.039	0.3858	Female	0.037
AD	BD	529	111	0.229	0.442	0.0002	-0.279	-0.692	-0.486	-0.141	0.0012	Female	-0.213
AD	BIPOLAR/PSYCH-RELATIVE	529	47	0.229	0.529	0.0002	-0.321	-0.923	-0.622	-0.183	0.0012	Female	-0.3
AD	Chronic Pain	529	63	0.229	0.413	0.0166	-0.066	-0.59	-0.328	-0.097	0.0488	Female	-0.184
AD	DEMENTIA - LBD	529	21	0.229	0.285	0.82832	0.485	-0.389	0.048	0.014	0.9741	Female	-0.056
AD	EMCI	529	139	0.229	0.479	0.0002	-0.392	-0.772	-0.582	-0.169	0.0012	Female	-0.25
AD	LMCI	529	216	0.229	0.394	0.0002	-0.146	-0.465	-0.305	-0.088	0.0012	Female	-0.165
AD	MCI	529	253	0.229	0.406	0.0002	-0.205	-0.507	-0.356	-0.108	0.0012	Female	-0.177
AD	MCI-Risk	529	0	0.229	NA	1	NaN	NaN	NaN	NaN	1	Female	NA
AD	MDD	529	3461	0.229	0.485	0.0002	-0.465	-0.65	-0.558	-0.16	0.0012	Female	-0.256
AD	ND	529	100	0.229	0.205	0.31437	0.326	-0.103	0.111	0.032	0.4955	Female	0.024
AD	OCD	529	74	0.229	0.486	0.0002	-0.303	-0.795	-0.549	-0.16	0.0012	Female	-0.257
AD	Other	529	117	0.229	0.476	0.0002	-0.34	-0.745	-0.543	-0.157	0.0012	Female	-0.247
AD	OTHER	529	56	0.229	0.289	0.87371	0.3	-0.252	0.024	0.007	0.9958	Female	-0.06
AD	Other Psychiatric	529	111	0.229	0.403	0.001	-0.167	-0.579	-0.373	-0.108	0.0046	Female	-0.174
AD	PD	529	67	0.229	0.601	0.0002	-0.587	-1.106	-0.846	-0.245	0.0012	Female	-0.372
AD	SAD	529	150	0.229	0.444	0.0002	-0.302	-0.669	-0.486	-0.14	0.0012	Female	-0.215
AD	Schizoaffective Disorder	529	53	0.229	0.316	0.92551	0.272	-0.294	-0.011	-0.003	1	Female	-0.087
AD	Schizoaffective Disorder - Relative	529	48	0.229	0.407	0.0176	-0.073	-0.667	-0.37	-0.109	0.0508	Female	-0.178
AD	SCZ	529	315	0.229	0.297	0.12319	0.031	-0.248	-0.108	-0.032	0.2367	Female	-0.068
AD	SCZ-Relative	529	138	0.229	0.354	0.0032	-0.087	-0.463	-0.275	-0.081	0.0123	Female	-0.125
AD	SMC	529	59	0.229	0.585	0.0002	-0.533	-1.08	-0.806	-0.232	0.0012	Female	-0.356
AD	SPECIFIC PHOBIA	529	159	0.229	0.45	0.0002	-0.301	-0.659	-0.48	-0.143	0.0012	Female	-0.221
AD	Subacute Pain	529	28	0.229	0.396	0.12099	0.073	-0.69	-0.308	-0.091	0.2344	Female	-0.167
ADHD	Anorexia/Bulima	329	105	0.46	0.519	0.90391	0.236	-0.205	0.015	0.004	1	Female	-0.059
ADHD	Anxiety/Phobia	329	1039	0.46	0.486	0.75652	0.145	-0.104	0.021	0.006	0.9243	Female	-0.026
ADHD	ASD	329	381	0.46	0.486	0.56974	0.105	-0.191	-0.043	-0.013	0.7747	Female	-0.026
ADHD	Attention & Learning difficulty	329	99	0.46	0.192	0.0002	0.921	0.461	0.691	0.201	0.0012	Female	0.267
ADHD	BD	329	111	0.46	0.442	0.51835	0.286	-0.146	0.07	0.02	0.7152	Female	0.018
ADHD	BIPOLAR/PSYCH-RELATIVE	329	47	0.46	0.529	0.64874	0.237	-0.377	-0.07	-0.021	0.8403	Female	-0.069
ADHD	Chronic Pain	329	63	0.46	0.413	0.11619	0.49	-0.052	0.219	0.065	0.2261	Female	0.047
ADHD	DEMENTIA - LBD	329	21	0.46	0.285	0.0088	1.041	0.151	0.596	0.176	0.0282	Female	0.175
ADHD	EMCI	329	139	0.46	0.479	0.83372	0.175	-0.222	-0.024	-0.007	0.9741	Female	-0.019
ADHD	LMCI	329	216	0.46	0.394	0.0034	0.427	0.081	0.254	0.074	0.0127	Female	0.066
ADHD	MCI	329	253	0.46	0.406	0.0366	0.341	0.012	0.177	0.054	0.0925	Female	0.054
ADHD	MCI-Risk	329	0	0.46	NA	1	NaN	NaN	NaN	NaN	1	Female	NA
ADHD	MDD	329	3461	0.46	0.485	0.91871	0.12	-0.107	0.007	0.002	1	Female	-0.025
ADHD	ND	329	100	0.46	0.205	0.0002	0.895	0.437	0.666	0.194	0.0012	Female	0.255
ADHD	OCD	329	74	0.46	0.486	0.9555	0.259	-0.247	0.006	0.002	1	Female	-0.026
ADHD	Other	329	117	0.46	0.476	0.86451	0.229	-0.194	0.018	0.005	0.9901	Female	-0.016
ADHD	OTHER	329	56	0.46	0.289	0.0002	0.857	0.283	0.57	0.169	0.0012	Female	0.171
ADHD	Other Psychiatric	329	111	0.46	0.403	0.08799	0.401	-0.031	0.185	0.054	0.1851	Female	0.057
ADHD	PD	329	67	0.46	0.601	0.0366	-0.023	-0.552	-0.288	-0.083	0.0925	Female	-0.141
ADHD	SAD	329	150	0.46	0.444	0.44776	0.269	-0.118	0.076	0.022	0.6426	Female	0.016
ADHD	Schizoaffective Disorder	329	53	0.46	0.316	0.0004	0.837	0.25	0.544	0.159	0.0021	Female	0.144
ADHD	Schizoaffective Disorder - Relative	329	48	0.46	0.407	0.25537	0.482	-0.126	0.178	0.053	0.4226	Female	0.053
ADHD	SCZ	329	315	0.46	0.297	0.0002	0.598	0.284	0.441	0.13	0.0012	Female	0.163
ADHD	SCZ-Relative	329	138	0.46	0.354	0.0072	0.475	0.075	0.275	0.081	0.0237	Female	0.106
ADHD	SMC	329	59	0.46	0.585	0.09019	0.033	-0.524	-0.245	-0.071	0.1881	Female	-0.125
ADHD	SPECIFIC PHOBIA	329	159	0.46	0.45	0.52795	0.253	-0.127	0.063	0.019	0.7242	Female	0.01
ADHD	Subacute Pain	329	28	0.46	0.396	0.21018	0.628	-0.147	0.241	0.071	0.3593	Female	0.064
Anorexia/Bulima	Anxiety/Phobia	105	1039	0.519	0.486	0.9641	0.206	-0.196	0.005	0.001	1	Female	0.033
Anorexia/Bulima	ASD	105	381	0.519	0.486	0.61114	0.16	-0.273	-0.056	-0.018	0.8064	Female	0.033
Anorexia/Bulima	Attention & Learning difficulty	105	99	0.519	0.192	0.0002	0.988	0.419	0.703	0.196	0.0012	Female	0.327
Anorexia/Bulima	BD	105	111	0.519	0.442	0.67333	0.325	-0.212	0.056	0.016	0.8649	Female	0.077
Anorexia/Bulima	BIPOLAR/PSYCH-RELATIVE	105	47	0.519	0.529	0.62894	0.26	-0.434	-0.087	-0.025	0.8192	Female	-0.01
Anorexia/Bulima	Chronic Pain	105	63	0.519	0.413	0.20338	0.522	-0.109	0.206	0.061	0.3555	Female	0.106
Anorexia/Bulima	DEMENTIA - LBD	105	21	0.519	0.285	0.0128	1.077	0.119	0.598	0.172	0.0389	Female	0.234
Anorexia/Bulima	EMCI	105	139	0.519	0.479	0.75932	0.215	-0.295	-0.04	-0.011	0.9243	Female	0.04
Anorexia/Bulima	LMCI	105	216	0.519	0.394	0.0414	0.48	0.011	0.245	0.069	0.1029	Female	0.125
Anorexia/Bulima	MCI	105	253	0.519	0.406	0.17398	0.388	-0.069	0.16	0.05	0.316	Female	0.113
Anorexia/Bulima	MCI-Risk	105	0	0.519	NA	1	NaN	NaN	NaN	NaN	1	Female	NA
Anorexia/Bulima	MDD	105	3461	0.519	0.485	0.93571	0.185	-0.203	-0.009	-0.003	1	Female	0.034
Anorexia/Bulima	ND	105	100	0.519	0.205	0.0002	0.956	0.39	0.673	0.19	0.0012	Female	0.314
Anorexia/Bulima	OCD	105	74	0.519	0.486	0.9727	0.29	-0.309	-0.009	-0.003	1	Female	0.033
Anorexia/Bulima	Other	105	117	0.519	0.476	0.9997	0.267	-0.263	0.002	0.001	1	Female	0.043
Anorexia/Bulima	OTHER	105	56	0.519	0.289	0.0012	0.898	0.232	0.565	0.164	0.0055	Female	0.23
Anorexia/Bulima	Other Psychiatric	105	111	0.519	0.403	0.19898	0.445	-0.093	0.176	0.049	0.3518	Female	0.116
Anorexia/Bulima	PD	105	67	0.519	0.601	0.0404	-0.008	-0.629	-0.318	-0.088	0.101	Female	-0.082
Anorexia/Bulima	SAD	105	150	0.519	0.444	0.61754	0.313	-0.188	0.063	0.017	0.8089	Female	0.075
Anorexia/Bulima	Schizoaffective Disorder	105	53	0.519	0.316	0.0016	0.891	0.214	0.552	0.154	0.007	Female	0.203
Anorexia/Bulima	Schizoaffective Disorder - Relative	105	48	0.519	0.407	0.35176	0.511	-0.179	0.166	0.049	0.5345	Female	0.112
Anorexia/Bulima	SCZ	105	315	0.519	0.297	0.0008	0.653	0.207	0.43	0.126	0.0039	Female	0.222
Anorexia/Bulima	SCZ-Relative	105	138	0.519	0.354	0.0448	0.52	0.008	0.264	0.077	0.1096	Female	0.165
Anorexia/Bulima	SMC	105	59	0.519	0.585	0.08879	0.044	-0.601	-0.278	-0.075	0.186	Female	-0.066
Anorexia/Bulima	SPECIFIC PHOBIA	105	159	0.519	0.45	0.70193	0.295	-0.2	0.048	0.014	0.8781	Female	0.069
Anorexia/Bulima	Subacute Pain	105	28	0.519	0.396	0.27677	0.653	-0.191	0.231	0.067	0.4484	Female	0.123
Anxiety/Phobia	ASD	1039	381	0.486	0.486	0.26797	0.052	-0.183	-0.065	-0.019	0.4403	Female	0
Anxiety/Phobia	Attention & Learning difficulty	1039	99	0.486	0.192	0.0002	0.9	0.483	0.691	0.195	0.0012	Female	0.294
Anxiety/Phobia	BD	1039	111	0.486	0.442	0.59774	0.247	-0.144	0.052	0.015	0.7968	Female	0.044
Anxiety/Phobia	BIPOLAR/PSYCH-RELATIVE	1039	47	0.486	0.529	0.51435	0.199	-0.387	-0.094	-0.027	0.7118	Female	-0.043
Anxiety/Phobia	Chronic Pain	1039	63	0.486	0.413	0.10299	0.464	-0.046	0.209	0.059	0.2047	Female	0.073
Anxiety/Phobia	DEMENTIA - LBD	1039	21	0.486	0.285	0.0072	1.035	0.169	0.602	0.17	0.0237	Female	0.202
Anxiety/Phobia	EMCI	1039	139	0.486	0.479	0.62494	0.132	-0.222	-0.045	-0.013	0.8163	Female	0.007
Anxiety/Phobia	LMCI	1039	216	0.486	0.394	0.001	0.387	0.093	0.24	0.068	0.0046	Female	0.092
Anxiety/Phobia	MCI	1039	253	0.486	0.406	0.0184	0.304	0.029	0.166	0.048	0.0525	Female	0.081
Anxiety/Phobia	MCI-Risk	1039	0	0.486	NA	1	NaN	NaN	NaN	NaN	1	Female	NA
Anxiety/Phobia	MDD	1039	3461	0.486	0.485	0.69993	0.055	-0.083	-0.014	-0.004	0.8781	Female	0.001
Anxiety/Phobia	ND	1039	100	0.486	0.205	0.0002	0.875	0.46	0.668	0.188	0.0012	Female	0.281
Anxiety/Phobia	OCD	1039	74	0.486	0.486	0.90611	0.222	-0.25	-0.014	-0.004	1	Female	0.001
Anxiety/Phobia	Other	1039	117	0.486	0.476	0.9947	0.189	-0.194	-0.003	-0.001	1	Female	0.01
Anxiety/Phobia	OTHER	1039	56	0.486	0.289	0.0002	0.845	0.305	0.575	0.163	0.0012	Female	0.197
Anxiety/Phobia	Other Psychiatric	1039	111	0.486	0.403	0.09119	0.366	-0.026	0.17	0.048	0.1885	Female	0.083
Anxiety/Phobia	PD	1039	67	0.486	0.601	0.0128	-0.07	-0.565	-0.318	-0.089	0.0389	Female	-0.115
Anxiety/Phobia	SAD	1039	150	0.486	0.444	0.50375	0.228	-0.115	0.057	0.016	0.7003	Female	0.042
Anxiety/Phobia	Schizoaffective Disorder	1039	53	0.486	0.316	0.0002	0.82	0.265	0.542	0.153	0.0012	Female	0.171
Anxiety/Phobia	Schizoaffective Disorder - Relative	1039	48	0.486	0.407	0.27157	0.456	-0.124	0.166	0.047	0.4437	Female	0.079
Anxiety/Phobia	SCZ	1039	315	0.486	0.297	0.0002	0.562	0.308	0.435	0.124	0.0012	Female	0.189
Anxiety/Phobia	SCZ-Relative	1039	138	0.486	0.354	0.0036	0.443	0.087	0.265	0.075	0.0131	Female	0.132
Anxiety/Phobia	SMC	1039	59	0.486	0.585	0.0442	-0.01	-0.535	-0.272	-0.076	0.1087	Female	-0.099
Anxiety/Phobia	SPECIFIC PHOBIA	1039	159	0.486	0.45	0.59654	0.213	-0.122	0.045	0.013	0.7968	Female	0.037
Anxiety/Phobia	Subacute Pain	1039	28	0.486	0.396	0.22718	0.607	-0.145	0.231	0.065	0.3858	Female	0.09
ASD	Attention & Learning difficulty	381	99	0.486	0.192	0.0002	0.91	0.458	0.684	0.214	0.0012	Female	0.294
ASD	BD	381	111	0.486	0.442	0.32217	0.32	-0.104	0.108	0.034	0.5027	Female	0.044
ASD	BIPOLAR/PSYCH-RELATIVE	381	47	0.486	0.529	0.89631	0.281	-0.327	-0.023	-0.007	1	Female	-0.043
ASD	Chronic Pain	381	63	0.486	0.413	0.06759	0.513	-0.023	0.245	0.079	0.1497	Female	0.073
ASD	DEMENTIA - LBD	381	21	0.486	0.285	0.0064	1.032	0.147	0.59	0.189	0.0214	Female	0.201
ASD	EMCI	381	139	0.486	0.479	0.84532	0.216	-0.174	0.021	0.007	0.9802	Female	0.007
ASD	LMCI	381	216	0.486	0.394	0.001	0.45	0.114	0.282	0.087	0.0046	Female	0.092
ASD	MCI	381	253	0.486	0.406	0.0102	0.369	0.05	0.21	0.068	0.0318	Female	0.08
ASD	MCI-Risk	381	0	0.486	NA	1	NaN	NaN	NaN	NaN	1	Female	NA
ASD	MDD	381	3461	0.486	0.485	0.33757	0.158	-0.053	0.053	0.015	0.5215	Female	0.001
ASD	ND	381	100	0.486	0.205	0.0002	0.886	0.436	0.661	0.208	0.0012	Female	0.281
ASD	OCD	381	74	0.486	0.486	0.70253	0.298	-0.202	0.048	0.015	0.8781	Female	0
ASD	Other	381	117	0.486	0.476	0.58834	0.267	-0.148	0.059	0.018	0.7907	Female	0.01
ASD	OTHER	381	56	0.486	0.289	0.0002	0.853	0.286	0.569	0.182	0.0012	Female	0.197
ASD	Other Psychiatric	381	111	0.486	0.403	0.05059	0.427	0.002	0.215	0.067	0.1213	Female	0.083
ASD	PD	381	67	0.486	0.601	0.09559	0.038	-0.484	-0.223	-0.07	0.195	Female	-0.115
ASD	SAD	381	150	0.486	0.444	0.24118	0.303	-0.076	0.114	0.035	0.4034	Female	0.042
ASD	Schizoaffective Disorder	381	53	0.486	0.316	0.0004	0.834	0.253	0.544	0.172	0.0021	Female	0.17
ASD	Schizoaffective Disorder - Relative	381	48	0.486	0.407	0.17738	0.508	-0.095	0.207	0.066	0.3209	Female	0.079
ASD	SCZ	381	315	0.486	0.297	0.0002	0.614	0.311	0.462	0.143	0.0012	Female	0.189
ASD	SCZ-Relative	381	138	0.486	0.354	0.0024	0.496	0.104	0.3	0.095	0.0097	Female	0.132
ASD	SMC	381	59	0.486	0.585	0.19018	0.093	-0.458	-0.183	-0.057	0.3388	Female	-0.099
ASD	SPECIFIC PHOBIA	381	159	0.486	0.45	0.29077	0.286	-0.085	0.101	0.032	0.4646	Female	0.036
ASD	Subacute Pain	381	28	0.486	0.396	0.18778	0.649	-0.122	0.263	0.085	0.3358	Female	0.09
Attention & Learning difficulty	BD	99	111	0.192	0.442	0.0002	-0.371	-0.931	-0.651	-0.18	0.0012	Female	-0.25
Attention & Learning difficulty	BIPOLAR/PSYCH-RELATIVE	99	47	0.192	0.529	0.0002	-0.429	-1.153	-0.791	-0.221	0.0012	Female	-0.337
Attention & Learning difficulty	Chronic Pain	99	63	0.192	0.413	0.0036	-0.152	-0.797	-0.474	-0.135	0.0131	Female	-0.22
Attention & Learning difficulty	DEMENTIA - LBD	99	21	0.192	0.285	0.69893	0.387	-0.565	-0.089	-0.024	0.8781	Female	-0.092
Attention & Learning difficulty	EMCI	99	139	0.192	0.479	0.0002	-0.488	-1.024	-0.756	-0.207	0.0012	Female	-0.286
Attention & Learning difficulty	LMCI	99	216	0.192	0.394	0.0002	-0.217	-0.7	-0.459	-0.127	0.0012	Female	-0.201
Attention & Learning difficulty	MCI	99	253	0.192	0.406	0.0002	-0.239	-0.711	-0.475	-0.146	0.0012	Female	-0.213
Attention & Learning difficulty	MCI-Risk	99	0	0.192	NA	1	NaN	NaN	NaN	NaN	1	Female	NA
Attention & Learning difficulty	MDD	99	3461	0.192	0.485	0.0002	-0.495	-0.896	-0.696	-0.199	0.0012	Female	-0.292
Attention & Learning difficulty	ND	99	100	0.192	0.205	0.86191	0.257	-0.302	-0.023	-0.006	0.9901	Female	-0.012
Attention & Learning difficulty	OCD	99	74	0.192	0.486	0.0002	-0.412	-1.038	-0.725	-0.199	0.0012	Female	-0.293
Attention & Learning difficulty	Other	99	117	0.192	0.476	0.0002	-0.448	-1.003	-0.726	-0.195	0.0012	Female	-0.284
Attention & Learning difficulty	OTHER	99	56	0.192	0.289	0.49755	0.218	-0.443	-0.112	-0.032	0.6969	Female	-0.097
Attention & Learning difficulty	Other Psychiatric	99	111	0.192	0.403	0.0006	-0.261	-0.816	-0.538	-0.147	0.003	Female	-0.211
Attention & Learning difficulty	PD	99	67	0.192	0.601	0.0002	-0.732	-1.398	-1.065	-0.284	0.0012	Female	-0.409
Attention & Learning difficulty	SAD	99	150	0.192	0.444	0.0002	-0.399	-0.923	-0.661	-0.179	0.0012	Female	-0.252
Attention & Learning difficulty	Schizoaffective Disorder	99	53	0.192	0.316	0.35996	0.181	-0.492	-0.156	-0.042	0.5388	Female	-0.123
Attention & Learning difficulty	Schizoaffective Disorder - Relative	99	48	0.192	0.407	0.004	-0.169	-0.875	-0.522	-0.148	0.014	Female	-0.214
Attention & Learning difficulty	SCZ	99	315	0.192	0.297	0.0348	-0.017	-0.471	-0.244	-0.071	0.0894	Female	-0.105
Attention & Learning difficulty	SCZ-Relative	99	138	0.192	0.354	0.0018	-0.157	-0.682	-0.419	-0.119	0.0076	Female	-0.162
Attention & Learning difficulty	SMC	99	59	0.192	0.585	0.0002	-0.704	-1.394	-1.049	-0.271	0.0012	Female	-0.393
Attention & Learning difficulty	SPECIFIC PHOBIA	99	159	0.192	0.45	0.0002	-0.353	-0.868	-0.611	-0.182	0.0012	Female	-0.257
Attention & Learning difficulty	Subacute Pain	99	28	0.192	0.396	0.0372	-0.038	-0.893	-0.465	-0.129	0.0935	Female	-0.204
BD	BIPOLAR/PSYCH-RELATIVE	111	47	0.442	0.529	0.42016	0.2	-0.488	-0.144	-0.041	0.6127	Female	-0.087
BD	Chronic Pain	111	63	0.442	0.413	0.33897	0.466	-0.158	0.154	0.045	0.5219	Female	0.029
BD	DEMENTIA - LBD	111	21	0.442	0.285	0.022	1.025	0.074	0.55	0.156	0.0616	Female	0.157
BD	EMCI	111	139	0.442	0.479	0.43736	0.153	-0.349	-0.098	-0.027	0.6336	Female	-0.037
BD	LMCI	111	216	0.442	0.394	0.10599	0.42	-0.041	0.19	0.053	0.2097	Female	0.048
BD	MCI	111	253	0.442	0.406	0.32797	0.333	-0.115	0.109	0.034	0.51	Female	0.037
BD	MCI-Risk	111	0	0.442	NA	1	NaN	NaN	NaN	NaN	1	Female	NA
BD	MDD	111	3461	0.442	0.485	0.49135	0.124	-0.254	-0.065	-0.019	0.6945	Female	-0.043
BD	ND	111	100	0.442	0.205	0.0002	0.9	0.343	0.621	0.174	0.0012	Female	0.237
BD	OCD	111	74	0.442	0.486	0.65653	0.23	-0.363	-0.066	-0.019	0.848	Female	-0.043
BD	Other	111	117	0.442	0.476	0.67893	0.205	-0.317	-0.056	-0.015	0.8649	Female	-0.034
BD	OTHER	111	56	0.442	0.289	0.002	0.844	0.187	0.516	0.148	0.0084	Female	0.153
BD	Other Psychiatric	111	111	0.442	0.403	0.36296	0.385	-0.145	0.12	0.033	0.541	Female	0.039
BD	PD	111	67	0.442	0.601	0.0168	-0.071	-0.687	-0.379	-0.104	0.0491	Female	-0.159
BD	SAD	111	150	0.442	0.444	0.9615	0.251	-0.242	0.005	0.001	1	Female	-0.002
BD	Schizoaffective Disorder	111	53	0.442	0.316	0.0034	0.834	0.166	0.5	0.138	0.0127	Female	0.127
BD	Schizoaffective Disorder - Relative	111	48	0.442	0.407	0.52375	0.454	-0.229	0.112	0.033	0.7205	Female	0.035
BD	SCZ	111	315	0.442	0.297	0.0014	0.595	0.158	0.377	0.11	0.0063	Female	0.145
BD	SCZ-Relative	111	138	0.442	0.354	0.10179	0.462	-0.041	0.211	0.061	0.2035	Female	0.088
BD	SMC	111	59	0.442	0.585	0.0318	-0.021	-0.661	-0.341	-0.091	0.0831	Female	-0.143
BD	SPECIFIC PHOBIA	111	159	0.442	0.45	0.9601	0.238	-0.249	-0.005	-0.002	1	Female	-0.008
BD	Subacute Pain	111	28	0.442	0.396	0.39436	0.597	-0.241	0.178	0.051	0.5822	Female	0.046
BIPOLAR/PSYCH-RELATIVE	Chronic Pain	47	63	0.529	0.413	0.15598	0.667	-0.1	0.283	0.086	0.289	Female	0.116
BIPOLAR/PSYCH-RELATIVE	DEMENTIA - LBD	47	21	0.529	0.285	0.0112	1.202	0.129	0.666	0.197	0.0347	Female	0.244
BIPOLAR/PSYCH-RELATIVE	EMCI	47	139	0.529	0.479	0.78332	0.382	-0.284	0.049	0.014	0.9441	Female	0.05
BIPOLAR/PSYCH-RELATIVE	LMCI	47	216	0.529	0.394	0.0364	0.652	0.015	0.334	0.094	0.0925	Female	0.135
BIPOLAR/PSYCH-RELATIVE	MCI	47	253	0.529	0.406	0.13859	0.549	-0.077	0.236	0.075	0.263	Female	0.123
BIPOLAR/PSYCH-RELATIVE	MCI-Risk	47	0	0.529	NA	1	NaN	NaN	NaN	NaN	1	Female	NA
BIPOLAR/PSYCH-RELATIVE	MDD	47	3461	0.529	0.485	0.58694	0.367	-0.209	0.079	0.023	0.7907	Female	0.044
BIPOLAR/PSYCH-RELATIVE	ND	47	100	0.529	0.205	0.0002	1.117	0.396	0.757	0.215	0.0012	Female	0.324
BIPOLAR/PSYCH-RELATIVE	OCD	47	74	0.529	0.486	0.68633	0.448	-0.29	0.079	0.023	0.872	Female	0.044
BIPOLAR/PSYCH-RELATIVE	Other	47	117	0.529	0.476	0.59974	0.435	-0.248	0.093	0.026	0.7968	Female	0.053
BIPOLAR/PSYCH-RELATIVE	OTHER	47	56	0.529	0.289	0.0022	1.036	0.232	0.634	0.19	0.0091	Female	0.24
BIPOLAR/PSYCH-RELATIVE	Other Psychiatric	47	111	0.529	0.403	0.13339	0.61	-0.08	0.265	0.075	0.2542	Female	0.126
BIPOLAR/PSYCH-RELATIVE	PD	47	67	0.529	0.601	0.22898	0.151	-0.605	-0.227	-0.063	0.3858	Female	-0.072
BIPOLAR/PSYCH-RELATIVE	SAD	47	150	0.529	0.444	0.36036	0.484	-0.177	0.153	0.043	0.5388	Female	0.085
BIPOLAR/PSYCH-RELATIVE	Schizoaffective Disorder	47	53	0.529	0.316	0.0016	1.047	0.231	0.639	0.179	0.007	Female	0.214
BIPOLAR/PSYCH-RELATIVE	Schizoaffective Disorder - Relative	47	48	0.529	0.407	0.22898	0.653	-0.165	0.244	0.074	0.3858	Female	0.122
BIPOLAR/PSYCH-RELATIVE	SCZ	47	315	0.529	0.297	0.0018	0.822	0.202	0.512	0.151	0.0076	Female	0.232
BIPOLAR/PSYCH-RELATIVE	SCZ-Relative	47	138	0.529	0.354	0.0434	0.681	0.01	0.346	0.102	0.1073	Female	0.175
BIPOLAR/PSYCH-RELATIVE	SMC	47	59	0.529	0.585	0.34557	0.201	-0.576	-0.188	-0.05	0.5286	Female	-0.056
BIPOLAR/PSYCH-RELATIVE	SPECIFIC PHOBIA	47	159	0.529	0.45	0.44356	0.456	-0.2	0.128	0.04	0.6386	Female	0.079
BIPOLAR/PSYCH-RELATIVE	Subacute Pain	47	28	0.529	0.396	0.20618	0.786	-0.171	0.307	0.092	0.3591	Female	0.133
Chronic Pain	DEMENTIA - LBD	63	21	0.413	0.285	0.14899	0.87	-0.139	0.365	0.111	0.2805	Female	0.128
Chronic Pain	EMCI	63	139	0.413	0.479	0.09519	0.049	-0.552	-0.252	-0.072	0.195	Female	-0.066
Chronic Pain	LMCI	63	216	0.413	0.394	0.84912	0.311	-0.253	0.029	0.008	0.9822	Female	0.019
Chronic Pain	MCI	63	253	0.413	0.406	0.80752	0.243	-0.312	-0.035	-0.011	0.9628	Female	0.007
Chronic Pain	MCI-Risk	63	0	0.413	NA	1	NaN	NaN	NaN	NaN	1	Female	NA
Chronic Pain	MDD	63	3461	0.413	0.485	0.07419	0.028	-0.47	-0.221	-0.063	0.1605	Female	-0.072
Chronic Pain	ND	63	100	0.413	0.205	0.0054	0.767	0.125	0.446	0.129	0.0185	Female	0.208
Chronic Pain	OCD	63	74	0.413	0.486	0.19878	0.123	-0.557	-0.217	-0.063	0.3518	Female	-0.073
Chronic Pain	Other	63	117	0.413	0.476	0.16898	0.096	-0.522	-0.213	-0.06	0.3106	Female	-0.063
Chronic Pain	OTHER	63	56	0.413	0.289	0.06739	0.708	-0.025	0.341	0.104	0.1497	Female	0.124
Chronic Pain	Other Psychiatric	63	111	0.413	0.403	0.80352	0.272	-0.351	-0.04	-0.011	0.9628	Female	0.01
Chronic Pain	PD	63	67	0.413	0.601	0.004	-0.17	-0.876	-0.523	-0.149	0.014	Female	-0.188
Chronic Pain	SAD	63	150	0.413	0.444	0.30677	0.142	-0.451	-0.154	-0.043	0.4869	Female	-0.031
Chronic Pain	Schizoaffective Disorder	63	53	0.413	0.316	0.07499	0.695	-0.048	0.324	0.094	0.1614	Female	0.097
Chronic Pain	Schizoaffective Disorder - Relative	63	48	0.413	0.407	0.83372	0.34	-0.42	-0.04	-0.012	0.9741	Female	0.006
Chronic Pain	SCZ	63	315	0.413	0.297	0.10779	0.491	-0.053	0.219	0.065	0.2124	Female	0.116
Chronic Pain	SCZ-Relative	63	138	0.413	0.354	0.73153	0.354	-0.246	0.054	0.016	0.8999	Female	0.059
Chronic Pain	SMC	63	59	0.413	0.585	0.0086	-0.129	-0.857	-0.493	-0.136	0.0278	Female	-0.172
Chronic Pain	SPECIFIC PHOBIA	63	159	0.413	0.45	0.31117	0.145	-0.442	-0.149	-0.046	0.4922	Female	-0.037
Chronic Pain	Subacute Pain	63	28	0.413	0.396	0.93691	0.471	-0.431	0.02	0.006	1	Female	0.017
DEMENTIA - LBD	EMCI	21	139	0.285	0.479	0.0052	-0.189	-1.125	-0.657	-0.183	0.0179	Female	-0.194
DEMENTIA - LBD	LMCI	21	216	0.285	0.394	0.11399	0.086	-0.817	-0.366	-0.103	0.2227	Female	-0.109
DEMENTIA - LBD	MCI	21	253	0.285	0.406	0.09119	0.066	-0.83	-0.382	-0.122	0.1885	Female	-0.121
DEMENTIA - LBD	MCI-Risk	21	0	0.285	NA	1	NaN	NaN	NaN	NaN	1	Female	NA
DEMENTIA - LBD	MDD	21	3461	0.285	0.485	0.0036	-0.18	-1.038	-0.609	-0.174	0.0131	Female	-0.2
DEMENTIA - LBD	ND	21	100	0.285	0.205	0.75872	0.54	-0.41	0.065	0.018	0.9243	Female	0.08
DEMENTIA - LBD	OCD	21	74	0.285	0.486	0.0128	-0.121	-1.119	-0.62	-0.174	0.0389	Female	-0.201
DEMENTIA - LBD	Other	21	117	0.285	0.476	0.0078	-0.155	-1.104	-0.629	-0.171	0.0254	Female	-0.192
DEMENTIA - LBD	OTHER	21	56	0.285	0.289	0.93911	0.486	-0.534	-0.024	-0.007	1	Female	-0.004
DEMENTIA - LBD	Other Psychiatric	21	111	0.285	0.403	0.05839	0.032	-0.916	-0.442	-0.122	0.1338	Female	-0.118
DEMENTIA - LBD	PD	21	67	0.285	0.601	0.0004	-0.451	-1.487	-0.969	-0.26	0.0021	Female	-0.316
DEMENTIA - LBD	SAD	21	150	0.285	0.444	0.0184	-0.102	-1.03	-0.566	-0.154	0.0525	Female	-0.16
DEMENTIA - LBD	Schizoaffective Disorder	21	53	0.285	0.316	0.81752	0.45	-0.578	-0.064	-0.017	0.9648	Female	-0.031
DEMENTIA - LBD	Schizoaffective Disorder - Relative	21	48	0.285	0.407	0.12279	0.119	-0.935	-0.408	-0.123	0.2367	Female	-0.122
DEMENTIA - LBD	SCZ	21	315	0.285	0.297	0.48435	0.287	-0.6	-0.157	-0.046	0.6867	Female	-0.013
DEMENTIA - LBD	SCZ-Relative	21	138	0.285	0.354	0.15858	0.141	-0.787	-0.323	-0.095	0.2926	Female	-0.069
DEMENTIA - LBD	SMC	21	59	0.285	0.585	0.0004	-0.453	-1.51	-0.981	-0.247	0.0021	Female	-0.3
DEMENTIA - LBD	SPECIFIC PHOBIA	21	159	0.285	0.45	0.0304	-0.045	-0.967	-0.506	-0.157	0.0799	Female	-0.165
DEMENTIA - LBD	Subacute Pain	21	28	0.285	0.396	0.20958	0.233	-0.937	-0.352	-0.105	0.3593	Female	-0.112
EMCI	LMCI	139	216	0.479	0.394	0.009	0.504	0.074	0.289	0.08	0.0287	Female	0.085
EMCI	MCI	139	253	0.479	0.406	0.05359	0.407	-0.009	0.199	0.061	0.1265	Female	0.073
EMCI	MCI-Risk	139	0	0.479	NA	1	NaN	NaN	NaN	NaN	1	Female	NA
EMCI	MDD	139	3461	0.479	0.485	0.71333	0.2	-0.139	0.031	0.009	0.8845	Female	-0.006
EMCI	ND	139	100	0.479	0.205	0.0002	0.992	0.46	0.726	0.201	0.0012	Female	0.274
EMCI	OCD	139	74	0.479	0.486	0.84032	0.315	-0.252	0.031	0.009	0.9769	Female	-0.007
EMCI	Other	139	117	0.479	0.476	0.71313	0.291	-0.203	0.044	0.012	0.8845	Female	0.003
EMCI	OTHER	139	56	0.479	0.289	0.0002	0.938	0.302	0.62	0.176	0.0012	Female	0.19
EMCI	Other Psychiatric	139	111	0.479	0.403	0.08379	0.472	-0.031	0.22	0.061	0.1787	Female	0.076
EMCI	PD	139	67	0.479	0.601	0.05519	0.012	-0.577	-0.282	-0.077	0.1294	Female	-0.122
EMCI	SAD	139	150	0.479	0.444	0.38656	0.337	-0.127	0.105	0.029	0.5725	Female	0.035
EMCI	Schizoaffective Disorder	139	53	0.479	0.316	0.0002	0.93	0.281	0.605	0.166	0.0012	Female	0.163
EMCI	Schizoaffective Disorder - Relative	139	48	0.479	0.407	0.20318	0.541	-0.121	0.21	0.06	0.3555	Female	0.072
EMCI	SCZ	139	315	0.479	0.297	0.0002	0.676	0.271	0.474	0.137	0.0012	Female	0.182
EMCI	SCZ-Relative	139	138	0.479	0.354	0.0098	0.546	0.07	0.308	0.088	0.0308	Female	0.125
EMCI	SMC	139	59	0.479	0.585	0.12479	0.067	-0.547	-0.24	-0.064	0.2388	Female	-0.106
EMCI	SPECIFIC PHOBIA	139	159	0.479	0.45	0.47595	0.315	-0.142	0.087	0.026	0.6768	Female	0.029
EMCI	Subacute Pain	139	28	0.479	0.396	0.17818	0.688	-0.132	0.278	0.078	0.3211	Female	0.083
LMCI	MCI	216	253	0.394	0.406	0.49335	0.118	-0.246	-0.064	-0.019	0.6952	Female	-0.012
LMCI	MCI-Risk	216	0	0.394	NA	1	NaN	NaN	NaN	NaN	1	Female	NA
LMCI	MDD	216	3461	0.394	0.485	0.0002	-0.113	-0.389	-0.251	-0.072	0.0012	Female	-0.091
LMCI	ND	216	100	0.394	0.205	0.0008	0.673	0.193	0.433	0.121	0.0039	Female	0.189
LMCI	OCD	216	74	0.394	0.486	0.05759	0.009	-0.523	-0.257	-0.072	0.1326	Female	-0.092
LMCI	Other	216	117	0.394	0.476	0.0326	-0.022	-0.475	-0.248	-0.068	0.0847	Female	-0.082
LMCI	OTHER	216	56	0.394	0.289	0.0278	0.633	0.04	0.336	0.095	0.0751	Female	0.105
LMCI	Other Psychiatric	216	111	0.394	0.403	0.53715	0.159	-0.301	-0.071	-0.02	0.7346	Female	-0.009
LMCI	PD	216	67	0.394	0.601	0.0002	-0.292	-0.85	-0.571	-0.157	0.0012	Female	-0.207
LMCI	SAD	216	150	0.394	0.444	0.07019	0.022	-0.397	-0.188	-0.052	0.154	Female	-0.05
LMCI	Schizoaffective Disorder	216	53	0.394	0.316	0.0464	0.611	0.005	0.308	0.085	0.1128	Female	0.078
LMCI	Schizoaffective Disorder - Relative	216	48	0.394	0.407	0.64254	0.242	-0.387	-0.072	-0.021	0.8346	Female	-0.013
LMCI	SCZ	216	315	0.394	0.297	0.028	0.37	0.022	0.196	0.057	0.0753	Female	0.097
LMCI	SCZ-Relative	216	138	0.394	0.354	0.81632	0.241	-0.188	0.027	0.008	0.9648	Female	0.04
LMCI	SMC	216	59	0.394	0.585	0.001	-0.24	-0.825	-0.532	-0.144	0.0046	Female	-0.191
LMCI	SPECIFIC PHOBIA	216	159	0.394	0.45	0.07219	0.02	-0.392	-0.186	-0.055	0.1569	Female	-0.056
LMCI	Subacute Pain	216	28	0.394	0.396	0.93931	0.388	-0.404	-0.008	-0.002	1	Female	-0.002
MCI	MCI-Risk	253	0	0.406	NA	1	NaN	NaN	NaN	NaN	1	Female	NA
MCI	MDD	253	3461	0.406	0.485	0.0058	-0.054	-0.309	-0.181	-0.052	0.0195	Female	-0.079
MCI	ND	253	100	0.406	0.205	0.0004	0.687	0.218	0.453	0.14	0.0021	Female	0.201
MCI	OCD	253	74	0.406	0.486	0.20918	0.093	-0.428	-0.168	-0.052	0.3593	Female	-0.08
MCI	Other	253	117	0.406	0.476	0.15418	0.059	-0.381	-0.161	-0.049	0.2879	Female	-0.071
MCI	OTHER	253	56	0.406	0.289	0.015	0.653	0.069	0.361	0.115	0.0447	Female	0.117
MCI	Other Psychiatric	253	111	0.406	0.403	0.9963	0.223	-0.225	-0.001	0	1	Female	0.003
MCI	PD	253	67	0.406	0.601	0.0008	-0.172	-0.717	-0.445	-0.138	0.0039	Female	-0.195
MCI	SAD	253	150	0.406	0.444	0.29737	0.096	-0.31	-0.107	-0.032	0.4736	Female	-0.039
MCI	Schizoaffective Disorder	253	53	0.406	0.316	0.0268	0.633	0.036	0.335	0.105	0.0729	Female	0.09
MCI	Schizoaffective Disorder - Relative	253	48	0.406	0.407	0.9889	0.306	-0.314	-0.004	-0.001	1	Female	-0.001
MCI	SCZ	253	315	0.406	0.297	0.0038	0.414	0.081	0.248	0.076	0.0136	Female	0.108
MCI	SCZ-Relative	253	138	0.406	0.354	0.42036	0.295	-0.122	0.087	0.027	0.6127	Female	0.052
MCI	SMC	253	59	0.406	0.585	0.0046	-0.12	-0.692	-0.406	-0.125	0.016	Female	-0.179
MCI	SPECIFIC PHOBIA	253	159	0.406	0.45	0.26197	0.088	-0.31	-0.111	-0.035	0.432	Female	-0.044
MCI	Subacute Pain	253	28	0.406	0.396	0.78372	0.446	-0.339	0.054	0.017	0.9441	Female	0.009
MCI-Risk	MDD	0	3461	NA	0.485	1	NaN	NaN	NaN	NaN	1	Female	NA
MCI-Risk	ND	0	100	NA	0.205	1	NaN	NaN	NaN	NaN	1	Female	NA
MCI-Risk	OCD	0	74	NA	0.486	1	NaN	NaN	NaN	NaN	1	Female	NA
MCI-Risk	Other	0	117	NA	0.476	1	NaN	NaN	NaN	NaN	1	Female	NA
MCI-Risk	OTHER	0	56	NA	0.289	1	NaN	NaN	NaN	NaN	1	Female	NA
MCI-Risk	Other Psychiatric	0	111	NA	0.403	1	NaN	NaN	NaN	NaN	1	Female	NA
MCI-Risk	PD	0	67	NA	0.601	1	NaN	NaN	NaN	NaN	1	Female	NA
MCI-Risk	SAD	0	150	NA	0.444	1	NaN	NaN	NaN	NaN	1	Female	NA
MCI-Risk	Schizoaffective Disorder	0	53	NA	0.316	1	NaN	NaN	NaN	NaN	1	Female	NA
MCI-Risk	Schizoaffective Disorder - Relative	0	48	NA	0.407	1	NaN	NaN	NaN	NaN	1	Female	NA
MCI-Risk	SCZ	0	315	NA	0.297	1	NaN	NaN	NaN	NaN	1	Female	NA
MCI-Risk	SCZ-Relative	0	138	NA	0.354	1	NaN	NaN	NaN	NaN	1	Female	NA
MCI-Risk	SMC	0	59	NA	0.585	1	NaN	NaN	NaN	NaN	1	Female	NA
MCI-Risk	SPECIFIC PHOBIA	0	159	NA	0.45	1	NaN	NaN	NaN	NaN	1	Female	NA
MCI-Risk	Subacute Pain	0	28	NA	0.396	1	NaN	NaN	NaN	NaN	1	Female	NA
MDD	ND	3461	100	0.485	0.205	0.0002	0.873	0.474	0.673	0.192	0.0012	Female	0.28
MDD	OCD	3461	74	0.485	0.486	0.9925	0.23	-0.23	0	0	1	Female	-0.001
MDD	Other	3461	117	0.485	0.476	0.92531	0.196	-0.173	0.011	0.003	1	Female	0.009
MDD	OTHER	3461	56	0.485	0.289	0.0002	0.848	0.319	0.584	0.167	0.0012	Female	0.196
MDD	Other Psychiatric	3461	111	0.485	0.403	0.05999	0.371	-0.007	0.182	0.052	0.1361	Female	0.082
MDD	PD	3461	67	0.485	0.601	0.016	-0.057	-0.541	-0.299	-0.085	0.0474	Female	-0.116
MDD	SAD	3461	150	0.485	0.444	0.41016	0.233	-0.094	0.07	0.02	0.6017	Female	0.041
MDD	Schizoaffective Disorder	3461	53	0.485	0.316	0.0002	0.821	0.277	0.549	0.157	0.0012	Female	0.169
MDD	Schizoaffective Disorder - Relative	3461	48	0.485	0.407	0.23458	0.463	-0.107	0.178	0.051	0.3938	Female	0.078
MDD	SCZ	3461	315	0.485	0.297	0.0002	0.563	0.331	0.447	0.128	0.0012	Female	0.188
MDD	SCZ-Relative	3461	138	0.485	0.354	0.0016	0.447	0.107	0.277	0.079	0.007	Female	0.131
MDD	SMC	3461	59	0.485	0.585	0.05539	0.004	-0.511	-0.254	-0.072	0.1294	Female	-0.1
MDD	SPECIFIC PHOBIA	3461	159	0.485	0.45	0.47455	0.218	-0.1	0.059	0.017	0.6768	Female	0.035
MDD	Subacute Pain	3461	28	0.485	0.396	0.20858	0.615	-0.129	0.243	0.069	0.3593	Female	0.089
ND	OCD	100	74	0.205	0.486	0.0002	-0.381	-1.004	-0.693	-0.192	0.0012	Female	-0.281
ND	Other	100	117	0.205	0.476	0.0002	-0.418	-0.97	-0.694	-0.189	0.0012	Female	-0.272
ND	OTHER	100	56	0.205	0.289	0.59954	0.241	-0.419	-0.089	-0.025	0.7968	Female	-0.084
ND	Other Psychiatric	100	111	0.205	0.403	0.0002	-0.233	-0.786	-0.509	-0.141	0.0012	Female	-0.198
ND	PD	100	67	0.205	0.601	0.0002	-0.694	-1.356	-1.025	-0.278	0.0012	Female	-0.396
ND	SAD	100	150	0.205	0.444	0.0002	-0.371	-0.892	-0.632	-0.173	0.0012	Female	-0.24
ND	Schizoaffective Disorder	100	53	0.205	0.316	0.43616	0.206	-0.466	-0.13	-0.036	0.6336	Female	-0.111
ND	Schizoaffective Disorder - Relative	100	48	0.205	0.407	0.0098	-0.141	-0.844	-0.492	-0.141	0.0308	Female	-0.202
ND	SCZ	100	315	0.205	0.297	0.0484	0.005	-0.447	-0.221	-0.064	0.1166	Female	-0.093
ND	SCZ-Relative	100	138	0.205	0.354	0.003	-0.132	-0.655	-0.394	-0.113	0.0116	Female	-0.149
ND	SMC	100	59	0.205	0.585	0.0002	-0.664	-1.35	-1.007	-0.265	0.0012	Female	-0.38
ND	SPECIFIC PHOBIA	100	159	0.205	0.45	0.0002	-0.329	-0.841	-0.585	-0.175	0.0012	Female	-0.245
ND	Subacute Pain	100	28	0.205	0.396	0.0466	-0.008	-0.861	-0.434	-0.123	0.1128	Female	-0.192
OCD	Other	74	117	0.486	0.476	0.93091	0.305	-0.281	0.012	0.003	1	Female	0.009
OCD	OTHER	74	56	0.486	0.289	0.0026	0.938	0.223	0.581	0.167	0.0102	Female	0.197
OCD	Other Psychiatric	74	111	0.486	0.403	0.20838	0.485	-0.108	0.188	0.052	0.3593	Female	0.082
OCD	PD	74	67	0.486	0.601	0.06199	0.019	-0.652	-0.316	-0.085	0.1399	Female	-0.115
OCD	SAD	74	150	0.486	0.444	0.61214	0.353	-0.207	0.073	0.02	0.8064	Female	0.041
OCD	Schizoaffective Disorder	74	53	0.486	0.316	0.0028	0.938	0.212	0.575	0.157	0.0109	Female	0.17
OCD	Schizoaffective Disorder - Relative	74	48	0.486	0.407	0.34457	0.544	-0.191	0.177	0.051	0.5286	Female	0.079
OCD	SCZ	74	315	0.486	0.297	0.0012	0.696	0.185	0.44	0.128	0.0055	Female	0.188
OCD	SCZ-Relative	74	138	0.486	0.354	0.05639	0.56	-0.01	0.275	0.079	0.1305	Female	0.132
OCD	SMC	74	59	0.486	0.585	0.10839	0.069	-0.625	-0.278	-0.072	0.2127	Female	-0.099
OCD	SPECIFIC PHOBIA	74	159	0.486	0.45	0.67893	0.334	-0.221	0.056	0.017	0.8649	Female	0.036
OCD	Subacute Pain	74	28	0.486	0.396	0.28137	0.685	-0.198	0.244	0.069	0.4543	Female	0.089
Other	OTHER	117	56	0.476	0.289	0.0014	0.914	0.261	0.588	0.164	0.0063	Female	0.187
Other	Other Psychiatric	117	111	0.476	0.403	0.17198	0.441	-0.082	0.18	0.049	0.3136	Female	0.073
Other	PD	117	67	0.476	0.601	0.0302	-0.03	-0.638	-0.334	-0.089	0.0798	Female	-0.125
Other	SAD	117	150	0.476	0.444	0.61454	0.305	-0.181	0.062	0.017	0.8072	Female	0.032
Other	Schizoaffective Disorder	117	53	0.476	0.316	0.0008	0.907	0.242	0.575	0.154	0.0039	Female	0.161
Other	Schizoaffective Disorder - Relative	117	48	0.476	0.407	0.31897	0.51	-0.168	0.171	0.048	0.4994	Female	0.07
Other	SCZ	117	315	0.476	0.297	0.0002	0.65	0.22	0.435	0.125	0.0012	Female	0.179
Other	SCZ-Relative	117	138	0.476	0.354	0.034	0.518	0.021	0.269	0.076	0.0878	Female	0.122
Other	SMC	117	59	0.476	0.585	0.06799	0.023	-0.61	-0.293	-0.076	0.1498	Female	-0.109
Other	SPECIFIC PHOBIA	117	159	0.476	0.45	0.68913	0.287	-0.193	0.047	0.014	0.8731	Female	0.027
Other	Subacute Pain	117	28	0.476	0.396	0.24798	0.658	-0.176	0.241	0.066	0.4118	Female	0.08
OTHER	Other Psychiatric	56	111	0.289	0.403	0.0138	-0.08	-0.733	-0.407	-0.115	0.0417	Female	-0.114
OTHER	PD	56	67	0.289	0.601	0.0002	-0.528	-1.28	-0.904	-0.252	0.0012	Female	-0.312
OTHER	SAD	56	150	0.289	0.444	0.0006	-0.215	-0.841	-0.528	-0.147	0.003	Female	-0.155
OTHER	Schizoaffective Disorder	56	53	0.289	0.316	0.85131	0.344	-0.416	-0.036	-0.01	0.9823	Female	-0.027
OTHER	Schizoaffective Disorder - Relative	56	48	0.289	0.407	0.05919	0.011	-0.777	-0.383	-0.116	0.1349	Female	-0.118
OTHER	SCZ	56	315	0.289	0.297	0.35616	0.154	-0.417	-0.132	-0.039	0.5369	Female	-0.008
OTHER	SCZ-Relative	56	138	0.289	0.354	0.06379	0.017	-0.61	-0.296	-0.088	0.1433	Female	-0.065
OTHER	SMC	56	59	0.289	0.585	0.0002	-0.502	-1.277	-0.89	-0.239	0.0012	Female	-0.296
OTHER	SPECIFIC PHOBIA	56	159	0.289	0.45	0.0026	-0.175	-0.794	-0.484	-0.15	0.0102	Female	-0.161
OTHER	Subacute Pain	56	28	0.289	0.396	0.17018	0.139	-0.788	-0.325	-0.098	0.3116	Female	-0.107
Other Psychiatric	PD	111	67	0.403	0.601	0.0018	-0.2	-0.82	-0.51	-0.137	0.0076	Female	-0.198
Other Psychiatric	SAD	111	150	0.403	0.444	0.34757	0.129	-0.365	-0.118	-0.032	0.5299	Female	-0.041
Other Psychiatric	Schizoaffective Disorder	111	53	0.403	0.316	0.0254	0.719	0.054	0.387	0.105	0.0699	Female	0.087
Other Psychiatric	Schizoaffective Disorder - Relative	111	48	0.403	0.407	0.9831	0.338	-0.344	-0.003	-0.001	1	Female	-0.004
Other Psychiatric	SCZ	111	315	0.403	0.297	0.0172	0.482	0.046	0.264	0.076	0.05	Female	0.106
Other Psychiatric	SCZ-Relative	111	138	0.403	0.354	0.45955	0.347	-0.155	0.096	0.027	0.6575	Female	0.049
Other Psychiatric	SMC	111	59	0.403	0.585	0.004	-0.153	-0.797	-0.475	-0.124	0.014	Female	-0.182
Other Psychiatric	SPECIFIC PHOBIA	111	159	0.403	0.45	0.33677	0.127	-0.361	-0.117	-0.035	0.5215	Female	-0.047
Other Psychiatric	Subacute Pain	111	28	0.403	0.396	0.77172	0.481	-0.356	0.063	0.018	0.9357	Female	0.007
PD	SAD	67	150	0.601	0.444	0.0056	0.686	0.102	0.394	0.105	0.019	Female	0.157
PD	Schizoaffective Disorder	67	53	0.601	0.316	0.0002	1.305	0.54	0.922	0.242	0.0012	Female	0.285
PD	Schizoaffective Disorder - Relative	67	48	0.601	0.407	0.0076	0.867	0.107	0.487	0.136	0.0249	Female	0.194
PD	SCZ	67	315	0.601	0.297	0.0002	1.01	0.47	0.74	0.214	0.0012	Female	0.304
PD	SCZ-Relative	67	138	0.601	0.354	0.0004	0.88	0.282	0.581	0.165	0.0021	Female	0.247
PD	SMC	67	59	0.601	0.585	0.77272	0.406	-0.301	0.052	0.013	0.9357	Female	0.016
PD	SPECIFIC PHOBIA	67	159	0.601	0.45	0.0186	0.632	0.054	0.343	0.102	0.0527	Female	0.151
PD	Subacute Pain	67	28	0.601	0.396	0.0144	1.021	0.112	0.566	0.155	0.0432	Female	0.205
SAD	Schizoaffective Disorder	150	53	0.444	0.316	0.0026	0.828	0.19	0.509	0.137	0.0102	Female	0.129
SAD	Schizoaffective Disorder - Relative	150	48	0.444	0.407	0.49695	0.439	-0.216	0.112	0.031	0.6969	Female	0.038
SAD	SCZ	150	315	0.444	0.297	0.0004	0.574	0.181	0.378	0.108	0.0021	Female	0.147
SAD	SCZ-Relative	150	138	0.444	0.354	0.07119	0.444	-0.022	0.211	0.059	0.1554	Female	0.09
SAD	SMC	150	59	0.444	0.585	0.0264	-0.049	-0.658	-0.354	-0.092	0.0722	Female	-0.141
SAD	SPECIFIC PHOBIA	150	159	0.444	0.45	0.93291	0.214	-0.234	-0.01	-0.003	1	Female	-0.005
SAD	Subacute Pain	150	28	0.444	0.396	0.37776	0.587	-0.227	0.18	0.05	0.5612	Female	0.048
Schizoaffective Disorder	Schizoaffective Disorder - Relative	53	48	0.316	0.407	0.06579	0.028	-0.769	-0.371	-0.106	0.1471	Female	-0.091
Schizoaffective Disorder	SCZ	53	315	0.316	0.297	0.50215	0.193	-0.391	-0.099	-0.029	0.7003	Female	0.018
Schizoaffective Disorder	SCZ-Relative	53	138	0.316	0.354	0.10199	0.049	-0.59	-0.271	-0.078	0.2035	Female	-0.038
Schizoaffective Disorder	SMC	53	59	0.316	0.585	0.0002	-0.522	-1.311	-0.916	-0.229	0.0012	Female	-0.269
Schizoaffective Disorder	SPECIFIC PHOBIA	53	159	0.316	0.45	0.0024	-0.147	-0.779	-0.463	-0.14	0.0097	Female	-0.134
Schizoaffective Disorder	Subacute Pain	53	28	0.316	0.396	0.18778	0.154	-0.782	-0.314	-0.087	0.3358	Female	-0.081
Schizoaffective Disorder - Relative	SCZ	48	315	0.407	0.297	0.09499	0.566	-0.045	0.261	0.077	0.195	Female	0.109
Schizoaffective Disorder - Relative	SCZ-Relative	48	138	0.407	0.354	0.57954	0.426	-0.236	0.095	0.028	0.7857	Female	0.053
Schizoaffective Disorder - Relative	SMC	48	59	0.407	0.585	0.0222	-0.068	-0.848	-0.458	-0.123	0.0618	Female	-0.178
Schizoaffective Disorder - Relative	SPECIFIC PHOBIA	48	159	0.407	0.45	0.50455	0.216	-0.434	-0.109	-0.034	0.7003	Female	-0.043
Schizoaffective Disorder - Relative	Subacute Pain	48	28	0.407	0.396	0.80572	0.534	-0.414	0.06	0.018	0.9628	Female	0.01
SCZ	SCZ-Relative	315	138	0.297	0.354	0.09739	0.035	-0.367	-0.166	-0.049	0.1964	Female	-0.057
SCZ	SMC	315	59	0.297	0.585	0.0002	-0.418	-0.985	-0.702	-0.201	0.0012	Female	-0.288
SCZ	SPECIFIC PHOBIA	315	159	0.297	0.45	0.0004	-0.177	-0.562	-0.37	-0.111	0.0021	Female	-0.152
SCZ	Subacute Pain	315	28	0.297	0.396	0.31777	0.189	-0.588	-0.199	-0.059	0.4992	Female	-0.099
SCZ-Relative	SMC	138	59	0.354	0.585	0.0004	-0.234	-0.857	-0.546	-0.152	0.0021	Female	-0.231
SCZ-Relative	SPECIFIC PHOBIA	138	159	0.354	0.45	0.08159	0.025	-0.434	-0.205	-0.062	0.1748	Female	-0.096
SCZ-Relative	Subacute Pain	138	28	0.354	0.396	0.86311	0.376	-0.443	-0.034	-0.01	0.9901	Female	-0.042
SMC	SPECIFIC PHOBIA	59	159	0.585	0.45	0.05119	0.606	0.002	0.304	0.089	0.1215	Female	0.135
SMC	Subacute Pain	59	28	0.585	0.396	0.0212	1.012	0.084	0.548	0.142	0.0597	Female	0.189
SPECIFIC PHOBIA	Subacute Pain	159	28	0.45	0.396	0.40236	0.573	-0.236	0.168	0.052	0.5921	Female	0.053
CN	ABNORMAL VENTRICAL	38248	107	0.49	0.438	0.39616	0.272	-0.108	0.082	0.023	0.6352	Male	0.052
CN	AD	38248	458	0.49	0.28	0.0002	0.514	0.33	0.422	0.121	0.0019	Male	0.21
CN	ADHD	38248	885	0.49	0.362	0.0002	0.431	0.298	0.364	0.104	0.0019	Male	0.129
CN	Anorexia/Bulima	38248	3	0.49	0.688	0.62354	0.834	-1.429	-0.297	-0.085	0.8054	Male	-0.198
CN	Anxiety/Phobia	38248	589	0.49	0.54	0.004	-0.037	-0.2	-0.119	-0.034	0.0211	Male	-0.05
CN	ASD	38248	1628	0.49	0.467	0.0026	0.123	0.024	0.073	0.021	0.0153	Male	0.023
CN	Attention & Learning difficulty	38248	227	0.49	0.239	0.0002	0.704	0.443	0.574	0.164	0.0019	Male	0.251
CN	BD	38248	97	0.49	0.493	0.77572	0.171	-0.228	-0.029	-0.008	0.9132	Male	-0.003
CN	BIPOLAR/PSYCH-RELATIVE	38248	27	0.49	0.416	0.13999	0.66	-0.095	0.283	0.081	0.3255	Male	0.075
CN	Chronic Pain	38248	59	0.49	0.363	0.0154	0.567	0.057	0.312	0.089	0.0623	Male	0.127
CN	DEMENTIA - LBD	38248	26	0.49	0.394	0.08059	0.729	-0.04	0.344	0.098	0.2135	Male	0.096
CN	EMCI	38248	170	0.49	0.528	0.24718	0.063	-0.238	-0.087	-0.025	0.473	Male	-0.038
CN	LMCI	38248	341	0.49	0.435	0.0388	0.219	0.006	0.113	0.032	0.1244	Male	0.055
CN	MCI	38248	197	0.49	0.47	0.10559	0.254	-0.026	0.114	0.033	0.2557	Male	0.02
CN	MCI-Risk	38248	0	0.49	NA	1	NaN	NaN	NaN	NaN	1	Male	NA
CN	MDD	38248	1789	0.49	0.519	0.0002	-0.048	-0.143	-0.096	-0.027	0.0019	Male	-0.029
CN	ND	38248	74	0.49	0.315	0.0002	0.665	0.209	0.437	0.125	0.0019	Male	0.175
CN	OCD	38248	84	0.49	0.412	0.0456	0.429	0.001	0.215	0.061	0.1395	Male	0.078
CN	Other	38248	39	0.49	0.579	0.29557	0.149	-0.479	-0.165	-0.047	0.5291	Male	-0.089
CN	OTHER	38248	43	0.49	0.401	0.17718	0.507	-0.091	0.208	0.059	0.3732	Male	0.089
CN	Other Psychiatric	38248	142	0.49	0.313	0.0002	0.518	0.188	0.353	0.101	0.0019	Male	0.177
CN	PD	38248	136	0.49	0.599	0.0006	-0.164	-0.501	-0.333	-0.095	0.0046	Male	-0.109
CN	SAD	38248	155	0.49	0.489	0.60714	0.199	-0.116	0.041	0.012	0.7998	Male	0.002
CN	Schizoaffective Disorder	38248	56	0.49	0.351	0.016	0.586	0.062	0.324	0.093	0.0641	Male	0.14
CN	Schizoaffective Disorder - Relative	38248	25	0.49	0.425	0.0366	0.823	0.039	0.431	0.123	0.119	Male	0.065
CN	SCZ	38248	718	0.49	0.387	0.0002	0.378	0.23	0.304	0.087	0.0019	Male	0.103
CN	SCZ-Relative	38248	66	0.49	0.405	0.59434	0.307	-0.176	0.065	0.019	0.7913	Male	0.085
CN	SMC	38248	44	0.49	0.508	0.41856	0.178	-0.414	-0.118	-0.034	0.6519	Male	-0.018
CN	SPECIFIC PHOBIA	38248	55	0.49	0.445	0.88511	0.245	-0.284	-0.02	-0.006	1	Male	0.046
CN	Subacute Pain	38248	30	0.49	0.399	0.24518	0.571	-0.145	0.213	0.061	0.4711	Male	0.091
ABNORMAL VENTRICAL	AD	107	458	0.438	0.28	0.0046	0.531	0.108	0.319	0.097	0.0232	Male	0.158
ABNORMAL VENTRICAL	ADHD	107	885	0.438	0.362	0.0056	0.495	0.092	0.293	0.08	0.0268	Male	0.076
ABNORMAL VENTRICAL	Anorexia/Bulima	107	3	0.438	0.688	0.53555	0.788	-1.535	-0.373	-0.108	0.7509	Male	-0.25
ABNORMAL VENTRICAL	Anxiety/Phobia	107	589	0.438	0.54	0.05799	0.009	-0.404	-0.197	-0.057	0.1675	Male	-0.102
ABNORMAL VENTRICAL	ASD	107	1628	0.438	0.467	0.94731	0.188	-0.204	-0.008	-0.002	1	Male	-0.029
ABNORMAL VENTRICAL	Attention & Learning difficulty	107	227	0.438	0.239	0.0002	0.732	0.264	0.498	0.14	0.0019	Male	0.199
ABNORMAL VENTRICAL	BD	107	97	0.438	0.493	0.41596	0.162	-0.391	-0.114	-0.032	0.6519	Male	-0.055
ABNORMAL VENTRICAL	BIPOLAR/PSYCH-RELATIVE	107	27	0.438	0.416	0.37016	0.625	-0.229	0.198	0.057	0.6043	Male	0.022
ABNORMAL VENTRICAL	Chronic Pain	107	59	0.438	0.363	0.15838	0.549	-0.093	0.228	0.066	0.349	Male	0.074
ABNORMAL VENTRICAL	DEMENTIA - LBD	107	26	0.438	0.394	0.24198	0.691	-0.176	0.258	0.075	0.4669	Male	0.044
ABNORMAL VENTRICAL	EMCI	107	170	0.438	0.528	0.17298	0.078	-0.409	-0.165	-0.048	0.369	Male	-0.091
ABNORMAL VENTRICAL	LMCI	107	341	0.438	0.435	0.78672	0.247	-0.188	0.029	0.009	0.9215	Male	0.003
ABNORMAL VENTRICAL	MCI	107	197	0.438	0.47	0.79572	0.267	-0.206	0.03	0.009	0.925	Male	-0.033
ABNORMAL VENTRICAL	MCI-Risk	107	0	0.438	NA	1	NaN	NaN	NaN	NaN	1	Male	NA
ABNORMAL VENTRICAL	MDD	107	1789	0.438	0.519	0.07239	0.019	-0.371	-0.176	-0.051	0.198	Male	-0.081
ABNORMAL VENTRICAL	ND	107	74	0.438	0.315	0.027	0.634	0.033	0.333	0.101	0.0965	Male	0.123
ABNORMAL VENTRICAL	OCD	107	84	0.438	0.412	0.33817	0.426	-0.149	0.138	0.038	0.5697	Male	0.025
ABNORMAL VENTRICAL	Other	107	39	0.438	0.579	0.19598	0.128	-0.614	-0.243	-0.07	0.398	Male	-0.141
ABNORMAL VENTRICAL	OTHER	107	43	0.438	0.401	0.52115	0.477	-0.237	0.12	0.036	0.7439	Male	0.037
ABNORMAL VENTRICAL	Other Psychiatric	107	142	0.438	0.313	0.0394	0.52	0.013	0.266	0.077	0.1255	Male	0.125
ABNORMAL VENTRICAL	PD	107	136	0.438	0.599	0.0006	-0.177	-0.692	-0.434	-0.118	0.0046	Male	-0.162
ABNORMAL VENTRICAL	SAD	107	155	0.438	0.489	0.76832	0.208	-0.287	-0.039	-0.012	0.9132	Male	-0.051
ABNORMAL VENTRICAL	Schizoaffective Disorder	107	56	0.438	0.351	0.14399	0.568	-0.085	0.242	0.069	0.3331	Male	0.087
ABNORMAL VENTRICAL	Schizoaffective Disorder - Relative	107	25	0.438	0.425	0.11539	0.786	-0.097	0.344	0.1	0.2752	Male	0.013
ABNORMAL VENTRICAL	SCZ	107	718	0.438	0.387	0.028	0.428	0.021	0.225	0.063	0.0971	Male	0.051
ABNORMAL VENTRICAL	SCZ-Relative	107	66	0.438	0.405	0.92851	0.293	-0.325	-0.016	-0.005	1	Male	0.033
ABNORMAL VENTRICAL	SMC	107	44	0.438	0.508	0.27697	0.155	-0.554	-0.2	-0.057	0.5111	Male	-0.071
ABNORMAL VENTRICAL	SPECIFIC PHOBIA	107	55	0.438	0.445	0.53175	0.228	-0.427	-0.1	-0.029	0.7493	Male	-0.007
ABNORMAL VENTRICAL	Subacute Pain	107	30	0.438	0.399	0.54375	0.535	-0.282	0.126	0.037	0.7525	Male	0.039
AD	ADHD	458	885	0.28	0.362	0.31557	0.054	-0.172	-0.059	-0.017	0.5415	Male	-0.081
AD	Anorexia/Bulima	458	3	0.28	0.688	0.25897	0.472	-1.806	-0.667	-0.205	0.4915	Male	-0.408
AD	Anxiety/Phobia	458	589	0.28	0.54	0.0002	-0.393	-0.642	-0.518	-0.155	0.0019	Male	-0.26
AD	ASD	458	1628	0.28	0.467	0.0002	-0.224	-0.432	-0.328	-0.1	0.0019	Male	-0.187
AD	Attention & Learning difficulty	458	227	0.28	0.239	0.07479	0.304	-0.015	0.145	0.043	0.2034	Male	0.041
AD	BD	458	97	0.28	0.493	0.0006	-0.208	-0.65	-0.429	-0.129	0.0046	Male	-0.213
AD	BIPOLAR/PSYCH-RELATIVE	458	27	0.28	0.416	0.50855	0.259	-0.52	-0.13	-0.04	0.7436	Male	-0.135
AD	Chronic Pain	458	59	0.28	0.363	0.45215	0.169	-0.375	-0.103	-0.032	0.6916	Male	-0.083
AD	DEMENTIA - LBD	458	26	0.28	0.394	0.69813	0.324	-0.469	-0.073	-0.022	0.8611	Male	-0.114
AD	EMCI	458	170	0.28	0.528	0.0002	-0.3	-0.656	-0.478	-0.146	0.0019	Male	-0.248
AD	LMCI	458	341	0.28	0.435	0.0002	-0.151	-0.433	-0.292	-0.088	0.0019	Male	-0.155
AD	MCI	458	197	0.28	0.47	0.0016	-0.118	-0.454	-0.286	-0.088	0.0102	Male	-0.19
AD	MCI-Risk	458	0	0.28	NA	1	NaN	NaN	NaN	NaN	1	Male	NA
AD	MDD	458	1789	0.28	0.519	0.0002	-0.401	-0.609	-0.505	-0.148	0.0019	Male	-0.239
AD	ND	458	74	0.28	0.315	0.92711	0.259	-0.233	0.013	0.004	1	Male	-0.035
AD	OCD	458	84	0.28	0.412	0.10079	0.036	-0.431	-0.198	-0.059	0.248	Male	-0.132
AD	Other	458	39	0.28	0.579	0.0016	-0.217	-0.876	-0.547	-0.168	0.0102	Male	-0.299
AD	OTHER	458	43	0.28	0.401	0.21978	0.116	-0.511	-0.197	-0.061	0.4349	Male	-0.121
AD	Other Psychiatric	458	142	0.28	0.313	0.48595	0.124	-0.254	-0.065	-0.02	0.7222	Male	-0.033
AD	PD	458	136	0.28	0.599	0.0002	-0.529	-0.921	-0.725	-0.216	0.0019	Male	-0.319
AD	SAD	458	155	0.28	0.489	0.0002	-0.172	-0.539	-0.356	-0.109	0.0019	Male	-0.208
AD	Schizoaffective Disorder	458	56	0.28	0.351	0.52435	0.186	-0.37	-0.092	-0.028	0.7456	Male	-0.07
AD	Schizoaffective Disorder - Relative	458	25	0.28	0.425	0.9957	0.411	-0.396	0.008	0.002	1	Male	-0.145
AD	SCZ	458	718	0.28	0.387	0.05639	0.001	-0.234	-0.116	-0.034	0.1639	Male	-0.107
AD	SCZ-Relative	458	66	0.28	0.405	0.014	-0.071	-0.59	-0.331	-0.102	0.0571	Male	-0.125
AD	SMC	458	44	0.28	0.508	0.002	-0.194	-0.817	-0.505	-0.154	0.0126	Male	-0.228
AD	SPECIFIC PHOBIA	458	55	0.28	0.445	0.0032	-0.13	-0.693	-0.412	-0.126	0.0184	Male	-0.164
AD	Subacute Pain	458	30	0.28	0.399	0.29517	0.176	-0.565	-0.194	-0.06	0.5291	Male	-0.119
ADHD	Anorexia/Bulima	885	3	0.362	0.688	0.24818	0.443	-1.828	-0.692	-0.189	0.473	Male	-0.326
ADHD	Anxiety/Phobia	885	589	0.362	0.54	0.0002	-0.386	-0.598	-0.492	-0.138	0.0019	Male	-0.178
ADHD	ASD	885	1628	0.362	0.467	0.0002	-0.201	-0.366	-0.283	-0.083	0.0019	Male	-0.106
ADHD	Attention & Learning difficulty	885	227	0.362	0.239	0.0038	0.365	0.072	0.219	0.06	0.0205	Male	0.122
ADHD	BD	885	97	0.362	0.493	0.0008	-0.202	-0.623	-0.413	-0.112	0.006	Male	-0.131
ADHD	BIPOLAR/PSYCH-RELATIVE	885	27	0.362	0.416	0.65593	0.298	-0.469	-0.085	-0.023	0.8247	Male	-0.054
ADHD	Chronic Pain	885	59	0.362	0.363	0.68093	0.21	-0.318	-0.054	-0.015	0.8426	Male	-0.002
ADHD	DEMENTIA - LBD	885	26	0.362	0.394	0.91571	0.37	-0.411	-0.021	-0.006	1	Male	-0.033
ADHD	EMCI	885	170	0.362	0.528	0.0002	-0.301	-0.632	-0.467	-0.129	0.0019	Male	-0.167
ADHD	LMCI	885	341	0.362	0.435	0.0004	-0.132	-0.383	-0.257	-0.072	0.0034	Male	-0.074
ADHD	MCI	885	197	0.362	0.47	0.0008	-0.1	-0.41	-0.255	-0.071	0.006	Male	-0.109
ADHD	MCI-Risk	885	0	0.362	NA	1	NaN	NaN	NaN	NaN	1	Male	NA
ADHD	MDD	885	1789	0.362	0.519	0.0002	-0.381	-0.544	-0.463	-0.131	0.0019	Male	-0.157
ADHD	ND	885	74	0.362	0.315	0.53135	0.313	-0.162	0.075	0.021	0.7493	Male	0.047
ADHD	OCD	885	84	0.362	0.412	0.17218	0.067	-0.382	-0.158	-0.043	0.369	Male	-0.051
ADHD	Other	885	39	0.362	0.579	0.0012	-0.23	-0.874	-0.552	-0.151	0.0085	Male	-0.217
ADHD	OTHER	885	43	0.362	0.401	0.31337	0.145	-0.468	-0.161	-0.044	0.5407	Male	-0.04
ADHD	Other Psychiatric	885	142	0.362	0.313	0.91511	0.166	-0.189	-0.011	-0.003	1	Male	0.048
ADHD	PD	885	136	0.362	0.599	0.0002	-0.551	-0.918	-0.735	-0.199	0.0019	Male	-0.238
ADHD	SAD	885	155	0.362	0.489	0.0004	-0.161	-0.504	-0.333	-0.092	0.0034	Male	-0.127
ADHD	Schizoaffective Disorder	885	56	0.362	0.351	0.75332	0.229	-0.312	-0.042	-0.011	0.9005	Male	0.011
ADHD	Schizoaffective Disorder - Relative	885	25	0.362	0.425	0.74253	0.468	-0.328	0.07	0.019	0.8945	Male	-0.063
ADHD	SCZ	885	718	0.362	0.387	0.22398	0.036	-0.161	-0.062	-0.017	0.4394	Male	-0.026
ADHD	SCZ-Relative	885	66	0.362	0.405	0.0202	-0.059	-0.56	-0.31	-0.085	0.0783	Male	-0.044
ADHD	SMC	885	44	0.362	0.508	0.0016	-0.2	-0.808	-0.504	-0.138	0.0102	Male	-0.147
ADHD	SPECIFIC PHOBIA	885	55	0.362	0.445	0.0048	-0.126	-0.673	-0.4	-0.109	0.024	Male	-0.083
ADHD	Subacute Pain	885	30	0.362	0.399	0.38656	0.207	-0.522	-0.158	-0.043	0.622	Male	-0.038
Anorexia/Bulima	Anxiety/Phobia	3	589	0.688	0.54	0.79512	1.312	-0.962	0.175	0.051	0.925	Male	0.148
Anorexia/Bulima	ASD	3	1628	0.688	0.467	0.55774	1.483	-0.784	0.35	0.106	0.7628	Male	0.221
Anorexia/Bulima	Attention & Learning difficulty	3	227	0.688	0.239	0.15538	2.038	-0.258	0.89	0.249	0.349	Male	0.449
Anorexia/Bulima	BD	3	97	0.688	0.493	0.64154	1.452	-0.876	0.288	0.077	0.8158	Male	0.195
Anorexia/Bulima	BIPOLAR/PSYCH-RELATIVE	3	27	0.688	0.416	0.38576	1.818	-0.693	0.562	0.166	0.622	Male	0.272
Anorexia/Bulima	Chronic Pain	3	59	0.688	0.363	0.31937	1.793	-0.585	0.604	0.174	0.544	Male	0.325
Anorexia/Bulima	DEMENTIA - LBD	3	26	0.688	0.394	0.33437	1.867	-0.656	0.606	0.183	0.5654	Male	0.294
Anorexia/Bulima	EMCI	3	170	0.688	0.528	0.76072	1.352	-0.948	0.202	0.06	0.907	Male	0.16
Anorexia/Bulima	LMCI	3	341	0.688	0.435	0.51135	1.536	-0.746	0.395	0.117	0.7439	Male	0.253
Anorexia/Bulima	MCI	3	197	0.688	0.47	0.54095	1.527	-0.768	0.38	0.118	0.7509	Male	0.217
Anorexia/Bulima	MCI-Risk	3	0	0.688	NA	1	NaN	NaN	NaN	NaN	1	Male	NA
Anorexia/Bulima	MDD	3	1789	0.688	0.519	0.74813	1.332	-0.934	0.199	0.058	0.8989	Male	0.169
Anorexia/Bulima	ND	3	74	0.688	0.315	0.28797	1.821	-0.534	0.643	0.21	0.5231	Male	0.373
Anorexia/Bulima	OCD	3	84	0.688	0.412	0.34997	1.745	-0.598	0.574	0.146	0.5819	Male	0.275
Anorexia/Bulima	Other	3	39	0.688	0.579	0.84332	1.339	-1.084	0.127	0.038	0.9683	Male	0.109
Anorexia/Bulima	OTHER	3	43	0.688	0.401	0.48575	1.645	-0.769	0.438	0.144	0.7222	Male	0.287
Anorexia/Bulima	Other Psychiatric	3	142	0.688	0.313	0.29957	1.79	-0.521	0.635	0.186	0.5317	Male	0.375
Anorexia/Bulima	PD	3	136	0.688	0.599	0.93091	1.116	-1.193	-0.039	-0.01	1	Male	0.089
Anorexia/Bulima	SAD	3	155	0.688	0.489	0.59734	1.474	-0.83	0.322	0.097	0.7913	Male	0.199
Anorexia/Bulima	Schizoaffective Disorder	3	56	0.688	0.351	0.30997	1.818	-0.566	0.626	0.177	0.5399	Male	0.337
Anorexia/Bulima	Schizoaffective Disorder - Relative	3	25	0.688	0.425	0.27397	1.972	-0.57	0.701	0.208	0.5111	Male	0.263
Anorexia/Bulima	SCZ	3	718	0.688	0.387	0.29697	1.748	-0.525	0.611	0.172	0.5291	Male	0.301
Anorexia/Bulima	SCZ-Relative	3	66	0.688	0.405	0.59174	1.51	-0.849	0.331	0.104	0.7913	Male	0.283
Anorexia/Bulima	SMC	3	44	0.688	0.508	0.77032	1.383	-1.022	0.181	0.051	0.9132	Male	0.179
Anorexia/Bulima	SPECIFIC PHOBIA	3	55	0.688	0.445	0.64654	1.453	-0.924	0.265	0.079	0.8192	Male	0.243
Anorexia/Bulima	Subacute Pain	3	30	0.688	0.399	0.45955	1.698	-0.783	0.458	0.146	0.7006	Male	0.289
Anxiety/Phobia	ASD	589	1628	0.54	0.467	0.0002	0.278	0.089	0.183	0.055	0.0019	Male	0.073
Anxiety/Phobia	Attention & Learning difficulty	589	227	0.54	0.239	0.0002	0.844	0.53	0.687	0.198	0.0019	Male	0.301
Anxiety/Phobia	BD	589	97	0.54	0.493	0.40776	0.305	-0.126	0.089	0.026	0.6449	Male	0.047
Anxiety/Phobia	BIPOLAR/PSYCH-RELATIVE	589	27	0.54	0.416	0.05	0.781	0.006	0.394	0.115	0.151	Male	0.124
Anxiety/Phobia	Chronic Pain	589	59	0.54	0.363	0.0022	0.692	0.154	0.423	0.123	0.0135	Male	0.176
Anxiety/Phobia	DEMENTIA - LBD	589	26	0.54	0.394	0.0252	0.848	0.059	0.454	0.132	0.0915	Male	0.146
Anxiety/Phobia	EMCI	589	170	0.54	0.528	0.72813	0.202	-0.14	0.031	0.009	0.8863	Male	0.011
Anxiety/Phobia	LMCI	589	341	0.54	0.435	0.0012	0.359	0.092	0.225	0.066	0.0085	Male	0.105
Anxiety/Phobia	MCI	589	197	0.54	0.47	0.0072	0.387	0.063	0.225	0.067	0.0328	Male	0.069
Anxiety/Phobia	MCI-Risk	589	0	0.54	NA	1	NaN	NaN	NaN	NaN	1	Male	NA
Anxiety/Phobia	MDD	589	1789	0.54	0.519	0.63034	0.116	-0.071	0.023	0.007	0.811	Male	0.021
Anxiety/Phobia	ND	589	74	0.54	0.315	0.0002	0.782	0.294	0.538	0.159	0.0019	Male	0.225
Anxiety/Phobia	OCD	589	84	0.54	0.412	0.0038	0.562	0.102	0.332	0.095	0.0205	Male	0.127
Anxiety/Phobia	Other	589	39	0.54	0.579	0.81372	0.28	-0.37	-0.045	-0.013	0.9436	Male	-0.039
Anxiety/Phobia	OTHER	589	43	0.54	0.401	0.0426	0.629	0.007	0.318	0.093	0.1338	Male	0.139
Anxiety/Phobia	Other Psychiatric	589	142	0.54	0.313	0.0002	0.648	0.278	0.463	0.135	0.0019	Male	0.227
Anxiety/Phobia	PD	589	136	0.54	0.599	0.0232	-0.027	-0.401	-0.214	-0.061	0.0877	Male	-0.06
Anxiety/Phobia	SAD	589	155	0.54	0.489	0.08179	0.334	-0.021	0.156	0.046	0.2147	Male	0.051
Anxiety/Phobia	Schizoaffective Disorder	589	56	0.54	0.351	0.0014	0.711	0.16	0.436	0.126	0.0096	Male	0.189
Anxiety/Phobia	Schizoaffective Disorder - Relative	589	25	0.54	0.425	0.0096	0.941	0.137	0.539	0.157	0.0406	Male	0.115
Anxiety/Phobia	SCZ	589	718	0.54	0.387	0.0002	0.533	0.313	0.423	0.121	0.0019	Male	0.153
Anxiety/Phobia	SCZ-Relative	589	66	0.54	0.405	0.16338	0.434	-0.076	0.179	0.053	0.3555	Male	0.135
Anxiety/Phobia	SMC	589	44	0.54	0.508	0.9857	0.308	-0.306	0.001	0	1	Male	0.031
Anxiety/Phobia	SPECIFIC PHOBIA	589	55	0.54	0.445	0.49695	0.374	-0.18	0.097	0.028	0.7336	Male	0.095
Anxiety/Phobia	Subacute Pain	589	30	0.54	0.399	0.08879	0.692	-0.044	0.324	0.095	0.2256	Male	0.141
ASD	Attention & Learning difficulty	1628	227	0.467	0.239	0.0002	0.616	0.336	0.476	0.143	0.0019	Male	0.228
ASD	BD	1628	97	0.467	0.493	0.35496	0.108	-0.302	-0.097	-0.029	0.5874	Male	-0.026
ASD	BIPOLAR/PSYCH-RELATIVE	1628	27	0.467	0.416	0.30797	0.578	-0.184	0.197	0.06	0.5399	Male	0.051
ASD	Chronic Pain	1628	59	0.467	0.363	0.09259	0.485	-0.035	0.225	0.068	0.2315	Male	0.104
ASD	DEMENTIA - LBD	1628	26	0.467	0.394	0.19778	0.643	-0.132	0.255	0.077	0.3999	Male	0.073
ASD	EMCI	1628	170	0.467	0.528	0.05879	0.006	-0.31	-0.152	-0.046	0.1688	Male	-0.061
ASD	LMCI	1628	341	0.467	0.435	0.53775	0.154	-0.08	0.037	0.011	0.7509	Male	0.032
ASD	MCI	1628	197	0.467	0.47	0.63134	0.186	-0.11	0.038	0.012	0.811	Male	-0.003
ASD	MCI-Risk	1628	0	0.467	NA	1	NaN	NaN	NaN	NaN	1	Male	NA
ASD	MDD	1628	1789	0.467	0.519	0.0002	-0.096	-0.231	-0.164	-0.048	0.0019	Male	-0.052
ASD	ND	1628	74	0.467	0.315	0.004	0.575	0.108	0.342	0.104	0.0211	Male	0.152
ASD	OCD	1628	84	0.467	0.412	0.22158	0.353	-0.086	0.134	0.04	0.4366	Male	0.055
ASD	Other	1628	39	0.467	0.579	0.16858	0.093	-0.543	-0.225	-0.068	0.3646	Male	-0.112
ASD	OTHER	1628	43	0.467	0.401	0.39956	0.43	-0.176	0.127	0.038	0.6385	Male	0.066
ASD	Other Psychiatric	1628	142	0.467	0.313	0.0036	0.436	0.092	0.264	0.08	0.0202	Male	0.154
ASD	PD	1628	136	0.467	0.599	0.0004	-0.212	-0.563	-0.387	-0.116	0.0034	Male	-0.132
ASD	SAD	1628	155	0.467	0.489	0.71633	0.135	-0.195	-0.03	-0.009	0.8766	Male	-0.022
ASD	Schizoaffective Disorder	1628	56	0.467	0.351	0.07919	0.503	-0.03	0.237	0.071	0.2129	Male	0.116
ASD	Schizoaffective Disorder - Relative	1628	25	0.467	0.425	0.09419	0.733	-0.058	0.337	0.102	0.2342	Male	0.042
ASD	SCZ	1628	718	0.467	0.387	0.0002	0.31	0.134	0.222	0.066	0.0019	Male	0.08
ASD	SCZ-Relative	1628	66	0.467	0.405	0.9509	0.239	-0.254	-0.008	-0.002	1	Male	0.062
ASD	SMC	1628	44	0.467	0.508	0.24038	0.119	-0.481	-0.181	-0.055	0.4657	Male	-0.041
ASD	SPECIFIC PHOBIA	1628	55	0.467	0.445	0.49595	0.181	-0.357	-0.088	-0.027	0.7336	Male	0.022
ASD	Subacute Pain	1628	30	0.467	0.399	0.46955	0.492	-0.23	0.131	0.04	0.7089	Male	0.068
Attention & Learning difficulty	BD	227	97	0.239	0.493	0.0002	-0.384	-0.871	-0.627	-0.172	0.0019	Male	-0.254
Attention & Learning difficulty	BIPOLAR/PSYCH-RELATIVE	227	27	0.239	0.416	0.14759	0.104	-0.699	-0.297	-0.083	0.3364	Male	-0.176
Attention & Learning difficulty	Chronic Pain	227	59	0.239	0.363	0.06499	0.022	-0.555	-0.267	-0.075	0.1832	Male	-0.124
Attention & Learning difficulty	DEMENTIA - LBD	227	26	0.239	0.394	0.27797	0.175	-0.642	-0.233	-0.065	0.5111	Male	-0.155
Attention & Learning difficulty	EMCI	227	170	0.239	0.528	0.0002	-0.456	-0.865	-0.66	-0.189	0.0019	Male	-0.289
Attention & Learning difficulty	LMCI	227	341	0.239	0.435	0.0002	-0.285	-0.626	-0.455	-0.132	0.0019	Male	-0.196
Attention & Learning difficulty	MCI	227	197	0.239	0.47	0.0002	-0.254	-0.641	-0.447	-0.131	0.0019	Male	-0.231
Attention & Learning difficulty	MCI-Risk	227	0	0.239	NA	1	NaN	NaN	NaN	NaN	1	Male	NA
Attention & Learning difficulty	MDD	227	1789	0.239	0.519	0.0002	-0.524	-0.804	-0.664	-0.191	0.0019	Male	-0.28
Attention & Learning difficulty	ND	227	74	0.239	0.315	0.31077	0.129	-0.398	-0.134	-0.039	0.5399	Male	-0.076
Attention & Learning difficulty	OCD	227	84	0.239	0.412	0.0046	-0.124	-0.631	-0.378	-0.102	0.0232	Male	-0.173
Attention & Learning difficulty	Other	227	39	0.239	0.579	0.0004	-0.404	-1.098	-0.751	-0.211	0.0034	Male	-0.34
Attention & Learning difficulty	OTHER	227	43	0.239	0.401	0.036	-0.035	-0.692	-0.364	-0.104	0.1179	Male	-0.162
Attention & Learning difficulty	Other Psychiatric	227	142	0.239	0.313	0.0436	-0.011	-0.433	-0.222	-0.063	0.1361	Male	-0.074
Attention & Learning difficulty	PD	227	136	0.239	0.599	0.0002	-0.729	-1.177	-0.953	-0.259	0.0019	Male	-0.36
Attention & Learning difficulty	SAD	227	155	0.239	0.489	0.0002	-0.321	-0.737	-0.529	-0.152	0.0019	Male	-0.25
Attention & Learning difficulty	Schizoaffective Disorder	227	56	0.239	0.351	0.09219	0.039	-0.55	-0.256	-0.071	0.2315	Male	-0.111
Attention & Learning difficulty	Schizoaffective Disorder - Relative	227	25	0.239	0.425	0.47715	0.27	-0.561	-0.146	-0.041	0.718	Male	-0.186
Attention & Learning difficulty	SCZ	227	718	0.239	0.387	0.0012	-0.125	-0.425	-0.275	-0.077	0.0085	Male	-0.148
Attention & Learning difficulty	SCZ-Relative	227	66	0.239	0.405	0.0014	-0.229	-0.785	-0.507	-0.145	0.0096	Male	-0.166
Attention & Learning difficulty	SMC	227	44	0.239	0.508	0.0004	-0.379	-1.038	-0.709	-0.197	0.0034	Male	-0.269
Attention & Learning difficulty	SPECIFIC PHOBIA	227	55	0.239	0.445	0.0002	-0.3	-0.9	-0.6	-0.169	0.0019	Male	-0.205
Attention & Learning difficulty	Subacute Pain	227	30	0.239	0.399	0.07099	0.019	-0.748	-0.364	-0.103	0.1964	Male	-0.16
BD	BIPOLAR/PSYCH-RELATIVE	97	27	0.493	0.416	0.13239	0.763	-0.103	0.33	0.089	0.3109	Male	0.077
BD	Chronic Pain	97	59	0.493	0.363	0.035	0.686	0.029	0.358	0.097	0.1154	Male	0.13
BD	DEMENTIA - LBD	97	26	0.493	0.394	0.08219	0.833	-0.047	0.393	0.106	0.2147	Male	0.099
BD	EMCI	97	170	0.493	0.528	0.65833	0.192	-0.31	-0.059	-0.017	0.8247	Male	-0.036
BD	LMCI	97	341	0.493	0.435	0.22678	0.366	-0.087	0.139	0.04	0.4424	Male	0.058
BD	MCI	97	197	0.493	0.47	0.26497	0.383	-0.106	0.138	0.041	0.5009	Male	0.022
BD	MCI-Risk	97	0	0.493	NA	1	NaN	NaN	NaN	NaN	1	Male	NA
BD	MDD	97	1789	0.493	0.519	0.51995	0.138	-0.271	-0.067	-0.019	0.7439	Male	-0.026
BD	ND	97	74	0.493	0.315	0.0038	0.764	0.147	0.456	0.133	0.0205	Male	0.178
BD	OCD	97	84	0.493	0.412	0.06919	0.564	-0.026	0.269	0.069	0.1927	Male	0.08
BD	Other	97	39	0.493	0.579	0.46475	0.233	-0.518	-0.142	-0.039	0.7039	Male	-0.086
BD	OTHER	97	43	0.493	0.401	0.19238	0.601	-0.126	0.237	0.068	0.3924	Male	0.092
BD	Other Psychiatric	97	142	0.493	0.313	0.0054	0.65	0.127	0.388	0.109	0.0262	Male	0.18
BD	PD	97	136	0.493	0.599	0.0092	-0.069	-0.596	-0.332	-0.087	0.0396	Male	-0.107
BD	SAD	97	155	0.493	0.489	0.57334	0.325	-0.185	0.07	0.02	0.7773	Male	0.004
BD	Schizoaffective Disorder	97	56	0.493	0.351	0.0272	0.707	0.039	0.373	0.101	0.0965	Male	0.142
BD	Schizoaffective Disorder - Relative	97	25	0.493	0.425	0.0282	0.935	0.039	0.487	0.131	0.0971	Male	0.068
BD	SCZ	97	718	0.493	0.387	0.0024	0.554	0.128	0.341	0.095	0.0143	Male	0.106
BD	SCZ-Relative	97	66	0.493	0.405	0.54695	0.41	-0.221	0.095	0.027	0.7547	Male	0.088
BD	SMC	97	44	0.493	0.508	0.59674	0.265	-0.454	-0.095	-0.025	0.7913	Male	-0.016
BD	SPECIFIC PHOBIA	97	55	0.493	0.445	0.9565	0.343	-0.324	0.01	0.003	1	Male	0.048
BD	Subacute Pain	97	30	0.493	0.399	0.22738	0.664	-0.165	0.249	0.069	0.4424	Male	0.094
BIPOLAR/PSYCH-RELATIVE	Chronic Pain	27	59	0.416	0.363	0.89031	0.492	-0.433	0.029	0.008	1	Male	0.052
BIPOLAR/PSYCH-RELATIVE	DEMENTIA - LBD	27	26	0.416	0.394	0.83092	0.612	-0.491	0.06	0.018	0.9611	Male	0.022
BIPOLAR/PSYCH-RELATIVE	EMCI	27	170	0.416	0.528	0.08439	0.051	-0.769	-0.359	-0.106	0.2168	Male	-0.113
BIPOLAR/PSYCH-RELATIVE	LMCI	27	341	0.416	0.435	0.41416	0.229	-0.557	-0.164	-0.049	0.6519	Male	-0.02
BIPOLAR/PSYCH-RELATIVE	MCI	27	197	0.416	0.47	0.44916	0.248	-0.561	-0.157	-0.048	0.6893	Male	-0.055
BIPOLAR/PSYCH-RELATIVE	MCI-Risk	27	0	0.416	NA	1	NaN	NaN	NaN	NaN	1	Male	NA
BIPOLAR/PSYCH-RELATIVE	MDD	27	1789	0.416	0.519	0.05459	0.007	-0.754	-0.374	-0.108	0.1607	Male	-0.103
BIPOLAR/PSYCH-RELATIVE	ND	27	74	0.416	0.315	0.52015	0.586	-0.307	0.14	0.044	0.7439	Male	0.101
BIPOLAR/PSYCH-RELATIVE	OCD	27	84	0.416	0.412	0.73453	0.364	-0.513	-0.074	-0.019	0.8893	Male	0.003
BIPOLAR/PSYCH-RELATIVE	Other	27	39	0.416	0.579	0.09179	0.068	-0.944	-0.438	-0.128	0.2315	Male	-0.163
BIPOLAR/PSYCH-RELATIVE	OTHER	27	43	0.416	0.401	0.77252	0.423	-0.558	-0.068	-0.021	0.9132	Male	0.014
BIPOLAR/PSYCH-RELATIVE	Other Psychiatric	27	142	0.416	0.313	0.73633	0.484	-0.345	0.069	0.02	0.8893	Male	0.102
BIPOLAR/PSYCH-RELATIVE	PD	27	136	0.416	0.599	0.0028	-0.242	-1.087	-0.665	-0.176	0.0163	Male	-0.184
BIPOLAR/PSYCH-RELATIVE	SAD	27	155	0.416	0.489	0.27617	0.181	-0.643	-0.231	-0.069	0.5111	Male	-0.073
BIPOLAR/PSYCH-RELATIVE	Schizoaffective Disorder	27	56	0.416	0.351	0.85171	0.508	-0.424	0.042	0.012	0.9731	Male	0.065
BIPOLAR/PSYCH-RELATIVE	Schizoaffective Disorder - Relative	27	25	0.416	0.425	0.59334	0.705	-0.412	0.147	0.042	0.7913	Male	-0.009
BIPOLAR/PSYCH-RELATIVE	SCZ	27	718	0.416	0.387	0.92371	0.407	-0.363	0.022	0.006	1	Male	0.028
BIPOLAR/PSYCH-RELATIVE	SCZ-Relative	27	66	0.416	0.405	0.36656	0.252	-0.658	-0.203	-0.062	0.6023	Male	0.01
BIPOLAR/PSYCH-RELATIVE	SMC	27	44	0.416	0.508	0.10479	0.088	-0.897	-0.404	-0.114	0.2551	Male	-0.093
BIPOLAR/PSYCH-RELATIVE	SPECIFIC PHOBIA	27	55	0.416	0.445	0.20158	0.177	-0.763	-0.293	-0.086	0.404	Male	-0.029
BIPOLAR/PSYCH-RELATIVE	Subacute Pain	27	30	0.416	0.399	0.79392	0.466	-0.598	-0.066	-0.02	0.925	Male	0.016
Chronic Pain	DEMENTIA - LBD	59	26	0.363	0.394	0.89091	0.5	-0.436	0.032	0.009	1	Male	-0.031
Chronic Pain	EMCI	59	170	0.363	0.528	0.0102	-0.09	-0.689	-0.39	-0.114	0.0423	Male	-0.165
Chronic Pain	LMCI	59	341	0.363	0.435	0.17798	0.084	-0.471	-0.193	-0.057	0.3732	Male	-0.072
Chronic Pain	MCI	59	197	0.363	0.47	0.20558	0.107	-0.479	-0.186	-0.056	0.4085	Male	-0.107
Chronic Pain	MCI-Risk	59	0	0.363	NA	1	NaN	NaN	NaN	NaN	1	Male	NA
Chronic Pain	MDD	59	1789	0.363	0.519	0.0024	-0.143	-0.663	-0.403	-0.116	0.0143	Male	-0.156
Chronic Pain	ND	59	74	0.363	0.315	0.50455	0.461	-0.23	0.116	0.036	0.7401	Male	0.048
Chronic Pain	OCD	59	84	0.363	0.412	0.54075	0.231	-0.441	-0.105	-0.028	0.7509	Male	-0.049
Chronic Pain	Other	59	39	0.363	0.579	0.0276	-0.057	-0.887	-0.472	-0.136	0.0965	Male	-0.216
Chronic Pain	OTHER	59	43	0.363	0.401	0.63414	0.301	-0.495	-0.097	-0.03	0.8123	Male	-0.038
Chronic Pain	Other Psychiatric	59	142	0.363	0.313	0.77892	0.346	-0.265	0.041	0.012	0.9146	Male	0.05
Chronic Pain	PD	59	136	0.363	0.599	0.0002	-0.374	-1.004	-0.689	-0.184	0.0019	Male	-0.236
Chronic Pain	SAD	59	155	0.363	0.489	0.08679	0.041	-0.564	-0.261	-0.077	0.2217	Male	-0.125
Chronic Pain	Schizoaffective Disorder	59	56	0.363	0.351	0.94711	0.382	-0.357	0.012	0.003	1	Male	0.013
Chronic Pain	Schizoaffective Disorder - Relative	59	25	0.363	0.425	0.61394	0.594	-0.357	0.119	0.034	0.8019	Male	-0.061
Chronic Pain	SCZ	59	718	0.363	0.387	0.94891	0.258	-0.274	-0.008	-0.002	1	Male	-0.024
Chronic Pain	SCZ-Relative	59	66	0.363	0.405	0.18438	0.121	-0.591	-0.235	-0.07	0.3828	Male	-0.042
Chronic Pain	SMC	59	44	0.363	0.508	0.029	-0.035	-0.834	-0.434	-0.123	0.0991	Male	-0.145
Chronic Pain	SPECIFIC PHOBIA	59	55	0.363	0.445	0.08379	0.048	-0.699	-0.325	-0.095	0.2165	Male	-0.081
Chronic Pain	Subacute Pain	59	30	0.363	0.399	0.65973	0.35	-0.542	-0.096	-0.028	0.8247	Male	-0.036
DEMENTIA - LBD	EMCI	26	170	0.394	0.528	0.0492	0	-0.834	-0.417	-0.123	0.1495	Male	-0.134
DEMENTIA - LBD	LMCI	26	341	0.394	0.435	0.28597	0.177	-0.624	-0.223	-0.066	0.5215	Male	-0.041
DEMENTIA - LBD	MCI	26	197	0.394	0.47	0.30137	0.198	-0.625	-0.213	-0.066	0.5328	Male	-0.076
DEMENTIA - LBD	MCI-Risk	26	0	0.394	NA	1	NaN	NaN	NaN	NaN	1	Male	NA
DEMENTIA - LBD	MDD	26	1789	0.394	0.519	0.0292	-0.047	-0.822	-0.435	-0.126	0.0991	Male	-0.125
DEMENTIA - LBD	ND	26	74	0.394	0.315	0.71253	0.536	-0.369	0.083	0.026	0.8742	Male	0.079
DEMENTIA - LBD	OCD	26	84	0.394	0.412	0.52735	0.304	-0.586	-0.141	-0.037	0.7476	Male	-0.018
DEMENTIA - LBD	Other	26	39	0.394	0.579	0.05559	0.02	-1.006	-0.493	-0.145	0.1626	Male	-0.185
DEMENTIA - LBD	OTHER	26	43	0.394	0.401	0.61994	0.374	-0.619	-0.123	-0.039	0.803	Male	-0.007
DEMENTIA - LBD	Other Psychiatric	26	142	0.394	0.313	0.94591	0.43	-0.413	0.009	0.003	1	Male	0.081
DEMENTIA - LBD	PD	26	136	0.394	0.599	0.0016	-0.298	-1.158	-0.728	-0.193	0.0102	Male	-0.205
DEMENTIA - LBD	SAD	26	155	0.394	0.489	0.16358	0.13	-0.708	-0.289	-0.086	0.3555	Male	-0.095
DEMENTIA - LBD	Schizoaffective Disorder	26	56	0.394	0.351	0.93571	0.452	-0.493	-0.02	-0.006	1	Male	0.043
DEMENTIA - LBD	Schizoaffective Disorder - Relative	26	25	0.394	0.425	0.77552	0.647	-0.479	0.084	0.025	0.9132	Male	-0.031
DEMENTIA - LBD	SCZ	26	718	0.394	0.387	0.85111	0.351	-0.433	-0.041	-0.012	0.9731	Male	0.007
DEMENTIA - LBD	SCZ-Relative	26	66	0.394	0.405	0.27037	0.203	-0.721	-0.259	-0.08	0.5069	Male	-0.011
DEMENTIA - LBD	SMC	26	44	0.394	0.508	0.06659	0.038	-0.961	-0.462	-0.132	0.1865	Male	-0.114
DEMENTIA - LBD	SPECIFIC PHOBIA	26	55	0.394	0.445	0.13959	0.127	-0.827	-0.35	-0.104	0.3255	Male	-0.051
DEMENTIA - LBD	Subacute Pain	26	30	0.394	0.399	0.64094	0.415	-0.66	-0.123	-0.038	0.8158	Male	-0.005
EMCI	LMCI	170	341	0.528	0.435	0.0376	0.378	0.008	0.193	0.057	0.1214	Male	0.093
EMCI	MCI	170	197	0.528	0.47	0.07139	0.397	-0.016	0.19	0.058	0.1964	Male	0.058
EMCI	MCI-Risk	170	0	0.528	NA	1	NaN	NaN	NaN	NaN	1	Male	NA
EMCI	MDD	170	1789	0.528	0.519	0.91771	0.149	-0.166	-0.008	-0.002	1	Male	0.009
EMCI	ND	170	74	0.528	0.315	0.0002	0.769	0.214	0.492	0.15	0.0019	Male	0.213
EMCI	OCD	170	84	0.528	0.412	0.025	0.57	0.042	0.306	0.086	0.0915	Male	0.116
EMCI	Other	170	39	0.528	0.579	0.67393	0.275	-0.425	-0.075	-0.022	0.8379	Male	-0.051
EMCI	OTHER	170	43	0.528	0.401	0.10459	0.617	-0.058	0.279	0.084	0.2551	Male	0.127
EMCI	Other Psychiatric	170	142	0.528	0.313	0.0006	0.655	0.202	0.428	0.126	0.0046	Male	0.215
EMCI	PD	170	136	0.528	0.599	0.0302	-0.023	-0.477	-0.25	-0.07	0.1018	Male	-0.071
EMCI	SAD	170	155	0.528	0.489	0.26617	0.343	-0.095	0.124	0.037	0.5011	Male	0.04
EMCI	Schizoaffective Disorder	170	56	0.528	0.351	0.0078	0.709	0.097	0.403	0.117	0.0352	Male	0.178
EMCI	Schizoaffective Disorder - Relative	170	25	0.528	0.425	0.0242	0.928	0.077	0.502	0.148	0.09	Male	0.104
EMCI	SCZ	170	718	0.528	0.387	0.0002	0.563	0.226	0.394	0.112	0.0019	Male	0.141
EMCI	SCZ-Relative	170	66	0.528	0.405	0.31817	0.432	-0.141	0.146	0.044	0.5439	Male	0.123
EMCI	SMC	170	44	0.528	0.508	0.87351	0.304	-0.363	-0.03	-0.009	0.9955	Male	0.02
EMCI	SPECIFIC PHOBIA	170	55	0.528	0.445	0.68133	0.371	-0.24	0.066	0.019	0.8426	Male	0.084
EMCI	Subacute Pain	170	30	0.528	0.399	0.15138	0.679	-0.104	0.287	0.086	0.3434	Male	0.129
LMCI	MCI	341	197	0.435	0.47	0.9931	0.177	-0.174	0.002	0	1	Male	-0.035
LMCI	MCI-Risk	341	0	0.435	NA	1	NaN	NaN	NaN	NaN	1	Male	NA
LMCI	MDD	341	1789	0.435	0.519	0.0002	-0.089	-0.321	-0.205	-0.06	0.0019	Male	-0.084
LMCI	ND	341	74	0.435	0.315	0.0174	0.56	0.054	0.307	0.093	0.0691	Male	0.12
LMCI	OCD	341	84	0.435	0.412	0.40536	0.341	-0.138	0.101	0.029	0.6433	Male	0.023
LMCI	Other	341	39	0.435	0.579	0.11099	0.065	-0.601	-0.268	-0.079	0.2674	Male	-0.144
LMCI	OTHER	341	43	0.435	0.401	0.58314	0.409	-0.227	0.091	0.027	0.7842	Male	0.034
LMCI	Other Psychiatric	341	142	0.435	0.313	0.0236	0.43	0.036	0.233	0.069	0.0885	Male	0.122
LMCI	PD	341	136	0.435	0.599	0.0002	-0.243	-0.646	-0.444	-0.127	0.0019	Male	-0.164
LMCI	SAD	341	155	0.435	0.489	0.48195	0.122	-0.259	-0.068	-0.02	0.7222	Male	-0.054
LMCI	Schizoaffective Disorder	341	56	0.435	0.351	0.15678	0.489	-0.078	0.205	0.06	0.349	Male	0.085
LMCI	Schizoaffective Disorder - Relative	341	25	0.435	0.425	0.13079	0.716	-0.101	0.307	0.091	0.3087	Male	0.01
LMCI	SCZ	341	718	0.435	0.387	0.0042	0.321	0.062	0.191	0.055	0.0219	Male	0.048
LMCI	SCZ-Relative	341	66	0.435	0.405	0.73153	0.219	-0.309	-0.045	-0.013	0.8881	Male	0.03
LMCI	SMC	341	44	0.435	0.508	0.17018	0.092	-0.539	-0.224	-0.066	0.3664	Male	-0.073
LMCI	SPECIFIC PHOBIA	341	55	0.435	0.445	0.37876	0.158	-0.413	-0.127	-0.038	0.6137	Male	-0.009
LMCI	Subacute Pain	341	30	0.435	0.399	0.61294	0.471	-0.279	0.096	0.029	0.8019	Male	0.036
MCI	MCI-Risk	197	0	0.47	NA	1	NaN	NaN	NaN	NaN	1	Male	NA
MCI	MDD	197	1789	0.47	0.519	0.006	-0.059	-0.354	-0.206	-0.06	0.0285	Male	-0.049
MCI	ND	197	74	0.47	0.315	0.0348	0.564	0.024	0.294	0.092	0.1154	Male	0.155
MCI	OCD	197	84	0.47	0.412	0.46315	0.354	-0.159	0.098	0.029	0.7038	Male	0.058
MCI	Other	197	39	0.47	0.579	0.14679	0.086	-0.606	-0.26	-0.08	0.3364	Male	-0.109
MCI	OTHER	197	43	0.47	0.401	0.60654	0.418	-0.246	0.086	0.027	0.7998	Male	0.069
MCI	Other Psychiatric	197	142	0.47	0.313	0.0398	0.443	0.009	0.226	0.068	0.1259	Male	0.157
MCI	PD	197	136	0.47	0.599	0.0002	-0.219	-0.662	-0.44	-0.128	0.0019	Male	-0.129
MCI	SAD	197	155	0.47	0.489	0.52035	0.143	-0.279	-0.068	-0.021	0.7439	Male	-0.018
MCI	Schizoaffective Disorder	197	56	0.47	0.351	0.20358	0.496	-0.101	0.198	0.06	0.4063	Male	0.12
MCI	Schizoaffective Disorder - Relative	197	25	0.47	0.425	0.15718	0.714	-0.125	0.294	0.09	0.349	Male	0.046
MCI	SCZ	197	718	0.47	0.387	0.0198	0.347	0.031	0.189	0.054	0.0774	Male	0.083
MCI	SCZ-Relative	197	66	0.47	0.405	0.75112	0.235	-0.325	-0.045	-0.014	0.9002	Male	0.065
MCI	SMC	197	44	0.47	0.508	0.19178	0.111	-0.547	-0.218	-0.066	0.3924	Male	-0.038
MCI	SPECIFIC PHOBIA	197	55	0.47	0.445	0.40476	0.176	-0.425	-0.125	-0.038	0.6433	Male	0.026
MCI	Subacute Pain	197	30	0.47	0.399	0.64214	0.477	-0.296	0.091	0.028	0.8158	Male	0.071
MCI-Risk	MDD	0	1789	NA	0.519	1	NaN	NaN	NaN	NaN	1	Male	NA
MCI-Risk	ND	0	74	NA	0.315	1	NaN	NaN	NaN	NaN	1	Male	NA
MCI-Risk	OCD	0	84	NA	0.412	1	NaN	NaN	NaN	NaN	1	Male	NA
MCI-Risk	Other	0	39	NA	0.579	1	NaN	NaN	NaN	NaN	1	Male	NA
MCI-Risk	OTHER	0	43	NA	0.401	1	NaN	NaN	NaN	NaN	1	Male	NA
MCI-Risk	Other Psychiatric	0	142	NA	0.313	1	NaN	NaN	NaN	NaN	1	Male	NA
MCI-Risk	PD	0	136	NA	0.599	1	NaN	NaN	NaN	NaN	1	Male	NA
MCI-Risk	SAD	0	155	NA	0.489	1	NaN	NaN	NaN	NaN	1	Male	NA
MCI-Risk	Schizoaffective Disorder	0	56	NA	0.351	1	NaN	NaN	NaN	NaN	1	Male	NA
MCI-Risk	Schizoaffective Disorder - Relative	0	25	NA	0.425	1	NaN	NaN	NaN	NaN	1	Male	NA
MCI-Risk	SCZ	0	718	NA	0.387	1	NaN	NaN	NaN	NaN	1	Male	NA
MCI-Risk	SCZ-Relative	0	66	NA	0.405	1	NaN	NaN	NaN	NaN	1	Male	NA
MCI-Risk	SMC	0	44	NA	0.508	1	NaN	NaN	NaN	NaN	1	Male	NA
MCI-Risk	SPECIFIC PHOBIA	0	55	NA	0.445	1	NaN	NaN	NaN	NaN	1	Male	NA
MCI-Risk	Subacute Pain	0	30	NA	0.399	1	NaN	NaN	NaN	NaN	1	Male	NA
MDD	ND	1789	74	0.519	0.315	0.0002	0.757	0.29	0.524	0.152	0.0019	Male	0.204
MDD	OCD	1789	84	0.519	0.412	0.0082	0.527	0.089	0.308	0.089	0.0367	Male	0.107
MDD	Other	1789	39	0.519	0.579	0.66573	0.25	-0.385	-0.068	-0.02	0.8299	Male	-0.06
MDD	OTHER	1789	43	0.519	0.401	0.05379	0.602	-0.003	0.299	0.087	0.1603	Male	0.118
MDD	Other Psychiatric	1789	142	0.519	0.313	0.0002	0.615	0.272	0.443	0.128	0.0019	Male	0.206
MDD	PD	1789	136	0.519	0.599	0.0088	-0.061	-0.41	-0.235	-0.068	0.0386	Male	-0.08
MDD	SAD	1789	155	0.519	0.489	0.11259	0.3	-0.029	0.135	0.039	0.2699	Male	0.03
MDD	Schizoaffective Disorder	1789	56	0.519	0.351	0.0022	0.682	0.149	0.415	0.12	0.0135	Male	0.168
MDD	Schizoaffective Disorder - Relative	1789	25	0.519	0.425	0.0096	0.916	0.125	0.52	0.15	0.0406	Male	0.094
MDD	SCZ	1789	718	0.519	0.387	0.0002	0.486	0.311	0.398	0.114	0.0019	Male	0.132
MDD	SCZ-Relative	1789	66	0.519	0.405	0.19938	0.405	-0.087	0.159	0.046	0.4013	Male	0.114
MDD	SMC	1789	44	0.519	0.508	0.90171	0.277	-0.321	-0.022	-0.006	1	Male	0.011
MDD	SPECIFIC PHOBIA	1789	55	0.519	0.445	0.57034	0.344	-0.193	0.075	0.022	0.7755	Male	0.074
MDD	Subacute Pain	1789	30	0.519	0.399	0.09759	0.665	-0.057	0.304	0.088	0.2414	Male	0.12
ND	OCD	74	84	0.315	0.412	0.17438	0.096	-0.536	-0.22	-0.063	0.3703	Male	-0.097
ND	Other	74	39	0.315	0.579	0.0064	-0.148	-0.945	-0.546	-0.172	0.0301	Male	-0.264
ND	OTHER	74	43	0.315	0.401	0.31397	0.18	-0.581	-0.2	-0.065	0.5407	Male	-0.086
ND	Other Psychiatric	74	142	0.315	0.313	0.56394	0.204	-0.362	-0.079	-0.024	0.769	Male	0.002
ND	PD	74	136	0.315	0.599	0.0002	-0.479	-1.068	-0.774	-0.22	0.0019	Male	-0.284
ND	SAD	74	155	0.315	0.489	0.0102	-0.086	-0.647	-0.367	-0.113	0.0423	Male	-0.174
ND	Schizoaffective Disorder	74	56	0.315	0.351	0.55314	0.245	-0.456	-0.105	-0.032	0.7587	Male	-0.036
ND	Schizoaffective Disorder - Relative	74	25	0.315	0.425	0.9661	0.454	-0.465	-0.005	-0.002	1	Male	-0.11
ND	SCZ	74	718	0.315	0.387	0.27857	0.106	-0.373	-0.133	-0.038	0.5111	Male	-0.072
ND	SCZ-Relative	74	66	0.315	0.405	0.05279	0.004	-0.67	-0.333	-0.106	0.1584	Male	-0.09
ND	SMC	74	44	0.315	0.508	0.0086	-0.13	-0.896	-0.513	-0.158	0.0381	Male	-0.193
ND	SPECIFIC PHOBIA	74	55	0.315	0.445	0.0194	-0.06	-0.772	-0.416	-0.13	0.0764	Male	-0.13
ND	Subacute Pain	74	30	0.315	0.399	0.35036	0.231	-0.629	-0.199	-0.064	0.5819	Male	-0.084
OCD	Other	84	39	0.412	0.579	0.0446	-0.021	-0.795	-0.408	-0.108	0.1379	Male	-0.167
OCD	OTHER	84	43	0.412	0.401	0.9803	0.365	-0.378	-0.006	-0.002	1	Male	0.011
OCD	Other Psychiatric	84	142	0.412	0.313	0.29597	0.414	-0.129	0.143	0.04	0.5291	Male	0.099
OCD	PD	84	136	0.412	0.599	0.0002	-0.33	-0.889	-0.61	-0.156	0.0019	Male	-0.187
OCD	SAD	84	155	0.412	0.489	0.19178	0.093	-0.442	-0.174	-0.049	0.3924	Male	-0.076
OCD	Schizoaffective Disorder	84	56	0.412	0.351	0.51695	0.46	-0.223	0.119	0.031	0.7439	Male	0.062
OCD	Schizoaffective Disorder - Relative	84	25	0.412	0.425	0.30937	0.69	-0.216	0.237	0.062	0.5399	Male	-0.012
OCD	SCZ	84	718	0.412	0.387	0.43776	0.318	-0.135	0.092	0.025	0.674	Male	0.025
OCD	SCZ-Relative	84	66	0.412	0.405	0.34337	0.173	-0.478	-0.152	-0.043	0.5764	Male	0.007
OCD	SMC	84	44	0.412	0.508	0.05439	0.008	-0.734	-0.363	-0.095	0.1607	Male	-0.096
OCD	SPECIFIC PHOBIA	84	55	0.412	0.445	0.16198	0.097	-0.592	-0.247	-0.067	0.3553	Male	-0.032
OCD	Subacute Pain	84	30	0.412	0.399	0.9851	0.419	-0.424	-0.002	-0.001	1	Male	0.013
Other	OTHER	39	43	0.579	0.401	0.12259	0.784	-0.102	0.341	0.107	0.2908	Male	0.178
Other	Other Psychiatric	39	142	0.579	0.313	0.0052	0.867	0.146	0.507	0.148	0.0255	Male	0.266
Other	PD	39	136	0.579	0.599	0.32177	0.18	-0.538	-0.179	-0.048	0.5461	Male	-0.02
Other	SAD	39	155	0.579	0.489	0.27917	0.551	-0.156	0.197	0.059	0.5111	Male	0.09
Other	Schizoaffective Disorder	39	56	0.579	0.351	0.0232	0.909	0.069	0.489	0.14	0.0877	Male	0.228
Other	Schizoaffective Disorder - Relative	39	25	0.579	0.425	0.0274	1.104	0.06	0.582	0.17	0.0965	Male	0.154
Other	SCZ	39	718	0.579	0.387	0.0044	0.8	0.152	0.476	0.134	0.0227	Male	0.192
Other	SCZ-Relative	39	66	0.579	0.405	0.29637	0.617	-0.186	0.216	0.066	0.5291	Male	0.174
Other	SMC	39	44	0.579	0.508	0.84072	0.484	-0.391	0.047	0.013	0.9683	Male	0.071
Other	SPECIFIC PHOBIA	39	55	0.579	0.445	0.50115	0.557	-0.276	0.14	0.041	0.7375	Male	0.134
Other	Subacute Pain	39	30	0.579	0.399	0.14719	0.844	-0.133	0.356	0.108	0.3364	Male	0.18
OTHER	Other Psychiatric	43	142	0.401	0.313	0.43196	0.481	-0.206	0.138	0.041	0.6695	Male	0.088
OTHER	PD	43	136	0.401	0.599	0.0016	-0.207	-0.907	-0.557	-0.154	0.0102	Male	-0.198
OTHER	SAD	43	155	0.401	0.489	0.37036	0.184	-0.496	-0.156	-0.048	0.6043	Male	-0.087
OTHER	Schizoaffective Disorder	43	56	0.401	0.351	0.58354	0.512	-0.293	0.109	0.033	0.7842	Male	0.051
OTHER	Schizoaffective Disorder - Relative	43	25	0.401	0.425	0.41916	0.705	-0.302	0.202	0.064	0.6519	Male	-0.023
OTHER	SCZ	43	718	0.401	0.387	0.53875	0.405	-0.212	0.096	0.027	0.7509	Male	0.014
OTHER	SCZ-Relative	43	66	0.401	0.405	0.51795	0.261	-0.517	-0.128	-0.041	0.7439	Male	-0.004
OTHER	SMC	43	44	0.401	0.508	0.15778	0.123	-0.735	-0.306	-0.093	0.349	Male	-0.107
OTHER	SPECIFIC PHOBIA	43	55	0.401	0.445	0.31117	0.196	-0.614	-0.209	-0.065	0.5399	Male	-0.043
OTHER	Subacute Pain	43	30	0.401	0.399	0.9759	0.478	-0.471	0.004	0.001	1	Male	0.002
Other Psychiatric	PD	142	136	0.313	0.599	0.0002	-0.465	-0.952	-0.709	-0.196	0.0019	Male	-0.286
Other Psychiatric	SAD	142	155	0.313	0.489	0.0108	-0.071	-0.531	-0.301	-0.089	0.0444	Male	-0.175
Other Psychiatric	Schizoaffective Disorder	142	56	0.313	0.351	0.84312	0.282	-0.34	-0.029	-0.008	0.9683	Male	-0.037
Other Psychiatric	Schizoaffective Disorder - Relative	142	25	0.313	0.425	0.72493	0.505	-0.352	0.076	0.022	0.8848	Male	-0.112
Other Psychiatric	SCZ	142	718	0.313	0.387	0.57794	0.13	-0.23	-0.05	-0.014	0.7812	Male	-0.074
Other Psychiatric	SCZ-Relative	142	66	0.313	0.405	0.06499	0.019	-0.571	-0.276	-0.082	0.1832	Male	-0.092
Other Psychiatric	SMC	142	44	0.313	0.508	0.0092	-0.122	-0.81	-0.466	-0.134	0.0396	Male	-0.195
Other Psychiatric	SPECIFIC PHOBIA	142	55	0.313	0.445	0.0246	-0.048	-0.678	-0.363	-0.106	0.0908	Male	-0.131
Other Psychiatric	Subacute Pain	142	30	0.313	0.399	0.48615	0.261	-0.533	-0.136	-0.04	0.7222	Male	-0.086
PD	SAD	136	155	0.599	0.489	0.001	0.613	0.146	0.38	0.107	0.0074	Male	0.111
PD	Schizoaffective Disorder	136	56	0.599	0.351	0.0002	1.028	0.385	0.706	0.187	0.0019	Male	0.249
PD	Schizoaffective Disorder - Relative	136	25	0.599	0.425	0.0006	1.265	0.386	0.825	0.218	0.0046	Male	0.175
PD	SCZ	136	718	0.599	0.387	0.0002	0.842	0.469	0.656	0.182	0.0019	Male	0.212
PD	SCZ-Relative	136	66	0.599	0.405	0.0072	0.708	0.111	0.41	0.114	0.0328	Male	0.194
PD	SMC	136	44	0.599	0.508	0.18638	0.575	-0.111	0.232	0.061	0.3852	Male	0.091
PD	SPECIFIC PHOBIA	136	55	0.599	0.445	0.0448	0.647	0.013	0.33	0.089	0.1379	Male	0.155
PD	Subacute Pain	136	30	0.599	0.399	0.0066	0.98	0.174	0.577	0.156	0.0307	Male	0.2
SAD	Schizoaffective Disorder	155	56	0.489	0.351	0.08039	0.583	-0.034	0.274	0.081	0.2135	Male	0.138
SAD	Schizoaffective Disorder - Relative	155	25	0.489	0.425	0.08279	0.8	-0.054	0.373	0.111	0.2151	Male	0.064
SAD	SCZ	155	718	0.489	0.387	0.0034	0.438	0.09	0.264	0.075	0.0193	Male	0.101
SAD	SCZ-Relative	155	66	0.489	0.405	0.88291	0.312	-0.267	0.023	0.007	1	Male	0.084
SAD	SMC	155	44	0.489	0.508	0.37336	0.183	-0.491	-0.154	-0.046	0.607	Male	-0.02
SAD	SPECIFIC PHOBIA	155	55	0.489	0.445	0.70673	0.251	-0.368	-0.058	-0.017	0.8694	Male	0.044
SAD	Subacute Pain	155	30	0.489	0.399	0.41836	0.556	-0.232	0.162	0.049	0.6519	Male	0.09
Schizoaffective Disorder	Schizoaffective Disorder - Relative	56	25	0.351	0.425	0.65873	0.587	-0.371	0.108	0.031	0.8247	Male	-0.074
Schizoaffective Disorder	SCZ	56	718	0.351	0.387	0.88171	0.252	-0.293	-0.021	-0.006	1	Male	-0.037
Schizoaffective Disorder	SCZ-Relative	56	66	0.351	0.405	0.17898	0.113	-0.609	-0.248	-0.074	0.3732	Male	-0.055
Schizoaffective Disorder	SMC	56	44	0.351	0.508	0.0276	-0.046	-0.856	-0.451	-0.126	0.0965	Male	-0.158
Schizoaffective Disorder	SPECIFIC PHOBIA	56	55	0.351	0.445	0.08079	0.039	-0.719	-0.34	-0.098	0.2135	Male	-0.094
Schizoaffective Disorder	Subacute Pain	56	30	0.351	0.399	0.61874	0.341	-0.559	-0.109	-0.032	0.803	Male	-0.048
Schizoaffective Disorder - Relative	SCZ	25	718	0.425	0.387	0.52155	0.27	-0.529	-0.129	-0.036	0.7439	Male	0.038
Schizoaffective Disorder - Relative	SCZ-Relative	25	66	0.425	0.405	0.15438	0.128	-0.811	-0.341	-0.104	0.3485	Male	0.02
Schizoaffective Disorder - Relative	SMC	25	44	0.425	0.508	0.0326	-0.045	-1.062	-0.553	-0.157	0.109	Male	-0.084
Schizoaffective Disorder - Relative	SPECIFIC PHOBIA	25	55	0.425	0.445	0.07819	0.049	-0.921	-0.436	-0.129	0.2114	Male	-0.02
Schizoaffective Disorder - Relative	Subacute Pain	25	30	0.425	0.399	0.43596	0.339	-0.75	-0.205	-0.062	0.6735	Male	0.026
SCZ	SCZ-Relative	718	66	0.387	0.405	0.06239	0.012	-0.493	-0.24	-0.068	0.178	Male	-0.018
SCZ	SMC	718	44	0.387	0.508	0.005	-0.124	-0.735	-0.43	-0.12	0.0247	Male	-0.121
SCZ	SPECIFIC PHOBIA	718	55	0.387	0.445	0.0226	-0.053	-0.603	-0.328	-0.092	0.0868	Male	-0.057
SCZ	Subacute Pain	718	30	0.387	0.399	0.60994	0.273	-0.458	-0.092	-0.026	0.8012	Male	-0.012
SCZ-Relative	SMC	66	44	0.405	0.508	0.36016	0.211	-0.562	-0.175	-0.052	0.5939	Male	-0.103
SCZ-Relative	SPECIFIC PHOBIA	66	55	0.405	0.445	0.65173	0.282	-0.441	-0.08	-0.024	0.8235	Male	-0.039
SCZ-Relative	Subacute Pain	66	30	0.405	0.399	0.54875	0.572	-0.303	0.135	0.042	0.7549	Male	0.006
SMC	SPECIFIC PHOBIA	44	55	0.508	0.445	0.61914	0.499	-0.305	0.097	0.028	0.803	Male	0.064
SMC	Subacute Pain	44	30	0.508	0.399	0.17898	0.796	-0.154	0.321	0.094	0.3732	Male	0.109
SPECIFIC PHOBIA	Subacute Pain	55	30	0.445	0.399	0.34617	0.671	-0.234	0.219	0.066	0.579	Male	0.046
