# Supplementary material for: Brain charts for the human lifespan
Source: Nature. 2022 Apr 6;604(7906):525–33. doi: 10.1038/s41586-022-04554-y (PMC9021021; doi:10.1038/s41586-022-04554-y)
Supplement: Supplementary file 5 — Case–control centile comparisons. SI3.1–3.7, statistics and sample size for case–control comparisons presented in Fig. 4a (that is, for clinical groups with N > 500) and SI10. Each table reports the sample sizes, test-statistics, effect sizes and corrected and uncorrected P-values per case–control pair and per sex. Corrected P-values represent P-values adjusted using Benjamini–Hochberg FDR correction for multiple comparisons across all case–control pairs of a specific sex within a specific feature. SI3.8–3.14, same statistics as 3.1–3.7 for all clinical groups with N > 250. SI3.15–3.21, same statistics as 3.1–3.7 for all clinical groups with N > 100. SI3.22–3.28, same statistics as 3.1–3.7 for all clinical groups with N > 50. [file 41586_2022_4554_MOESM5_ESM.zip › Table3_CaseControl/Table_3_17_t100_Subcortical_grey_matter_volume_PermDx.csv]

Group 1	Group 2	Sample size G1	Sample size G2	Median centile G1	Median centile G2	P uncorrected	Cohens D lower CI	Cohens D upper CI	Cohens D	Mean group difference	P corrected (BH-FDR)	Sex	Median group difference
CN	ABNORMAL VENTRICAL	38231	73	0.496	0.385	0.11879	0.415	-0.044	0.185	0.053	0.2194	Female	0.111
CN	AD	38231	529	0.496	0.179	0.0002	0.929	0.757	0.843	0.242	0.0007	Female	0.317
CN	ADHD	38231	329	0.496	0.527	0.32097	0.053	-0.164	-0.055	-0.016	0.4818	Female	-0.031
CN	Anorexia/Bulima	38231	105	0.496	0.525	0.9969	0.192	-0.191	0	0	1	Female	-0.029
CN	Anxiety/Phobia	38231	1039	0.496	0.477	0.11999	0.11	-0.013	0.048	0.014	0.2205	Female	0.019
CN	ASD	38231	378	0.496	0.448	0.0164	0.23	0.028	0.129	0.037	0.0384	Female	0.048
CN	Attention & Learning difficulty	38231	99	0.496	0.181	0.0002	0.902	0.507	0.704	0.202	0.0007	Female	0.315
CN	BD	38231	111	0.496	0.549	0.88711	0.174	-0.199	-0.012	-0.004	1	Female	-0.054
CN	Chronic Pain	38231	63	0.496	0.521	0.9653	0.244	-0.25	-0.003	-0.001	1	Female	-0.025
CN	EMCI	38231	139	0.496	0.449	0.15458	0.286	-0.047	0.12	0.034	0.2713	Female	0.047
CN	LMCI	38231	216	0.496	0.258	0.0002	0.692	0.424	0.558	0.16	0.0007	Female	0.238
CN	MCI	38231	253	0.496	0.355	0.0002	0.47	0.223	0.347	0.1	0.0007	Female	0.141
CN	MCI-Risk	38231	0	0.496	NA	1	NaN	NaN	NaN	NaN	1	Female	NA
CN	MDD	38231	3461	0.496	0.492	0.51015	0.046	-0.023	0.011	0.003	0.684	Female	0.004
CN	ND	38231	100	0.496	0.212	0.0002	0.943	0.551	0.747	0.215	0.0007	Female	0.283
CN	OCD	38231	74	0.496	0.47	0.94591	0.237	-0.219	0.009	0.003	1	Female	0.026
CN	Other	38231	117	0.496	0.395	0.0168	0.403	0.04	0.222	0.064	0.039	Female	0.101
CN	OTHER	38231	56	0.496	0.185	0.0002	1.023	0.499	0.761	0.219	0.0007	Female	0.311
CN	Other Psychiatric	38231	111	0.496	0.474	0.22218	0.302	-0.071	0.115	0.033	0.3714	Female	0.022
CN	PD	38231	67	0.496	0.635	0.0056	-0.099	-0.578	-0.338	-0.097	0.014	Female	-0.139
CN	SAD	38231	150	0.496	0.483	0.23938	0.259	-0.062	0.098	0.028	0.3906	Female	0.013
CN	Schizoaffective Disorder	38231	53	0.496	0.236	0.0002	0.97	0.431	0.7	0.201	0.0007	Female	0.26
CN	SCZ	38231	315	0.496	0.351	0.0002	0.443	0.221	0.332	0.095	0.0007	Female	0.145
CN	SCZ-Relative	38231	138	0.496	0.373	0.0312	0.354	0.02	0.187	0.054	0.0656	Female	0.123
CN	SMC	38231	59	0.496	0.477	0.64394	0.314	-0.197	0.058	0.017	0.816	Female	0.019
CN	SPECIFIC PHOBIA	38231	159	0.496	0.425	0.0278	0.33	0.018	0.174	0.05	0.0599	Female	0.071
ABNORMAL VENTRICAL	AD	73	529	0.385	0.179	0.0002	0.996	0.498	0.747	0.188	0.0007	Female	0.205
ABNORMAL VENTRICAL	ADHD	73	329	0.385	0.527	0.06599	0.014	-0.496	-0.241	-0.069	0.1294	Female	-0.142
ABNORMAL VENTRICAL	Anorexia/Bulima	73	105	0.385	0.525	0.22418	0.116	-0.487	-0.185	-0.053	0.3729	Female	-0.14
ABNORMAL VENTRICAL	Anxiety/Phobia	73	1039	0.385	0.477	0.26957	0.1	-0.375	-0.137	-0.039	0.4262	Female	-0.092
ABNORMAL VENTRICAL	ASD	73	378	0.385	0.448	0.69333	0.202	-0.301	-0.05	-0.016	0.8569	Female	-0.063
ABNORMAL VENTRICAL	Attention & Learning difficulty	73	99	0.385	0.181	0.0014	0.832	0.213	0.523	0.149	0.0039	Female	0.204
ABNORMAL VENTRICAL	BD	73	111	0.385	0.549	0.21298	0.107	-0.489	-0.191	-0.057	0.3594	Female	-0.165
ABNORMAL VENTRICAL	Chronic Pain	73	63	0.385	0.521	0.28757	0.158	-0.523	-0.182	-0.054	0.4466	Female	-0.137
ABNORMAL VENTRICAL	EMCI	73	139	0.385	0.449	0.61494	0.216	-0.354	-0.069	-0.019	0.8024	Female	-0.065
ABNORMAL VENTRICAL	LMCI	73	216	0.385	0.258	0.0056	0.65	0.114	0.382	0.107	0.014	Female	0.126
ABNORMAL VENTRICAL	MCI	73	253	0.385	0.355	0.24038	0.417	-0.106	0.155	0.046	0.3906	Female	0.03
ABNORMAL VENTRICAL	MCI-Risk	73	0	0.385	NA	1	NaN	NaN	NaN	NaN	1	Female	NA
ABNORMAL VENTRICAL	MDD	73	3461	0.385	0.492	0.14059	0.059	-0.404	-0.173	-0.05	0.2518	Female	-0.107
ABNORMAL VENTRICAL	ND	73	100	0.385	0.212	0.0006	0.888	0.268	0.578	0.161	0.0018	Female	0.172
ABNORMAL VENTRICAL	OCD	73	74	0.385	0.47	0.29377	0.152	-0.502	-0.175	-0.051	0.4486	Female	-0.085
ABNORMAL VENTRICAL	Other	73	117	0.385	0.395	0.79992	0.331	-0.257	0.037	0.011	0.939	Female	-0.01
ABNORMAL VENTRICAL	OTHER	73	56	0.385	0.185	0.001	0.937	0.219	0.578	0.165	0.003	Female	0.2
ABNORMAL VENTRICAL	Other Psychiatric	73	111	0.385	0.474	0.62014	0.225	-0.369	-0.072	-0.02	0.8032	Female	-0.089
ABNORMAL VENTRICAL	PD	73	67	0.385	0.635	0.0012	-0.205	-0.886	-0.545	-0.15	0.0035	Female	-0.25
ABNORMAL VENTRICAL	SAD	73	150	0.385	0.483	0.52215	0.191	-0.372	-0.091	-0.025	0.6969	Female	-0.098
ABNORMAL VENTRICAL	Schizoaffective Disorder	73	53	0.385	0.236	0.0018	0.923	0.195	0.559	0.148	0.0049	Female	0.149
ABNORMAL VENTRICAL	SCZ	73	315	0.385	0.351	0.27937	0.396	-0.115	0.14	0.042	0.4378	Female	0.034
ABNORMAL VENTRICAL	SCZ-Relative	73	138	0.385	0.373	0.9933	0.287	-0.283	0.002	0.001	1	Female	0.012
ABNORMAL VENTRICAL	SMC	73	59	0.385	0.477	0.43256	0.21	-0.483	-0.136	-0.036	0.6039	Female	-0.092
ABNORMAL VENTRICAL	SPECIFIC PHOBIA	73	159	0.385	0.425	0.94991	0.268	-0.289	-0.011	-0.003	1	Female	-0.04
AD	ADHD	529	329	0.179	0.527	0.0002	-0.837	-1.127	-0.982	-0.258	0.0007	Female	-0.347
AD	Anorexia/Bulima	529	105	0.179	0.525	0.0002	-0.739	-1.172	-0.955	-0.242	0.0007	Female	-0.346
AD	Anxiety/Phobia	529	1039	0.179	0.477	0.0002	-0.724	-0.942	-0.833	-0.228	0.0007	Female	-0.297
AD	ASD	529	378	0.179	0.448	0.0002	-0.583	-0.856	-0.719	-0.205	0.0007	Female	-0.268
AD	Attention & Learning difficulty	529	99	0.179	0.181	0.15378	0.059	-0.371	-0.156	-0.039	0.2712	Female	-0.001
AD	BD	529	111	0.179	0.549	0.0002	-0.744	-1.167	-0.956	-0.245	0.0007	Female	-0.37
AD	Chronic Pain	529	63	0.179	0.521	0.0002	-0.692	-1.226	-0.959	-0.243	0.0007	Female	-0.342
AD	EMCI	529	139	0.179	0.449	0.0002	-0.637	-1.022	-0.83	-0.207	0.0007	Female	-0.27
AD	LMCI	529	216	0.179	0.258	0.0004	-0.159	-0.478	-0.319	-0.081	0.0013	Female	-0.079
AD	MCI	529	253	0.179	0.355	0.0002	-0.383	-0.687	-0.535	-0.142	0.0007	Female	-0.175
AD	MCI-Risk	529	0	0.179	NA	1	NaN	NaN	NaN	NaN	1	Female	NA
AD	MDD	529	3461	0.179	0.492	0.0002	-0.746	-0.933	-0.839	-0.238	0.0007	Female	-0.313
AD	ND	529	100	0.179	0.212	0.32117	0.106	-0.322	-0.108	-0.027	0.4818	Female	-0.033
AD	OCD	529	74	0.179	0.47	0.0002	-0.7	-1.199	-0.95	-0.239	0.0007	Female	-0.291
AD	Other	529	117	0.179	0.395	0.0002	-0.5	-0.909	-0.704	-0.178	0.0007	Female	-0.215
AD	OTHER	529	56	0.179	0.185	0.49335	0.184	-0.369	-0.092	-0.023	0.6701	Female	-0.006
AD	Other Psychiatric	529	111	0.179	0.474	0.0002	-0.622	-1.042	-0.832	-0.209	0.0007	Female	-0.295
AD	PD	529	67	0.179	0.635	0.0002	-1.101	-1.634	-1.368	-0.339	0.0007	Female	-0.455
AD	SAD	529	150	0.179	0.483	0.0002	-0.663	-1.037	-0.85	-0.213	0.0007	Female	-0.304
AD	Schizoaffective Disorder	529	53	0.179	0.236	0.24838	0.117	-0.449	-0.166	-0.041	0.3981	Female	-0.056
AD	SCZ	529	315	0.179	0.351	0.0002	-0.401	-0.686	-0.543	-0.146	0.0007	Female	-0.172
AD	SCZ-Relative	529	138	0.179	0.373	0.0002	-0.533	-0.916	-0.724	-0.188	0.0007	Female	-0.193
AD	SMC	529	59	0.179	0.477	0.0002	-0.642	-1.192	-0.917	-0.225	0.0007	Female	-0.297
AD	SPECIFIC PHOBIA	529	159	0.179	0.425	0.0002	-0.56	-0.923	-0.742	-0.192	0.0007	Female	-0.246
ADHD	Anorexia/Bulima	329	105	0.527	0.525	0.62334	0.276	-0.164	0.056	0.016	0.8044	Female	0.002
ADHD	Anxiety/Phobia	329	1039	0.527	0.477	0.09999	0.228	-0.02	0.104	0.03	0.1897	Female	0.05
ADHD	ASD	329	378	0.527	0.448	0.0246	0.319	0.022	0.171	0.053	0.0536	Female	0.079
ADHD	Attention & Learning difficulty	329	99	0.527	0.181	0.0002	0.998	0.536	0.767	0.218	0.0007	Female	0.346
ADHD	BD	329	111	0.527	0.549	0.69093	0.258	-0.173	0.042	0.012	0.8569	Female	-0.023
ADHD	Chronic Pain	329	63	0.527	0.521	0.70333	0.322	-0.219	0.052	0.015	0.8632	Female	0.006
ADHD	EMCI	329	139	0.527	0.449	0.07619	0.379	-0.019	0.18	0.05	0.1478	Female	0.078
ADHD	LMCI	329	216	0.527	0.258	0.0002	0.801	0.449	0.625	0.176	0.0007	Female	0.269
ADHD	MCI	329	253	0.527	0.355	0.0002	0.561	0.229	0.395	0.115	0.0007	Female	0.172
ADHD	MCI-Risk	329	0	0.527	NA	1	NaN	NaN	NaN	NaN	1	Female	NA
ADHD	MDD	329	3461	0.527	0.492	0.25657	0.179	-0.047	0.066	0.019	0.4094	Female	0.035
ADHD	ND	329	100	0.527	0.212	0.0002	1.048	0.586	0.817	0.23	0.0007	Female	0.314
ADHD	OCD	329	74	0.527	0.47	0.62014	0.317	-0.189	0.064	0.018	0.8032	Female	0.057
ADHD	Other	329	117	0.527	0.395	0.0092	0.493	0.068	0.28	0.08	0.0226	Female	0.132
ADHD	OTHER	329	56	0.527	0.185	0.0002	1.114	0.533	0.824	0.234	0.0007	Female	0.342
ADHD	Other Psychiatric	329	111	0.527	0.474	0.10299	0.39	-0.042	0.174	0.049	0.1937	Female	0.053
ADHD	PD	329	67	0.527	0.635	0.0284	-0.025	-0.554	-0.29	-0.081	0.0608	Female	-0.108
ADHD	SAD	329	150	0.527	0.483	0.11339	0.351	-0.036	0.157	0.044	0.2117	Female	0.044
ADHD	Schizoaffective Disorder	329	53	0.527	0.236	0.0002	1.077	0.485	0.781	0.217	0.0007	Female	0.291
ADHD	SCZ	329	315	0.527	0.351	0.0002	0.534	0.222	0.378	0.111	0.0007	Female	0.176
ADHD	SCZ-Relative	329	138	0.527	0.373	0.0202	0.439	0.039	0.239	0.07	0.0454	Female	0.154
ADHD	SMC	329	59	0.527	0.477	0.40216	0.395	-0.161	0.117	0.033	0.5738	Female	0.05
ADHD	SPECIFIC PHOBIA	329	159	0.527	0.425	0.0156	0.418	0.038	0.228	0.066	0.037	Female	0.102
Anorexia/Bulima	Anxiety/Phobia	105	1039	0.525	0.477	0.64114	0.249	-0.153	0.048	0.014	0.816	Female	0.049
Anorexia/Bulima	ASD	105	378	0.525	0.448	0.29197	0.332	-0.101	0.116	0.037	0.4486	Female	0.078
Anorexia/Bulima	Attention & Learning difficulty	105	99	0.525	0.181	0.0002	1.003	0.433	0.718	0.202	0.0007	Female	0.345
Anorexia/Bulima	BD	105	111	0.525	0.549	0.92291	0.256	-0.281	-0.013	-0.004	1	Female	-0.024
Anorexia/Bulima	Chronic Pain	105	63	0.525	0.521	0.9773	0.311	-0.318	-0.003	-0.001	1	Female	0.004
Anorexia/Bulima	EMCI	105	139	0.525	0.449	0.32857	0.381	-0.128	0.126	0.034	0.4887	Female	0.076
Anorexia/Bulima	LMCI	105	216	0.525	0.258	0.0002	0.814	0.337	0.575	0.16	0.0007	Female	0.267
Anorexia/Bulima	MCI	105	253	0.525	0.355	0.007	0.566	0.107	0.336	0.1	0.0173	Female	0.17
Anorexia/Bulima	MCI-Risk	105	0	0.525	NA	1	NaN	NaN	NaN	NaN	1	Female	NA
Anorexia/Bulima	MDD	105	3461	0.525	0.492	0.90691	0.205	-0.183	0.011	0.003	1	Female	0.033
Anorexia/Bulima	ND	105	100	0.525	0.212	0.0002	1.061	0.49	0.776	0.214	0.0007	Female	0.313
Anorexia/Bulima	OCD	105	74	0.525	0.47	0.93311	0.308	-0.291	0.009	0.002	1	Female	0.055
Anorexia/Bulima	Other	105	117	0.525	0.395	0.08639	0.493	-0.039	0.227	0.064	0.1657	Female	0.13
Anorexia/Bulima	OTHER	105	56	0.525	0.185	0.0002	1.114	0.439	0.777	0.218	0.0007	Female	0.34
Anorexia/Bulima	Other Psychiatric	105	111	0.525	0.474	0.37976	0.389	-0.149	0.12	0.033	0.5531	Female	0.051
Anorexia/Bulima	PD	105	67	0.525	0.635	0.0224	-0.045	-0.667	-0.356	-0.097	0.0491	Female	-0.109
Anorexia/Bulima	SAD	105	150	0.525	0.483	0.41556	0.354	-0.148	0.103	0.028	0.5881	Female	0.042
Anorexia/Bulima	Schizoaffective Disorder	105	53	0.525	0.236	0.0002	1.105	0.418	0.762	0.201	0.0007	Female	0.289
Anorexia/Bulima	SCZ	105	315	0.525	0.351	0.0064	0.542	0.097	0.32	0.095	0.0159	Female	0.174
Anorexia/Bulima	SCZ-Relative	105	138	0.525	0.373	0.15598	0.438	-0.074	0.182	0.054	0.2724	Female	0.153
Anorexia/Bulima	SMC	105	59	0.525	0.477	0.70973	0.384	-0.259	0.063	0.017	0.868	Female	0.049
Anorexia/Bulima	SPECIFIC PHOBIA	105	159	0.525	0.425	0.16998	0.42	-0.076	0.172	0.05	0.291	Female	0.1
Anxiety/Phobia	ASD	1039	378	0.477	0.448	0.18978	0.196	-0.04	0.078	0.023	0.3234	Female	0.029
Anxiety/Phobia	Attention & Learning difficulty	1039	99	0.477	0.181	0.0002	0.868	0.452	0.66	0.189	0.0007	Female	0.296
Anxiety/Phobia	BD	1039	111	0.477	0.549	0.54715	0.135	-0.257	-0.061	-0.017	0.7275	Female	-0.073
Anxiety/Phobia	Chronic Pain	1039	63	0.477	0.521	0.68753	0.203	-0.306	-0.051	-0.015	0.8569	Female	-0.045
Anxiety/Phobia	EMCI	1039	139	0.477	0.449	0.41736	0.25	-0.105	0.072	0.021	0.5883	Female	0.027
Anxiety/Phobia	LMCI	1039	216	0.477	0.258	0.0002	0.663	0.366	0.515	0.146	0.0007	Female	0.218
Anxiety/Phobia	MCI	1039	253	0.477	0.355	0.0002	0.435	0.159	0.297	0.086	0.0007	Female	0.122
Anxiety/Phobia	MCI-Risk	1039	0	0.477	NA	1	NaN	NaN	NaN	NaN	1	Female	NA
Anxiety/Phobia	MDD	1039	3461	0.477	0.492	0.30397	0.033	-0.106	-0.037	-0.011	0.4599	Female	-0.015
Anxiety/Phobia	ND	1039	100	0.477	0.212	0.0002	0.912	0.497	0.705	0.201	0.0007	Female	0.264
Anxiety/Phobia	OCD	1039	74	0.477	0.47	0.74353	0.197	-0.276	-0.04	-0.011	0.8938	Female	0.007
Anxiety/Phobia	Other	1039	117	0.477	0.395	0.06679	0.366	-0.017	0.175	0.05	0.1302	Female	0.082
Anxiety/Phobia	OTHER	1039	56	0.477	0.185	0.0002	0.987	0.445	0.716	0.205	0.0007	Female	0.291
Anxiety/Phobia	Other Psychiatric	1039	111	0.477	0.474	0.49635	0.264	-0.128	0.068	0.019	0.6701	Female	0.003
Anxiety/Phobia	PD	1039	67	0.477	0.635	0.003	-0.142	-0.638	-0.39	-0.111	0.0081	Female	-0.158
Anxiety/Phobia	SAD	1039	150	0.477	0.483	0.55234	0.222	-0.121	0.051	0.014	0.7316	Female	-0.007
Anxiety/Phobia	Schizoaffective Disorder	1039	53	0.477	0.236	0.0002	0.938	0.383	0.661	0.187	0.0007	Female	0.241
Anxiety/Phobia	SCZ	1039	315	0.477	0.351	0.0002	0.408	0.154	0.281	0.082	0.0007	Female	0.126
Anxiety/Phobia	SCZ-Relative	1039	138	0.477	0.373	0.12519	0.316	-0.039	0.138	0.04	0.2289	Female	0.104
Anxiety/Phobia	SMC	1039	59	0.477	0.477	0.93131	0.273	-0.252	0.01	0.003	1	Female	0
Anxiety/Phobia	SPECIFIC PHOBIA	1039	159	0.477	0.425	0.13819	0.293	-0.041	0.126	0.036	0.2487	Female	0.051
ASD	Attention & Learning difficulty	378	99	0.448	0.181	0.0002	0.74	0.292	0.516	0.165	0.0007	Female	0.267
ASD	BD	378	111	0.448	0.549	0.23718	0.086	-0.338	-0.126	-0.041	0.3906	Female	-0.102
ASD	Chronic Pain	378	63	0.448	0.521	0.39736	0.151	-0.384	-0.117	-0.038	0.5693	Female	-0.074
ASD	EMCI	378	139	0.448	0.449	0.93511	0.186	-0.204	-0.009	-0.003	1	Female	-0.002
ASD	LMCI	378	216	0.448	0.258	0.0002	0.564	0.226	0.395	0.123	0.0007	Female	0.189
ASD	MCI	378	253	0.448	0.355	0.0172	0.356	0.036	0.196	0.063	0.0397	Female	0.093
ASD	MCI-Risk	378	0	0.448	NA	1	NaN	NaN	NaN	NaN	1	Female	NA
ASD	MDD	378	3461	0.448	0.492	0.0348	-0.009	-0.222	-0.115	-0.034	0.0723	Female	-0.044
ASD	ND	378	100	0.448	0.212	0.0002	0.781	0.334	0.557	0.177	0.0007	Female	0.235
ASD	OCD	378	74	0.448	0.47	0.39376	0.143	-0.357	-0.107	-0.035	0.5679	Female	-0.022
ASD	Other	378	117	0.448	0.395	0.43356	0.291	-0.124	0.084	0.027	0.6039	Female	0.053
ASD	OTHER	378	56	0.448	0.185	0.0002	0.844	0.276	0.56	0.181	0.0007	Female	0.262
ASD	Other Psychiatric	378	111	0.448	0.474	0.89591	0.2	-0.225	-0.013	-0.004	1	Female	-0.026
ASD	PD	378	67	0.448	0.635	0.0034	-0.158	-0.682	-0.42	-0.134	0.009	Female	-0.187
ASD	SAD	378	150	0.448	0.483	0.77432	0.161	-0.218	-0.028	-0.009	0.9158	Female	-0.036
ASD	Schizoaffective Disorder	378	53	0.448	0.236	0.0006	0.805	0.224	0.514	0.164	0.0018	Female	0.212
ASD	SCZ	378	315	0.448	0.351	0.0164	0.333	0.033	0.183	0.058	0.0384	Female	0.097
ASD	SCZ-Relative	378	138	0.448	0.373	0.61114	0.247	-0.144	0.052	0.017	0.8004	Female	0.075
ASD	SMC	378	59	0.448	0.477	0.64274	0.211	-0.339	-0.064	-0.02	0.816	Female	-0.029
ASD	SPECIFIC PHOBIA	378	159	0.448	0.425	0.67013	0.226	-0.145	0.04	0.013	0.8401	Female	0.023
Attention & Learning difficulty	BD	99	111	0.181	0.549	0.0002	-0.427	-0.989	-0.708	-0.206	0.0007	Female	-0.369
Attention & Learning difficulty	Chronic Pain	99	63	0.181	0.521	0.0002	-0.376	-1.031	-0.703	-0.203	0.0007	Female	-0.341
Attention & Learning difficulty	EMCI	99	139	0.181	0.449	0.0002	-0.358	-0.888	-0.623	-0.168	0.0007	Female	-0.269
Attention & Learning difficulty	LMCI	99	216	0.181	0.258	0.21078	0.087	-0.391	-0.152	-0.042	0.3574	Female	-0.078
Attention & Learning difficulty	MCI	99	253	0.181	0.355	0.0034	-0.113	-0.582	-0.348	-0.103	0.009	Female	-0.174
Attention & Learning difficulty	MCI-Risk	99	0	0.181	NA	1	NaN	NaN	NaN	NaN	1	Female	NA
Attention & Learning difficulty	MDD	99	3461	0.181	0.492	0.0002	-0.488	-0.889	-0.689	-0.199	0.0007	Female	-0.311
Attention & Learning difficulty	ND	99	100	0.181	0.212	0.76112	0.324	-0.235	0.044	0.012	0.9077	Female	-0.032
Attention & Learning difficulty	OCD	99	74	0.181	0.47	0.0004	-0.393	-1.018	-0.705	-0.2	0.0013	Female	-0.289
Attention & Learning difficulty	Other	99	117	0.181	0.395	0.0002	-0.223	-0.769	-0.496	-0.139	0.0007	Female	-0.214
Attention & Learning difficulty	OTHER	99	56	0.181	0.185	0.73853	0.388	-0.273	0.058	0.016	0.8908	Female	-0.005
Attention & Learning difficulty	Other Psychiatric	99	111	0.181	0.474	0.0002	-0.338	-0.896	-0.617	-0.169	0.0007	Female	-0.293
Attention & Learning difficulty	PD	99	67	0.181	0.635	0.0002	-0.769	-1.438	-1.104	-0.3	0.0007	Female	-0.454
Attention & Learning difficulty	SAD	99	150	0.181	0.483	0.0002	-0.379	-0.901	-0.64	-0.174	0.0007	Female	-0.303
Attention & Learning difficulty	Schizoaffective Disorder	99	53	0.181	0.236	0.9677	0.332	-0.341	-0.005	-0.001	1	Female	-0.055
Attention & Learning difficulty	SCZ	99	315	0.181	0.351	0.0008	-0.131	-0.587	-0.359	-0.107	0.0024	Female	-0.17
Attention & Learning difficulty	SCZ-Relative	99	138	0.181	0.373	0.0004	-0.241	-0.768	-0.505	-0.149	0.0013	Female	-0.192
Attention & Learning difficulty	SMC	99	59	0.181	0.477	0.0002	-0.369	-1.037	-0.703	-0.186	0.0007	Female	-0.296
Attention & Learning difficulty	SPECIFIC PHOBIA	99	159	0.181	0.425	0.0002	-0.27	-0.783	-0.527	-0.152	0.0007	Female	-0.245
BD	Chronic Pain	111	63	0.549	0.521	0.9737	0.32	-0.303	0.009	0.003	1	Female	0.028
BD	EMCI	111	139	0.549	0.449	0.29237	0.387	-0.115	0.136	0.038	0.4486	Female	0.1
BD	LMCI	111	216	0.549	0.258	0.0002	0.81	0.342	0.576	0.164	0.0007	Female	0.291
BD	MCI	111	253	0.549	0.355	0.0052	0.568	0.118	0.343	0.103	0.0133	Female	0.195
BD	MCI-Risk	111	0	0.549	NA	1	NaN	NaN	NaN	NaN	1	Female	NA
BD	MDD	111	3461	0.549	0.492	0.81492	0.213	-0.165	0.024	0.007	0.9535	Female	0.057
BD	ND	111	100	0.549	0.212	0.0002	1.044	0.481	0.762	0.218	0.0007	Female	0.337
BD	OCD	111	74	0.549	0.47	0.89091	0.317	-0.275	0.021	0.006	1	Female	0.079
BD	Other	111	117	0.549	0.395	0.08099	0.495	-0.029	0.233	0.067	0.1562	Female	0.155
BD	OTHER	111	56	0.549	0.185	0.0002	1.092	0.424	0.758	0.222	0.0007	Female	0.364
BD	Other Psychiatric	111	111	0.549	0.474	0.35176	0.394	-0.136	0.129	0.037	0.5188	Female	0.076
BD	PD	111	67	0.549	0.635	0.0368	-0.022	-0.636	-0.329	-0.094	0.076	Female	-0.085
BD	SAD	111	150	0.549	0.483	0.35896	0.36	-0.134	0.113	0.032	0.5272	Female	0.066
BD	Schizoaffective Disorder	111	53	0.549	0.236	0.0002	1.078	0.399	0.738	0.205	0.0007	Female	0.314
BD	SCZ	111	315	0.549	0.351	0.0042	0.545	0.109	0.327	0.099	0.0109	Female	0.198
BD	SCZ-Relative	111	138	0.549	0.373	0.13579	0.441	-0.062	0.19	0.057	0.2469	Female	0.177
BD	SMC	111	59	0.549	0.477	0.66253	0.391	-0.245	0.073	0.02	0.8335	Female	0.073
BD	SPECIFIC PHOBIA	111	159	0.549	0.425	0.14399	0.424	-0.064	0.18	0.054	0.2565	Female	0.124
Chronic Pain	EMCI	63	139	0.521	0.449	0.39236	0.428	-0.171	0.128	0.035	0.5679	Female	0.072
Chronic Pain	LMCI	63	216	0.521	0.258	0.0002	0.857	0.285	0.571	0.161	0.0007	Female	0.263
Chronic Pain	MCI	63	253	0.521	0.355	0.0196	0.612	0.056	0.334	0.101	0.0447	Female	0.167
Chronic Pain	MCI-Risk	63	0	0.521	NA	1	NaN	NaN	NaN	NaN	1	Female	NA
Chronic Pain	MDD	63	3461	0.521	0.492	0.92051	0.264	-0.235	0.014	0.004	1	Female	0.029
Chronic Pain	ND	63	100	0.521	0.212	0.0002	1.091	0.434	0.763	0.215	0.0007	Female	0.309
Chronic Pain	OCD	63	74	0.521	0.47	0.94251	0.351	-0.327	0.012	0.003	1	Female	0.051
Chronic Pain	Other	63	117	0.521	0.395	0.14719	0.535	-0.084	0.225	0.065	0.2609	Female	0.127
Chronic Pain	OTHER	63	56	0.521	0.185	0.0004	1.13	0.377	0.754	0.219	0.0013	Female	0.336
Chronic Pain	Other Psychiatric	63	111	0.521	0.474	0.45675	0.433	-0.19	0.121	0.034	0.6295	Female	0.047
Chronic Pain	PD	63	67	0.521	0.635	0.05079	0.005	-0.694	-0.344	-0.096	0.1023	Female	-0.113
Chronic Pain	SAD	63	150	0.521	0.483	0.47395	0.401	-0.191	0.105	0.029	0.6473	Female	0.038
Chronic Pain	Schizoaffective Disorder	63	53	0.521	0.236	0.0002	1.135	0.371	0.753	0.202	0.0007	Female	0.286
Chronic Pain	SCZ	63	315	0.521	0.351	0.0214	0.59	0.046	0.318	0.096	0.0475	Female	0.17
Chronic Pain	SCZ-Relative	63	138	0.521	0.373	0.23478	0.481	-0.12	0.18	0.055	0.3887	Female	0.149
Chronic Pain	SMC	63	59	0.521	0.477	0.73453	0.424	-0.293	0.065	0.018	0.889	Female	0.045
Chronic Pain	SPECIFIC PHOBIA	63	159	0.521	0.425	0.24638	0.465	-0.122	0.172	0.051	0.3967	Female	0.096
EMCI	LMCI	139	216	0.449	0.258	0.0002	0.682	0.249	0.465	0.126	0.0007	Female	0.191
EMCI	MCI	139	253	0.449	0.355	0.0294	0.435	0.019	0.227	0.065	0.0622	Female	0.095
EMCI	MCI-Risk	139	0	0.449	NA	1	NaN	NaN	NaN	NaN	1	Female	NA
EMCI	MDD	139	3461	0.449	0.492	0.21478	0.062	-0.277	-0.108	-0.031	0.3607	Female	-0.043
EMCI	ND	139	100	0.449	0.212	0.0002	0.945	0.414	0.68	0.18	0.0007	Female	0.237
EMCI	OCD	139	74	0.449	0.47	0.41956	0.166	-0.401	-0.118	-0.032	0.5891	Female	-0.021
EMCI	Other	139	117	0.449	0.395	0.37156	0.356	-0.138	0.109	0.029	0.5434	Female	0.055
EMCI	OTHER	139	56	0.449	0.185	0.0002	1.01	0.371	0.691	0.184	0.0007	Female	0.264
EMCI	Other Psychiatric	139	111	0.449	0.474	0.9595	0.246	-0.255	-0.005	-0.001	1	Female	-0.025
EMCI	PD	139	67	0.449	0.635	0.0016	-0.208	-0.803	-0.505	-0.132	0.0045	Female	-0.185
EMCI	SAD	139	150	0.449	0.483	0.83892	0.209	-0.255	-0.023	-0.006	0.9783	Female	-0.034
EMCI	Schizoaffective Disorder	139	53	0.449	0.236	0.0002	0.988	0.338	0.663	0.167	0.0007	Female	0.214
EMCI	SCZ	139	315	0.449	0.351	0.0388	0.41	0.009	0.21	0.061	0.0796	Female	0.098
EMCI	SCZ-Relative	139	138	0.449	0.373	0.57434	0.305	-0.168	0.068	0.019	0.7579	Female	0.077
EMCI	SMC	139	59	0.449	0.477	0.65753	0.237	-0.376	-0.069	-0.018	0.8302	Female	-0.027
EMCI	SPECIFIC PHOBIA	139	159	0.449	0.425	0.63494	0.284	-0.173	0.056	0.016	0.816	Female	0.024
LMCI	MCI	216	253	0.258	0.355	0.0274	-0.026	-0.391	-0.209	-0.061	0.0594	Female	-0.096
LMCI	MCI-Risk	216	0	0.258	NA	1	NaN	NaN	NaN	NaN	1	Female	NA
LMCI	MDD	216	3461	0.258	0.492	0.0002	-0.406	-0.682	-0.544	-0.157	0.0007	Female	-0.234
LMCI	ND	216	100	0.258	0.212	0.09319	0.437	-0.04	0.198	0.054	0.1778	Female	0.046
LMCI	OCD	216	74	0.258	0.47	0.0002	-0.296	-0.834	-0.565	-0.158	0.0007	Female	-0.212
LMCI	Other	216	117	0.258	0.395	0.0038	-0.121	-0.576	-0.348	-0.096	0.01	Female	-0.136
LMCI	OTHER	216	56	0.258	0.185	0.16498	0.507	-0.085	0.211	0.058	0.2853	Female	0.073
LMCI	Other Psychiatric	216	111	0.258	0.474	0.0004	-0.232	-0.697	-0.464	-0.127	0.0013	Female	-0.216
LMCI	PD	216	67	0.258	0.635	0.0002	-0.661	-1.234	-0.947	-0.257	0.0007	Female	-0.376
LMCI	SAD	216	150	0.258	0.483	0.0004	-0.273	-0.697	-0.485	-0.132	0.0013	Female	-0.225
LMCI	Schizoaffective Disorder	216	53	0.258	0.236	0.33437	0.456	-0.148	0.154	0.041	0.4952	Female	0.023
LMCI	SCZ	216	315	0.258	0.351	0.013	-0.047	-0.396	-0.221	-0.065	0.0313	Female	-0.093
LMCI	SCZ-Relative	216	138	0.258	0.373	0.0012	-0.155	-0.587	-0.371	-0.106	0.0035	Female	-0.114
LMCI	SMC	216	59	0.258	0.477	0.0008	-0.244	-0.829	-0.536	-0.143	0.0024	Female	-0.218
LMCI	SPECIFIC PHOBIA	216	159	0.258	0.425	0.0002	-0.181	-0.595	-0.388	-0.11	0.0007	Female	-0.167
MCI	MCI-Risk	253	0	0.355	NA	1	NaN	NaN	NaN	NaN	1	Female	NA
MCI	MDD	253	3461	0.355	0.492	0.0002	-0.204	-0.46	-0.332	-0.096	0.0007	Female	-0.137
MCI	ND	253	100	0.355	0.212	0.0004	0.627	0.159	0.393	0.115	0.0013	Female	0.142
MCI	OCD	253	74	0.355	0.47	0.0184	-0.065	-0.587	-0.326	-0.097	0.0422	Female	-0.115
MCI	Other	253	117	0.355	0.395	0.27457	0.098	-0.342	-0.122	-0.036	0.4322	Female	-0.04
MCI	OTHER	253	56	0.355	0.185	0.0046	0.692	0.108	0.4	0.119	0.0119	Female	0.17
MCI	Other Psychiatric	253	111	0.355	0.474	0.05099	-0.003	-0.453	-0.228	-0.067	0.1023	Female	-0.119
MCI	PD	253	67	0.355	0.635	0.0002	-0.398	-0.948	-0.673	-0.197	0.0007	Female	-0.28
MCI	SAD	253	150	0.355	0.483	0.0152	-0.044	-0.451	-0.247	-0.071	0.0363	Female	-0.129
MCI	Schizoaffective Disorder	253	53	0.355	0.236	0.0204	0.65	0.052	0.351	0.101	0.0456	Female	0.119
MCI	SCZ	253	315	0.355	0.351	0.85931	0.152	-0.18	-0.014	-0.004	0.9987	Female	0.004
MCI	SCZ-Relative	253	138	0.355	0.373	0.16798	0.056	-0.36	-0.152	-0.046	0.289	Female	-0.018
MCI	SMC	253	59	0.355	0.477	0.05279	-0.001	-0.571	-0.286	-0.083	0.1053	Female	-0.122
MCI	SPECIFIC PHOBIA	253	159	0.355	0.425	0.10319	0.033	-0.366	-0.166	-0.05	0.1937	Female	-0.07
MCI-Risk	MDD	0	3461	NA	0.492	1	NaN	NaN	NaN	NaN	1	Female	NA
MCI-Risk	ND	0	100	NA	0.212	1	NaN	NaN	NaN	NaN	1	Female	NA
MCI-Risk	OCD	0	74	NA	0.47	1	NaN	NaN	NaN	NaN	1	Female	NA
MCI-Risk	Other	0	117	NA	0.395	1	NaN	NaN	NaN	NaN	1	Female	NA
MCI-Risk	OTHER	0	56	NA	0.185	1	NaN	NaN	NaN	NaN	1	Female	NA
MCI-Risk	Other Psychiatric	0	111	NA	0.474	1	NaN	NaN	NaN	NaN	1	Female	NA
MCI-Risk	PD	0	67	NA	0.635	1	NaN	NaN	NaN	NaN	1	Female	NA
MCI-Risk	SAD	0	150	NA	0.483	1	NaN	NaN	NaN	NaN	1	Female	NA
MCI-Risk	Schizoaffective Disorder	0	53	NA	0.236	1	NaN	NaN	NaN	NaN	1	Female	NA
MCI-Risk	SCZ	0	315	NA	0.351	1	NaN	NaN	NaN	NaN	1	Female	NA
MCI-Risk	SCZ-Relative	0	138	NA	0.373	1	NaN	NaN	NaN	NaN	1	Female	NA
MCI-Risk	SMC	0	59	NA	0.477	1	NaN	NaN	NaN	NaN	1	Female	NA
MCI-Risk	SPECIFIC PHOBIA	0	159	NA	0.425	1	NaN	NaN	NaN	NaN	1	Female	NA
MDD	ND	3461	100	0.492	0.212	0.0002	0.931	0.532	0.732	0.211	0.0007	Female	0.28
MDD	OCD	3461	74	0.492	0.47	0.9753	0.228	-0.233	-0.003	-0.001	1	Female	0.022
MDD	Other	3461	117	0.492	0.395	0.0288	0.394	0.025	0.209	0.06	0.0613	Female	0.097
MDD	OTHER	3461	56	0.492	0.185	0.0002	1.009	0.48	0.745	0.215	0.0007	Female	0.307
MDD	Other Psychiatric	3461	111	0.492	0.474	0.29397	0.293	-0.086	0.103	0.03	0.4486	Female	0.018
MDD	PD	3461	67	0.492	0.635	0.0036	-0.106	-0.59	-0.348	-0.1	0.0095	Female	-0.143
MDD	SAD	3461	150	0.492	0.483	0.30017	0.25	-0.077	0.087	0.025	0.4561	Female	0.009
MDD	Schizoaffective Disorder	3461	53	0.492	0.236	0.0002	0.958	0.414	0.686	0.198	0.0007	Female	0.256
MDD	SCZ	3461	315	0.492	0.351	0.0002	0.433	0.202	0.317	0.092	0.0007	Female	0.141
MDD	SCZ-Relative	3461	138	0.492	0.373	0.0452	0.344	0.004	0.174	0.05	0.0917	Female	0.119
MDD	SMC	3461	59	0.492	0.477	0.71893	0.304	-0.211	0.047	0.014	0.8753	Female	0.015
MDD	SPECIFIC PHOBIA	3461	159	0.492	0.425	0.0434	0.32	0.002	0.161	0.047	0.0886	Female	0.067
ND	OCD	100	74	0.212	0.47	0.0002	-0.451	-1.078	-0.765	-0.212	0.0007	Female	-0.258
ND	Other	100	117	0.212	0.395	0.0004	-0.276	-0.823	-0.549	-0.151	0.0013	Female	-0.182
ND	OTHER	100	56	0.212	0.185	0.91891	0.344	-0.315	0.015	0.004	1	Female	0.027
ND	Other Psychiatric	100	111	0.212	0.474	0.0002	-0.394	-0.953	-0.674	-0.181	0.0007	Female	-0.261
ND	PD	100	67	0.212	0.635	0.0002	-0.841	-1.514	-1.178	-0.312	0.0007	Female	-0.422
ND	SAD	100	150	0.212	0.483	0.0002	-0.434	-0.957	-0.696	-0.186	0.0007	Female	-0.271
ND	Schizoaffective Disorder	100	53	0.212	0.236	0.74973	0.283	-0.389	-0.053	-0.013	0.8981	Female	-0.023
ND	SCZ	100	315	0.212	0.351	0.0012	-0.176	-0.63	-0.403	-0.119	0.0035	Female	-0.139
ND	SCZ-Relative	100	138	0.212	0.373	0.0002	-0.291	-0.818	-0.554	-0.161	0.0007	Female	-0.16
ND	SMC	100	59	0.212	0.477	0.0002	-0.435	-1.105	-0.77	-0.198	0.0007	Female	-0.264
ND	SPECIFIC PHOBIA	100	159	0.212	0.425	0.0002	-0.32	-0.833	-0.577	-0.165	0.0007	Female	-0.213
OCD	Other	74	117	0.47	0.395	0.13739	0.511	-0.077	0.217	0.061	0.2486	Female	0.075
OCD	OTHER	74	56	0.47	0.185	0.0002	1.125	0.399	0.762	0.216	0.0007	Female	0.285
OCD	Other Psychiatric	74	111	0.47	0.474	0.46475	0.407	-0.185	0.111	0.031	0.6372	Female	-0.004
OCD	PD	74	67	0.47	0.635	0.0318	-0.029	-0.701	-0.365	-0.1	0.0664	Female	-0.165
OCD	SAD	74	150	0.47	0.483	0.51055	0.374	-0.186	0.094	0.026	0.684	Female	-0.013
OCD	Schizoaffective Disorder	74	53	0.47	0.236	0.0002	1.127	0.39	0.758	0.199	0.0007	Female	0.234
OCD	SCZ	74	315	0.47	0.351	0.02	0.564	0.054	0.309	0.093	0.0453	Female	0.119
OCD	SCZ-Relative	74	138	0.47	0.373	0.24438	0.456	-0.113	0.172	0.051	0.3953	Female	0.097
OCD	SMC	74	59	0.47	0.477	0.76292	0.399	-0.291	0.054	0.014	0.9077	Female	-0.007
OCD	SPECIFIC PHOBIA	74	159	0.47	0.425	0.23898	0.44	-0.115	0.162	0.047	0.3906	Female	0.045
Other	OTHER	117	56	0.395	0.185	0.0014	0.882	0.23	0.556	0.155	0.0039	Female	0.209
Other	Other Psychiatric	117	111	0.395	0.474	0.40836	0.15	-0.373	-0.112	-0.031	0.5803	Female	-0.079
Other	PD	117	67	0.395	0.635	0.0006	-0.286	-0.903	-0.594	-0.161	0.0018	Female	-0.24
Other	SAD	117	150	0.395	0.483	0.28517	0.112	-0.374	-0.131	-0.036	0.4449	Female	-0.089
Other	Schizoaffective Disorder	117	53	0.395	0.236	0.0014	0.856	0.192	0.524	0.137	0.0039	Female	0.159
Other	SCZ	117	315	0.395	0.351	0.32817	0.32	-0.106	0.107	0.032	0.4887	Female	0.044
Other	SCZ-Relative	117	138	0.395	0.373	0.77492	0.213	-0.282	-0.034	-0.01	0.9158	Female	0.022
Other	SMC	117	59	0.395	0.477	0.26137	0.138	-0.493	-0.178	-0.047	0.4151	Female	-0.082
Other	SPECIFIC PHOBIA	117	159	0.395	0.425	0.68993	0.192	-0.288	-0.048	-0.014	0.8569	Female	-0.03
OTHER	Other Psychiatric	56	111	0.185	0.474	0.0002	-0.35	-1.013	-0.682	-0.185	0.0007	Female	-0.289
OTHER	PD	56	67	0.185	0.635	0.0002	-0.794	-1.571	-1.182	-0.316	0.0007	Female	-0.449
OTHER	SAD	56	150	0.185	0.483	0.0002	-0.389	-1.022	-0.705	-0.19	0.0007	Female	-0.298
OTHER	Schizoaffective Disorder	56	53	0.185	0.236	0.72073	0.311	-0.449	-0.069	-0.017	0.8753	Female	-0.051
OTHER	SCZ	56	315	0.185	0.351	0.0056	-0.124	-0.698	-0.411	-0.123	0.014	Female	-0.166
OTHER	SCZ-Relative	56	138	0.185	0.373	0.0006	-0.238	-0.872	-0.555	-0.165	0.0018	Female	-0.187
OTHER	SMC	56	59	0.185	0.477	0.0002	-0.404	-1.171	-0.788	-0.202	0.0007	Female	-0.291
OTHER	SPECIFIC PHOBIA	56	159	0.185	0.425	0.0006	-0.269	-0.891	-0.58	-0.169	0.0018	Female	-0.24
Other Psychiatric	PD	111	67	0.474	0.635	0.0018	-0.183	-0.803	-0.493	-0.13	0.0049	Female	-0.161
Other Psychiatric	SAD	111	150	0.474	0.483	0.88591	0.228	-0.265	-0.018	-0.005	1	Female	-0.009
Other Psychiatric	Schizoaffective Disorder	111	53	0.474	0.236	0.0002	0.997	0.322	0.66	0.168	0.0007	Female	0.238
Other Psychiatric	SCZ	111	315	0.474	0.351	0.05679	0.429	-0.006	0.211	0.062	0.1126	Female	0.123
Other Psychiatric	SCZ-Relative	111	138	0.474	0.373	0.57814	0.323	-0.18	0.071	0.021	0.76	Female	0.101
Other Psychiatric	SMC	111	59	0.474	0.477	0.70033	0.254	-0.382	-0.064	-0.016	0.8625	Female	-0.003
Other Psychiatric	SPECIFIC PHOBIA	111	159	0.474	0.425	0.64054	0.303	-0.184	0.059	0.017	0.816	Female	0.049
PD	SAD	67	150	0.635	0.483	0.001	0.769	0.183	0.476	0.125	0.003	Female	0.151
PD	Schizoaffective Disorder	67	53	0.635	0.236	0.0002	1.629	0.836	1.232	0.298	0.0007	Female	0.399
PD	SCZ	67	315	0.635	0.351	0.0002	0.92	0.383	0.651	0.193	0.0007	Female	0.284
PD	SCZ-Relative	67	138	0.635	0.373	0.0012	0.819	0.224	0.521	0.151	0.0035	Female	0.262
PD	SMC	67	59	0.635	0.477	0.0106	0.821	0.105	0.463	0.114	0.0258	Female	0.158
PD	SPECIFIC PHOBIA	67	159	0.635	0.425	0.0004	0.809	0.227	0.518	0.147	0.0013	Female	0.21
SAD	Schizoaffective Disorder	150	53	0.483	0.236	0.0002	0.998	0.354	0.676	0.173	0.0007	Female	0.248
SAD	SCZ	150	315	0.483	0.351	0.0216	0.426	0.035	0.23	0.067	0.0477	Female	0.132
SAD	SCZ-Relative	150	138	0.483	0.373	0.44116	0.322	-0.143	0.09	0.026	0.612	Female	0.111
SAD	SMC	150	59	0.483	0.477	0.78932	0.259	-0.347	-0.044	-0.011	0.9297	Female	0.007
SAD	SPECIFIC PHOBIA	150	159	0.483	0.425	0.49555	0.301	-0.147	0.077	0.022	0.6701	Female	0.058
Schizoaffective Disorder	SCZ	53	315	0.236	0.351	0.0118	-0.068	-0.654	-0.361	-0.106	0.0286	Female	-0.115
Schizoaffective Disorder	SCZ-Relative	53	138	0.236	0.373	0.0022	-0.196	-0.843	-0.519	-0.147	0.006	Female	-0.137
Schizoaffective Disorder	SMC	53	59	0.236	0.477	0.0002	-0.419	-1.2	-0.809	-0.184	0.0007	Female	-0.241
Schizoaffective Disorder	SPECIFIC PHOBIA	53	159	0.236	0.425	0.0006	-0.226	-0.86	-0.543	-0.151	0.0018	Female	-0.189
SCZ	SCZ-Relative	315	138	0.351	0.373	0.16258	0.064	-0.338	-0.137	-0.042	0.2825	Female	-0.022
SCZ	SMC	315	59	0.351	0.477	0.05879	0.012	-0.548	-0.268	-0.079	0.1159	Female	-0.126
SCZ	SPECIFIC PHOBIA	315	159	0.351	0.425	0.11879	0.04	-0.343	-0.151	-0.045	0.2194	Female	-0.074
SCZ-Relative	SMC	138	59	0.373	0.477	0.39476	0.177	-0.437	-0.13	-0.037	0.5679	Female	-0.104
SCZ-Relative	SPECIFIC PHOBIA	138	159	0.373	0.425	0.92791	0.216	-0.242	-0.013	-0.004	1	Female	-0.052
SMC	SPECIFIC PHOBIA	59	159	0.477	0.425	0.45735	0.42	-0.182	0.119	0.033	0.6295	Female	0.051
CN	ABNORMAL VENTRICAL	37709	107	0.492	0.553	0.43976	0.115	-0.264	-0.075	-0.021	0.6224	Male	-0.061
CN	AD	37709	458	0.492	0.213	0.0002	0.746	0.562	0.654	0.187	0.0011	Male	0.279
CN	ADHD	37709	885	0.492	0.368	0.0002	0.385	0.251	0.318	0.091	0.0011	Male	0.124
CN	Anorexia/Bulima	37709	3	0.492	0.795	0.23238	0.426	-1.837	-0.706	-0.202	0.3979	Male	-0.303
CN	Anxiety/Phobia	37709	589	0.492	0.529	0.0194	-0.017	-0.18	-0.099	-0.028	0.0536	Male	-0.038
CN	ASD	37709	1610	0.492	0.501	0.9613	0.048	-0.051	-0.002	0	1	Male	-0.009
CN	Attention & Learning difficulty	37709	227	0.492	0.23	0.0002	0.776	0.515	0.646	0.185	0.0011	Male	0.262
CN	BD	37709	97	0.492	0.524	0.9675	0.202	-0.197	0.003	0.001	1	Male	-0.032
CN	Chronic Pain	37709	59	0.492	0.496	0.9981	0.256	-0.255	0.001	0	1	Male	-0.005
CN	EMCI	37709	170	0.492	0.454	0.24298	0.24	-0.061	0.089	0.026	0.4061	Male	0.038
CN	LMCI	37709	341	0.492	0.329	0.0002	0.447	0.234	0.34	0.098	0.0011	Male	0.163
CN	MCI	37709	197	0.492	0.406	0.0018	0.362	0.082	0.222	0.064	0.0069	Male	0.086
CN	MCI-Risk	37709	0	0.492	NA	1	NaN	NaN	NaN	NaN	1	Male	NA
CN	MDD	37709	1789	0.492	0.515	0.0002	-0.041	-0.136	-0.088	-0.025	0.0011	Male	-0.023
CN	ND	37709	74	0.492	0.212	0.0002	0.802	0.346	0.574	0.165	0.0011	Male	0.28
CN	OCD	37709	84	0.492	0.57	0.35776	0.112	-0.317	-0.103	-0.029	0.546	Male	-0.078
CN	Other	37709	39	0.492	0.561	0.42716	0.184	-0.444	-0.13	-0.037	0.607	Male	-0.069
CN	OTHER	37709	43	0.492	0.304	0.0118	0.687	0.089	0.388	0.111	0.0357	Male	0.188
CN	Other Psychiatric	37709	142	0.492	0.401	0.0006	0.438	0.109	0.273	0.078	0.0027	Male	0.091
CN	PD	37709	136	0.492	0.598	0.0004	-0.171	-0.508	-0.339	-0.097	0.0019	Male	-0.107
CN	SAD	37709	155	0.492	0.484	0.67113	0.193	-0.123	0.035	0.01	0.8237	Male	0.008
CN	Schizoaffective Disorder	37709	56	0.492	0.398	0.08499	0.496	-0.029	0.234	0.067	0.1771	Male	0.094
CN	SCZ	37709	718	0.492	0.444	0.0036	0.184	0.037	0.111	0.032	0.0128	Male	0.048
CN	SCZ-Relative	37709	66	0.492	0.513	0.88811	0.255	-0.228	0.013	0.004	1	Male	-0.021
CN	SMC	37709	44	0.492	0.558	0.27337	0.131	-0.461	-0.165	-0.047	0.4442	Male	-0.066
CN	SPECIFIC PHOBIA	37709	55	0.492	0.494	0.9523	0.259	-0.27	-0.006	-0.002	1	Male	-0.002
ABNORMAL VENTRICAL	AD	107	458	0.553	0.213	0.0002	0.956	0.525	0.741	0.209	0.0011	Male	0.34
ABNORMAL VENTRICAL	ADHD	107	885	0.553	0.368	0.0006	0.588	0.185	0.387	0.113	0.0027	Male	0.185
ABNORMAL VENTRICAL	Anorexia/Bulima	107	3	0.553	0.795	0.30697	0.552	-1.775	-0.611	-0.181	0.4898	Male	-0.242
ABNORMAL VENTRICAL	Anxiety/Phobia	107	589	0.553	0.529	0.82532	0.183	-0.23	-0.023	-0.007	0.9675	Male	0.024
ABNORMAL VENTRICAL	ASD	107	1610	0.553	0.501	0.48235	0.265	-0.127	0.069	0.021	0.6639	Male	0.052
ABNORMAL VENTRICAL	Attention & Learning difficulty	107	227	0.553	0.23	0.0002	0.965	0.49	0.727	0.207	0.0011	Male	0.323
ABNORMAL VENTRICAL	BD	107	97	0.553	0.524	0.59694	0.352	-0.201	0.075	0.022	0.7592	Male	0.03
ABNORMAL VENTRICAL	Chronic Pain	107	59	0.553	0.496	0.64974	0.392	-0.248	0.072	0.022	0.8059	Male	0.057
ABNORMAL VENTRICAL	EMCI	107	170	0.553	0.454	0.19098	0.404	-0.083	0.161	0.047	0.3403	Male	0.099
ABNORMAL VENTRICAL	LMCI	107	341	0.553	0.329	0.001	0.623	0.184	0.404	0.119	0.0043	Male	0.224
ABNORMAL VENTRICAL	MCI	107	197	0.553	0.406	0.0152	0.532	0.057	0.294	0.085	0.0441	Male	0.148
ABNORMAL VENTRICAL	MCI-Risk	107	0	0.553	NA	1	NaN	NaN	NaN	NaN	1	Male	NA
ABNORMAL VENTRICAL	MDD	107	1789	0.553	0.515	0.88691	0.182	-0.209	-0.014	-0.004	1	Male	0.038
ABNORMAL VENTRICAL	ND	107	74	0.553	0.212	0.0002	0.925	0.314	0.619	0.186	0.0011	Male	0.341
ABNORMAL VENTRICAL	OCD	107	84	0.553	0.57	0.84652	0.26	-0.315	-0.028	-0.008	0.9871	Male	-0.017
ABNORMAL VENTRICAL	Other	107	39	0.553	0.561	0.78052	0.317	-0.422	-0.053	-0.016	0.9382	Male	-0.008
ABNORMAL VENTRICAL	OTHER	107	43	0.553	0.304	0.0124	0.807	0.086	0.447	0.133	0.0372	Male	0.249
ABNORMAL VENTRICAL	Other Psychiatric	107	142	0.553	0.401	0.0086	0.598	0.09	0.344	0.1	0.0279	Male	0.152
ABNORMAL VENTRICAL	PD	107	136	0.553	0.598	0.0386	-0.01	-0.522	-0.266	-0.076	0.0922	Male	-0.045
ABNORMAL VENTRICAL	SAD	107	155	0.553	0.484	0.39356	0.353	-0.143	0.105	0.031	0.5821	Male	0.069
ABNORMAL VENTRICAL	Schizoaffective Disorder	107	56	0.553	0.398	0.07219	0.63	-0.025	0.303	0.088	0.1594	Male	0.155
ABNORMAL VENTRICAL	SCZ	107	718	0.553	0.444	0.07899	0.383	-0.024	0.179	0.053	0.1701	Male	0.109
ABNORMAL VENTRICAL	SCZ-Relative	107	66	0.553	0.513	0.57994	0.394	-0.224	0.085	0.025	0.7429	Male	0.04
ABNORMAL VENTRICAL	SMC	107	44	0.553	0.558	0.63774	0.263	-0.445	-0.091	-0.026	0.7994	Male	-0.005
ABNORMAL VENTRICAL	SPECIFIC PHOBIA	107	55	0.553	0.494	0.68453	0.394	-0.261	0.067	0.02	0.8343	Male	0.06
AD	ADHD	458	885	0.213	0.368	0.0002	-0.223	-0.45	-0.336	-0.096	0.0011	Male	-0.155
AD	Anorexia/Bulima	458	3	0.213	0.795	0.03	-0.259	-2.543	-1.401	-0.39	0.0757	Male	-0.582
AD	Anxiety/Phobia	458	589	0.213	0.529	0.0002	-0.627	-0.879	-0.753	-0.216	0.0011	Male	-0.317
AD	ASD	458	1610	0.213	0.501	0.0002	-0.524	-0.736	-0.63	-0.188	0.0011	Male	-0.288
AD	Attention & Learning difficulty	458	227	0.213	0.23	0.91691	0.151	-0.168	-0.008	-0.002	1	Male	-0.018
AD	BD	458	97	0.213	0.524	0.0002	-0.443	-0.889	-0.666	-0.187	0.0011	Male	-0.311
AD	Chronic Pain	458	59	0.213	0.496	0.0002	-0.391	-0.941	-0.666	-0.187	0.0011	Male	-0.284
AD	EMCI	458	170	0.213	0.454	0.0002	-0.395	-0.754	-0.575	-0.162	0.0011	Male	-0.241
AD	LMCI	458	341	0.213	0.329	0.0002	-0.174	-0.456	-0.315	-0.09	0.0011	Male	-0.116
AD	MCI	458	197	0.213	0.406	0.0002	-0.273	-0.611	-0.442	-0.124	0.0011	Male	-0.193
AD	MCI-Risk	458	0	0.213	NA	1	NaN	NaN	NaN	NaN	1	Male	NA
AD	MDD	458	1789	0.213	0.515	0.0002	-0.643	-0.853	-0.748	-0.213	0.0011	Male	-0.302
AD	ND	458	74	0.213	0.212	0.52515	0.165	-0.327	-0.081	-0.023	0.6982	Male	0.001
AD	OCD	458	84	0.213	0.57	0.0002	-0.541	-1.016	-0.778	-0.217	0.0011	Male	-0.357
AD	Other	458	39	0.213	0.561	0.0002	-0.468	-1.131	-0.8	-0.225	0.0011	Male	-0.349
AD	OTHER	458	43	0.213	0.304	0.09319	0.042	-0.586	-0.272	-0.076	0.187	Male	-0.091
AD	Other Psychiatric	458	142	0.213	0.401	0.0002	-0.2	-0.579	-0.39	-0.109	0.0011	Male	-0.188
AD	PD	458	136	0.213	0.598	0.0002	-0.825	-1.226	-1.025	-0.285	0.0011	Male	-0.386
AD	SAD	458	155	0.213	0.484	0.0002	-0.438	-0.81	-0.624	-0.177	0.0011	Male	-0.271
AD	Schizoaffective Disorder	458	56	0.213	0.398	0.0034	-0.153	-0.712	-0.432	-0.12	0.0123	Male	-0.185
AD	SCZ	458	718	0.213	0.444	0.0002	-0.418	-0.657	-0.538	-0.156	0.0011	Male	-0.231
AD	SCZ-Relative	458	66	0.213	0.513	0.0002	-0.394	-0.917	-0.656	-0.184	0.0011	Male	-0.3
AD	SMC	458	44	0.213	0.558	0.0002	-0.535	-1.164	-0.849	-0.235	0.0011	Male	-0.345
AD	SPECIFIC PHOBIA	458	55	0.213	0.494	0.0002	-0.39	-0.957	-0.674	-0.189	0.0011	Male	-0.281
ADHD	Anorexia/Bulima	885	3	0.368	0.795	0.09879	0.125	-2.147	-1.011	-0.293	0.1948	Male	-0.427
ADHD	Anxiety/Phobia	885	589	0.368	0.529	0.0002	-0.305	-0.515	-0.41	-0.119	0.0011	Male	-0.161
ADHD	ASD	885	1610	0.368	0.501	0.0002	-0.224	-0.389	-0.306	-0.092	0.0011	Male	-0.133
ADHD	Attention & Learning difficulty	885	227	0.368	0.23	0.0002	0.473	0.18	0.326	0.094	0.0011	Male	0.138
ADHD	BD	885	97	0.368	0.524	0.004	-0.101	-0.522	-0.311	-0.09	0.014	Male	-0.156
ADHD	Chronic Pain	885	59	0.368	0.496	0.0262	-0.048	-0.577	-0.312	-0.091	0.0681	Male	-0.129
ADHD	EMCI	885	170	0.368	0.454	0.0064	-0.061	-0.39	-0.226	-0.066	0.0214	Male	-0.086
ADHD	LMCI	885	341	0.368	0.329	0.71593	0.147	-0.103	0.022	0.006	0.8695	Male	0.039
ADHD	MCI	885	197	0.368	0.406	0.22278	0.059	-0.25	-0.095	-0.028	0.3852	Male	-0.038
ADHD	MCI-Risk	885	0	0.368	NA	1	NaN	NaN	NaN	NaN	1	Male	NA
ADHD	MDD	885	1789	0.368	0.515	0.0002	-0.324	-0.486	-0.405	-0.116	0.0011	Male	-0.147
ADHD	ND	885	74	0.368	0.212	0.0344	0.49	0.014	0.252	0.073	0.0856	Male	0.156
ADHD	OCD	885	84	0.368	0.57	0.0002	-0.192	-0.641	-0.416	-0.121	0.0011	Male	-0.202
ADHD	Other	885	39	0.368	0.561	0.0104	-0.119	-0.763	-0.441	-0.128	0.0323	Male	-0.193
ADHD	OTHER	885	43	0.368	0.304	0.65493	0.376	-0.237	0.069	0.02	0.8094	Male	0.064
ADHD	Other Psychiatric	885	142	0.368	0.401	0.64494	0.133	-0.222	-0.044	-0.013	0.8027	Male	-0.033
ADHD	PD	885	136	0.368	0.598	0.0002	-0.47	-0.836	-0.653	-0.188	0.0011	Male	-0.23
ADHD	SAD	885	155	0.368	0.484	0.0018	-0.107	-0.449	-0.278	-0.081	0.0069	Male	-0.116
ADHD	Schizoaffective Disorder	885	56	0.368	0.398	0.54815	0.187	-0.354	-0.083	-0.024	0.7179	Male	-0.03
ADHD	SCZ	885	718	0.368	0.444	0.0002	-0.104	-0.301	-0.203	-0.059	0.0011	Male	-0.076
ADHD	SCZ-Relative	885	66	0.368	0.513	0.0218	-0.05	-0.552	-0.301	-0.087	0.0584	Male	-0.145
ADHD	SMC	885	44	0.368	0.558	0.0012	-0.175	-0.783	-0.479	-0.138	0.0051	Male	-0.19
ADHD	SPECIFIC PHOBIA	885	55	0.368	0.494	0.0226	-0.046	-0.592	-0.319	-0.093	0.0601	Male	-0.126
Anorexia/Bulima	Anxiety/Phobia	3	589	0.795	0.529	0.32877	1.732	-0.542	0.595	0.174	0.5093	Male	0.266
Anorexia/Bulima	ASD	3	1610	0.795	0.501	0.24918	1.799	-0.469	0.665	0.202	0.4125	Male	0.294
Anorexia/Bulima	Attention & Learning difficulty	3	227	0.795	0.23	0.028	2.549	0.245	1.397	0.387	0.0717	Male	0.565
Anorexia/Bulima	BD	3	97	0.795	0.524	0.24898	1.87	-0.465	0.702	0.203	0.4125	Male	0.271
Anorexia/Bulima	Chronic Pain	3	59	0.795	0.496	0.26517	1.862	-0.518	0.672	0.202	0.4349	Male	0.299
Anorexia/Bulima	EMCI	3	170	0.795	0.454	0.19258	1.94	-0.366	0.787	0.228	0.3414	Male	0.341
Anorexia/Bulima	LMCI	3	341	0.795	0.329	0.09379	2.164	-0.123	1.02	0.3	0.187	Male	0.466
Anorexia/Bulima	MCI	3	197	0.795	0.406	0.11959	2.086	-0.215	0.936	0.266	0.2294	Male	0.389
Anorexia/Bulima	MCI-Risk	3	0	0.795	NA	1	NaN	NaN	NaN	NaN	1	Male	NA
Anorexia/Bulima	MDD	3	1789	0.795	0.515	0.29977	1.753	-0.514	0.619	0.177	0.4805	Male	0.28
Anorexia/Bulima	ND	3	74	0.795	0.212	0.05639	2.398	0.02	1.209	0.367	0.1285	Male	0.583
Anorexia/Bulima	OCD	3	84	0.795	0.57	0.32657	1.793	-0.551	0.621	0.173	0.5093	Male	0.225
Anorexia/Bulima	Other	3	39	0.795	0.561	0.39096	1.755	-0.678	0.539	0.165	0.5821	Male	0.234
Anorexia/Bulima	OTHER	3	43	0.795	0.304	0.09779	2.29	-0.159	1.065	0.314	0.1939	Male	0.491
Anorexia/Bulima	Other Psychiatric	3	142	0.795	0.401	0.10699	2.145	-0.173	0.986	0.281	0.2086	Male	0.394
Anorexia/Bulima	PD	3	136	0.795	0.598	0.54195	1.537	-0.773	0.382	0.105	0.7162	Male	0.197
Anorexia/Bulima	SAD	3	155	0.795	0.484	0.23378	1.861	-0.447	0.707	0.212	0.3983	Male	0.311
Anorexia/Bulima	Schizoaffective Disorder	3	56	0.795	0.398	0.11739	2.162	-0.238	0.962	0.269	0.2264	Male	0.397
Anorexia/Bulima	SCZ	3	718	0.795	0.444	0.17538	1.927	-0.347	0.79	0.234	0.3164	Male	0.351
Anorexia/Bulima	SCZ-Relative	3	66	0.795	0.513	0.23858	1.893	-0.476	0.708	0.206	0.4026	Male	0.282
Anorexia/Bulima	SMC	3	44	0.795	0.558	0.31937	1.822	-0.595	0.614	0.155	0.5049	Male	0.237
Anorexia/Bulima	SPECIFIC PHOBIA	3	55	0.795	0.494	0.26917	1.871	-0.517	0.677	0.201	0.4394	Male	0.301
Anxiety/Phobia	ASD	589	1610	0.529	0.501	0.05459	0.187	-0.002	0.093	0.028	0.1252	Male	0.028
Anxiety/Phobia	Attention & Learning difficulty	589	227	0.529	0.23	0.0002	0.897	0.582	0.74	0.213	0.0011	Male	0.299
Anxiety/Phobia	BD	589	97	0.529	0.524	0.36956	0.314	-0.116	0.099	0.029	0.5591	Male	0.006
Anxiety/Phobia	Chronic Pain	589	59	0.529	0.496	0.48715	0.365	-0.171	0.097	0.028	0.6679	Male	0.033
Anxiety/Phobia	EMCI	589	170	0.529	0.454	0.0372	0.356	0.013	0.184	0.054	0.0894	Male	0.076
Anxiety/Phobia	LMCI	589	341	0.529	0.329	0.0002	0.564	0.294	0.429	0.126	0.0011	Male	0.2
Anxiety/Phobia	MCI	589	197	0.529	0.406	0.0002	0.478	0.154	0.316	0.092	0.0011	Male	0.124
Anxiety/Phobia	MCI-Risk	589	0	0.529	NA	1	NaN	NaN	NaN	NaN	1	Male	NA
Anxiety/Phobia	MDD	589	1789	0.529	0.515	0.82152	0.103	-0.083	0.01	0.003	0.9675	Male	0.014
Anxiety/Phobia	ND	589	74	0.529	0.212	0.0002	0.901	0.411	0.656	0.193	0.0011	Male	0.317
Anxiety/Phobia	OCD	589	84	0.529	0.57	0.9677	0.225	-0.233	-0.004	-0.001	1	Male	-0.04
Anxiety/Phobia	Other	589	39	0.529	0.561	0.86291	0.294	-0.355	-0.031	-0.009	0.9996	Male	-0.032
Anxiety/Phobia	OTHER	589	43	0.529	0.304	0.0028	0.788	0.165	0.476	0.14	0.0102	Male	0.225
Anxiety/Phobia	Other Psychiatric	589	142	0.529	0.401	0.0002	0.551	0.182	0.366	0.107	0.0011	Male	0.128
Anxiety/Phobia	PD	589	136	0.529	0.598	0.0132	-0.051	-0.426	-0.239	-0.069	0.0389	Male	-0.069
Anxiety/Phobia	SAD	589	155	0.529	0.484	0.14779	0.307	-0.047	0.13	0.038	0.2716	Male	0.046
Anxiety/Phobia	Schizoaffective Disorder	589	56	0.529	0.398	0.0186	0.602	0.051	0.326	0.095	0.0522	Male	0.131
Anxiety/Phobia	SCZ	589	718	0.529	0.444	0.0004	0.313	0.094	0.204	0.06	0.0019	Male	0.085
Anxiety/Phobia	SCZ-Relative	589	66	0.529	0.513	0.40076	0.364	-0.146	0.109	0.032	0.5837	Male	0.016
Anxiety/Phobia	SMC	589	44	0.529	0.558	0.67093	0.241	-0.373	-0.066	-0.019	0.8237	Male	-0.029
Anxiety/Phobia	SPECIFIC PHOBIA	589	55	0.529	0.494	0.51275	0.368	-0.186	0.091	0.027	0.6896	Male	0.036
ASD	Attention & Learning difficulty	1610	227	0.501	0.23	0.0002	0.758	0.477	0.617	0.186	0.0011	Male	0.271
ASD	BD	1610	97	0.501	0.524	0.9663	0.209	-0.201	0.004	0.001	1	Male	-0.022
ASD	Chronic Pain	1610	59	0.501	0.496	0.9997	0.262	-0.258	0.002	0.001	1	Male	0.005
ASD	EMCI	1610	170	0.501	0.454	0.27917	0.244	-0.072	0.086	0.026	0.4516	Male	0.047
ASD	LMCI	1610	341	0.501	0.329	0.0002	0.442	0.207	0.325	0.098	0.0011	Male	0.172
ASD	MCI	1610	197	0.501	0.406	0.0048	0.361	0.064	0.212	0.064	0.0164	Male	0.096
ASD	MCI-Risk	1610	0	0.501	NA	1	NaN	NaN	NaN	NaN	1	Male	NA
ASD	MDD	1610	1789	0.501	0.515	0.0126	-0.017	-0.152	-0.084	-0.025	0.0375	Male	-0.014
ASD	ND	1610	74	0.501	0.212	0.0002	0.777	0.309	0.543	0.165	0.0011	Male	0.289
ASD	OCD	1610	84	0.501	0.57	0.39636	0.124	-0.315	-0.096	-0.029	0.5821	Male	-0.069
ASD	Other	1610	39	0.501	0.561	0.45775	0.197	-0.439	-0.121	-0.037	0.6427	Male	-0.06
ASD	OTHER	1610	43	0.501	0.304	0.0206	0.671	0.065	0.368	0.112	0.056	Male	0.197
ASD	Other Psychiatric	1610	142	0.501	0.401	0.002	0.433	0.089	0.261	0.079	0.0075	Male	0.1
ASD	PD	1610	136	0.501	0.598	0.0006	-0.146	-0.497	-0.321	-0.097	0.0027	Male	-0.097
ASD	SAD	1610	155	0.501	0.484	0.68233	0.199	-0.131	0.034	0.01	0.8343	Male	0.017
ASD	Schizoaffective Disorder	1610	56	0.501	0.398	0.09979	0.489	-0.044	0.222	0.067	0.1957	Male	0.103
ASD	SCZ	1610	718	0.501	0.444	0.0184	0.195	0.019	0.107	0.032	0.0521	Male	0.057
ASD	SCZ-Relative	1610	66	0.501	0.513	0.92871	0.26	-0.233	0.014	0.004	1	Male	-0.012
ASD	SMC	1610	44	0.501	0.558	0.30997	0.145	-0.455	-0.155	-0.047	0.4923	Male	-0.057
ASD	SPECIFIC PHOBIA	1610	55	0.501	0.494	0.9793	0.265	-0.273	-0.004	-0.001	1	Male	0.008
Attention & Learning difficulty	BD	227	97	0.23	0.524	0.0002	-0.411	-0.899	-0.655	-0.184	0.0011	Male	-0.293
Attention & Learning difficulty	Chronic Pain	227	59	0.23	0.496	0.0002	-0.361	-0.946	-0.653	-0.185	0.0011	Male	-0.266
Attention & Learning difficulty	EMCI	227	170	0.23	0.454	0.0002	-0.36	-0.767	-0.563	-0.16	0.0011	Male	-0.224
Attention & Learning difficulty	LMCI	227	341	0.23	0.329	0.0008	-0.135	-0.473	-0.304	-0.088	0.0035	Male	-0.099
Attention & Learning difficulty	MCI	227	197	0.23	0.406	0.0002	-0.239	-0.626	-0.432	-0.121	0.0011	Male	-0.175
Attention & Learning difficulty	MCI-Risk	227	0	0.23	NA	1	NaN	NaN	NaN	NaN	1	Male	NA
Attention & Learning difficulty	MDD	227	1789	0.23	0.515	0.0002	-0.598	-0.878	-0.738	-0.21	0.0011	Male	-0.285
Attention & Learning difficulty	ND	227	74	0.23	0.212	0.58594	0.191	-0.336	-0.072	-0.021	0.7479	Male	0.018
Attention & Learning difficulty	OCD	227	84	0.23	0.57	0.0002	-0.513	-1.03	-0.771	-0.215	0.0011	Male	-0.34
Attention & Learning difficulty	Other	227	39	0.23	0.561	0.0006	-0.439	-1.135	-0.787	-0.222	0.0027	Male	-0.331
Attention & Learning difficulty	OTHER	227	43	0.23	0.304	0.12979	0.065	-0.591	-0.263	-0.074	0.2462	Male	-0.074
Attention & Learning difficulty	Other Psychiatric	227	142	0.23	0.401	0.0002	-0.168	-0.593	-0.38	-0.107	0.0011	Male	-0.171
Attention & Learning difficulty	PD	227	136	0.23	0.598	0.0002	-0.794	-1.246	-1.02	-0.282	0.0011	Male	-0.368
Attention & Learning difficulty	SAD	227	155	0.23	0.484	0.0002	-0.4	-0.819	-0.609	-0.175	0.0011	Male	-0.254
Attention & Learning difficulty	Schizoaffective Disorder	227	56	0.23	0.398	0.0094	-0.129	-0.72	-0.424	-0.118	0.0297	Male	-0.168
Attention & Learning difficulty	SCZ	227	718	0.23	0.444	0.0002	-0.374	-0.677	-0.525	-0.153	0.0011	Male	-0.214
Attention & Learning difficulty	SCZ-Relative	227	66	0.23	0.513	0.0002	-0.365	-0.925	-0.645	-0.181	0.0011	Male	-0.283
Attention & Learning difficulty	SMC	227	44	0.23	0.558	0.0002	-0.516	-1.18	-0.848	-0.232	0.0011	Male	-0.328
Attention & Learning difficulty	SPECIFIC PHOBIA	227	55	0.23	0.494	0.0002	-0.362	-0.963	-0.662	-0.187	0.0011	Male	-0.263
BD	Chronic Pain	97	59	0.524	0.496	0.9695	0.324	-0.328	-0.002	-0.001	1	Male	0.027
BD	EMCI	97	170	0.524	0.454	0.49555	0.336	-0.165	0.086	0.025	0.674	Male	0.07
BD	LMCI	97	341	0.524	0.329	0.0044	0.557	0.103	0.33	0.097	0.0151	Male	0.195
BD	MCI	97	197	0.524	0.406	0.08099	0.464	-0.025	0.219	0.063	0.1717	Male	0.118
BD	MCI-Risk	97	0	0.524	NA	1	NaN	NaN	NaN	NaN	1	Male	NA
BD	MDD	97	1789	0.524	0.515	0.37716	0.114	-0.295	-0.091	-0.026	0.5682	Male	0.009
BD	ND	97	74	0.524	0.212	0.0004	0.862	0.242	0.552	0.164	0.0019	Male	0.312
BD	OCD	97	84	0.524	0.57	0.48195	0.189	-0.4	-0.106	-0.03	0.6639	Male	-0.046
BD	Other	97	39	0.524	0.561	0.52295	0.247	-0.504	-0.128	-0.038	0.6979	Male	-0.038
BD	OTHER	97	43	0.524	0.304	0.0364	0.743	0.013	0.378	0.111	0.0887	Male	0.22
BD	Other Psychiatric	97	142	0.524	0.401	0.0434	0.531	0.01	0.27	0.078	0.1029	Male	0.122
BD	PD	97	136	0.524	0.598	0.0088	-0.084	-0.612	-0.348	-0.098	0.0283	Male	-0.075
BD	SAD	97	155	0.524	0.484	0.80152	0.286	-0.224	0.031	0.009	0.9569	Male	0.04
BD	Schizoaffective Disorder	97	56	0.524	0.398	0.16738	0.563	-0.102	0.231	0.066	0.3044	Male	0.125
BD	SCZ	97	718	0.524	0.444	0.32937	0.317	-0.108	0.105	0.031	0.5093	Male	0.08
BD	SCZ-Relative	97	66	0.524	0.513	0.9549	0.325	-0.305	0.01	0.003	1	Male	0.01
BD	SMC	97	44	0.524	0.558	0.34497	0.188	-0.532	-0.172	-0.048	0.5287	Male	-0.034
BD	SPECIFIC PHOBIA	97	55	0.524	0.494	0.9527	0.326	-0.341	-0.008	-0.002	1	Male	0.03
Chronic Pain	EMCI	59	170	0.496	0.454	0.56754	0.385	-0.211	0.087	0.025	0.7307	Male	0.043
Chronic Pain	LMCI	59	341	0.496	0.329	0.021	0.608	0.052	0.33	0.097	0.0567	Male	0.167
Chronic Pain	MCI	59	197	0.496	0.406	0.14599	0.512	-0.073	0.22	0.063	0.2711	Male	0.091
Chronic Pain	MCI-Risk	59	0	0.496	NA	1	NaN	NaN	NaN	NaN	1	Male	NA
Chronic Pain	MDD	59	1789	0.496	0.515	0.49335	0.171	-0.348	-0.089	-0.025	0.6738	Male	-0.019
Chronic Pain	ND	59	74	0.496	0.212	0.0018	0.892	0.189	0.54	0.164	0.0069	Male	0.284
Chronic Pain	OCD	59	84	0.496	0.57	0.55574	0.234	-0.438	-0.102	-0.03	0.7252	Male	-0.073
Chronic Pain	Other	59	39	0.496	0.561	0.55854	0.288	-0.532	-0.122	-0.037	0.7261	Male	-0.065
Chronic Pain	OTHER	59	43	0.496	0.304	0.06299	0.771	-0.032	0.369	0.111	0.1408	Male	0.193
Chronic Pain	Other Psychiatric	59	142	0.496	0.401	0.08379	0.576	-0.037	0.269	0.078	0.1761	Male	0.095
Chronic Pain	PD	59	136	0.496	0.598	0.0298	-0.033	-0.652	-0.343	-0.097	0.0757	Male	-0.102
Chronic Pain	SAD	59	155	0.496	0.484	0.82692	0.334	-0.269	0.033	0.01	0.9675	Male	0.013
Chronic Pain	Schizoaffective Disorder	59	56	0.496	0.398	0.21738	0.599	-0.143	0.228	0.067	0.3815	Male	0.098
Chronic Pain	SCZ	59	718	0.496	0.444	0.42616	0.372	-0.16	0.106	0.032	0.607	Male	0.052
Chronic Pain	SCZ-Relative	59	66	0.496	0.513	0.9525	0.367	-0.343	0.012	0.004	1	Male	-0.017
Chronic Pain	SMC	59	44	0.496	0.558	0.39556	0.228	-0.563	-0.167	-0.047	0.5821	Male	-0.061
Chronic Pain	SPECIFIC PHOBIA	59	55	0.496	0.494	0.9771	0.366	-0.377	-0.006	-0.002	1	Male	0.003
EMCI	LMCI	170	341	0.454	0.329	0.0108	0.431	0.061	0.246	0.072	0.0332	Male	0.125
EMCI	MCI	170	197	0.454	0.406	0.22118	0.338	-0.074	0.132	0.038	0.385	Male	0.048
EMCI	MCI-Risk	170	0	0.454	NA	1	NaN	NaN	NaN	NaN	1	Male	NA
EMCI	MDD	170	1789	0.454	0.515	0.027	-0.02	-0.335	-0.178	-0.051	0.0697	Male	-0.061
EMCI	ND	170	74	0.454	0.212	0.0014	0.749	0.194	0.471	0.139	0.0058	Male	0.242
EMCI	OCD	170	84	0.454	0.57	0.14719	0.071	-0.455	-0.192	-0.055	0.2716	Male	-0.116
EMCI	Other	170	39	0.454	0.561	0.23758	0.137	-0.564	-0.214	-0.063	0.4026	Male	-0.108
EMCI	OTHER	170	43	0.454	0.304	0.08579	0.632	-0.044	0.294	0.086	0.1771	Male	0.15
EMCI	Other Psychiatric	170	142	0.454	0.401	0.10879	0.407	-0.041	0.183	0.053	0.211	Male	0.053
EMCI	PD	170	136	0.454	0.598	0.0004	-0.204	-0.662	-0.433	-0.123	0.0019	Male	-0.145
EMCI	SAD	170	155	0.454	0.484	0.64314	0.166	-0.271	-0.053	-0.016	0.8027	Male	-0.03
EMCI	Schizoaffective Disorder	170	56	0.454	0.398	0.35976	0.447	-0.16	0.144	0.041	0.5467	Male	0.056
EMCI	SCZ	170	718	0.454	0.444	0.81532	0.188	-0.147	0.021	0.006	0.9636	Male	0.01
EMCI	SCZ-Relative	170	66	0.454	0.513	0.60974	0.211	-0.361	-0.075	-0.022	0.7726	Male	-0.059
EMCI	SMC	170	44	0.454	0.558	0.12959	0.077	-0.592	-0.257	-0.073	0.2462	Male	-0.104
EMCI	SPECIFIC PHOBIA	170	55	0.454	0.494	0.54515	0.213	-0.399	-0.093	-0.027	0.7167	Male	-0.04
LMCI	MCI	341	197	0.329	0.406	0.18358	0.059	-0.293	-0.117	-0.034	0.3288	Male	-0.077
LMCI	MCI-Risk	341	0	0.329	NA	1	NaN	NaN	NaN	NaN	1	Male	NA
LMCI	MDD	341	1789	0.329	0.515	0.0002	-0.311	-0.544	-0.428	-0.123	0.0011	Male	-0.186
LMCI	ND	341	74	0.329	0.212	0.07339	0.479	-0.026	0.226	0.067	0.161	Male	0.117
LMCI	OCD	341	84	0.329	0.57	0.0016	-0.195	-0.677	-0.436	-0.127	0.0065	Male	-0.241
LMCI	Other	341	39	0.329	0.561	0.0082	-0.122	-0.79	-0.456	-0.135	0.0269	Male	-0.232
LMCI	OTHER	341	43	0.329	0.304	0.77572	0.365	-0.272	0.046	0.014	0.9357	Male	0.025
LMCI	Other Psychiatric	341	142	0.329	0.401	0.52175	0.13	-0.262	-0.066	-0.019	0.6979	Male	-0.072
LMCI	PD	341	136	0.329	0.598	0.0002	-0.47	-0.878	-0.674	-0.195	0.0011	Male	-0.269
LMCI	SAD	341	155	0.329	0.484	0.0018	-0.104	-0.487	-0.296	-0.088	0.0069	Male	-0.155
LMCI	Schizoaffective Disorder	341	56	0.329	0.398	0.47055	0.179	-0.388	-0.105	-0.031	0.6554	Male	-0.069
LMCI	SCZ	341	718	0.329	0.444	0.0008	-0.093	-0.352	-0.223	-0.066	0.0035	Male	-0.115
LMCI	SCZ-Relative	341	66	0.329	0.513	0.0202	-0.054	-0.585	-0.319	-0.094	0.0554	Male	-0.184
LMCI	SMC	341	44	0.329	0.558	0.0028	-0.183	-0.817	-0.5	-0.145	0.0102	Male	-0.229
LMCI	SPECIFIC PHOBIA	341	55	0.329	0.494	0.0238	-0.05	-0.623	-0.336	-0.099	0.0628	Male	-0.164
MCI	MCI-Risk	197	0	0.406	NA	1	NaN	NaN	NaN	NaN	1	Male	NA
MCI	MDD	197	1789	0.406	0.515	0.0002	-0.164	-0.459	-0.311	-0.089	0.0011	Male	-0.109
MCI	ND	197	74	0.406	0.212	0.0096	0.618	0.078	0.348	0.101	0.0301	Male	0.193
MCI	OCD	197	84	0.406	0.57	0.014	-0.07	-0.586	-0.328	-0.093	0.0409	Male	-0.164
MCI	Other	197	39	0.406	0.561	0.05299	-0.002	-0.696	-0.349	-0.101	0.1224	Male	-0.156
MCI	OTHER	197	43	0.406	0.304	0.32257	0.498	-0.166	0.166	0.048	0.5077	Male	0.102
MCI	Other Psychiatric	197	142	0.406	0.401	0.62794	0.268	-0.165	0.052	0.015	0.79	Male	0.004
MCI	PD	197	136	0.406	0.598	0.0002	-0.349	-0.796	-0.573	-0.161	0.0011	Male	-0.193
MCI	SAD	197	155	0.406	0.484	0.09059	0.028	-0.395	-0.184	-0.054	0.1849	Male	-0.078
MCI	Schizoaffective Disorder	197	56	0.406	0.398	0.94411	0.31	-0.287	0.012	0.003	1	Male	0.007
MCI	SCZ	197	718	0.406	0.444	0.17578	0.049	-0.266	-0.108	-0.032	0.3164	Male	-0.039
MCI	SCZ-Relative	197	66	0.406	0.513	0.14579	0.072	-0.489	-0.209	-0.06	0.2711	Male	-0.108
MCI	SMC	197	44	0.406	0.558	0.0158	-0.067	-0.727	-0.397	-0.111	0.0455	Male	-0.152
MCI	SPECIFIC PHOBIA	197	55	0.406	0.494	0.13879	0.074	-0.528	-0.227	-0.065	0.2605	Male	-0.088
MCI-Risk	MDD	0	1789	NA	0.515	1	NaN	NaN	NaN	NaN	1	Male	NA
MCI-Risk	ND	0	74	NA	0.212	1	NaN	NaN	NaN	NaN	1	Male	NA
MCI-Risk	OCD	0	84	NA	0.57	1	NaN	NaN	NaN	NaN	1	Male	NA
MCI-Risk	Other	0	39	NA	0.561	1	NaN	NaN	NaN	NaN	1	Male	NA
MCI-Risk	OTHER	0	43	NA	0.304	1	NaN	NaN	NaN	NaN	1	Male	NA
MCI-Risk	Other Psychiatric	0	142	NA	0.401	1	NaN	NaN	NaN	NaN	1	Male	NA
MCI-Risk	PD	0	136	NA	0.598	1	NaN	NaN	NaN	NaN	1	Male	NA
MCI-Risk	SAD	0	155	NA	0.484	1	NaN	NaN	NaN	NaN	1	Male	NA
MCI-Risk	Schizoaffective Disorder	0	56	NA	0.398	1	NaN	NaN	NaN	NaN	1	Male	NA
MCI-Risk	SCZ	0	718	NA	0.444	1	NaN	NaN	NaN	NaN	1	Male	NA
MCI-Risk	SCZ-Relative	0	66	NA	0.513	1	NaN	NaN	NaN	NaN	1	Male	NA
MCI-Risk	SMC	0	44	NA	0.558	1	NaN	NaN	NaN	NaN	1	Male	NA
MCI-Risk	SPECIFIC PHOBIA	0	55	NA	0.494	1	NaN	NaN	NaN	NaN	1	Male	NA
MDD	ND	1789	74	0.515	0.212	0.0002	0.896	0.429	0.662	0.19	0.0011	Male	0.303
MDD	OCD	1789	84	0.515	0.57	0.91371	0.205	-0.233	-0.014	-0.004	1	Male	-0.055
MDD	Other	1789	39	0.515	0.561	0.78852	0.276	-0.359	-0.042	-0.012	0.9446	Male	-0.046
MDD	OTHER	1789	43	0.515	0.304	0.0018	0.78	0.174	0.477	0.137	0.0069	Male	0.211
MDD	Other Psychiatric	1789	142	0.515	0.401	0.0004	0.534	0.191	0.363	0.104	0.0019	Male	0.114
MDD	PD	1789	136	0.515	0.598	0.0044	-0.078	-0.427	-0.253	-0.072	0.0151	Male	-0.083
MDD	SAD	1789	155	0.515	0.484	0.13599	0.287	-0.041	0.123	0.035	0.2566	Male	0.031
MDD	Schizoaffective Disorder	1789	56	0.515	0.398	0.019	0.589	0.056	0.323	0.092	0.0529	Male	0.117
MDD	SCZ	1789	718	0.515	0.444	0.0002	0.284	0.111	0.197	0.057	0.0011	Male	0.071
MDD	SCZ-Relative	1789	66	0.515	0.513	0.42616	0.347	-0.144	0.101	0.029	0.607	Male	0.002
MDD	SMC	1789	44	0.515	0.558	0.61494	0.222	-0.376	-0.077	-0.022	0.7764	Male	-0.043
MDD	SPECIFIC PHOBIA	1789	55	0.515	0.494	0.54275	0.351	-0.186	0.083	0.024	0.7162	Male	0.021
ND	OCD	74	84	0.212	0.57	0.0006	-0.341	-0.988	-0.665	-0.194	0.0027	Male	-0.358
ND	Other	74	39	0.212	0.561	0.0022	-0.256	-1.059	-0.658	-0.202	0.0082	Male	-0.349
ND	OTHER	74	43	0.212	0.304	0.37896	0.204	-0.557	-0.176	-0.053	0.5684	Male	-0.092
ND	Other Psychiatric	74	142	0.212	0.401	0.036	-0.011	-0.579	-0.295	-0.086	0.0887	Male	-0.189
ND	PD	74	136	0.212	0.598	0.0002	-0.616	-1.213	-0.915	-0.262	0.0011	Male	-0.386
ND	SAD	74	155	0.212	0.484	0.0002	-0.229	-0.794	-0.511	-0.155	0.0011	Male	-0.272
ND	Schizoaffective Disorder	74	56	0.212	0.398	0.06459	0.022	-0.683	-0.331	-0.098	0.1435	Male	-0.186
ND	SCZ	74	718	0.212	0.444	0.0004	-0.206	-0.688	-0.447	-0.133	0.0019	Male	-0.232
ND	SCZ-Relative	74	66	0.212	0.513	0.0014	-0.197	-0.878	-0.537	-0.161	0.0058	Male	-0.301
ND	SMC	74	44	0.212	0.558	0.0008	-0.349	-1.127	-0.738	-0.212	0.0035	Male	-0.346
ND	SPECIFIC PHOBIA	74	55	0.212	0.494	0.0036	-0.191	-0.908	-0.549	-0.166	0.0128	Male	-0.281
OCD	Other	84	39	0.57	0.561	0.89291	0.357	-0.411	-0.027	-0.008	1	Male	0.008
OCD	OTHER	84	43	0.57	0.304	0.0114	0.869	0.116	0.493	0.141	0.0348	Male	0.266
OCD	Other Psychiatric	84	142	0.57	0.401	0.0064	0.654	0.107	0.381	0.108	0.0214	Male	0.169
OCD	PD	84	136	0.57	0.598	0.08099	0.029	-0.519	-0.245	-0.068	0.1717	Male	-0.029
OCD	SAD	84	155	0.57	0.484	0.32717	0.401	-0.133	0.134	0.039	0.5093	Male	0.086
OCD	Schizoaffective Disorder	84	56	0.57	0.398	0.0498	0.687	0	0.344	0.096	0.1157	Male	0.172
OCD	SCZ	84	718	0.57	0.444	0.08119	0.434	-0.019	0.207	0.061	0.1717	Male	0.126
OCD	SCZ-Relative	84	66	0.57	0.513	0.47975	0.441	-0.209	0.116	0.033	0.6639	Male	0.057
OCD	SMC	84	44	0.57	0.558	0.73293	0.302	-0.434	-0.066	-0.018	0.8871	Male	0.012
OCD	SPECIFIC PHOBIA	84	55	0.57	0.494	0.56834	0.44	-0.246	0.097	0.028	0.7307	Male	0.076
Other	OTHER	39	43	0.561	0.304	0.0306	0.936	0.043	0.49	0.148	0.0767	Male	0.257
Other	Other Psychiatric	39	142	0.561	0.401	0.0248	0.757	0.039	0.398	0.116	0.065	Male	0.16
Other	PD	39	136	0.561	0.598	0.24218	0.147	-0.571	-0.212	-0.06	0.4061	Male	-0.037
Other	SAD	39	155	0.561	0.484	0.39996	0.51	-0.198	0.156	0.047	0.5837	Male	0.078
Other	Schizoaffective Disorder	39	56	0.561	0.398	0.09379	0.772	-0.062	0.355	0.104	0.187	Male	0.163
Other	SCZ	39	718	0.561	0.444	0.16478	0.555	-0.091	0.232	0.069	0.3012	Male	0.117
Other	SCZ-Relative	39	66	0.561	0.513	0.49735	0.538	-0.264	0.137	0.041	0.674	Male	0.048
Other	SMC	39	44	0.561	0.558	0.85531	0.402	-0.473	-0.036	-0.01	0.9941	Male	0.003
Other	SPECIFIC PHOBIA	39	55	0.561	0.494	0.56074	0.534	-0.299	0.118	0.036	0.7263	Male	0.068
OTHER	Other Psychiatric	43	142	0.304	0.401	0.50855	0.229	-0.458	-0.114	-0.033	0.6865	Male	-0.097
OTHER	PD	43	136	0.304	0.598	0.0002	-0.389	-1.096	-0.743	-0.209	0.0011	Male	-0.294
OTHER	SAD	43	155	0.304	0.484	0.047	0.004	-0.679	-0.337	-0.101	0.1107	Male	-0.18
OTHER	Schizoaffective Disorder	43	56	0.304	0.398	0.44556	0.249	-0.557	-0.154	-0.044	0.6281	Male	-0.094
OTHER	SCZ	43	718	0.304	0.444	0.09199	0.04	-0.577	-0.268	-0.08	0.1866	Male	-0.14
OTHER	SCZ-Relative	43	66	0.304	0.513	0.06039	0.026	-0.757	-0.365	-0.108	0.1359	Male	-0.209
OTHER	SMC	43	44	0.304	0.558	0.0094	-0.139	-1.01	-0.574	-0.159	0.0297	Male	-0.254
OTHER	SPECIFIC PHOBIA	43	55	0.304	0.494	0.05999	0.029	-0.786	-0.379	-0.113	0.1359	Male	-0.19
Other Psychiatric	PD	142	136	0.401	0.598	0.0002	-0.384	-0.868	-0.626	-0.176	0.0011	Male	-0.197
Other Psychiatric	SAD	142	155	0.401	0.484	0.0478	-0.004	-0.462	-0.233	-0.068	0.1118	Male	-0.083
Other Psychiatric	Schizoaffective Disorder	142	56	0.401	0.398	0.80972	0.271	-0.351	-0.04	-0.011	0.9623	Male	0.003
Other Psychiatric	SCZ	142	718	0.401	0.444	0.07719	0.022	-0.339	-0.158	-0.047	0.1672	Male	-0.043
Other Psychiatric	SCZ-Relative	142	66	0.401	0.513	0.07679	0.035	-0.554	-0.259	-0.075	0.1672	Male	-0.112
Other Psychiatric	SMC	142	44	0.401	0.558	0.0078	-0.108	-0.795	-0.452	-0.126	0.0258	Male	-0.157
Other Psychiatric	SPECIFIC PHOBIA	142	55	0.401	0.494	0.08559	0.038	-0.591	-0.277	-0.08	0.1771	Male	-0.092
PD	SAD	136	155	0.598	0.484	0.0018	0.604	0.138	0.371	0.107	0.0069	Male	0.115
PD	Schizoaffective Disorder	136	56	0.598	0.398	0.0006	0.911	0.273	0.592	0.164	0.0027	Male	0.2
PD	SCZ	136	718	0.598	0.444	0.0002	0.625	0.255	0.44	0.129	0.0011	Male	0.154
PD	SCZ-Relative	136	66	0.598	0.513	0.018	0.657	0.061	0.359	0.101	0.0514	Male	0.085
PD	SMC	136	44	0.598	0.558	0.28777	0.528	-0.158	0.185	0.05	0.4633	Male	0.04
PD	SPECIFIC PHOBIA	136	55	0.598	0.494	0.0364	0.656	0.022	0.339	0.096	0.0887	Male	0.105
SAD	Schizoaffective Disorder	155	56	0.484	0.398	0.20538	0.5	-0.116	0.192	0.057	0.3623	Male	0.086
SAD	SCZ	155	718	0.484	0.444	0.41416	0.247	-0.101	0.073	0.022	0.6007	Male	0.04
SAD	SCZ-Relative	155	66	0.484	0.513	0.88851	0.269	-0.311	-0.021	-0.006	1	Male	-0.029
SAD	SMC	155	44	0.484	0.558	0.25377	0.141	-0.534	-0.197	-0.057	0.4182	Male	-0.074
SAD	SPECIFIC PHOBIA	155	55	0.484	0.494	0.81152	0.271	-0.348	-0.039	-0.012	0.9623	Male	-0.01
Schizoaffective Disorder	SCZ	56	718	0.398	0.444	0.39596	0.153	-0.392	-0.119	-0.035	0.5821	Male	-0.046
Schizoaffective Disorder	SCZ-Relative	56	66	0.398	0.513	0.22938	0.141	-0.581	-0.22	-0.063	0.3947	Male	-0.115
Schizoaffective Disorder	SMC	56	44	0.398	0.558	0.0372	-0.019	-0.828	-0.423	-0.114	0.0894	Male	-0.16
Schizoaffective Disorder	SPECIFIC PHOBIA	56	55	0.398	0.494	0.22158	0.141	-0.614	-0.236	-0.069	0.385	Male	-0.095
SCZ	SCZ-Relative	718	66	0.444	0.513	0.46175	0.158	-0.347	-0.095	-0.028	0.6457	Male	-0.069
SCZ	SMC	718	44	0.444	0.558	0.08879	0.037	-0.574	-0.269	-0.079	0.1823	Male	-0.114
SCZ	SPECIFIC PHOBIA	718	55	0.444	0.494	0.42456	0.162	-0.387	-0.112	-0.033	0.607	Male	-0.049
SCZ-Relative	SMC	66	44	0.513	0.558	0.34037	0.203	-0.57	-0.184	-0.051	0.524	Male	-0.045
SCZ-Relative	SPECIFIC PHOBIA	66	55	0.513	0.494	0.91091	0.343	-0.38	-0.018	-0.005	1	Male	0.02
SMC	SPECIFIC PHOBIA	44	55	0.558	0.494	0.41636	0.566	-0.239	0.163	0.046	0.6014	Male	0.064
