# Supplementary material for: Brain charts for the human lifespan
Source: Nature. 2022 Apr 6;604(7906):525–33. doi: 10.1038/s41586-022-04554-y (PMC9021021; doi:10.1038/s41586-022-04554-y)
Supplement: Supplementary file 5 — Case–control centile comparisons. SI3.1–3.7, statistics and sample size for case–control comparisons presented in Fig. 4a (that is, for clinical groups with N > 500) and SI10. Each table reports the sample sizes, test-statistics, effect sizes and corrected and uncorrected P-values per case–control pair and per sex. Corrected P-values represent P-values adjusted using Benjamini–Hochberg FDR correction for multiple comparisons across all case–control pairs of a specific sex within a specific feature. SI3.8–3.14, same statistics as 3.1–3.7 for all clinical groups with N > 250. SI3.15–3.21, same statistics as 3.1–3.7 for all clinical groups with N > 100. SI3.22–3.28, same statistics as 3.1–3.7 for all clinical groups with N > 50. [file 41586_2022_4554_MOESM5_ESM.zip › Table3_CaseControl/Table_3_13_t250_Mean_cortical_thickness_PermDx.csv]

Group 1	Group 2	Sample size G1	Sample size G2	Median centile G1	Median centile G2	P uncorrected	Cohens D lower CI	Cohens D upper CI	Cohens D	Mean group difference	P corrected (BH-FDR)	Sex	Median group difference
CN	AD	33060	528	0.498	0.131	0.0002	1.031	0.858	0.944	0.27	0.0005	Female	0.367
CN	ADHD	33060	222	0.498	0.431	0.0338	0.276	0.012	0.144	0.041	0.0538	Female	0.067
CN	Anxiety/Phobia	33060	975	0.498	0.49	0.81152	0.072	-0.056	0.008	0.002	0.8671	Female	0.008
CN	ASD	33060	365	0.498	0.501	0.40716	0.059	-0.148	-0.045	-0.013	0.4886	Female	-0.002
CN	Attention & Learning difficulty	33060	99	0.498	0.484	0.90011	0.212	-0.183	0.014	0.004	0.9167	Female	0.014
CN	EMCI	33060	139	0.498	0.593	0.0004	-0.149	-0.482	-0.316	-0.09	0.0009	Female	-0.095
CN	LMCI	33060	217	0.498	0.297	0.0002	0.661	0.393	0.527	0.151	0.0005	Female	0.201
CN	MCI	33060	245	0.498	0.317	0.0002	0.539	0.287	0.413	0.118	0.0005	Female	0.181
CN	MDD	33060	3158	0.498	0.488	0.16138	0.062	-0.011	0.026	0.007	0.2248	Female	0.01
CN	Other Psychiatric	33060	111	0.498	0.465	0.68613	0.226	-0.147	0.039	0.011	0.7538	Female	0.033
CN	SAD	33060	150	0.498	0.399	0.018	0.354	0.033	0.194	0.055	0.0299	Female	0.099
CN	SCZ	33060	75	0.498	0.248	0.0002	0.811	0.357	0.584	0.167	0.0005	Female	0.25
AD	ADHD	528	222	0.131	0.431	0.0002	-0.685	-1.011	-0.848	-0.228	0.0005	Female	-0.3
AD	Anxiety/Phobia	528	975	0.131	0.49	0.0002	-0.85	-1.073	-0.961	-0.267	0.0005	Female	-0.359
AD	ASD	528	365	0.131	0.501	0.0002	-0.885	-1.169	-1.027	-0.282	0.0005	Female	-0.37
AD	Attention & Learning difficulty	528	99	0.131	0.484	0.0002	-0.778	-1.223	-1.001	-0.265	0.0005	Female	-0.353
AD	EMCI	528	139	0.131	0.593	0.0002	-1.196	-1.6	-1.398	-0.36	0.0005	Female	-0.462
AD	LMCI	528	217	0.131	0.297	0.0002	-0.292	-0.612	-0.452	-0.119	0.0005	Female	-0.166
AD	MCI	528	245	0.131	0.317	0.0002	-0.407	-0.716	-0.562	-0.151	0.0005	Female	-0.186
AD	MDD	528	3158	0.131	0.488	0.0002	-0.826	-1.015	-0.921	-0.262	0.0005	Female	-0.357
AD	Other Psychiatric	528	111	0.131	0.465	0.0002	-0.788	-1.212	-1	-0.258	0.0005	Female	-0.335
AD	SAD	528	150	0.131	0.399	0.0002	-0.632	-1.006	-0.819	-0.214	0.0005	Female	-0.268
AD	SCZ	528	75	0.131	0.248	0.002	-0.159	-0.645	-0.402	-0.103	0.0041	Female	-0.117
ADHD	Anxiety/Phobia	222	975	0.431	0.49	0.07699	0.014	-0.278	-0.132	-0.039	0.1112	Female	-0.059
ADHD	ASD	222	365	0.431	0.501	0.0432	-0.009	-0.344	-0.176	-0.054	0.0661	Female	-0.069
ADHD	Attention & Learning difficulty	222	99	0.431	0.484	0.31477	0.12	-0.356	-0.118	-0.037	0.396	Female	-0.053
ADHD	EMCI	222	139	0.431	0.593	0.0002	-0.23	-0.66	-0.445	-0.131	0.0005	Female	-0.162
ADHD	LMCI	222	217	0.431	0.297	0.0002	0.557	0.179	0.368	0.11	0.0005	Female	0.134
ADHD	MCI	222	245	0.431	0.317	0.0066	0.436	0.07	0.253	0.077	0.012	Female	0.114
ADHD	MDD	222	3158	0.431	0.488	0.09279	0.02	-0.252	-0.116	-0.034	0.1316	Female	-0.057
ADHD	Other Psychiatric	222	111	0.431	0.465	0.38196	0.129	-0.328	-0.1	-0.03	0.4729	Female	-0.034
ADHD	SAD	222	150	0.431	0.399	0.65453	0.255	-0.161	0.047	0.014	0.7394	Female	0.033
ADHD	SCZ	222	75	0.431	0.248	0.003	0.686	0.156	0.421	0.126	0.0058	Female	0.183
Anxiety/Phobia	ASD	975	365	0.49	0.501	0.39956	0.069	-0.171	-0.051	-0.015	0.487	Female	-0.011
Anxiety/Phobia	Attention & Learning difficulty	975	99	0.49	0.484	0.9611	0.213	-0.201	0.006	0.002	0.9611	Female	0.006
Anxiety/Phobia	EMCI	975	139	0.49	0.593	0.0004	-0.141	-0.498	-0.32	-0.092	0.0009	Female	-0.103
Anxiety/Phobia	LMCI	975	217	0.49	0.297	0.0002	0.66	0.362	0.511	0.148	0.0005	Female	0.193
Anxiety/Phobia	MCI	975	245	0.49	0.317	0.0002	0.536	0.254	0.395	0.116	0.0005	Female	0.173
Anxiety/Phobia	MDD	975	3158	0.49	0.488	0.62334	0.09	-0.054	0.018	0.005	0.7257	Female	0.002
Anxiety/Phobia	Other Psychiatric	975	111	0.49	0.465	0.75852	0.228	-0.166	0.031	0.009	0.8217	Female	0.024
Anxiety/Phobia	SAD	975	150	0.49	0.399	0.0416	0.355	0.01	0.182	0.053	0.0649	Female	0.091
Anxiety/Phobia	SCZ	975	75	0.49	0.248	0.0002	0.804	0.332	0.568	0.165	0.0005	Female	0.242
ASD	Attention & Learning difficulty	365	99	0.501	0.484	0.63634	0.277	-0.168	0.054	0.017	0.7299	Female	0.017
ASD	EMCI	365	139	0.501	0.593	0.0106	-0.064	-0.457	-0.261	-0.077	0.0184	Female	-0.092
ASD	LMCI	365	217	0.501	0.297	0.0002	0.719	0.376	0.547	0.163	0.0005	Female	0.204
ASD	MCI	365	245	0.501	0.317	0.0002	0.594	0.266	0.43	0.131	0.0005	Female	0.184
ASD	MDD	365	3158	0.501	0.488	0.22678	0.178	-0.039	0.069	0.02	0.2948	Female	0.013
ASD	Other Psychiatric	365	111	0.501	0.465	0.45575	0.293	-0.133	0.08	0.024	0.5386	Female	0.035
ASD	SAD	365	150	0.501	0.399	0.0216	0.417	0.035	0.226	0.068	0.0351	Female	0.102
ASD	SCZ	365	75	0.501	0.248	0.0002	0.851	0.347	0.599	0.18	0.0005	Female	0.253
Attention & Learning difficulty	EMCI	99	139	0.484	0.593	0.0168	-0.056	-0.577	-0.316	-0.094	0.0285	Female	-0.109
Attention & Learning difficulty	LMCI	99	217	0.484	0.297	0.0002	0.729	0.246	0.487	0.147	0.0005	Female	0.187
Attention & Learning difficulty	MCI	99	245	0.484	0.317	0.0026	0.603	0.132	0.367	0.114	0.0052	Female	0.167
Attention & Learning difficulty	MDD	99	3158	0.484	0.488	0.90491	0.212	-0.189	0.011	0.003	0.9167	Female	-0.004
Attention & Learning difficulty	Other Psychiatric	99	111	0.484	0.465	0.86271	0.296	-0.249	0.023	0.007	0.9093	Female	0.019
Attention & Learning difficulty	SAD	99	150	0.484	0.399	0.19938	0.423	-0.088	0.167	0.051	0.2728	Female	0.085
Attention & Learning difficulty	SCZ	99	75	0.484	0.248	0.0002	0.839	0.225	0.532	0.163	0.0005	Female	0.236
EMCI	LMCI	139	217	0.593	0.297	0.0002	1.072	0.627	0.85	0.241	0.0005	Female	0.296
EMCI	MCI	139	245	0.593	0.317	0.0002	0.924	0.494	0.709	0.208	0.0005	Female	0.276
EMCI	MDD	139	3158	0.593	0.488	0.0004	0.508	0.168	0.338	0.098	0.0009	Female	0.105
EMCI	Other Psychiatric	139	111	0.593	0.465	0.005	0.614	0.109	0.362	0.101	0.0093	Female	0.127
EMCI	SAD	139	150	0.593	0.399	0.0002	0.747	0.276	0.511	0.146	0.0005	Female	0.194
EMCI	SCZ	139	75	0.593	0.248	0.0002	1.228	0.635	0.932	0.257	0.0005	Female	0.345
LMCI	MCI	217	245	0.297	0.317	0.24178	0.074	-0.293	-0.11	-0.033	0.3092	Female	-0.02
LMCI	MDD	217	3158	0.297	0.488	0.0002	-0.357	-0.633	-0.495	-0.143	0.0005	Female	-0.191
LMCI	Other Psychiatric	217	111	0.297	0.465	0.0002	-0.252	-0.718	-0.485	-0.139	0.0005	Female	-0.169
LMCI	SAD	217	150	0.297	0.399	0.0042	-0.119	-0.539	-0.329	-0.095	0.008	Female	-0.102
LMCI	SCZ	217	75	0.297	0.248	0.66353	0.321	-0.207	0.057	0.016	0.7394	Female	0.049
MCI	MDD	245	3158	0.317	0.488	0.0002	-0.251	-0.511	-0.381	-0.111	0.0005	Female	-0.171
MCI	Other Psychiatric	245	111	0.317	0.465	0.0008	-0.132	-0.585	-0.359	-0.107	0.0017	Female	-0.148
MCI	SAD	245	150	0.317	0.399	0.046	-0.006	-0.414	-0.21	-0.063	0.069	Female	-0.082
MCI	SCZ	245	75	0.317	0.248	0.21718	0.424	-0.096	0.164	0.049	0.2921	Female	0.069
MDD	Other Psychiatric	3158	111	0.488	0.465	0.89151	0.203	-0.176	0.013	0.004	0.9167	Female	0.022
MDD	SAD	3158	150	0.488	0.399	0.05039	0.329	0.001	0.165	0.048	0.0742	Female	0.089
MDD	SCZ	3158	75	0.488	0.248	0.0002	0.781	0.322	0.551	0.16	0.0005	Female	0.24
Other Psychiatric	SAD	111	150	0.465	0.399	0.22278	0.399	-0.095	0.152	0.044	0.2945	Female	0.067
Other Psychiatric	SCZ	111	75	0.465	0.248	0.0002	0.852	0.252	0.552	0.156	0.0005	Female	0.218
SAD	SCZ	150	75	0.399	0.248	0.007	0.67	0.108	0.389	0.112	0.0124	Female	0.151
CN	AD	33121	456	0.497	0.128	0.0002	1.065	0.879	0.972	0.276	0.0004	Male	0.368
CN	ADHD	33121	639	0.497	0.459	0.0432	0.158	0.002	0.08	0.023	0.0717	Male	0.038
CN	Anxiety/Phobia	33121	565	0.497	0.47	0.43156	0.117	-0.049	0.034	0.01	0.5429	Male	0.027
CN	ASD	33121	1607	0.497	0.531	0.001	-0.032	-0.132	-0.082	-0.023	0.002	Male	-0.034
CN	Attention & Learning difficulty	33121	227	0.497	0.432	0.06819	0.253	-0.008	0.123	0.035	0.1086	Male	0.065
CN	EMCI	33121	170	0.497	0.512	0.36636	0.079	-0.223	-0.072	-0.02	0.4843	Male	-0.016
CN	LMCI	33121	341	0.497	0.173	0.0002	0.933	0.719	0.826	0.234	0.0004	Male	0.324
CN	MCI	33121	188	0.497	0.27	0.0002	0.728	0.441	0.584	0.166	0.0004	Male	0.227
CN	MDD	33121	1635	0.497	0.492	0.59094	0.063	-0.036	0.013	0.004	0.7012	Male	0.005
CN	Other Psychiatric	33121	142	0.497	0.482	0.76952	0.189	-0.141	0.024	0.007	0.8336	Male	0.015
CN	SAD	33121	155	0.497	0.477	0.61814	0.197	-0.118	0.04	0.011	0.709	Male	0.02
CN	SCZ	33121	212	0.497	0.238	0.0002	0.72	0.45	0.585	0.166	0.0004	Male	0.259
AD	ADHD	456	639	0.128	0.459	0.0002	-0.781	-1.033	-0.907	-0.253	0.0004	Male	-0.33
AD	Anxiety/Phobia	456	565	0.128	0.47	0.0002	-0.856	-1.118	-0.987	-0.266	0.0004	Male	-0.342
AD	ASD	456	1607	0.128	0.531	0.0002	-0.912	-1.13	-1.021	-0.299	0.0004	Male	-0.402
AD	Attention & Learning difficulty	456	227	0.128	0.432	0.0002	-0.72	-1.053	-0.887	-0.241	0.0004	Male	-0.303
AD	EMCI	456	170	0.128	0.512	0.0002	-0.964	-1.339	-1.152	-0.296	0.0004	Male	-0.384
AD	LMCI	456	341	0.128	0.173	0.025	-0.02	-0.302	-0.161	-0.041	0.0424	Male	-0.045
AD	MCI	456	188	0.128	0.27	0.0002	-0.253	-0.596	-0.425	-0.11	0.0004	Male	-0.142
AD	MDD	456	1635	0.128	0.492	0.0002	-0.859	-1.075	-0.967	-0.272	0.0004	Male	-0.364
AD	Other Psychiatric	456	142	0.128	0.482	0.0002	-0.83	-1.225	-1.027	-0.269	0.0004	Male	-0.354
AD	SAD	456	155	0.128	0.477	0.0002	-0.824	-1.206	-1.015	-0.264	0.0004	Male	-0.348
AD	SCZ	456	212	0.128	0.238	0.0002	-0.254	-0.583	-0.419	-0.109	0.0004	Male	-0.11
ADHD	Anxiety/Phobia	639	565	0.459	0.47	0.45115	0.069	-0.158	-0.045	-0.013	0.5586	Male	-0.011
ADHD	ASD	639	1607	0.459	0.531	0.0012	-0.06	-0.244	-0.152	-0.046	0.0023	Male	-0.072
ADHD	Attention & Learning difficulty	639	227	0.459	0.432	0.60594	0.192	-0.112	0.04	0.012	0.7054	Male	0.027
ADHD	EMCI	639	170	0.459	0.512	0.08219	0.023	-0.316	-0.146	-0.043	0.1282	Male	-0.054
ADHD	LMCI	639	341	0.459	0.173	0.0002	0.869	0.598	0.734	0.212	0.0004	Male	0.286
ADHD	MCI	639	188	0.459	0.27	0.0002	0.649	0.32	0.484	0.143	0.0004	Male	0.189
ADHD	MDD	639	1635	0.459	0.492	0.15658	0.027	-0.156	-0.065	-0.019	0.2349	Male	-0.033
ADHD	Other Psychiatric	639	142	0.459	0.482	0.59334	0.129	-0.235	-0.053	-0.016	0.7012	Male	-0.023
ADHD	SAD	639	155	0.459	0.477	0.67873	0.137	-0.214	-0.039	-0.012	0.7673	Male	-0.018
ADHD	SCZ	639	212	0.459	0.238	0.0002	0.64	0.326	0.483	0.143	0.0004	Male	0.221
Anxiety/Phobia	ASD	565	1607	0.47	0.531	0.0234	-0.014	-0.206	-0.11	-0.033	0.0406	Male	-0.061
Anxiety/Phobia	Attention & Learning difficulty	565	227	0.47	0.432	0.27377	0.24	-0.069	0.086	0.025	0.3813	Male	0.038
Anxiety/Phobia	EMCI	565	170	0.47	0.512	0.22978	0.066	-0.277	-0.105	-0.03	0.3319	Male	-0.042
Anxiety/Phobia	LMCI	565	341	0.47	0.173	0.0002	0.944	0.665	0.805	0.225	0.0004	Male	0.297
Anxiety/Phobia	MCI	565	188	0.47	0.27	0.0002	0.715	0.38	0.547	0.156	0.0004	Male	0.2
Anxiety/Phobia	MDD	565	1635	0.47	0.492	0.69773	0.076	-0.116	-0.02	-0.006	0.7775	Male	-0.022
Anxiety/Phobia	Other Psychiatric	565	142	0.47	0.482	0.91591	0.174	-0.194	-0.01	-0.003	0.94	Male	-0.012
Anxiety/Phobia	SAD	565	155	0.47	0.477	0.9529	0.184	-0.173	0.006	0.002	0.9653	Male	-0.007
Anxiety/Phobia	SCZ	565	212	0.47	0.238	0.0002	0.706	0.385	0.545	0.156	0.0004	Male	0.232
ASD	Attention & Learning difficulty	1607	227	0.531	0.432	0.0076	0.33	0.051	0.191	0.058	0.0138	Male	0.099
ASD	EMCI	1607	170	0.531	0.512	0.90251	0.168	-0.148	0.01	0.003	0.94	Male	0.018
ASD	LMCI	1607	341	0.531	0.173	0.0002	0.984	0.744	0.864	0.258	0.0004	Male	0.358
ASD	MCI	1607	188	0.531	0.27	0.0002	0.778	0.473	0.626	0.189	0.0004	Male	0.261
ASD	MDD	1607	1635	0.531	0.492	0.0078	0.16	0.023	0.092	0.027	0.0138	Male	0.039
ASD	Other Psychiatric	1607	142	0.531	0.482	0.25297	0.271	-0.073	0.099	0.03	0.3588	Male	0.049
ASD	SAD	1607	155	0.531	0.477	0.17258	0.279	-0.051	0.114	0.035	0.254	Male	0.054
ASD	SCZ	1607	212	0.531	0.238	0.0002	0.771	0.481	0.626	0.189	0.0004	Male	0.293
Attention & Learning difficulty	EMCI	227	170	0.432	0.512	0.06419	0.016	-0.384	-0.184	-0.055	0.1043	Male	-0.081
Attention & Learning difficulty	LMCI	227	341	0.432	0.173	0.0002	0.868	0.522	0.695	0.2	0.0004	Male	0.259
Attention & Learning difficulty	MCI	227	188	0.432	0.27	0.0002	0.632	0.239	0.435	0.131	0.0004	Male	0.162
Attention & Learning difficulty	MDD	227	1635	0.432	0.492	0.13659	0.033	-0.245	-0.106	-0.031	0.2089	Male	-0.06
Attention & Learning difficulty	Other Psychiatric	227	142	0.432	0.482	0.40016	0.12	-0.301	-0.091	-0.028	0.5202	Male	-0.05
Attention & Learning difficulty	SAD	227	155	0.432	0.477	0.46715	0.128	-0.282	-0.077	-0.024	0.5693	Male	-0.045
Attention & Learning difficulty	SCZ	227	212	0.432	0.238	0.0002	0.623	0.244	0.433	0.131	0.0004	Male	0.194
EMCI	LMCI	170	341	0.512	0.173	0.0002	1.129	0.743	0.936	0.255	0.0004	Male	0.339
EMCI	MCI	170	188	0.512	0.27	0.0002	0.873	0.446	0.66	0.186	0.0004	Male	0.242
EMCI	MDD	170	1635	0.512	0.492	0.30757	0.242	-0.074	0.084	0.024	0.4209	Male	0.02
EMCI	Other Psychiatric	170	142	0.512	0.482	0.42936	0.317	-0.131	0.093	0.027	0.5429	Male	0.03
EMCI	SAD	170	155	0.512	0.477	0.32937	0.328	-0.109	0.11	0.032	0.4429	Male	0.036
EMCI	SCZ	170	212	0.512	0.238	0.0002	0.86	0.445	0.652	0.187	0.0004	Male	0.274
LMCI	MCI	341	188	0.173	0.27	0.0072	-0.072	-0.43	-0.251	-0.069	0.0134	Male	-0.097
LMCI	MDD	341	1635	0.173	0.492	0.0002	-0.687	-0.926	-0.806	-0.231	0.0004	Male	-0.319
LMCI	Other Psychiatric	341	142	0.173	0.482	0.0002	-0.615	-1.02	-0.817	-0.228	0.0004	Male	-0.309
LMCI	SAD	341	155	0.173	0.477	0.0002	-0.61	-1.004	-0.807	-0.223	0.0004	Male	-0.304
LMCI	SCZ	341	212	0.173	0.238	0.006	-0.075	-0.42	-0.247	-0.068	0.0114	Male	-0.065
MCI	MDD	188	1635	0.27	0.492	0.0002	-0.409	-0.713	-0.561	-0.162	0.0004	Male	-0.222
MCI	Other Psychiatric	188	142	0.27	0.482	0.0002	-0.322	-0.767	-0.545	-0.159	0.0004	Male	-0.212
MCI	SAD	188	155	0.27	0.477	0.0002	-0.318	-0.752	-0.535	-0.155	0.0004	Male	-0.207
MCI	SCZ	188	212	0.27	0.238	0.9855	0.198	-0.196	0.001	0	0.9855	Male	0.032
MDD	Other Psychiatric	1635	142	0.492	0.482	0.90451	0.182	-0.161	0.01	0.003	0.94	Male	0.01
MDD	SAD	1635	155	0.492	0.477	0.74873	0.19	-0.139	0.026	0.007	0.8225	Male	0.015
MDD	SCZ	1635	212	0.492	0.238	0.0002	0.705	0.416	0.56	0.162	0.0004	Male	0.254
Other Psychiatric	SAD	142	155	0.482	0.477	0.89411	0.243	-0.214	0.015	0.004	0.94	Male	0.005
Other Psychiatric	SCZ	142	212	0.482	0.238	0.0002	0.757	0.323	0.54	0.159	0.0004	Male	0.244
SAD	SCZ	155	212	0.477	0.238	0.0002	0.741	0.319	0.53	0.155	0.0004	Male	0.239
