# Supplementary material for: Brain charts for the human lifespan
Source: Nature. 2022 Apr 6;604(7906):525–33. doi: 10.1038/s41586-022-04554-y (PMC9021021; doi:10.1038/s41586-022-04554-y)
Supplement: Supplementary file 5 — Case–control centile comparisons. SI3.1–3.7, statistics and sample size for case–control comparisons presented in Fig. 4a (that is, for clinical groups with N > 500) and SI10. Each table reports the sample sizes, test-statistics, effect sizes and corrected and uncorrected P-values per case–control pair and per sex. Corrected P-values represent P-values adjusted using Benjamini–Hochberg FDR correction for multiple comparisons across all case–control pairs of a specific sex within a specific feature. SI3.8–3.14, same statistics as 3.1–3.7 for all clinical groups with N > 250. SI3.15–3.21, same statistics as 3.1–3.7 for all clinical groups with N > 100. SI3.22–3.28, same statistics as 3.1–3.7 for all clinical groups with N > 50. [file 41586_2022_4554_MOESM5_ESM.zip › Table3_CaseControl/Table_3_6_Mean_cortical_thickness_PermDx.csv]

Group 1	Group 2	Sample size G1	Sample size G2	Median centile G1	Median centile G2	P uncorrected	Cohens D lower CI	Cohens D upper CI	Cohens D	Mean group difference	P corrected (BH-FDR)	Sex	Median group difference
CN	AD	33060	528	0.498	0.131	0.0002	1.031	0.858	0.944	0.27	0.0004	Female	0.367
CN	ADHD	33060	222	0.498	0.431	0.0338	0.276	0.012	0.144	0.041	0.0507	Female	0.067
CN	Anxiety/Phobia	33060	975	0.498	0.49	0.81152	0.072	-0.056	0.008	0.002	0.8115	Female	0.008
CN	ASD	33060	365	0.498	0.501	0.40716	0.059	-0.148	-0.045	-0.013	0.4442	Female	-0.002
CN	LMCI	33060	217	0.498	0.297	0.0002	0.661	0.393	0.527	0.151	0.0004	Female	0.201
CN	MCI	33060	245	0.498	0.317	0.0002	0.539	0.287	0.413	0.118	0.0004	Female	0.181
CN	MDD	33060	3158	0.498	0.488	0.16138	0.062	-0.011	0.026	0.007	0.2075	Female	0.01
CN	SCZ	33060	75	0.498	0.248	0.0002	0.811	0.357	0.584	0.167	0.0004	Female	0.25
AD	ADHD	528	222	0.131	0.431	0.0002	-0.685	-1.011	-0.848	-0.228	0.0004	Female	-0.3
AD	Anxiety/Phobia	528	975	0.131	0.49	0.0002	-0.85	-1.073	-0.961	-0.267	0.0004	Female	-0.359
AD	ASD	528	365	0.131	0.501	0.0002	-0.885	-1.169	-1.027	-0.282	0.0004	Female	-0.37
AD	LMCI	528	217	0.131	0.297	0.0002	-0.292	-0.612	-0.452	-0.119	0.0004	Female	-0.166
AD	MCI	528	245	0.131	0.317	0.0002	-0.407	-0.716	-0.562	-0.151	0.0004	Female	-0.186
AD	MDD	528	3158	0.131	0.488	0.0002	-0.826	-1.015	-0.921	-0.262	0.0004	Female	-0.357
AD	SCZ	528	75	0.131	0.248	0.002	-0.159	-0.645	-0.402	-0.103	0.0034	Female	-0.117
ADHD	Anxiety/Phobia	222	975	0.431	0.49	0.07699	0.014	-0.278	-0.132	-0.039	0.1066	Female	-0.059
ADHD	ASD	222	365	0.431	0.501	0.0432	-0.009	-0.344	-0.176	-0.054	0.0622	Female	-0.069
ADHD	LMCI	222	217	0.431	0.297	0.0002	0.557	0.179	0.368	0.11	0.0004	Female	0.134
ADHD	MCI	222	245	0.431	0.317	0.0066	0.436	0.07	0.253	0.077	0.0103	Female	0.114
ADHD	MDD	222	3158	0.431	0.488	0.09279	0.02	-0.252	-0.116	-0.034	0.1237	Female	-0.057
ADHD	SCZ	222	75	0.431	0.248	0.003	0.686	0.156	0.421	0.126	0.0049	Female	0.183
Anxiety/Phobia	ASD	975	365	0.49	0.501	0.39956	0.069	-0.171	-0.051	-0.015	0.4442	Female	-0.011
Anxiety/Phobia	LMCI	975	217	0.49	0.297	0.0002	0.66	0.362	0.511	0.148	0.0004	Female	0.193
Anxiety/Phobia	MCI	975	245	0.49	0.317	0.0002	0.536	0.254	0.395	0.116	0.0004	Female	0.173
Anxiety/Phobia	MDD	975	3158	0.49	0.488	0.62334	0.09	-0.054	0.018	0.005	0.66	Female	0.002
Anxiety/Phobia	SCZ	975	75	0.49	0.248	0.0002	0.804	0.332	0.568	0.165	0.0004	Female	0.242
ASD	LMCI	365	217	0.501	0.297	0.0002	0.719	0.376	0.547	0.163	0.0004	Female	0.204
ASD	MCI	365	245	0.501	0.317	0.0002	0.594	0.266	0.43	0.131	0.0004	Female	0.184
ASD	MDD	365	3158	0.501	0.488	0.22678	0.178	-0.039	0.069	0.02	0.2721	Female	0.013
ASD	SCZ	365	75	0.501	0.248	0.0002	0.851	0.347	0.599	0.18	0.0004	Female	0.253
LMCI	MCI	217	245	0.297	0.317	0.24178	0.074	-0.293	-0.11	-0.033	0.2808	Female	-0.02
LMCI	MDD	217	3158	0.297	0.488	0.0002	-0.357	-0.633	-0.495	-0.143	0.0004	Female	-0.191
LMCI	SCZ	217	75	0.297	0.248	0.66353	0.321	-0.207	0.057	0.016	0.6825	Female	0.049
MCI	MDD	245	3158	0.317	0.488	0.0002	-0.251	-0.511	-0.381	-0.111	0.0004	Female	-0.171
MCI	SCZ	245	75	0.317	0.248	0.21718	0.424	-0.096	0.164	0.049	0.2696	Female	0.069
MDD	SCZ	3158	75	0.488	0.248	0.0002	0.781	0.322	0.551	0.16	0.0004	Female	0.24
CN	AD	33121	456	0.497	0.128	0.0002	1.065	0.879	0.972	0.276	0.0003	Male	0.368
CN	ADHD	33121	639	0.497	0.459	0.0432	0.158	0.002	0.08	0.023	0.0518	Male	0.038
CN	Anxiety/Phobia	33121	565	0.497	0.47	0.43156	0.117	-0.049	0.034	0.01	0.4855	Male	0.027
CN	ASD	33121	1607	0.497	0.531	0.001	-0.032	-0.132	-0.082	-0.023	0.0016	Male	-0.034
CN	LMCI	33121	341	0.497	0.173	0.0002	0.933	0.719	0.826	0.234	0.0003	Male	0.324
CN	MCI	33121	188	0.497	0.27	0.0002	0.728	0.441	0.584	0.166	0.0003	Male	0.227
CN	MDD	33121	1635	0.497	0.492	0.59094	0.063	-0.036	0.013	0.004	0.6257	Male	0.005
CN	SCZ	33121	212	0.497	0.238	0.0002	0.72	0.45	0.585	0.166	0.0003	Male	0.259
AD	ADHD	456	639	0.128	0.459	0.0002	-0.781	-1.033	-0.907	-0.253	0.0003	Male	-0.33
AD	Anxiety/Phobia	456	565	0.128	0.47	0.0002	-0.856	-1.118	-0.987	-0.266	0.0003	Male	-0.342
AD	ASD	456	1607	0.128	0.531	0.0002	-0.912	-1.13	-1.021	-0.299	0.0003	Male	-0.402
AD	LMCI	456	341	0.128	0.173	0.025	-0.02	-0.302	-0.161	-0.041	0.031	Male	-0.045
AD	MCI	456	188	0.128	0.27	0.0002	-0.253	-0.596	-0.425	-0.11	0.0003	Male	-0.142
AD	MDD	456	1635	0.128	0.492	0.0002	-0.859	-1.075	-0.967	-0.272	0.0003	Male	-0.364
AD	SCZ	456	212	0.128	0.238	0.0002	-0.254	-0.583	-0.419	-0.109	0.0003	Male	-0.11
ADHD	Anxiety/Phobia	639	565	0.459	0.47	0.45115	0.069	-0.158	-0.045	-0.013	0.4922	Male	-0.011
ADHD	ASD	639	1607	0.459	0.531	0.0012	-0.06	-0.244	-0.152	-0.046	0.0018	Male	-0.072
ADHD	LMCI	639	341	0.459	0.173	0.0002	0.869	0.598	0.734	0.212	0.0003	Male	0.286
ADHD	MCI	639	188	0.459	0.27	0.0002	0.649	0.32	0.484	0.143	0.0003	Male	0.189
ADHD	MDD	639	1635	0.459	0.492	0.15658	0.027	-0.156	-0.065	-0.019	0.1818	Male	-0.033
ADHD	SCZ	639	212	0.459	0.238	0.0002	0.64	0.326	0.483	0.143	0.0003	Male	0.221
Anxiety/Phobia	ASD	565	1607	0.47	0.531	0.0234	-0.014	-0.206	-0.11	-0.033	0.0301	Male	-0.061
Anxiety/Phobia	LMCI	565	341	0.47	0.173	0.0002	0.944	0.665	0.805	0.225	0.0003	Male	0.297
Anxiety/Phobia	MCI	565	188	0.47	0.27	0.0002	0.715	0.38	0.547	0.156	0.0003	Male	0.2
Anxiety/Phobia	MDD	565	1635	0.47	0.492	0.69773	0.076	-0.116	-0.02	-0.006	0.7177	Male	-0.022
Anxiety/Phobia	SCZ	565	212	0.47	0.238	0.0002	0.706	0.385	0.545	0.156	0.0003	Male	0.232
ASD	LMCI	1607	341	0.531	0.173	0.0002	0.984	0.744	0.864	0.258	0.0003	Male	0.358
ASD	MCI	1607	188	0.531	0.27	0.0002	0.778	0.473	0.626	0.189	0.0003	Male	0.261
ASD	MDD	1607	1635	0.531	0.492	0.0078	0.16	0.023	0.092	0.027	0.0104	Male	0.039
ASD	SCZ	1607	212	0.531	0.238	0.0002	0.771	0.481	0.626	0.189	0.0003	Male	0.293
LMCI	MCI	341	188	0.173	0.27	0.0072	-0.072	-0.43	-0.251	-0.069	0.01	Male	-0.097
LMCI	MDD	341	1635	0.173	0.492	0.0002	-0.687	-0.926	-0.806	-0.231	0.0003	Male	-0.319
LMCI	SCZ	341	212	0.173	0.238	0.006	-0.075	-0.42	-0.247	-0.068	0.0086	Male	-0.065
MCI	MDD	188	1635	0.27	0.492	0.0002	-0.409	-0.713	-0.561	-0.162	0.0003	Male	-0.222
MCI	SCZ	188	212	0.27	0.238	0.9855	0.198	-0.196	0.001	0	0.9855	Male	0.032
MDD	SCZ	1635	212	0.492	0.238	0.0002	0.705	0.416	0.56	0.162	0.0003	Male	0.254
