# Supplementary material for: Brain charts for the human lifespan
Source: Nature. 2022 Apr 6;604(7906):525–33. doi: 10.1038/s41586-022-04554-y (PMC9021021; doi:10.1038/s41586-022-04554-y)
Supplement: Supplementary file 5 — Case–control centile comparisons. SI3.1–3.7, statistics and sample size for case–control comparisons presented in Fig. 4a (that is, for clinical groups with N > 500) and SI10. Each table reports the sample sizes, test-statistics, effect sizes and corrected and uncorrected P-values per case–control pair and per sex. Corrected P-values represent P-values adjusted using Benjamini–Hochberg FDR correction for multiple comparisons across all case–control pairs of a specific sex within a specific feature. SI3.8–3.14, same statistics as 3.1–3.7 for all clinical groups with N > 250. SI3.15–3.21, same statistics as 3.1–3.7 for all clinical groups with N > 100. SI3.22–3.28, same statistics as 3.1–3.7 for all clinical groups with N > 50. [file 41586_2022_4554_MOESM5_ESM.zip › Table3_CaseControl/Table_3_3_Subcortical_grey_matter_volume_PermDx.csv]

Group 1	Group 2	Sample size G1	Sample size G2	Median centile G1	Median centile G2	P uncorrected	Cohens D lower CI	Cohens D upper CI	Cohens D	Mean group difference	P corrected (BH-FDR)	Sex	Median group difference
CN	AD	38231	529	0.496	0.179	0.0002	0.929	0.757	0.843	0.242	0.0004	Female	0.317
CN	ADHD	38231	329	0.496	0.527	0.32097	0.053	-0.164	-0.055	-0.016	0.3398	Female	-0.031
CN	Anxiety/Phobia	38231	1039	0.496	0.477	0.11999	0.11	-0.013	0.048	0.014	0.144	Female	0.019
CN	ASD	38231	378	0.496	0.448	0.0164	0.23	0.028	0.129	0.037	0.0246	Female	0.048
CN	LMCI	38231	216	0.496	0.258	0.0002	0.692	0.424	0.558	0.16	0.0004	Female	0.238
CN	MCI	38231	253	0.496	0.355	0.0002	0.47	0.223	0.347	0.1	0.0004	Female	0.141
CN	MDD	38231	3461	0.496	0.492	0.51015	0.046	-0.023	0.011	0.003	0.5247	Female	0.004
CN	SCZ	38231	315	0.496	0.351	0.0002	0.443	0.221	0.332	0.095	0.0004	Female	0.145
AD	ADHD	529	329	0.179	0.527	0.0002	-0.837	-1.127	-0.982	-0.258	0.0004	Female	-0.347
AD	Anxiety/Phobia	529	1039	0.179	0.477	0.0002	-0.724	-0.942	-0.833	-0.228	0.0004	Female	-0.297
AD	ASD	529	378	0.179	0.448	0.0002	-0.583	-0.856	-0.719	-0.205	0.0004	Female	-0.268
AD	LMCI	529	216	0.179	0.258	0.0004	-0.159	-0.478	-0.319	-0.081	0.0007	Female	-0.079
AD	MCI	529	253	0.179	0.355	0.0002	-0.383	-0.687	-0.535	-0.142	0.0004	Female	-0.175
AD	MDD	529	3461	0.179	0.492	0.0002	-0.746	-0.933	-0.839	-0.238	0.0004	Female	-0.313
AD	SCZ	529	315	0.179	0.351	0.0002	-0.401	-0.686	-0.543	-0.146	0.0004	Female	-0.172
ADHD	Anxiety/Phobia	329	1039	0.527	0.477	0.09999	0.228	-0.02	0.104	0.03	0.1241	Female	0.05
ADHD	ASD	329	378	0.527	0.448	0.0246	0.319	0.022	0.171	0.053	0.0341	Female	0.079
ADHD	LMCI	329	216	0.527	0.258	0.0002	0.801	0.449	0.625	0.176	0.0004	Female	0.269
ADHD	MCI	329	253	0.527	0.355	0.0002	0.561	0.229	0.395	0.115	0.0004	Female	0.172
ADHD	MDD	329	3461	0.527	0.492	0.25657	0.179	-0.047	0.066	0.019	0.2886	Female	0.035
ADHD	SCZ	329	315	0.527	0.351	0.0002	0.534	0.222	0.378	0.111	0.0004	Female	0.176
Anxiety/Phobia	ASD	1039	378	0.477	0.448	0.18978	0.196	-0.04	0.078	0.023	0.2204	Female	0.029
Anxiety/Phobia	LMCI	1039	216	0.477	0.258	0.0002	0.663	0.366	0.515	0.146	0.0004	Female	0.218
Anxiety/Phobia	MCI	1039	253	0.477	0.355	0.0002	0.435	0.159	0.297	0.086	0.0004	Female	0.122
Anxiety/Phobia	MDD	1039	3461	0.477	0.492	0.30397	0.033	-0.106	-0.037	-0.011	0.3316	Female	-0.015
Anxiety/Phobia	SCZ	1039	315	0.477	0.351	0.0002	0.408	0.154	0.281	0.082	0.0004	Female	0.126
ASD	LMCI	378	216	0.448	0.258	0.0002	0.564	0.226	0.395	0.123	0.0004	Female	0.189
ASD	MCI	378	253	0.448	0.355	0.0172	0.356	0.036	0.196	0.063	0.0248	Female	0.093
ASD	MDD	378	3461	0.448	0.492	0.0348	-0.009	-0.222	-0.115	-0.034	0.0447	Female	-0.044
ASD	SCZ	378	315	0.448	0.351	0.0164	0.333	0.033	0.183	0.058	0.0246	Female	0.097
LMCI	MCI	216	253	0.258	0.355	0.0274	-0.026	-0.391	-0.209	-0.061	0.0365	Female	-0.096
LMCI	MDD	216	3461	0.258	0.492	0.0002	-0.406	-0.682	-0.544	-0.157	0.0004	Female	-0.234
LMCI	SCZ	216	315	0.258	0.351	0.013	-0.047	-0.396	-0.221	-0.065	0.0213	Female	-0.093
MCI	MDD	253	3461	0.355	0.492	0.0002	-0.204	-0.46	-0.332	-0.096	0.0004	Female	-0.137
MCI	SCZ	253	315	0.355	0.351	0.85931	0.152	-0.18	-0.014	-0.004	0.8593	Female	0.004
MDD	SCZ	3461	315	0.492	0.351	0.0002	0.433	0.202	0.317	0.092	0.0004	Female	0.141
CN	AD	37709	458	0.492	0.213	0.0002	0.746	0.562	0.654	0.187	0.0003	Male	0.279
CN	ADHD	37709	885	0.492	0.368	0.0002	0.385	0.251	0.318	0.091	0.0003	Male	0.124
CN	Anxiety/Phobia	37709	589	0.492	0.529	0.0194	-0.017	-0.18	-0.099	-0.028	0.0241	Male	-0.038
CN	ASD	37709	1610	0.492	0.501	0.9613	0.048	-0.051	-0.002	0	0.9613	Male	-0.009
CN	LMCI	37709	341	0.492	0.329	0.0002	0.447	0.234	0.34	0.098	0.0003	Male	0.163
CN	MCI	37709	197	0.492	0.406	0.0018	0.362	0.082	0.222	0.064	0.0027	Male	0.086
CN	MDD	37709	1789	0.492	0.515	0.0002	-0.041	-0.136	-0.088	-0.025	0.0003	Male	-0.023
CN	SCZ	37709	718	0.492	0.444	0.0036	0.184	0.037	0.111	0.032	0.0052	Male	0.048
AD	ADHD	458	885	0.213	0.368	0.0002	-0.223	-0.45	-0.336	-0.096	0.0003	Male	-0.155
AD	Anxiety/Phobia	458	589	0.213	0.529	0.0002	-0.627	-0.879	-0.753	-0.216	0.0003	Male	-0.317
AD	ASD	458	1610	0.213	0.501	0.0002	-0.524	-0.736	-0.63	-0.188	0.0003	Male	-0.288
AD	LMCI	458	341	0.213	0.329	0.0002	-0.174	-0.456	-0.315	-0.09	0.0003	Male	-0.116
AD	MCI	458	197	0.213	0.406	0.0002	-0.273	-0.611	-0.442	-0.124	0.0003	Male	-0.193
AD	MDD	458	1789	0.213	0.515	0.0002	-0.643	-0.853	-0.748	-0.213	0.0003	Male	-0.302
AD	SCZ	458	718	0.213	0.444	0.0002	-0.418	-0.657	-0.538	-0.156	0.0003	Male	-0.231
ADHD	Anxiety/Phobia	885	589	0.368	0.529	0.0002	-0.305	-0.515	-0.41	-0.119	0.0003	Male	-0.161
ADHD	ASD	885	1610	0.368	0.501	0.0002	-0.224	-0.389	-0.306	-0.092	0.0003	Male	-0.133
ADHD	LMCI	885	341	0.368	0.329	0.71593	0.147	-0.103	0.022	0.006	0.758	Male	0.039
ADHD	MCI	885	197	0.368	0.406	0.22278	0.059	-0.25	-0.095	-0.028	0.243	Male	-0.038
ADHD	MDD	885	1789	0.368	0.515	0.0002	-0.324	-0.486	-0.405	-0.116	0.0003	Male	-0.147
ADHD	SCZ	885	718	0.368	0.444	0.0002	-0.104	-0.301	-0.203	-0.059	0.0003	Male	-0.076
Anxiety/Phobia	ASD	589	1610	0.529	0.501	0.05459	0.187	-0.002	0.093	0.028	0.0655	Male	0.028
Anxiety/Phobia	LMCI	589	341	0.529	0.329	0.0002	0.564	0.294	0.429	0.126	0.0003	Male	0.2
Anxiety/Phobia	MCI	589	197	0.529	0.406	0.0002	0.478	0.154	0.316	0.092	0.0003	Male	0.124
Anxiety/Phobia	MDD	589	1789	0.529	0.515	0.82152	0.103	-0.083	0.01	0.003	0.845	Male	0.014
Anxiety/Phobia	SCZ	589	718	0.529	0.444	0.0004	0.313	0.094	0.204	0.06	0.0007	Male	0.085
ASD	LMCI	1610	341	0.501	0.329	0.0002	0.442	0.207	0.325	0.098	0.0003	Male	0.172
ASD	MCI	1610	197	0.501	0.406	0.0048	0.361	0.064	0.212	0.064	0.0066	Male	0.096
ASD	MDD	1610	1789	0.501	0.515	0.0126	-0.017	-0.152	-0.084	-0.025	0.0168	Male	-0.014
ASD	SCZ	1610	718	0.501	0.444	0.0184	0.195	0.019	0.107	0.032	0.0237	Male	0.057
LMCI	MCI	341	197	0.329	0.406	0.18358	0.059	-0.293	-0.117	-0.034	0.2065	Male	-0.077
LMCI	MDD	341	1789	0.329	0.515	0.0002	-0.311	-0.544	-0.428	-0.123	0.0003	Male	-0.186
LMCI	SCZ	341	718	0.329	0.444	0.0008	-0.093	-0.352	-0.223	-0.066	0.0013	Male	-0.115
MCI	MDD	197	1789	0.406	0.515	0.0002	-0.164	-0.459	-0.311	-0.089	0.0003	Male	-0.109
MCI	SCZ	197	718	0.406	0.444	0.17578	0.049	-0.266	-0.108	-0.032	0.2041	Male	-0.039
MDD	SCZ	1789	718	0.515	0.444	0.0002	0.284	0.111	0.197	0.057	0.0003	Male	0.071
