# Supplementary material for: Brain charts for the human lifespan
Source: Nature. 2022 Apr 6;604(7906):525–33. doi: 10.1038/s41586-022-04554-y (PMC9021021; doi:10.1038/s41586-022-04554-y)
Supplement: Supplementary file 5 — Case–control centile comparisons. SI3.1–3.7, statistics and sample size for case–control comparisons presented in Fig. 4a (that is, for clinical groups with N > 500) and SI10. Each table reports the sample sizes, test-statistics, effect sizes and corrected and uncorrected P-values per case–control pair and per sex. Corrected P-values represent P-values adjusted using Benjamini–Hochberg FDR correction for multiple comparisons across all case–control pairs of a specific sex within a specific feature. SI3.8–3.14, same statistics as 3.1–3.7 for all clinical groups with N > 250. SI3.15–3.21, same statistics as 3.1–3.7 for all clinical groups with N > 100. SI3.22–3.28, same statistics as 3.1–3.7 for all clinical groups with N > 50. [file 41586_2022_4554_MOESM5_ESM.zip › Table3_CaseControl/Table_3_16_t100_White_matter_volume_PermDx.csv]

Group 1	Group 2	Sample size G1	Sample size G2	Median centile G1	Median centile G2	P uncorrected	Cohens D lower CI	Cohens D upper CI	Cohens D	Mean group difference	P corrected (BH-FDR)	Sex	Median group difference
CN	ABNORMAL VENTRICAL	38783	73	0.499	0.46	0.79232	0.261	-0.199	0.031	0.009	1	Female	0.039
CN	AD	38783	529	0.499	0.379	0.0002	0.316	0.145	0.231	0.066	0.0031	Female	0.12
CN	ADHD	38783	329	0.499	0.507	0.86411	0.116	-0.101	0.008	0.002	1	Female	-0.008
CN	Anorexia/Bulima	38783	105	0.499	0.493	0.62794	0.238	-0.145	0.047	0.013	0.95	Female	0.005
CN	Anxiety/Phobia	38783	1039	0.499	0.479	0.11639	0.11	-0.013	0.049	0.014	0.3026	Female	0.02
CN	ASD	38783	381	0.499	0.506	0.69333	0.121	-0.081	0.02	0.006	0.9974	Female	-0.007
CN	Attention & Learning difficulty	38783	99	0.499	0.205	0.0002	0.839	0.445	0.642	0.184	0.0031	Female	0.294
CN	BD	38783	111	0.499	0.497	0.88191	0.202	-0.171	0.015	0.004	1	Female	0.001
CN	Chronic Pain	38783	63	0.499	0.48	0.91211	0.26	-0.234	0.013	0.004	1	Female	0.018
CN	EMCI	38783	139	0.499	0.408	0.0158	0.371	0.038	0.205	0.058	0.0668	Female	0.09
CN	LMCI	38783	216	0.499	0.477	0.27417	0.209	-0.059	0.075	0.021	0.5499	Female	0.022
CN	MCI	38783	253	0.499	0.466	0.38516	0.177	-0.07	0.053	0.015	0.7191	Female	0.033
CN	MCI-Risk	38783	0	0.499	NA	1	NaN	NaN	NaN	NaN	1	Female	NA
CN	MDD	38783	3461	0.499	0.492	0.25457	0.055	-0.014	0.02	0.006	0.5195	Female	0.007
CN	ND	38783	100	0.499	0.306	0.0002	0.652	0.26	0.456	0.13	0.0031	Female	0.193
CN	OCD	38783	74	0.499	0.495	0.9531	0.22	-0.236	-0.008	-0.002	1	Female	0.003
CN	Other	38783	117	0.499	0.519	0.9857	0.18	-0.183	-0.002	0	1	Female	-0.02
CN	OTHER	38783	56	0.499	0.276	0.0012	0.712	0.188	0.45	0.129	0.01	Female	0.223
CN	Other Psychiatric	38783	111	0.499	0.394	0.0206	0.407	0.034	0.221	0.063	0.0803	Female	0.105
CN	PD	38783	67	0.499	0.56	0.48935	0.152	-0.328	-0.088	-0.025	0.8298	Female	-0.062
CN	SAD	38783	150	0.499	0.47	0.55254	0.211	-0.11	0.051	0.015	0.8776	Female	0.029
CN	Schizoaffective Disorder	38783	53	0.499	0.311	0.0004	0.796	0.257	0.527	0.151	0.005	Female	0.188
CN	SCZ	38783	315	0.499	0.366	0.0002	0.444	0.222	0.333	0.095	0.0031	Female	0.133
CN	SCZ-Relative	38783	138	0.499	0.391	0.0048	0.399	0.065	0.232	0.066	0.0263	Female	0.108
CN	SMC	38783	59	0.499	0.467	0.33377	0.381	-0.129	0.126	0.036	0.6367	Female	0.032
CN	SPECIFIC PHOBIA	38783	159	0.499	0.416	0.30437	0.237	-0.075	0.081	0.023	0.5933	Female	0.083
ABNORMAL VENTRICAL	AD	73	529	0.46	0.379	0.14759	0.427	-0.064	0.181	0.057	0.3597	Female	0.081
ABNORMAL VENTRICAL	ADHD	73	329	0.46	0.507	0.88571	0.232	-0.277	-0.022	-0.007	1	Female	-0.047
ABNORMAL VENTRICAL	Anorexia/Bulima	73	105	0.46	0.493	0.90131	0.317	-0.285	0.016	0.005	1	Female	-0.033
ABNORMAL VENTRICAL	Anxiety/Phobia	73	1039	0.46	0.479	0.87551	0.256	-0.22	0.018	0.005	1	Female	-0.019
ABNORMAL VENTRICAL	ASD	73	381	0.46	0.506	0.93251	0.241	-0.261	-0.01	-0.003	1	Female	-0.046
ABNORMAL VENTRICAL	Attention & Learning difficulty	73	99	0.46	0.205	0.0002	0.923	0.3	0.612	0.175	0.0031	Female	0.255
ABNORMAL VENTRICAL	BD	73	111	0.46	0.497	0.92091	0.281	-0.313	-0.016	-0.004	1	Female	-0.037
ABNORMAL VENTRICAL	Chronic Pain	73	63	0.46	0.48	0.93351	0.323	-0.357	-0.017	-0.005	1	Female	-0.021
ABNORMAL VENTRICAL	EMCI	73	139	0.46	0.408	0.21858	0.464	-0.106	0.179	0.05	0.4594	Female	0.052
ABNORMAL VENTRICAL	LMCI	73	216	0.46	0.477	0.72013	0.312	-0.221	0.045	0.013	1	Female	-0.017
ABNORMAL VENTRICAL	MCI	73	253	0.46	0.466	0.88091	0.282	-0.241	0.02	0.006	1	Female	-0.006
ABNORMAL VENTRICAL	MCI-Risk	73	0	0.46	NA	1	NaN	NaN	NaN	NaN	1	Female	NA
ABNORMAL VENTRICAL	MDD	73	3461	0.46	0.492	0.94211	0.221	-0.242	-0.01	-0.003	1	Female	-0.032
ABNORMAL VENTRICAL	ND	73	100	0.46	0.306	0.0076	0.713	0.099	0.406	0.122	0.036	Female	0.154
ABNORMAL VENTRICAL	OCD	73	74	0.46	0.495	0.80572	0.286	-0.367	-0.04	-0.011	1	Female	-0.036
ABNORMAL VENTRICAL	Other	73	117	0.46	0.519	0.82612	0.261	-0.328	-0.034	-0.009	1	Female	-0.059
ABNORMAL VENTRICAL	OTHER	73	56	0.46	0.276	0.033	0.736	0.027	0.382	0.12	0.1206	Female	0.184
ABNORMAL VENTRICAL	Other Psychiatric	73	111	0.46	0.394	0.19098	0.494	-0.102	0.196	0.054	0.427	Female	0.066
ABNORMAL VENTRICAL	PD	73	67	0.46	0.56	0.45395	0.206	-0.464	-0.129	-0.034	0.8047	Female	-0.101
ABNORMAL VENTRICAL	SAD	73	150	0.46	0.47	0.88511	0.302	-0.261	0.02	0.006	1	Female	-0.01
ABNORMAL VENTRICAL	Schizoaffective Disorder	73	53	0.46	0.311	0.0032	0.886	0.16	0.523	0.142	0.0204	Female	0.149
ABNORMAL VENTRICAL	SCZ	73	315	0.46	0.366	0.0238	0.555	0.042	0.298	0.086	0.0918	Female	0.094
ABNORMAL VENTRICAL	SCZ-Relative	73	138	0.46	0.391	0.18038	0.484	-0.088	0.198	0.057	0.4103	Female	0.069
ABNORMAL VENTRICAL	SMC	73	59	0.46	0.467	0.53135	0.453	-0.24	0.106	0.027	0.8675	Female	-0.007
ABNORMAL VENTRICAL	SPECIFIC PHOBIA	73	159	0.46	0.416	0.75072	0.326	-0.231	0.048	0.014	1	Female	0.044
AD	ADHD	529	329	0.379	0.507	0.0044	-0.066	-0.342	-0.204	-0.064	0.0257	Female	-0.128
AD	Anorexia/Bulima	529	105	0.379	0.493	0.11879	0.043	-0.377	-0.167	-0.053	0.3066	Female	-0.114
AD	Anxiety/Phobia	529	1039	0.379	0.479	0.0012	-0.071	-0.281	-0.176	-0.052	0.01	Female	-0.1
AD	ASD	529	381	0.379	0.506	0.0046	-0.058	-0.322	-0.19	-0.06	0.026	Female	-0.127
AD	Attention & Learning difficulty	529	99	0.379	0.205	0.0006	0.587	0.155	0.371	0.118	0.0066	Female	0.174
AD	BD	529	111	0.379	0.497	0.06579	0.009	-0.402	-0.197	-0.062	0.1986	Female	-0.118
AD	Chronic Pain	529	63	0.379	0.48	0.15558	0.067	-0.457	-0.195	-0.062	0.3715	Female	-0.102
AD	EMCI	529	139	0.379	0.408	0.78912	0.163	-0.211	-0.024	-0.008	1	Female	-0.03
AD	LMCI	529	216	0.379	0.477	0.07759	0.015	-0.302	-0.144	-0.045	0.2288	Female	-0.098
AD	MCI	529	253	0.379	0.466	0.0354	-0.007	-0.308	-0.157	-0.051	0.1249	Female	-0.087
AD	MCI-Risk	529	0	0.379	NA	1	NaN	NaN	NaN	NaN	1	Female	NA
AD	MDD	529	3461	0.379	0.492	0.0002	-0.115	-0.298	-0.206	-0.06	0.0031	Female	-0.113
AD	ND	529	100	0.379	0.306	0.05779	0.416	-0.013	0.201	0.064	0.1811	Female	0.073
AD	OCD	529	74	0.379	0.495	0.08499	0.027	-0.461	-0.217	-0.068	0.2373	Female	-0.117
AD	Other	529	117	0.379	0.519	0.0394	-0.011	-0.413	-0.212	-0.067	0.1324	Female	-0.14
AD	OTHER	529	56	0.379	0.276	0.17438	0.469	-0.083	0.193	0.063	0.4033	Female	0.103
AD	Other Psychiatric	529	111	0.379	0.394	0.92351	0.196	-0.214	-0.009	-0.003	1	Female	-0.015
AD	PD	529	67	0.379	0.56	0.026	-0.036	-0.546	-0.291	-0.091	0.0981	Female	-0.182
AD	SAD	529	150	0.379	0.47	0.08519	0.017	-0.347	-0.165	-0.052	0.2373	Female	-0.091
AD	Schizoaffective Disorder	529	53	0.379	0.311	0.06399	0.551	-0.016	0.267	0.084	0.197	Female	0.068
AD	SCZ	529	315	0.379	0.366	0.19678	0.234	-0.046	0.094	0.029	0.4299	Female	0.013
AD	SCZ-Relative	529	138	0.379	0.391	0.9925	0.188	-0.187	0.001	0	1	Female	-0.012
AD	SMC	529	59	0.379	0.467	0.45915	0.174	-0.366	-0.096	-0.03	0.8058	Female	-0.088
AD	SPECIFIC PHOBIA	529	159	0.379	0.416	0.13159	0.044	-0.312	-0.134	-0.043	0.3276	Female	-0.037
ADHD	Anorexia/Bulima	329	105	0.507	0.493	0.75692	0.258	-0.183	0.038	0.011	1	Female	0.014
ADHD	Anxiety/Phobia	329	1039	0.507	0.479	0.51935	0.165	-0.083	0.041	0.012	0.8558	Female	0.028
ADHD	ASD	329	381	0.507	0.506	0.87931	0.159	-0.137	0.011	0.003	1	Female	0.001
ADHD	Attention & Learning difficulty	329	99	0.507	0.205	0.0002	0.839	0.381	0.61	0.181	0.0031	Female	0.302
ADHD	BD	329	111	0.507	0.497	0.94431	0.223	-0.208	0.007	0.002	1	Female	0.01
ADHD	Chronic Pain	329	63	0.507	0.48	0.9701	0.275	-0.265	0.005	0.002	1	Female	0.026
ADHD	EMCI	329	139	0.507	0.408	0.05779	0.391	-0.007	0.192	0.056	0.1811	Female	0.099
ADHD	LMCI	329	216	0.507	0.477	0.45355	0.238	-0.106	0.066	0.019	0.8047	Female	0.03
ADHD	MCI	329	253	0.507	0.466	0.62654	0.206	-0.123	0.042	0.013	0.95	Female	0.041
ADHD	MCI-Risk	329	0	0.507	NA	1	NaN	NaN	NaN	NaN	1	Female	NA
ADHD	MDD	329	3461	0.507	0.492	0.83812	0.126	-0.101	0.012	0.004	1	Female	0.015
ADHD	ND	329	100	0.507	0.306	0.0004	0.65	0.197	0.424	0.128	0.005	Female	0.201
ADHD	OCD	329	74	0.507	0.495	0.91791	0.238	-0.268	-0.015	-0.005	1	Female	0.012
ADHD	Other	329	117	0.507	0.519	0.92631	0.202	-0.221	-0.009	-0.003	1	Female	-0.012
ADHD	OTHER	329	56	0.507	0.276	0.006	0.696	0.125	0.411	0.126	0.0305	Female	0.231
ADHD	Other Psychiatric	329	111	0.507	0.394	0.05419	0.423	-0.009	0.207	0.061	0.1729	Female	0.113
ADHD	PD	329	67	0.507	0.56	0.49375	0.169	-0.358	-0.094	-0.027	0.8332	Female	-0.053
ADHD	SAD	329	150	0.507	0.47	0.68153	0.236	-0.152	0.042	0.012	0.9885	Female	0.037
ADHD	Schizoaffective Disorder	329	53	0.507	0.311	0.001	0.797	0.211	0.504	0.148	0.01	Female	0.196
ADHD	SCZ	329	315	0.507	0.366	0.0002	0.47	0.159	0.314	0.093	0.0031	Female	0.141
ADHD	SCZ-Relative	329	138	0.507	0.391	0.0356	0.415	0.015	0.215	0.064	0.1249	Female	0.116
ADHD	SMC	329	59	0.507	0.467	0.41656	0.395	-0.161	0.117	0.034	0.7615	Female	0.04
ADHD	SPECIFIC PHOBIA	329	159	0.507	0.416	0.48015	0.259	-0.121	0.069	0.021	0.8221	Female	0.091
Anorexia/Bulima	Anxiety/Phobia	105	1039	0.493	0.479	0.9941	0.203	-0.199	0.002	0.001	1	Female	0.014
Anorexia/Bulima	ASD	105	381	0.493	0.506	0.81812	0.191	-0.242	-0.025	-0.008	1	Female	-0.013
Anorexia/Bulima	Attention & Learning difficulty	105	99	0.493	0.205	0.0002	0.866	0.302	0.584	0.17	0.0031	Female	0.289
Anorexia/Bulima	BD	105	111	0.493	0.497	0.81772	0.237	-0.3	-0.032	-0.009	1	Female	-0.004
Anorexia/Bulima	Chronic Pain	105	63	0.493	0.48	0.84452	0.282	-0.347	-0.032	-0.01	1	Female	0.013
Anorexia/Bulima	EMCI	105	139	0.493	0.408	0.22818	0.414	-0.096	0.159	0.045	0.4711	Female	0.085
Anorexia/Bulima	LMCI	105	216	0.493	0.477	0.80352	0.262	-0.206	0.028	0.008	1	Female	0.016
Anorexia/Bulima	MCI	105	253	0.493	0.466	0.9697	0.234	-0.223	0.006	0.002	1	Female	0.028
Anorexia/Bulima	MCI-Risk	105	0	0.493	NA	1	NaN	NaN	NaN	NaN	1	Female	NA
Anorexia/Bulima	MDD	105	3461	0.493	0.492	0.79752	0.168	-0.221	-0.026	-0.008	1	Female	0.001
Anorexia/Bulima	ND	105	100	0.493	0.306	0.0056	0.665	0.108	0.386	0.117	0.0293	Female	0.188
Anorexia/Bulima	OCD	105	74	0.493	0.495	0.73133	0.244	-0.355	-0.055	-0.016	1	Female	-0.002
Anorexia/Bulima	Other	105	117	0.493	0.519	0.71473	0.216	-0.314	-0.049	-0.014	1	Female	-0.026
Anorexia/Bulima	OTHER	105	56	0.493	0.276	0.027	0.695	0.036	0.365	0.115	0.1008	Female	0.217
Anorexia/Bulima	Other Psychiatric	105	111	0.493	0.394	0.20018	0.444	-0.094	0.175	0.05	0.4337	Female	0.099
Anorexia/Bulima	PD	105	67	0.493	0.56	0.36996	0.169	-0.449	-0.14	-0.039	0.6944	Female	-0.067
Anorexia/Bulima	SAD	105	150	0.493	0.47	0.9705	0.255	-0.247	0.004	0.001	1	Female	0.023
Anorexia/Bulima	Schizoaffective Disorder	105	53	0.493	0.311	0.0036	0.823	0.149	0.486	0.137	0.0222	Female	0.182
Anorexia/Bulima	SCZ	105	315	0.493	0.366	0.016	0.502	0.058	0.28	0.082	0.0669	Female	0.127
Anorexia/Bulima	SCZ-Relative	105	138	0.493	0.391	0.16398	0.435	-0.076	0.18	0.053	0.3863	Female	0.103
Anorexia/Bulima	SMC	105	59	0.493	0.467	0.61354	0.405	-0.238	0.084	0.023	0.9384	Female	0.026
Anorexia/Bulima	SPECIFIC PHOBIA	105	159	0.493	0.416	0.79332	0.28	-0.215	0.032	0.01	1	Female	0.077
Anxiety/Phobia	ASD	1039	381	0.479	0.506	0.61494	0.089	-0.146	-0.028	-0.008	0.9384	Female	-0.027
Anxiety/Phobia	Attention & Learning difficulty	1039	99	0.479	0.205	0.0002	0.805	0.389	0.597	0.17	0.0031	Female	0.274
Anxiety/Phobia	BD	1039	111	0.479	0.497	0.73853	0.162	-0.23	-0.034	-0.01	1	Female	-0.018
Anxiety/Phobia	Chronic Pain	1039	63	0.479	0.48	0.78812	0.219	-0.29	-0.036	-0.01	1	Female	-0.002
Anxiety/Phobia	EMCI	1039	139	0.479	0.408	0.08399	0.335	-0.02	0.158	0.045	0.2373	Female	0.071
Anxiety/Phobia	LMCI	1039	216	0.479	0.477	0.72753	0.173	-0.12	0.027	0.008	1	Female	0.002
Anxiety/Phobia	MCI	1039	253	0.479	0.466	0.93431	0.142	-0.133	0.004	0.001	1	Female	0.013
Anxiety/Phobia	MCI-Risk	1039	0	0.479	NA	1	NaN	NaN	NaN	NaN	1	Female	NA
Anxiety/Phobia	MDD	1039	3461	0.479	0.492	0.41936	0.041	-0.098	-0.028	-0.008	0.7627	Female	-0.013
Anxiety/Phobia	ND	1039	100	0.479	0.306	0.0004	0.613	0.201	0.407	0.116	0.005	Female	0.173
Anxiety/Phobia	OCD	1039	74	0.479	0.495	0.63714	0.179	-0.293	-0.057	-0.016	0.9557	Female	-0.016
Anxiety/Phobia	Other	1039	117	0.479	0.519	0.60254	0.14	-0.242	-0.051	-0.014	0.9358	Female	-0.04
Anxiety/Phobia	OTHER	1039	56	0.479	0.276	0.0046	0.669	0.129	0.399	0.115	0.026	Female	0.203
Anxiety/Phobia	Other Psychiatric	1039	111	0.479	0.394	0.07839	0.37	-0.022	0.174	0.049	0.2288	Female	0.085
Anxiety/Phobia	PD	1039	67	0.479	0.56	0.26697	0.108	-0.386	-0.139	-0.039	0.5385	Female	-0.082
Anxiety/Phobia	SAD	1039	150	0.479	0.47	0.9789	0.173	-0.169	0.002	0.001	1	Female	0.009
Anxiety/Phobia	Schizoaffective Disorder	1039	53	0.479	0.311	0.0006	0.761	0.207	0.484	0.137	0.0066	Female	0.168
Anxiety/Phobia	SCZ	1039	315	0.479	0.366	0.0002	0.412	0.158	0.285	0.081	0.0031	Female	0.113
Anxiety/Phobia	SCZ-Relative	1039	138	0.479	0.391	0.0422	0.362	0.006	0.184	0.052	0.1397	Female	0.088
Anxiety/Phobia	SMC	1039	59	0.479	0.467	0.55054	0.341	-0.184	0.079	0.022	0.8776	Female	0.012
Anxiety/Phobia	SPECIFIC PHOBIA	1039	159	0.479	0.416	0.71673	0.199	-0.135	0.032	0.009	1	Female	0.063
ASD	Attention & Learning difficulty	381	99	0.506	0.205	0.0002	0.8	0.351	0.576	0.178	0.0031	Female	0.301
ASD	BD	381	111	0.506	0.497	0.9657	0.208	-0.216	-0.004	-0.001	1	Female	0.009
ASD	Chronic Pain	381	63	0.506	0.48	0.9711	0.261	-0.273	-0.006	-0.002	1	Female	0.025
ASD	EMCI	381	139	0.506	0.408	0.07859	0.368	-0.021	0.174	0.053	0.2288	Female	0.098
ASD	LMCI	381	216	0.506	0.477	0.53615	0.22	-0.115	0.052	0.016	0.8675	Female	0.029
ASD	MCI	381	253	0.506	0.466	0.71653	0.189	-0.129	0.03	0.01	1	Female	0.04
ASD	MCI-Risk	381	0	0.506	NA	1	NaN	NaN	NaN	NaN	1	Female	NA
ASD	MDD	381	3461	0.506	0.492	0.9971	0.106	-0.105	0.001	0	1	Female	0.014
ASD	ND	381	100	0.506	0.306	0.0008	0.62	0.176	0.398	0.125	0.0083	Female	0.2
ASD	OCD	381	74	0.506	0.495	0.84732	0.224	-0.275	-0.026	-0.008	1	Female	0.011
ASD	Other	381	117	0.506	0.519	0.85071	0.187	-0.228	-0.02	-0.006	1	Female	-0.013
ASD	OTHER	381	56	0.506	0.276	0.0074	0.668	0.103	0.385	0.123	0.0356	Female	0.23
ASD	Other Psychiatric	381	111	0.506	0.394	0.07959	0.4	-0.024	0.188	0.057	0.2288	Female	0.112
ASD	PD	381	67	0.506	0.56	0.44736	0.159	-0.362	-0.101	-0.031	0.8047	Female	-0.054
ASD	SAD	381	150	0.506	0.47	0.76432	0.219	-0.16	0.029	0.009	1	Female	0.036
ASD	Schizoaffective Disorder	381	53	0.506	0.311	0.0012	0.761	0.181	0.471	0.145	0.01	Female	0.195
ASD	SCZ	381	315	0.506	0.366	0.0002	0.445	0.144	0.295	0.09	0.0031	Female	0.14
ASD	SCZ-Relative	381	138	0.506	0.391	0.0448	0.392	0.001	0.196	0.061	0.1469	Female	0.115
ASD	SMC	381	59	0.506	0.467	0.47095	0.375	-0.175	0.1	0.03	0.8147	Female	0.039
ASD	SPECIFIC PHOBIA	381	159	0.506	0.416	0.55554	0.242	-0.129	0.056	0.018	0.8784	Female	0.09
Attention & Learning difficulty	BD	99	111	0.205	0.497	0.0002	-0.351	-0.91	-0.631	-0.179	0.0031	Female	-0.293
Attention & Learning difficulty	Chronic Pain	99	63	0.205	0.48	0.0006	-0.277	-0.927	-0.602	-0.18	0.0066	Female	-0.276
Attention & Learning difficulty	EMCI	99	139	0.205	0.408	0.0018	-0.179	-0.703	-0.441	-0.125	0.014	Female	-0.204
Attention & Learning difficulty	LMCI	99	216	0.205	0.477	0.0002	-0.326	-0.812	-0.569	-0.162	0.0031	Female	-0.272
Attention & Learning difficulty	MCI	99	253	0.205	0.466	0.0002	-0.294	-0.767	-0.531	-0.168	0.0031	Female	-0.261
Attention & Learning difficulty	MCI-Risk	99	0	0.205	NA	1	NaN	NaN	NaN	NaN	1	Female	NA
Attention & Learning difficulty	MDD	99	3461	0.205	0.492	0.0002	-0.418	-0.819	-0.619	-0.178	0.0031	Female	-0.287
Attention & Learning difficulty	ND	99	100	0.205	0.306	0.21018	0.105	-0.455	-0.175	-0.053	0.4471	Female	-0.101
Attention & Learning difficulty	OCD	99	74	0.205	0.495	0.0004	-0.344	-0.967	-0.656	-0.186	0.005	Female	-0.291
Attention & Learning difficulty	Other	99	117	0.205	0.519	0.0002	-0.371	-0.923	-0.647	-0.184	0.0031	Female	-0.314
Attention & Learning difficulty	OTHER	99	56	0.205	0.276	0.29517	0.158	-0.504	-0.173	-0.055	0.582	Female	-0.071
Attention & Learning difficulty	Other Psychiatric	99	111	0.205	0.394	0.0028	-0.149	-0.7	-0.424	-0.121	0.0185	Female	-0.189
Attention & Learning difficulty	PD	99	67	0.205	0.56	0.0002	-0.436	-1.082	-0.759	-0.209	0.0031	Female	-0.356
Attention & Learning difficulty	SAD	99	150	0.205	0.47	0.0002	-0.334	-0.855	-0.595	-0.169	0.0031	Female	-0.265
Attention & Learning difficulty	Schizoaffective Disorder	99	53	0.205	0.311	0.48535	0.219	-0.454	-0.117	-0.033	0.827	Female	-0.106
Attention & Learning difficulty	SCZ	99	315	0.205	0.366	0.0098	-0.074	-0.529	-0.302	-0.088	0.0447	Female	-0.161
Attention & Learning difficulty	SCZ-Relative	99	138	0.205	0.391	0.003	-0.136	-0.66	-0.398	-0.117	0.0195	Female	-0.186
Attention & Learning difficulty	SMC	99	59	0.205	0.467	0.0012	-0.216	-0.877	-0.546	-0.148	0.01	Female	-0.262
Attention & Learning difficulty	SPECIFIC PHOBIA	99	159	0.205	0.416	0.0002	-0.269	-0.781	-0.525	-0.16	0.0031	Female	-0.211
BD	Chronic Pain	111	63	0.497	0.48	0.9863	0.309	-0.313	-0.002	-0.001	1	Female	0.017
BD	EMCI	111	139	0.497	0.408	0.13059	0.446	-0.056	0.195	0.054	0.3274	Female	0.089
BD	LMCI	111	216	0.497	0.477	0.60014	0.291	-0.169	0.061	0.017	0.9358	Female	0.02
BD	MCI	111	253	0.497	0.466	0.73633	0.259	-0.189	0.035	0.011	1	Female	0.032
BD	MCI-Risk	111	0	0.497	NA	1	NaN	NaN	NaN	NaN	1	Female	NA
BD	MDD	111	3461	0.497	0.492	0.9583	0.194	-0.184	0.005	0.001	1	Female	0.005
BD	ND	111	100	0.497	0.306	0.0022	0.701	0.152	0.427	0.126	0.0158	Female	0.192
BD	OCD	111	74	0.497	0.495	0.86331	0.272	-0.32	-0.024	-0.007	1	Female	0.002
BD	Other	111	117	0.497	0.519	0.91091	0.243	-0.279	-0.018	-0.005	1	Female	-0.022
BD	OTHER	111	56	0.497	0.276	0.0122	0.733	0.08	0.406	0.124	0.0535	Female	0.221
BD	Other Psychiatric	111	111	0.497	0.394	0.11459	0.477	-0.053	0.212	0.059	0.3024	Female	0.103
BD	PD	111	67	0.497	0.56	0.47115	0.194	-0.417	-0.111	-0.03	0.8147	Female	-0.063
BD	SAD	111	150	0.497	0.47	0.77452	0.283	-0.21	0.036	0.01	1	Female	0.027
BD	Schizoaffective Disorder	111	53	0.497	0.311	0.0014	0.871	0.201	0.536	0.146	0.0114	Female	0.186
BD	SCZ	111	315	0.497	0.366	0.0038	0.533	0.097	0.315	0.091	0.023	Female	0.131
BD	SCZ-Relative	111	138	0.497	0.391	0.08819	0.467	-0.037	0.215	0.062	0.2437	Female	0.107
BD	SMC	111	59	0.497	0.467	0.45215	0.439	-0.197	0.121	0.032	0.8047	Female	0.03
BD	SPECIFIC PHOBIA	111	159	0.497	0.416	0.61434	0.307	-0.181	0.063	0.019	0.9384	Female	0.081
Chronic Pain	EMCI	63	139	0.48	0.408	0.20698	0.49	-0.11	0.19	0.055	0.4434	Female	0.072
Chronic Pain	LMCI	63	216	0.48	0.477	0.66093	0.343	-0.221	0.061	0.018	0.9747	Female	0.004
Chronic Pain	MCI	63	253	0.48	0.466	0.81192	0.312	-0.242	0.035	0.011	1	Female	0.015
Chronic Pain	MCI-Risk	63	0	0.48	NA	1	NaN	NaN	NaN	NaN	1	Female	NA
Chronic Pain	MDD	63	3461	0.48	0.492	0.9699	0.256	-0.242	0.007	0.002	1	Female	-0.011
Chronic Pain	ND	63	100	0.48	0.306	0.0116	0.726	0.084	0.405	0.127	0.0515	Female	0.175
Chronic Pain	OCD	63	74	0.48	0.495	0.90411	0.318	-0.36	-0.021	-0.006	1	Female	-0.015
Chronic Pain	Other	63	117	0.48	0.519	0.93011	0.294	-0.323	-0.015	-0.004	1	Female	-0.038
Chronic Pain	OTHER	63	56	0.48	0.276	0.0498	0.742	0.009	0.375	0.125	0.1603	Female	0.204
Chronic Pain	Other Psychiatric	63	111	0.48	0.394	0.19678	0.517	-0.107	0.205	0.059	0.4299	Female	0.087
Chronic Pain	PD	63	67	0.48	0.56	0.55054	0.244	-0.451	-0.104	-0.029	0.8776	Female	-0.08
Chronic Pain	SAD	63	150	0.48	0.47	0.80032	0.333	-0.259	0.037	0.011	1	Female	0.01
Chronic Pain	Schizoaffective Disorder	63	53	0.48	0.311	0.0056	0.883	0.132	0.507	0.147	0.0293	Female	0.17
Chronic Pain	SCZ	63	315	0.48	0.366	0.0242	0.582	0.037	0.31	0.091	0.0923	Female	0.114
Chronic Pain	SCZ-Relative	63	138	0.48	0.391	0.17578	0.508	-0.093	0.208	0.062	0.4033	Female	0.09
Chronic Pain	SMC	63	59	0.48	0.467	0.50555	0.477	-0.241	0.118	0.032	0.841	Female	0.013
Chronic Pain	SPECIFIC PHOBIA	63	159	0.48	0.416	0.67453	0.356	-0.231	0.062	0.019	0.9824	Female	0.064
EMCI	LMCI	139	216	0.408	0.477	0.22398	0.082	-0.346	-0.132	-0.037	0.4652	Female	-0.069
EMCI	MCI	139	253	0.408	0.466	0.18458	0.068	-0.347	-0.139	-0.043	0.4153	Female	-0.057
EMCI	MCI-Risk	139	0	0.408	NA	1	NaN	NaN	NaN	NaN	1	Female	NA
EMCI	MDD	139	3461	0.408	0.492	0.035	-0.014	-0.353	-0.183	-0.053	0.1249	Female	-0.084
EMCI	ND	139	100	0.408	0.306	0.06499	0.504	-0.014	0.245	0.072	0.1984	Female	0.103
EMCI	OCD	139	74	0.408	0.495	0.12999	0.064	-0.505	-0.22	-0.061	0.3274	Female	-0.087
EMCI	Other	139	117	0.408	0.519	0.09639	0.035	-0.46	-0.212	-0.059	0.2643	Female	-0.11
EMCI	OTHER	139	56	0.408	0.276	0.13979	0.545	-0.081	0.232	0.07	0.3431	Female	0.132
EMCI	Other Psychiatric	139	111	0.408	0.394	0.91191	0.267	-0.234	0.017	0.005	1	Female	0.015
EMCI	PD	139	67	0.408	0.56	0.0372	-0.017	-0.607	-0.312	-0.084	0.1268	Female	-0.152
EMCI	SAD	139	150	0.408	0.47	0.17278	0.074	-0.39	-0.158	-0.044	0.4033	Female	-0.062
EMCI	Schizoaffective Disorder	139	53	0.408	0.311	0.0396	0.657	0.016	0.336	0.092	0.1324	Female	0.097
EMCI	SCZ	139	315	0.408	0.366	0.20718	0.328	-0.073	0.128	0.037	0.4434	Female	0.042
EMCI	SCZ-Relative	139	138	0.408	0.391	0.83012	0.264	-0.209	0.027	0.008	1	Female	0.018
EMCI	SMC	139	59	0.408	0.467	0.57934	0.221	-0.392	-0.085	-0.022	0.9119	Female	-0.059
EMCI	SPECIFIC PHOBIA	139	159	0.408	0.416	0.29177	0.11	-0.347	-0.118	-0.035	0.5786	Female	-0.008
LMCI	MCI	216	253	0.477	0.466	0.81712	0.162	-0.202	-0.02	-0.006	1	Female	0.011
LMCI	MCI-Risk	216	0	0.477	NA	1	NaN	NaN	NaN	NaN	1	Female	NA
LMCI	MDD	216	3461	0.477	0.492	0.45855	0.083	-0.192	-0.054	-0.016	0.8058	Female	-0.015
LMCI	ND	216	100	0.477	0.306	0.002	0.612	0.133	0.372	0.109	0.0149	Female	0.171
LMCI	OCD	216	74	0.477	0.495	0.53375	0.18	-0.35	-0.085	-0.024	0.8675	Female	-0.018
LMCI	Other	216	117	0.477	0.519	0.49935	0.147	-0.304	-0.078	-0.022	0.8386	Female	-0.042
LMCI	OTHER	216	56	0.477	0.276	0.0178	0.656	0.062	0.359	0.107	0.071	Female	0.201
LMCI	Other Psychiatric	216	111	0.477	0.394	0.19718	0.379	-0.081	0.149	0.042	0.4299	Female	0.083
LMCI	PD	216	67	0.477	0.56	0.21498	0.105	-0.446	-0.17	-0.047	0.4546	Female	-0.083
LMCI	SAD	216	150	0.477	0.47	0.81472	0.184	-0.234	-0.025	-0.007	1	Female	0.007
LMCI	Schizoaffective Disorder	216	53	0.477	0.311	0.0042	0.768	0.159	0.464	0.129	0.025	Female	0.166
LMCI	SCZ	216	315	0.477	0.366	0.005	0.43	0.082	0.256	0.074	0.027	Female	0.111
LMCI	SCZ-Relative	216	138	0.477	0.391	0.15258	0.37	-0.059	0.156	0.045	0.3668	Female	0.086
LMCI	SMC	216	59	0.477	0.467	0.69253	0.343	-0.236	0.054	0.015	0.9974	Female	0.01
LMCI	SPECIFIC PHOBIA	216	159	0.477	0.416	0.9601	0.211	-0.2	0.006	0.002	1	Female	0.061
MCI	MCI-Risk	253	0	0.466	NA	1	NaN	NaN	NaN	NaN	1	Female	NA
MCI	MDD	253	3461	0.466	0.492	0.63394	0.095	-0.16	-0.032	-0.009	0.955	Female	-0.026
MCI	ND	253	100	0.466	0.306	0.0026	0.59	0.123	0.356	0.115	0.0175	Female	0.16
MCI	OCD	253	74	0.466	0.495	0.66993	0.205	-0.316	-0.056	-0.017	0.9812	Female	-0.03
MCI	Other	253	117	0.466	0.519	0.65133	0.169	-0.27	-0.05	-0.016	0.9646	Female	-0.053
MCI	OTHER	253	56	0.466	0.276	0.02	0.633	0.05	0.341	0.113	0.0789	Female	0.19
MCI	Other Psychiatric	253	111	0.466	0.394	0.17478	0.377	-0.071	0.153	0.048	0.4033	Female	0.072
MCI	PD	253	67	0.466	0.56	0.35036	0.141	-0.4	-0.13	-0.04	0.6647	Female	-0.095
MCI	SAD	253	150	0.466	0.47	1	0.2	-0.205	-0.002	-0.001	1	Female	-0.004
MCI	Schizoaffective Disorder	253	53	0.466	0.311	0.0062	0.727	0.128	0.427	0.135	0.0311	Female	0.155
MCI	SCZ	253	315	0.466	0.366	0.002	0.426	0.093	0.26	0.08	0.0149	Female	0.1
MCI	SCZ-Relative	253	138	0.466	0.391	0.12979	0.37	-0.047	0.161	0.051	0.3274	Female	0.075
MCI	SMC	253	59	0.466	0.467	0.64034	0.351	-0.218	0.067	0.021	0.9564	Female	-0.001
MCI	SPECIFIC PHOBIA	253	159	0.466	0.416	0.81772	0.224	-0.174	0.025	0.008	1	Female	0.05
MCI-Risk	MDD	0	3461	NA	0.492	1	NaN	NaN	NaN	NaN	1	Female	NA
MCI-Risk	ND	0	100	NA	0.306	1	NaN	NaN	NaN	NaN	1	Female	NA
MCI-Risk	OCD	0	74	NA	0.495	1	NaN	NaN	NaN	NaN	1	Female	NA
MCI-Risk	Other	0	117	NA	0.519	1	NaN	NaN	NaN	NaN	1	Female	NA
MCI-Risk	OTHER	0	56	NA	0.276	1	NaN	NaN	NaN	NaN	1	Female	NA
MCI-Risk	Other Psychiatric	0	111	NA	0.394	1	NaN	NaN	NaN	NaN	1	Female	NA
MCI-Risk	PD	0	67	NA	0.56	1	NaN	NaN	NaN	NaN	1	Female	NA
MCI-Risk	SAD	0	150	NA	0.47	1	NaN	NaN	NaN	NaN	1	Female	NA
MCI-Risk	Schizoaffective Disorder	0	53	NA	0.311	1	NaN	NaN	NaN	NaN	1	Female	NA
MCI-Risk	SCZ	0	315	NA	0.366	1	NaN	NaN	NaN	NaN	1	Female	NA
MCI-Risk	SCZ-Relative	0	138	NA	0.391	1	NaN	NaN	NaN	NaN	1	Female	NA
MCI-Risk	SMC	0	59	NA	0.467	1	NaN	NaN	NaN	NaN	1	Female	NA
MCI-Risk	SPECIFIC PHOBIA	0	159	NA	0.416	1	NaN	NaN	NaN	NaN	1	Female	NA
MDD	ND	3461	100	0.492	0.306	0.0002	0.632	0.233	0.433	0.125	0.0031	Female	0.186
MDD	OCD	3461	74	0.492	0.495	0.82252	0.202	-0.259	-0.028	-0.008	1	Female	-0.003
MDD	Other	3461	117	0.492	0.519	0.81372	0.162	-0.206	-0.022	-0.006	1	Female	-0.027
MDD	OTHER	3461	56	0.492	0.276	0.0006	0.69	0.161	0.426	0.123	0.0066	Female	0.216
MDD	Other Psychiatric	3461	111	0.492	0.394	0.0366	0.389	0.01	0.199	0.057	0.1266	Female	0.098
MDD	PD	3461	67	0.492	0.56	0.36976	0.134	-0.35	-0.108	-0.031	0.6944	Female	-0.068
MDD	SAD	3461	150	0.492	0.47	0.71653	0.194	-0.133	0.03	0.009	1	Female	0.022
MDD	Schizoaffective Disorder	3461	53	0.492	0.311	0.0004	0.776	0.233	0.504	0.145	0.005	Female	0.181
MDD	SCZ	3461	315	0.492	0.366	0.0002	0.426	0.195	0.311	0.089	0.0031	Female	0.126
MDD	SCZ-Relative	3461	138	0.492	0.391	0.0166	0.38	0.04	0.21	0.06	0.0677	Female	0.101
MDD	SMC	3461	59	0.492	0.467	0.41436	0.363	-0.152	0.105	0.03	0.7615	Female	0.025
MDD	SPECIFIC PHOBIA	3461	159	0.492	0.416	0.46675	0.219	-0.099	0.06	0.017	0.8147	Female	0.076
ND	OCD	100	74	0.306	0.495	0.006	-0.14	-0.753	-0.446	-0.133	0.0305	Female	-0.19
ND	Other	100	117	0.306	0.519	0.0012	-0.172	-0.715	-0.443	-0.131	0.01	Female	-0.213
ND	OTHER	100	56	0.306	0.276	0.9815	0.324	-0.335	-0.005	-0.002	1	Female	0.03
ND	Other Psychiatric	100	111	0.306	0.394	0.10559	0.045	-0.501	-0.228	-0.067	0.2829	Female	-0.088
ND	PD	100	67	0.306	0.56	0.0012	-0.22	-0.854	-0.537	-0.156	0.01	Female	-0.255
ND	SAD	100	150	0.306	0.47	0.0022	-0.138	-0.651	-0.394	-0.116	0.0158	Female	-0.164
ND	Schizoaffective Disorder	100	53	0.306	0.311	0.69753	0.403	-0.268	0.067	0.02	0.9993	Female	-0.005
ND	SCZ	100	315	0.306	0.366	0.30237	0.108	-0.344	-0.118	-0.035	0.5929	Female	-0.06
ND	SCZ-Relative	100	138	0.306	0.391	0.10819	0.049	-0.47	-0.211	-0.064	0.2877	Female	-0.085
ND	SMC	100	59	0.306	0.467	0.049	-0.004	-0.657	-0.33	-0.094	0.1592	Female	-0.161
ND	SPECIFIC PHOBIA	100	159	0.306	0.416	0.0086	-0.088	-0.594	-0.341	-0.107	0.0402	Female	-0.11
OCD	Other	74	117	0.495	0.519	0.9667	0.299	-0.287	0.006	0.002	1	Female	-0.023
OCD	OTHER	74	56	0.495	0.276	0.0178	0.775	0.067	0.421	0.131	0.071	Female	0.219
OCD	Other Psychiatric	74	111	0.495	0.394	0.11599	0.535	-0.059	0.238	0.065	0.3026	Female	0.102
OCD	PD	74	67	0.495	0.56	0.58834	0.245	-0.422	-0.088	-0.023	0.9219	Female	-0.065
OCD	SAD	74	150	0.495	0.47	0.67093	0.341	-0.219	0.061	0.017	0.9812	Female	0.025
OCD	Schizoaffective Disorder	74	53	0.495	0.311	0.0016	0.933	0.207	0.57	0.153	0.0128	Female	0.184
OCD	SCZ	74	315	0.495	0.366	0.0098	0.593	0.083	0.338	0.098	0.0447	Female	0.129
OCD	SCZ-Relative	74	138	0.495	0.391	0.10219	0.523	-0.047	0.238	0.069	0.2759	Female	0.105
OCD	SMC	74	59	0.495	0.467	0.39696	0.497	-0.195	0.151	0.038	0.7333	Female	0.028
OCD	SPECIFIC PHOBIA	74	159	0.495	0.416	0.53635	0.362	-0.193	0.085	0.025	0.8675	Female	0.079
Other	OTHER	117	56	0.519	0.276	0.011	0.747	0.099	0.423	0.129	0.0495	Female	0.243
Other	Other Psychiatric	117	111	0.519	0.394	0.08019	0.491	-0.033	0.229	0.064	0.2288	Female	0.125
Other	PD	117	67	0.519	0.56	0.55234	0.21	-0.395	-0.092	-0.025	0.8776	Female	-0.042
Other	SAD	117	150	0.519	0.47	0.65133	0.297	-0.189	0.054	0.015	0.9646	Female	0.049
Other	Schizoaffective Disorder	117	53	0.519	0.311	0.0012	0.885	0.22	0.553	0.151	0.01	Female	0.208
Other	SCZ	117	315	0.519	0.366	0.0026	0.546	0.118	0.332	0.096	0.0175	Female	0.153
Other	SCZ-Relative	117	138	0.519	0.391	0.06619	0.48	-0.017	0.232	0.067	0.1986	Female	0.128
Other	SMC	117	59	0.519	0.467	0.39536	0.455	-0.176	0.139	0.037	0.7333	Female	0.052
Other	SPECIFIC PHOBIA	117	159	0.519	0.416	0.50415	0.319	-0.16	0.079	0.024	0.841	Female	0.103
OTHER	Other Psychiatric	56	111	0.276	0.394	0.18118	0.11	-0.539	-0.214	-0.066	0.4103	Female	-0.118
OTHER	PD	56	67	0.276	0.56	0.0064	-0.145	-0.873	-0.509	-0.154	0.0316	Female	-0.284
OTHER	SAD	56	150	0.276	0.47	0.0138	-0.067	-0.689	-0.378	-0.114	0.0591	Female	-0.194
OTHER	Schizoaffective Disorder	56	53	0.276	0.311	0.71413	0.449	-0.311	0.069	0.022	1	Female	-0.035
OTHER	SCZ	56	315	0.276	0.366	0.43636	0.175	-0.395	-0.11	-0.033	0.7895	Female	-0.09
OTHER	SCZ-Relative	56	138	0.276	0.391	0.21998	0.115	-0.511	-0.198	-0.062	0.4596	Female	-0.115
OTHER	SMC	56	59	0.276	0.467	0.10039	0.061	-0.683	-0.311	-0.093	0.2732	Female	-0.191
OTHER	SPECIFIC PHOBIA	56	159	0.276	0.416	0.0368	-0.016	-0.632	-0.324	-0.105	0.1266	Female	-0.14
Other Psychiatric	PD	111	67	0.394	0.56	0.033	-0.025	-0.639	-0.332	-0.088	0.1206	Female	-0.167
Other Psychiatric	SAD	111	150	0.394	0.47	0.15978	0.072	-0.422	-0.175	-0.049	0.3789	Female	-0.076
Other Psychiatric	Schizoaffective Disorder	111	53	0.394	0.311	0.06399	0.653	-0.01	0.321	0.087	0.197	Female	0.083
Other Psychiatric	SCZ	111	315	0.394	0.366	0.30597	0.329	-0.106	0.112	0.032	0.5933	Female	0.028
Other Psychiatric	SCZ-Relative	111	138	0.394	0.391	0.94251	0.262	-0.24	0.011	0.003	1	Female	0.003
Other Psychiatric	SMC	111	59	0.394	0.467	0.51735	0.215	-0.422	-0.104	-0.027	0.8558	Female	-0.073
Other Psychiatric	SPECIFIC PHOBIA	111	159	0.394	0.416	0.27957	0.111	-0.377	-0.133	-0.04	0.5576	Female	-0.022
PD	SAD	67	150	0.56	0.47	0.30937	0.437	-0.143	0.147	0.04	0.5966	Female	0.09
PD	Schizoaffective Disorder	67	53	0.56	0.311	0.0008	1.065	0.316	0.691	0.176	0.0083	Female	0.249
PD	SCZ	67	315	0.56	0.366	0.0024	0.688	0.156	0.422	0.12	0.0168	Female	0.194
PD	SCZ-Relative	67	138	0.56	0.391	0.0338	0.62	0.03	0.325	0.091	0.1223	Female	0.17
PD	SMC	67	59	0.56	0.467	0.14879	0.612	-0.098	0.257	0.061	0.3602	Female	0.093
PD	SPECIFIC PHOBIA	67	159	0.56	0.416	0.26457	0.451	-0.124	0.164	0.048	0.5368	Female	0.144
SAD	Schizoaffective Disorder	150	53	0.47	0.311	0.0036	0.813	0.176	0.494	0.136	0.0222	Female	0.159
SAD	SCZ	150	315	0.47	0.366	0.0048	0.476	0.084	0.28	0.081	0.0263	Female	0.104
SAD	SCZ-Relative	150	138	0.47	0.391	0.12399	0.413	-0.053	0.18	0.052	0.3177	Female	0.079
SAD	SMC	150	59	0.47	0.467	0.60754	0.384	-0.222	0.081	0.021	0.9384	Female	0.003
SAD	SPECIFIC PHOBIA	150	159	0.47	0.416	0.80252	0.253	-0.195	0.029	0.009	1	Female	0.054
Schizoaffective Disorder	SCZ	53	315	0.311	0.366	0.19618	0.101	-0.484	-0.191	-0.055	0.4299	Female	-0.055
Schizoaffective Disorder	SCZ-Relative	53	138	0.311	0.391	0.08019	0.028	-0.613	-0.293	-0.084	0.2288	Female	-0.08
Schizoaffective Disorder	SMC	53	59	0.311	0.467	0.0162	-0.087	-0.847	-0.467	-0.114	0.0669	Female	-0.156
Schizoaffective Disorder	SPECIFIC PHOBIA	53	159	0.311	0.416	0.0072	-0.106	-0.737	-0.421	-0.127	0.0351	Female	-0.105
SCZ	SCZ-Relative	315	138	0.366	0.391	0.32897	0.102	-0.299	-0.099	-0.029	0.631	Female	-0.025
SCZ	SMC	315	59	0.366	0.467	0.13279	0.07	-0.488	-0.209	-0.059	0.3282	Female	-0.101
SCZ	SPECIFIC PHOBIA	315	159	0.366	0.416	0.0132	-0.048	-0.432	-0.24	-0.072	0.0572	Female	-0.05
SCZ-Relative	SMC	138	59	0.391	0.467	0.47355	0.198	-0.416	-0.109	-0.03	0.8148	Female	-0.076
SCZ-Relative	SPECIFIC PHOBIA	138	159	0.391	0.416	0.23398	0.089	-0.37	-0.141	-0.043	0.4803	Female	-0.025
SMC	SPECIFIC PHOBIA	59	159	0.467	0.416	0.77812	0.257	-0.344	-0.044	-0.013	1	Female	0.051
CN	ABNORMAL VENTRICAL	38248	107	0.493	0.484	0.61854	0.142	-0.237	-0.047	-0.014	0.8752	Male	0.009
CN	AD	38248	458	0.493	0.404	0.0008	0.275	0.09	0.182	0.052	0.0068	Male	0.089
CN	ADHD	38248	885	0.493	0.379	0.0002	0.363	0.229	0.296	0.085	0.0022	Male	0.114
CN	Anorexia/Bulima	38248	3	0.493	0.6	0.80952	0.984	-1.279	-0.147	-0.042	0.9793	Male	-0.107
CN	Anxiety/Phobia	38248	589	0.493	0.559	0.005	-0.037	-0.2	-0.119	-0.034	0.0292	Male	-0.066
CN	ASD	38248	1628	0.493	0.463	0.0004	0.14	0.041	0.091	0.026	0.0039	Male	0.03
CN	Attention & Learning difficulty	38248	227	0.493	0.299	0.0002	0.548	0.287	0.418	0.119	0.0022	Male	0.194
CN	BD	38248	97	0.493	0.572	0.59394	0.144	-0.255	-0.055	-0.016	0.8615	Male	-0.079
CN	Chronic Pain	38248	59	0.493	0.443	0.50635	0.341	-0.17	0.085	0.024	0.8005	Male	0.05
CN	EMCI	38248	170	0.493	0.442	0.08179	0.284	-0.017	0.134	0.038	0.2541	Male	0.051
CN	LMCI	38248	341	0.493	0.551	0.0102	-0.034	-0.247	-0.14	-0.04	0.0526	Male	-0.058
CN	MCI	38248	197	0.493	0.535	0.64354	0.105	-0.175	-0.035	-0.01	0.8887	Male	-0.042
CN	MCI-Risk	38248	0	0.493	NA	1	NaN	NaN	NaN	NaN	1	Male	NA
CN	MDD	38248	1789	0.493	0.521	0.001	-0.04	-0.135	-0.088	-0.025	0.008	Male	-0.028
CN	ND	38248	74	0.493	0.295	0.0024	0.575	0.119	0.347	0.099	0.0162	Male	0.199
CN	OCD	38248	84	0.493	0.423	0.0276	0.451	0.023	0.237	0.068	0.1148	Male	0.07
CN	Other	38248	39	0.493	0.586	0.51315	0.212	-0.416	-0.102	-0.029	0.8005	Male	-0.093
CN	OTHER	38248	43	0.493	0.523	0.87971	0.32	-0.278	0.021	0.006	1	Male	-0.03
CN	Other Psychiatric	38248	142	0.493	0.362	0.0004	0.481	0.152	0.316	0.09	0.0039	Male	0.131
CN	PD	38248	136	0.493	0.541	0.0174	-0.039	-0.376	-0.207	-0.059	0.0825	Male	-0.048
CN	SAD	38248	155	0.493	0.499	0.55214	0.205	-0.11	0.048	0.014	0.8256	Male	-0.006
CN	Schizoaffective Disorder	38248	56	0.493	0.392	0.0268	0.56	0.036	0.298	0.085	0.1133	Male	0.101
CN	SCZ	38248	718	0.493	0.444	0.0002	0.242	0.094	0.168	0.048	0.0022	Male	0.049
CN	SCZ-Relative	38248	66	0.493	0.507	0.68753	0.292	-0.191	0.051	0.014	0.9211	Male	-0.014
CN	SMC	38248	44	0.493	0.488	0.9863	0.293	-0.298	-0.003	-0.001	1	Male	0.005
CN	SPECIFIC PHOBIA	38248	55	0.493	0.484	0.93291	0.254	-0.275	-0.01	-0.003	1	Male	0.01
ABNORMAL VENTRICAL	AD	107	458	0.484	0.404	0.0496	0.423	0.001	0.212	0.066	0.1741	Male	0.08
ABNORMAL VENTRICAL	ADHD	107	885	0.484	0.379	0.001	0.545	0.143	0.344	0.098	0.008	Male	0.105
ABNORMAL VENTRICAL	Anorexia/Bulima	107	3	0.484	0.6	0.84392	1.058	-1.263	-0.103	-0.028	0.9974	Male	-0.116
ABNORMAL VENTRICAL	Anxiety/Phobia	107	589	0.484	0.559	0.49015	0.134	-0.279	-0.072	-0.02	0.7892	Male	-0.075
ABNORMAL VENTRICAL	ASD	107	1628	0.484	0.463	0.19838	0.326	-0.065	0.131	0.04	0.4379	Male	0.021
ABNORMAL VENTRICAL	Attention & Learning difficulty	107	227	0.484	0.299	0.0004	0.694	0.228	0.461	0.133	0.0039	Male	0.185
ABNORMAL VENTRICAL	BD	107	97	0.484	0.572	0.9515	0.268	-0.285	-0.008	-0.002	1	Male	-0.088
ABNORMAL VENTRICAL	Chronic Pain	107	59	0.484	0.443	0.39916	0.455	-0.186	0.135	0.038	0.7148	Male	0.041
ABNORMAL VENTRICAL	EMCI	107	170	0.484	0.442	0.13479	0.429	-0.057	0.186	0.052	0.3504	Male	0.042
ABNORMAL VENTRICAL	LMCI	107	341	0.484	0.551	0.40976	0.127	-0.308	-0.09	-0.027	0.7301	Male	-0.067
ABNORMAL VENTRICAL	MCI	107	197	0.484	0.535	0.92431	0.248	-0.225	0.012	0.004	1	Male	-0.051
ABNORMAL VENTRICAL	MCI-Risk	107	0	0.484	NA	1	NaN	NaN	NaN	NaN	1	Male	NA
ABNORMAL VENTRICAL	MDD	107	1789	0.484	0.521	0.69813	0.156	-0.235	-0.04	-0.011	0.9282	Male	-0.037
ABNORMAL VENTRICAL	ND	107	74	0.484	0.295	0.0182	0.655	0.053	0.354	0.113	0.084	Male	0.19
ABNORMAL VENTRICAL	OCD	107	84	0.484	0.423	0.0394	0.593	0.014	0.304	0.081	0.1471	Male	0.061
ABNORMAL VENTRICAL	Other	107	39	0.484	0.586	0.77332	0.314	-0.426	-0.056	-0.016	0.9656	Male	-0.102
ABNORMAL VENTRICAL	OTHER	107	43	0.484	0.523	0.73073	0.42	-0.293	0.063	0.02	0.9535	Male	-0.039
ABNORMAL VENTRICAL	Other Psychiatric	107	142	0.484	0.362	0.0048	0.616	0.108	0.362	0.104	0.029	Male	0.122
ABNORMAL VENTRICAL	PD	107	136	0.484	0.541	0.16918	0.08	-0.43	-0.175	-0.046	0.404	Male	-0.057
ABNORMAL VENTRICAL	SAD	107	155	0.484	0.499	0.45075	0.341	-0.155	0.093	0.027	0.7604	Male	-0.015
ABNORMAL VENTRICAL	Schizoaffective Disorder	107	56	0.484	0.392	0.0282	0.691	0.035	0.363	0.099	0.1151	Male	0.092
ABNORMAL VENTRICAL	SCZ	107	718	0.484	0.444	0.0368	0.419	0.012	0.216	0.062	0.1419	Male	0.04
ABNORMAL VENTRICAL	SCZ-Relative	107	66	0.484	0.507	0.52575	0.406	-0.212	0.097	0.028	0.8129	Male	-0.023
ABNORMAL VENTRICAL	SMC	107	44	0.484	0.488	0.78932	0.4	-0.308	0.046	0.013	0.9726	Male	-0.004
ABNORMAL VENTRICAL	SPECIFIC PHOBIA	107	55	0.484	0.484	0.83412	0.366	-0.29	0.038	0.011	0.9915	Male	0.001
AD	ADHD	458	885	0.404	0.379	0.06299	0.222	-0.004	0.109	0.032	0.2054	Male	0.024
AD	Anorexia/Bulima	458	3	0.404	0.6	0.60634	0.842	-1.435	-0.297	-0.094	0.8687	Male	-0.196
AD	Anxiety/Phobia	458	589	0.404	0.559	0.0002	-0.166	-0.411	-0.289	-0.086	0.0022	Male	-0.155
AD	ASD	458	1628	0.404	0.463	0.09999	0.018	-0.189	-0.085	-0.026	0.2949	Male	-0.06
AD	Attention & Learning difficulty	458	227	0.404	0.299	0.0072	0.377	0.057	0.217	0.067	0.0383	Male	0.105
AD	BD	458	97	0.404	0.572	0.0478	0	-0.44	-0.22	-0.068	0.1729	Male	-0.168
AD	Chronic Pain	458	59	0.404	0.443	0.53815	0.183	-0.36	-0.088	-0.028	0.8216	Male	-0.039
AD	EMCI	458	170	0.404	0.442	0.61174	0.131	-0.222	-0.045	-0.014	0.8728	Male	-0.038
AD	LMCI	458	341	0.404	0.551	0.0002	-0.157	-0.439	-0.298	-0.092	0.0022	Male	-0.147
AD	MCI	458	197	0.404	0.535	0.0246	-0.028	-0.363	-0.195	-0.062	0.1079	Male	-0.131
AD	MCI-Risk	458	0	0.404	NA	1	NaN	NaN	NaN	NaN	1	Male	NA
AD	MDD	458	1789	0.404	0.521	0.0002	-0.157	-0.363	-0.26	-0.077	0.0022	Male	-0.117
AD	ND	458	74	0.404	0.295	0.24858	0.391	-0.102	0.144	0.047	0.5102	Male	0.109
AD	OCD	458	84	0.404	0.423	0.66313	0.284	-0.183	0.05	0.016	0.9022	Male	-0.02
AD	Other	458	39	0.404	0.586	0.12399	0.07	-0.586	-0.258	-0.081	0.3322	Male	-0.182
AD	OTHER	458	43	0.404	0.523	0.37096	0.171	-0.456	-0.143	-0.046	0.6853	Male	-0.12
AD	Other Psychiatric	458	142	0.404	0.362	0.20358	0.311	-0.066	0.122	0.038	0.4438	Male	0.042
AD	PD	458	136	0.404	0.541	0.0006	-0.174	-0.56	-0.367	-0.111	0.0054	Male	-0.137
AD	SAD	458	155	0.404	0.499	0.19778	0.06	-0.305	-0.123	-0.039	0.4379	Male	-0.095
AD	Schizoaffective Disorder	458	56	0.404	0.392	0.45495	0.384	-0.172	0.106	0.033	0.7604	Male	0.012
AD	SCZ	458	718	0.404	0.444	0.82472	0.103	-0.131	-0.014	-0.004	0.9846	Male	-0.04
AD	SCZ-Relative	458	66	0.404	0.507	0.34957	0.139	-0.378	-0.119	-0.038	0.6705	Male	-0.104
AD	SMC	458	44	0.404	0.488	0.28717	0.142	-0.479	-0.168	-0.053	0.5695	Male	-0.084
AD	SPECIFIC PHOBIA	458	55	0.404	0.484	0.21858	0.106	-0.455	-0.175	-0.055	0.4602	Male	-0.08
ADHD	Anorexia/Bulima	885	3	0.379	0.6	0.44896	0.693	-1.577	-0.442	-0.127	0.7604	Male	-0.221
ADHD	Anxiety/Phobia	885	589	0.379	0.559	0.0002	-0.311	-0.521	-0.416	-0.118	0.0022	Male	-0.18
ADHD	ASD	885	1628	0.379	0.463	0.0002	-0.115	-0.279	-0.197	-0.059	0.0022	Male	-0.084
ADHD	Attention & Learning difficulty	885	227	0.379	0.299	0.10719	0.267	-0.025	0.121	0.035	0.3133	Male	0.08
ADHD	BD	885	97	0.379	0.572	0.0012	-0.143	-0.564	-0.353	-0.1	0.0092	Male	-0.192
ADHD	Chronic Pain	885	59	0.379	0.443	0.11979	0.054	-0.474	-0.21	-0.06	0.3285	Male	-0.064
ADHD	EMCI	885	170	0.379	0.442	0.0496	0.002	-0.327	-0.162	-0.046	0.1741	Male	-0.063
ADHD	LMCI	885	341	0.379	0.551	0.0002	-0.304	-0.557	-0.43	-0.125	0.0022	Male	-0.171
ADHD	MCI	885	197	0.379	0.535	0.0002	-0.168	-0.478	-0.323	-0.095	0.0022	Male	-0.155
ADHD	MCI-Risk	885	0	0.379	NA	1	NaN	NaN	NaN	NaN	1	Male	NA
ADHD	MDD	885	1789	0.379	0.521	0.0002	-0.297	-0.459	-0.378	-0.11	0.0022	Male	-0.142
ADHD	ND	885	74	0.379	0.295	0.68753	0.287	-0.188	0.05	0.015	0.9211	Male	0.085
ADHD	OCD	885	84	0.379	0.423	0.62134	0.165	-0.283	-0.059	-0.017	0.8752	Male	-0.044
ADHD	Other	885	39	0.379	0.586	0.0182	-0.076	-0.719	-0.397	-0.114	0.084	Male	-0.206
ADHD	OTHER	885	43	0.379	0.523	0.09419	0.037	-0.577	-0.27	-0.079	0.2826	Male	-0.144
ADHD	Other Psychiatric	885	142	0.379	0.362	0.80792	0.198	-0.157	0.02	0.006	0.9793	Male	0.018
ADHD	PD	885	136	0.379	0.541	0.0002	-0.328	-0.693	-0.511	-0.144	0.0022	Male	-0.162
ADHD	SAD	885	155	0.379	0.499	0.0064	-0.074	-0.417	-0.246	-0.071	0.0357	Male	-0.12
ADHD	Schizoaffective Disorder	885	56	0.379	0.392	0.9929	0.273	-0.268	0.002	0.001	1	Male	-0.012
ADHD	SCZ	885	718	0.379	0.444	0.0114	-0.029	-0.226	-0.127	-0.037	0.058	Male	-0.064
ADHD	SCZ-Relative	885	66	0.379	0.507	0.05979	0.007	-0.494	-0.244	-0.07	0.1999	Male	-0.128
ADHD	SMC	885	44	0.379	0.488	0.05559	0.005	-0.602	-0.298	-0.085	0.1895	Male	-0.109
ADHD	SPECIFIC PHOBIA	885	55	0.379	0.484	0.029	-0.032	-0.578	-0.305	-0.087	0.117	Male	-0.104
Anorexia/Bulima	Anxiety/Phobia	3	589	0.6	0.559	0.9723	1.165	-1.108	0.029	0.008	1	Male	0.041
Anorexia/Bulima	ASD	3	1628	0.6	0.463	0.71313	1.357	-0.91	0.224	0.068	0.9396	Male	0.137
Anorexia/Bulima	Attention & Learning difficulty	3	227	0.6	0.299	0.37716	1.694	-0.598	0.548	0.161	0.6895	Male	0.301
Anorexia/Bulima	BD	3	97	0.6	0.572	0.89611	1.262	-1.065	0.099	0.026	1	Male	0.028
Anorexia/Bulima	Chronic Pain	3	59	0.6	0.443	0.68453	1.412	-0.957	0.228	0.066	0.9211	Male	0.157
Anorexia/Bulima	EMCI	3	170	0.6	0.442	0.63374	1.436	-0.864	0.286	0.08	0.8833	Male	0.158
Anorexia/Bulima	LMCI	3	341	0.6	0.551	0.9971	1.147	-1.134	0.007	0.002	1	Male	0.049
Anorexia/Bulima	MCI	3	197	0.6	0.535	0.88571	1.247	-1.048	0.1	0.032	1	Male	0.065
Anorexia/Bulima	MCI-Risk	3	0	0.6	NA	1	NaN	NaN	NaN	NaN	1	Male	NA
Anorexia/Bulima	MDD	3	1789	0.6	0.521	0.92151	1.192	-1.075	0.058	0.017	1	Male	0.079
Anorexia/Bulima	ND	3	74	0.6	0.295	0.53835	1.556	-0.794	0.381	0.141	0.8216	Male	0.305
Anorexia/Bulima	OCD	3	84	0.6	0.423	0.48695	1.594	-0.746	0.424	0.11	0.788	Male	0.177
Anorexia/Bulima	Other	3	39	0.6	0.586	0.9527	1.255	-1.167	0.044	0.013	1	Male	0.014
Anorexia/Bulima	OTHER	3	43	0.6	0.523	0.87651	1.331	-1.076	0.128	0.048	1	Male	0.077
Anorexia/Bulima	Other Psychiatric	3	142	0.6	0.362	0.46395	1.603	-0.706	0.448	0.132	0.7681	Male	0.238
Anorexia/Bulima	PD	3	136	0.6	0.541	0.91591	1.086	-1.223	-0.068	-0.017	1	Male	0.059
Anorexia/Bulima	SAD	3	155	0.6	0.499	0.77532	1.335	-0.968	0.183	0.056	0.9656	Male	0.101
Anorexia/Bulima	Schizoaffective Disorder	3	56	0.6	0.392	0.42876	1.667	-0.713	0.477	0.127	0.7377	Male	0.208
Anorexia/Bulima	SCZ	3	718	0.6	0.444	0.59834	1.45	-0.822	0.314	0.09	0.8642	Male	0.156
Anorexia/Bulima	SCZ-Relative	3	66	0.6	0.507	0.77852	1.362	-0.995	0.183	0.056	0.9656	Male	0.093
Anorexia/Bulima	SMC	3	44	0.6	0.488	0.82052	1.347	-1.058	0.144	0.041	0.9846	Male	0.112
Anorexia/Bulima	SPECIFIC PHOBIA	3	55	0.6	0.484	0.81192	1.321	-1.055	0.133	0.039	0.9793	Male	0.116
Anxiety/Phobia	ASD	589	1628	0.559	0.463	0.0002	0.295	0.106	0.201	0.06	0.0022	Male	0.096
Anxiety/Phobia	Attention & Learning difficulty	589	227	0.559	0.299	0.0002	0.692	0.381	0.536	0.153	0.0022	Male	0.26
Anxiety/Phobia	BD	589	97	0.559	0.572	0.55274	0.28	-0.15	0.065	0.018	0.8256	Male	-0.013
Anxiety/Phobia	Chronic Pain	589	59	0.559	0.443	0.13619	0.474	-0.063	0.206	0.058	0.3515	Male	0.116
Anxiety/Phobia	EMCI	589	170	0.559	0.442	0.002	0.427	0.084	0.256	0.072	0.0143	Male	0.117
Anxiety/Phobia	LMCI	589	341	0.559	0.551	0.73473	0.112	-0.155	-0.021	-0.006	0.9537	Male	0.008
Anxiety/Phobia	MCI	589	197	0.559	0.535	0.31137	0.243	-0.08	0.082	0.024	0.6106	Male	0.024
Anxiety/Phobia	MCI-Risk	589	0	0.559	NA	1	NaN	NaN	NaN	NaN	1	Male	NA
Anxiety/Phobia	MDD	589	1789	0.559	0.521	0.51175	0.124	-0.062	0.031	0.009	0.8005	Male	0.038
Anxiety/Phobia	ND	589	74	0.559	0.295	0.0002	0.696	0.209	0.453	0.133	0.0022	Male	0.265
Anxiety/Phobia	OCD	589	84	0.559	0.423	0.001	0.593	0.134	0.363	0.102	0.008	Male	0.136
Anxiety/Phobia	Other	589	39	0.559	0.586	0.90751	0.341	-0.308	0.017	0.005	1	Male	-0.027
Anxiety/Phobia	OTHER	589	43	0.559	0.523	0.37636	0.448	-0.173	0.138	0.04	0.6895	Male	0.036
Anxiety/Phobia	Other Psychiatric	589	142	0.559	0.362	0.0002	0.621	0.251	0.436	0.124	0.0022	Male	0.197
Anxiety/Phobia	PD	589	136	0.559	0.541	0.34057	0.096	-0.278	-0.091	-0.025	0.6641	Male	0.018
Anxiety/Phobia	SAD	589	155	0.559	0.499	0.06319	0.343	-0.012	0.166	0.048	0.2054	Male	0.06
Anxiety/Phobia	Schizoaffective Disorder	589	56	0.559	0.392	0.0024	0.699	0.148	0.423	0.119	0.0162	Male	0.167
Anxiety/Phobia	SCZ	589	718	0.559	0.444	0.0002	0.397	0.178	0.288	0.082	0.0022	Male	0.115
Anxiety/Phobia	SCZ-Relative	589	66	0.559	0.507	0.19038	0.425	-0.086	0.17	0.048	0.4339	Male	0.052
Anxiety/Phobia	SMC	589	44	0.559	0.488	0.46155	0.424	-0.19	0.117	0.033	0.7678	Male	0.071
Anxiety/Phobia	SPECIFIC PHOBIA	589	55	0.559	0.484	0.44296	0.386	-0.167	0.109	0.031	0.7584	Male	0.076
ASD	Attention & Learning difficulty	1628	227	0.463	0.299	0.0002	0.448	0.169	0.308	0.093	0.0022	Male	0.164
ASD	BD	1628	97	0.463	0.572	0.18938	0.067	-0.343	-0.138	-0.042	0.4339	Male	-0.108
ASD	Chronic Pain	1628	59	0.463	0.443	0.9659	0.255	-0.265	-0.005	-0.002	1	Male	0.02
ASD	EMCI	1628	170	0.463	0.442	0.62154	0.199	-0.117	0.041	0.012	0.8752	Male	0.021
ASD	LMCI	1628	341	0.463	0.551	0.0004	-0.101	-0.335	-0.218	-0.066	0.0039	Male	-0.087
ASD	MCI	1628	197	0.463	0.535	0.11579	0.03	-0.266	-0.118	-0.036	0.3239	Male	-0.071
ASD	MCI-Risk	1628	0	0.463	NA	1	NaN	NaN	NaN	NaN	1	Male	NA
ASD	MDD	1628	1789	0.463	0.521	0.0002	-0.104	-0.239	-0.171	-0.051	0.0022	Male	-0.058
ASD	ND	1628	74	0.463	0.295	0.039	0.471	0.005	0.238	0.073	0.1471	Male	0.169
ASD	OCD	1628	84	0.463	0.423	0.21538	0.358	-0.081	0.138	0.042	0.4582	Male	0.04
ASD	Other	1628	39	0.463	0.586	0.26857	0.136	-0.5	-0.182	-0.055	0.5449	Male	-0.122
ASD	OTHER	1628	43	0.463	0.523	0.67933	0.238	-0.368	-0.065	-0.02	0.9206	Male	-0.06
ASD	Other Psychiatric	1628	142	0.463	0.362	0.0146	0.384	0.041	0.212	0.064	0.0702	Male	0.102
ASD	PD	1628	136	0.463	0.541	0.0024	-0.108	-0.459	-0.284	-0.085	0.0162	Male	-0.078
ASD	SAD	1628	155	0.463	0.499	0.63414	0.124	-0.205	-0.041	-0.012	0.8833	Male	-0.036
ASD	Schizoaffective Disorder	1628	56	0.463	0.392	0.14979	0.462	-0.071	0.196	0.059	0.3729	Male	0.071
ASD	SCZ	1628	718	0.463	0.444	0.09359	0.162	-0.014	0.074	0.022	0.2826	Male	0.02
ASD	SCZ-Relative	1628	66	0.463	0.507	0.76372	0.208	-0.284	-0.038	-0.012	0.9656	Male	-0.044
ASD	SMC	1628	44	0.463	0.488	0.57294	0.212	-0.388	-0.088	-0.027	0.8432	Male	-0.025
ASD	SPECIFIC PHOBIA	1628	55	0.463	0.484	0.48175	0.174	-0.364	-0.095	-0.029	0.7865	Male	-0.02
Attention & Learning difficulty	BD	227	97	0.299	0.572	0.0006	-0.232	-0.715	-0.473	-0.135	0.0054	Male	-0.273
Attention & Learning difficulty	Chronic Pain	227	59	0.299	0.443	0.0278	-0.035	-0.613	-0.324	-0.095	0.1148	Male	-0.144
Attention & Learning difficulty	EMCI	227	170	0.299	0.442	0.005	-0.081	-0.482	-0.282	-0.081	0.0292	Male	-0.143
Attention & Learning difficulty	LMCI	227	341	0.299	0.551	0.0002	-0.367	-0.709	-0.538	-0.159	0.0022	Male	-0.252
Attention & Learning difficulty	MCI	227	197	0.299	0.535	0.0002	-0.228	-0.615	-0.421	-0.129	0.0022	Male	-0.236
Attention & Learning difficulty	MCI-Risk	227	0	0.299	NA	1	NaN	NaN	NaN	NaN	1	Male	NA
Attention & Learning difficulty	MDD	227	1789	0.299	0.521	0.0002	-0.356	-0.634	-0.495	-0.144	0.0022	Male	-0.222
Attention & Learning difficulty	ND	227	74	0.299	0.295	0.62334	0.199	-0.328	-0.064	-0.02	0.8752	Male	0.005
Attention & Learning difficulty	OCD	227	84	0.299	0.423	0.15798	0.07	-0.433	-0.182	-0.052	0.3851	Male	-0.124
Attention & Learning difficulty	Other	227	39	0.299	0.586	0.0066	-0.163	-0.851	-0.507	-0.149	0.0362	Male	-0.287
Attention & Learning difficulty	OTHER	227	43	0.299	0.523	0.0308	-0.038	-0.696	-0.367	-0.113	0.1201	Male	-0.224
Attention & Learning difficulty	Other Psychiatric	227	142	0.299	0.362	0.36496	0.112	-0.309	-0.099	-0.029	0.6814	Male	-0.063
Attention & Learning difficulty	PD	227	136	0.299	0.541	0.0002	-0.424	-0.861	-0.642	-0.179	0.0022	Male	-0.242
Attention & Learning difficulty	SAD	227	155	0.299	0.499	0.0008	-0.149	-0.562	-0.355	-0.106	0.0068	Male	-0.2
Attention & Learning difficulty	Schizoaffective Disorder	227	56	0.299	0.392	0.42356	0.175	-0.413	-0.119	-0.034	0.7355	Male	-0.093
Attention & Learning difficulty	SCZ	227	718	0.299	0.444	0.002	-0.097	-0.397	-0.247	-0.071	0.0143	Male	-0.145
Attention & Learning difficulty	SCZ-Relative	227	66	0.299	0.507	0.0118	-0.077	-0.63	-0.353	-0.105	0.0592	Male	-0.208
Attention & Learning difficulty	SMC	227	44	0.299	0.488	0.0136	-0.085	-0.737	-0.411	-0.12	0.0672	Male	-0.189
Attention & Learning difficulty	SPECIFIC PHOBIA	227	55	0.299	0.484	0.009	-0.118	-0.714	-0.416	-0.122	0.0471	Male	-0.184
BD	Chronic Pain	97	59	0.572	0.443	0.38356	0.473	-0.18	0.146	0.04	0.6976	Male	0.129
BD	EMCI	97	170	0.572	0.442	0.11659	0.448	-0.054	0.197	0.054	0.3239	Male	0.13
BD	LMCI	97	341	0.572	0.551	0.46655	0.143	-0.31	-0.083	-0.024	0.7688	Male	0.021
BD	MCI	97	197	0.572	0.535	0.88291	0.263	-0.225	0.019	0.006	1	Male	0.037
BD	MCI-Risk	97	0	0.572	NA	1	NaN	NaN	NaN	NaN	1	Male	NA
BD	MDD	97	1789	0.572	0.521	0.74753	0.173	-0.236	-0.032	-0.009	0.9576	Male	0.051
BD	ND	97	74	0.572	0.295	0.0208	0.672	0.058	0.365	0.115	0.0948	Male	0.277
BD	OCD	97	84	0.572	0.423	0.0264	0.616	0.024	0.32	0.084	0.113	Male	0.148
BD	Other	97	39	0.572	0.586	0.80552	0.326	-0.424	-0.049	-0.013	0.9793	Male	-0.014
BD	OTHER	97	43	0.572	0.523	0.70873	0.434	-0.291	0.072	0.022	0.9387	Male	0.048
BD	Other Psychiatric	97	142	0.572	0.362	0.0062	0.637	0.114	0.375	0.106	0.0357	Male	0.21
BD	PD	97	136	0.572	0.541	0.20678	0.093	-0.432	-0.17	-0.043	0.4453	Male	0.031
BD	SAD	97	155	0.572	0.499	0.41596	0.357	-0.153	0.102	0.029	0.7307	Male	0.073
BD	Schizoaffective Disorder	97	56	0.572	0.392	0.0232	0.716	0.048	0.382	0.101	0.1031	Male	0.18
BD	SCZ	97	718	0.572	0.444	0.04	0.437	0.012	0.224	0.064	0.1478	Male	0.128
BD	SCZ-Relative	97	66	0.572	0.507	0.50235	0.422	-0.208	0.107	0.03	0.8005	Male	0.064
BD	SMC	97	44	0.572	0.488	0.77372	0.415	-0.304	0.056	0.015	0.9656	Male	0.084
BD	SPECIFIC PHOBIA	97	55	0.572	0.484	0.77032	0.38	-0.287	0.047	0.013	0.9656	Male	0.088
Chronic Pain	EMCI	59	170	0.443	0.442	0.74133	0.347	-0.249	0.049	0.014	0.9566	Male	0.001
Chronic Pain	LMCI	59	341	0.443	0.551	0.13039	0.061	-0.495	-0.217	-0.064	0.3415	Male	-0.108
Chronic Pain	MCI	59	197	0.443	0.535	0.45075	0.183	-0.402	-0.109	-0.034	0.7604	Male	-0.092
Chronic Pain	MCI-Risk	59	0	0.443	NA	1	NaN	NaN	NaN	NaN	1	Male	NA
Chronic Pain	MDD	59	1789	0.443	0.521	0.19418	0.09	-0.429	-0.17	-0.049	0.4374	Male	-0.078
Chronic Pain	ND	59	74	0.443	0.295	0.21078	0.568	-0.125	0.221	0.075	0.4511	Male	0.148
Chronic Pain	OCD	59	84	0.443	0.423	0.34637	0.496	-0.176	0.16	0.043	0.6705	Male	0.02
Chronic Pain	Other	59	39	0.443	0.586	0.37016	0.225	-0.596	-0.186	-0.054	0.6853	Male	-0.143
Chronic Pain	OTHER	59	43	0.443	0.523	0.78972	0.342	-0.454	-0.056	-0.018	0.9726	Male	-0.081
Chronic Pain	Other Psychiatric	59	142	0.443	0.362	0.14379	0.531	-0.081	0.225	0.066	0.3631	Male	0.081
Chronic Pain	PD	59	136	0.443	0.541	0.0394	-0.01	-0.628	-0.319	-0.084	0.1471	Male	-0.098
Chronic Pain	SAD	59	155	0.443	0.499	0.80792	0.266	-0.337	-0.036	-0.011	0.9793	Male	-0.056
Chronic Pain	Schizoaffective Disorder	59	56	0.443	0.392	0.24778	0.59	-0.152	0.219	0.061	0.5102	Male	0.051
Chronic Pain	SCZ	59	718	0.443	0.444	0.54435	0.348	-0.184	0.082	0.024	0.8236	Male	-0.001
Chronic Pain	SCZ-Relative	59	66	0.443	0.507	0.84812	0.321	-0.388	-0.033	-0.01	0.999	Male	-0.064
Chronic Pain	SMC	59	44	0.443	0.488	0.64654	0.308	-0.483	-0.088	-0.025	0.8887	Male	-0.045
Chronic Pain	SPECIFIC PHOBIA	59	55	0.443	0.484	0.60074	0.278	-0.465	-0.094	-0.027	0.8642	Male	-0.041
EMCI	LMCI	170	341	0.442	0.551	0.0042	-0.083	-0.453	-0.268	-0.078	0.0259	Male	-0.109
EMCI	MCI	170	197	0.442	0.535	0.13039	0.047	-0.365	-0.159	-0.048	0.3415	Male	-0.093
EMCI	MCI-Risk	170	0	0.442	NA	1	NaN	NaN	NaN	NaN	1	Male	NA
EMCI	MDD	170	1789	0.442	0.521	0.0068	-0.06	-0.375	-0.218	-0.063	0.0367	Male	-0.079
EMCI	ND	170	74	0.442	0.295	0.15698	0.471	-0.078	0.196	0.061	0.3851	Male	0.148
EMCI	OCD	170	84	0.442	0.423	0.41356	0.371	-0.154	0.108	0.03	0.7307	Male	0.019
EMCI	Other	170	39	0.442	0.586	0.18138	0.111	-0.591	-0.24	-0.067	0.4244	Male	-0.144
EMCI	OTHER	170	43	0.442	0.523	0.54255	0.23	-0.443	-0.107	-0.032	0.8236	Male	-0.081
EMCI	Other Psychiatric	170	142	0.442	0.362	0.11159	0.406	-0.042	0.182	0.052	0.3201	Male	0.08
EMCI	PD	170	136	0.442	0.541	0.002	-0.137	-0.594	-0.366	-0.097	0.0143	Male	-0.099
EMCI	SAD	170	155	0.442	0.499	0.45275	0.134	-0.303	-0.084	-0.025	0.7604	Male	-0.057
EMCI	Schizoaffective Disorder	170	56	0.442	0.392	0.26117	0.474	-0.134	0.17	0.047	0.533	Male	0.05
EMCI	SCZ	170	718	0.442	0.444	0.69273	0.202	-0.133	0.034	0.01	0.9245	Male	-0.002
EMCI	SCZ-Relative	170	66	0.442	0.507	0.57414	0.203	-0.369	-0.083	-0.024	0.8432	Male	-0.065
EMCI	SMC	170	44	0.442	0.488	0.41636	0.195	-0.473	-0.139	-0.039	0.7307	Male	-0.046
EMCI	SPECIFIC PHOBIA	170	55	0.442	0.484	0.34837	0.161	-0.451	-0.145	-0.041	0.6705	Male	-0.041
LMCI	MCI	341	197	0.551	0.535	0.27417	0.274	-0.078	0.098	0.03	0.5531	Male	0.016
LMCI	MCI-Risk	341	0	0.551	NA	1	NaN	NaN	NaN	NaN	1	Male	NA
LMCI	MDD	341	1789	0.551	0.521	0.39436	0.167	-0.065	0.051	0.015	0.7098	Male	0.03
LMCI	ND	341	74	0.551	0.295	0.0012	0.7	0.192	0.446	0.139	0.0092	Male	0.256
LMCI	OCD	341	84	0.551	0.423	0.0026	0.612	0.13	0.371	0.108	0.0172	Male	0.127
LMCI	Other	341	39	0.551	0.586	0.82352	0.369	-0.296	0.037	0.011	0.9846	Male	-0.035
LMCI	OTHER	341	43	0.551	0.523	0.35996	0.468	-0.169	0.15	0.046	0.6757	Male	0.027
LMCI	Other Psychiatric	341	142	0.551	0.362	0.0002	0.637	0.241	0.439	0.13	0.0022	Male	0.189
LMCI	PD	341	136	0.551	0.541	0.51215	0.132	-0.266	-0.067	-0.019	0.8005	Male	0.01
LMCI	SAD	341	155	0.551	0.499	0.05959	0.37	-0.011	0.179	0.054	0.1999	Male	0.052
LMCI	Schizoaffective Disorder	341	56	0.551	0.392	0.004	0.712	0.142	0.427	0.125	0.0255	Male	0.159
LMCI	SCZ	341	718	0.551	0.444	0.0002	0.433	0.173	0.303	0.088	0.0022	Male	0.107
LMCI	SCZ-Relative	341	66	0.551	0.507	0.17558	0.447	-0.083	0.182	0.055	0.4164	Male	0.043
LMCI	SMC	341	44	0.551	0.488	0.42236	0.448	-0.182	0.133	0.039	0.7355	Male	0.063
LMCI	SPECIFIC PHOBIA	341	55	0.551	0.484	0.38676	0.411	-0.161	0.125	0.037	0.6998	Male	0.067
MCI	MCI-Risk	197	0	0.535	NA	1	NaN	NaN	NaN	NaN	1	Male	NA
MCI	MDD	197	1789	0.535	0.521	0.51095	0.096	-0.198	-0.051	-0.015	0.8005	Male	0.014
MCI	ND	197	74	0.535	0.295	0.0216	0.595	0.055	0.325	0.109	0.0972	Male	0.24
MCI	OCD	197	84	0.535	0.423	0.05159	0.513	-0.001	0.256	0.078	0.1793	Male	0.111
MCI	Other	197	39	0.535	0.586	0.73633	0.285	-0.406	-0.061	-0.019	0.9537	Male	-0.051
MCI	OTHER	197	43	0.535	0.523	0.75912	0.38	-0.283	0.048	0.016	0.9656	Male	0.011
MCI	Other Psychiatric	197	142	0.535	0.362	0.0028	0.541	0.105	0.323	0.1	0.0182	Male	0.173
MCI	PD	197	136	0.535	0.541	0.13959	0.052	-0.387	-0.167	-0.049	0.3576	Male	-0.006
MCI	SAD	197	155	0.535	0.499	0.48715	0.287	-0.136	0.075	0.024	0.788	Male	0.036
MCI	Schizoaffective Disorder	197	56	0.535	0.392	0.0426	0.607	0.008	0.307	0.095	0.1557	Male	0.143
MCI	SCZ	197	718	0.535	0.444	0.0144	0.355	0.039	0.197	0.058	0.0702	Male	0.091
MCI	SCZ-Relative	197	66	0.535	0.507	0.58134	0.357	-0.203	0.077	0.024	0.8499	Male	0.027
MCI	SMC	197	44	0.535	0.488	0.86631	0.358	-0.299	0.029	0.009	1	Male	0.047
MCI	SPECIFIC PHOBIA	197	55	0.535	0.484	0.89871	0.323	-0.278	0.023	0.007	1	Male	0.051
MCI-Risk	MDD	0	1789	NA	0.521	1	NaN	NaN	NaN	NaN	1	Male	NA
MCI-Risk	ND	0	74	NA	0.295	1	NaN	NaN	NaN	NaN	1	Male	NA
MCI-Risk	OCD	0	84	NA	0.423	1	NaN	NaN	NaN	NaN	1	Male	NA
MCI-Risk	Other	0	39	NA	0.586	1	NaN	NaN	NaN	NaN	1	Male	NA
MCI-Risk	OTHER	0	43	NA	0.523	1	NaN	NaN	NaN	NaN	1	Male	NA
MCI-Risk	Other Psychiatric	0	142	NA	0.362	1	NaN	NaN	NaN	NaN	1	Male	NA
MCI-Risk	PD	0	136	NA	0.541	1	NaN	NaN	NaN	NaN	1	Male	NA
MCI-Risk	SAD	0	155	NA	0.499	1	NaN	NaN	NaN	NaN	1	Male	NA
MCI-Risk	Schizoaffective Disorder	0	56	NA	0.392	1	NaN	NaN	NaN	NaN	1	Male	NA
MCI-Risk	SCZ	0	718	NA	0.444	1	NaN	NaN	NaN	NaN	1	Male	NA
MCI-Risk	SCZ-Relative	0	66	NA	0.507	1	NaN	NaN	NaN	NaN	1	Male	NA
MCI-Risk	SMC	0	44	NA	0.488	1	NaN	NaN	NaN	NaN	1	Male	NA
MCI-Risk	SPECIFIC PHOBIA	0	55	NA	0.484	1	NaN	NaN	NaN	NaN	1	Male	NA
MDD	ND	1789	74	0.521	0.295	0.0006	0.654	0.188	0.421	0.124	0.0054	Male	0.227
MDD	OCD	1789	84	0.521	0.423	0.0042	0.539	0.101	0.32	0.093	0.0259	Male	0.098
MDD	Other	1789	39	0.521	0.586	0.93611	0.303	-0.332	-0.014	-0.004	1	Male	-0.065
MDD	OTHER	1789	43	0.521	0.523	0.49335	0.408	-0.197	0.106	0.031	0.7907	Male	-0.002
MDD	Other Psychiatric	1789	142	0.521	0.362	0.0002	0.567	0.224	0.396	0.115	0.0022	Male	0.159
MDD	PD	1789	136	0.521	0.541	0.18778	0.056	-0.293	-0.118	-0.034	0.4336	Male	-0.02
MDD	SAD	1789	155	0.521	0.499	0.11719	0.297	-0.032	0.132	0.039	0.3239	Male	0.022
MDD	Schizoaffective Disorder	1789	56	0.521	0.392	0.0064	0.646	0.113	0.379	0.11	0.0357	Male	0.129
MDD	SCZ	1789	718	0.521	0.444	0.0002	0.339	0.165	0.252	0.073	0.0022	Male	0.077
MDD	SCZ-Relative	1789	66	0.521	0.507	0.27757	0.381	-0.111	0.135	0.039	0.556	Male	0.014
MDD	SMC	1789	44	0.521	0.488	0.58354	0.383	-0.216	0.083	0.024	0.8499	Male	0.033
MDD	SPECIFIC PHOBIA	1789	55	0.521	0.484	0.56994	0.345	-0.192	0.076	0.022	0.8432	Male	0.038
ND	OCD	74	84	0.295	0.423	0.53815	0.216	-0.415	-0.1	-0.031	0.8216	Male	-0.129
ND	Other	74	39	0.295	0.586	0.06239	0.023	-0.768	-0.372	-0.128	0.2054	Male	-0.291
ND	OTHER	74	43	0.295	0.523	0.20578	0.132	-0.63	-0.249	-0.093	0.4453	Male	-0.229
ND	Other Psychiatric	74	142	0.295	0.362	0.83612	0.255	-0.31	-0.027	-0.009	0.9915	Male	-0.067
ND	PD	74	136	0.295	0.541	0.0002	-0.243	-0.822	-0.532	-0.158	0.0022	Male	-0.246
ND	SAD	74	155	0.295	0.499	0.06599	0.018	-0.541	-0.262	-0.086	0.2119	Male	-0.205
ND	Schizoaffective Disorder	74	56	0.295	0.392	0.80252	0.308	-0.393	-0.042	-0.014	0.9793	Male	-0.097
ND	SCZ	74	718	0.295	0.444	0.15578	0.067	-0.413	-0.173	-0.051	0.3851	Male	-0.149
ND	SCZ-Relative	74	66	0.295	0.507	0.14719	0.089	-0.583	-0.247	-0.085	0.369	Male	-0.213
ND	SMC	74	44	0.295	0.488	0.11419	0.086	-0.672	-0.293	-0.1	0.3232	Male	-0.193
ND	SPECIFIC PHOBIA	74	55	0.295	0.484	0.09419	0.054	-0.654	-0.3	-0.102	0.2826	Male	-0.189
OCD	Other	84	39	0.423	0.586	0.06859	0.023	-0.75	-0.364	-0.097	0.2169	Male	-0.162
OCD	OTHER	84	43	0.423	0.523	0.29317	0.168	-0.576	-0.204	-0.062	0.5781	Male	-0.1
OCD	Other Psychiatric	84	142	0.423	0.362	0.56034	0.352	-0.191	0.08	0.023	0.8334	Male	0.062
OCD	PD	84	136	0.423	0.541	0.0002	-0.227	-0.782	-0.504	-0.127	0.0022	Male	-0.118
OCD	SAD	84	155	0.423	0.499	0.16158	0.079	-0.456	-0.188	-0.054	0.3911	Male	-0.076
OCD	Schizoaffective Disorder	84	56	0.423	0.392	0.71893	0.408	-0.274	0.067	0.017	0.9416	Male	0.031
OCD	SCZ	84	718	0.423	0.444	0.54995	0.157	-0.296	-0.069	-0.02	0.8256	Male	-0.02
OCD	SCZ-Relative	84	66	0.423	0.507	0.24478	0.135	-0.516	-0.19	-0.053	0.5084	Male	-0.084
OCD	SMC	84	44	0.423	0.488	0.16558	0.112	-0.627	-0.257	-0.068	0.3981	Male	-0.065
OCD	SPECIFIC PHOBIA	84	55	0.423	0.484	0.14139	0.084	-0.604	-0.26	-0.071	0.3596	Male	-0.06
Other	OTHER	39	43	0.586	0.523	0.63834	0.545	-0.336	0.104	0.035	0.8856	Male	0.062
Other	Other Psychiatric	39	142	0.586	0.362	0.03	0.767	0.049	0.408	0.12	0.1196	Male	0.224
Other	PD	39	136	0.586	0.541	0.52515	0.242	-0.475	-0.116	-0.03	0.8129	Male	0.045
Other	SAD	39	155	0.586	0.499	0.42536	0.496	-0.211	0.143	0.043	0.7355	Male	0.087
Other	Schizoaffective Disorder	39	56	0.586	0.392	0.0492	0.837	0	0.418	0.114	0.1741	Male	0.194
Other	SCZ	39	718	0.586	0.444	0.11219	0.592	-0.054	0.269	0.077	0.3201	Male	0.142
Other	SCZ-Relative	39	66	0.586	0.507	0.48055	0.547	-0.255	0.146	0.044	0.7865	Male	0.078
Other	SMC	39	44	0.586	0.488	0.64814	0.538	-0.338	0.1	0.028	0.8887	Male	0.098
Other	SPECIFIC PHOBIA	39	55	0.586	0.484	0.65093	0.507	-0.325	0.091	0.026	0.889	Male	0.102
OTHER	Other Psychiatric	43	142	0.523	0.362	0.12699	0.612	-0.077	0.267	0.084	0.3377	Male	0.162
OTHER	PD	43	136	0.523	0.541	0.19978	0.117	-0.575	-0.229	-0.065	0.4383	Male	-0.018
OTHER	SAD	43	155	0.523	0.499	0.89351	0.364	-0.316	0.024	0.008	1	Male	0.024
OTHER	Schizoaffective Disorder	43	56	0.523	0.392	0.22818	0.653	-0.155	0.249	0.079	0.4767	Male	0.132
OTHER	SCZ	43	718	0.523	0.444	0.35676	0.452	-0.165	0.144	0.042	0.6755	Male	0.08
OTHER	SCZ-Relative	43	66	0.523	0.507	0.89571	0.414	-0.364	0.025	0.008	1	Male	0.016
OTHER	SMC	43	44	0.523	0.488	0.91511	0.406	-0.447	-0.02	-0.007	1	Male	0.036
OTHER	SPECIFIC PHOBIA	43	55	0.523	0.484	0.89831	0.377	-0.431	-0.027	-0.009	1	Male	0.04
Other Psychiatric	PD	142	136	0.362	0.541	0.0002	-0.307	-0.788	-0.547	-0.15	0.0022	Male	-0.179
Other Psychiatric	SAD	142	155	0.362	0.499	0.0306	-0.027	-0.486	-0.257	-0.077	0.1201	Male	-0.137
Other Psychiatric	Schizoaffective Disorder	142	56	0.362	0.392	0.89311	0.293	-0.329	-0.018	-0.005	1	Male	-0.03
Other Psychiatric	SCZ	142	718	0.362	0.444	0.10799	0.033	-0.327	-0.147	-0.042	0.3133	Male	-0.082
Other Psychiatric	SCZ-Relative	142	66	0.362	0.507	0.08359	0.04	-0.549	-0.254	-0.076	0.2574	Male	-0.146
Other Psychiatric	SMC	142	44	0.362	0.488	0.07439	0.03	-0.654	-0.312	-0.091	0.2331	Male	-0.126
Other Psychiatric	SPECIFIC PHOBIA	142	55	0.362	0.484	0.05319	-0.002	-0.632	-0.317	-0.093	0.1831	Male	-0.122
PD	SAD	136	155	0.541	0.499	0.0252	0.493	0.029	0.261	0.073	0.1092	Male	0.042
PD	Schizoaffective Disorder	136	56	0.541	0.392	0.0002	0.889	0.252	0.57	0.144	0.0022	Male	0.149
PD	SCZ	136	718	0.541	0.444	0.0002	0.566	0.197	0.381	0.107	0.0022	Male	0.097
PD	SCZ-Relative	136	66	0.541	0.507	0.06639	0.571	-0.023	0.274	0.074	0.2119	Male	0.034
PD	SMC	136	44	0.541	0.488	0.19818	0.57	-0.116	0.227	0.058	0.4379	Male	0.053
PD	SPECIFIC PHOBIA	136	55	0.541	0.484	0.19438	0.531	-0.101	0.215	0.056	0.4374	Male	0.057
SAD	Schizoaffective Disorder	155	56	0.499	0.392	0.12099	0.552	-0.064	0.244	0.072	0.3292	Male	0.107
SAD	SCZ	155	718	0.499	0.444	0.18558	0.293	-0.055	0.119	0.034	0.4314	Male	0.055
SAD	SCZ-Relative	155	66	0.499	0.507	0.9853	0.292	-0.287	0.003	0.001	1	Male	-0.008
SAD	SMC	155	44	0.499	0.488	0.77852	0.289	-0.385	-0.048	-0.014	0.9656	Male	0.011
SAD	SPECIFIC PHOBIA	155	55	0.499	0.484	0.71473	0.254	-0.364	-0.055	-0.017	0.9396	Male	0.016
Schizoaffective Disorder	SCZ	56	718	0.392	0.444	0.35496	0.142	-0.403	-0.13	-0.037	0.6755	Male	-0.052
Schizoaffective Disorder	SCZ-Relative	56	66	0.392	0.507	0.18018	0.115	-0.607	-0.246	-0.071	0.4244	Male	-0.115
Schizoaffective Disorder	SMC	56	44	0.392	0.488	0.12239	0.087	-0.718	-0.315	-0.086	0.3304	Male	-0.096
Schizoaffective Disorder	SPECIFIC PHOBIA	56	55	0.392	0.484	0.09999	0.062	-0.695	-0.316	-0.088	0.2949	Male	-0.092
SCZ	SCZ-Relative	718	66	0.444	0.507	0.35796	0.136	-0.369	-0.116	-0.034	0.6755	Male	-0.064
SCZ	SMC	718	44	0.444	0.488	0.27877	0.135	-0.475	-0.17	-0.049	0.556	Male	-0.044
SCZ	SPECIFIC PHOBIA	718	55	0.444	0.484	0.21898	0.098	-0.452	-0.177	-0.051	0.4602	Male	-0.04
SCZ-Relative	SMC	66	44	0.507	0.488	0.77752	0.335	-0.437	-0.051	-0.015	0.9656	Male	0.019
SCZ-Relative	SPECIFIC PHOBIA	66	55	0.507	0.484	0.74493	0.304	-0.419	-0.058	-0.017	0.9576	Male	0.024
SMC	SPECIFIC PHOBIA	44	55	0.488	0.484	0.9755	0.394	-0.409	-0.007	-0.002	1	Male	0.004
