# Supplementary material for: Brain charts for the human lifespan
Source: Nature. 2022 Apr 6;604(7906):525–33. doi: 10.1038/s41586-022-04554-y (PMC9021021; doi:10.1038/s41586-022-04554-y)
Supplement: Supplementary file 5 — Case–control centile comparisons. SI3.1–3.7, statistics and sample size for case–control comparisons presented in Fig. 4a (that is, for clinical groups with N > 500) and SI10. Each table reports the sample sizes, test-statistics, effect sizes and corrected and uncorrected P-values per case–control pair and per sex. Corrected P-values represent P-values adjusted using Benjamini–Hochberg FDR correction for multiple comparisons across all case–control pairs of a specific sex within a specific feature. SI3.8–3.14, same statistics as 3.1–3.7 for all clinical groups with N > 250. SI3.15–3.21, same statistics as 3.1–3.7 for all clinical groups with N > 100. SI3.22–3.28, same statistics as 3.1–3.7 for all clinical groups with N > 50. [file 41586_2022_4554_MOESM5_ESM.zip › Table3_CaseControl/Table_3_15_t100_Grey_matter_volume_PermDx.csv]

Group 1	Group 2	Sample size G1	Sample size G2	Median centile G1	Median centile G2	P uncorrected	Cohens D lower CI	Cohens D upper CI	Cohens D	Mean group difference	P corrected (BH-FDR)	Sex	Median group difference
CN	ABNORMAL VENTRICAL	38839	73	0.497	0.486	0.51835	0.307	-0.152	0.077	0.022	0.6616	Female	0.011
CN	AD	38839	529	0.497	0.152	0.0002	0.964	0.792	0.878	0.251	0.0007	Female	0.345
CN	ADHD	38839	329	0.497	0.518	0.34997	0.16	-0.057	0.052	0.015	0.4855	Female	-0.021
CN	Anorexia/Bulima	38839	105	0.497	0.481	0.64814	0.236	-0.147	0.044	0.013	0.7927	Female	0.016
CN	Anxiety/Phobia	38839	1039	0.497	0.484	0.31697	0.092	-0.031	0.031	0.009	0.445	Female	0.013
CN	ASD	38839	381	0.497	0.513	0.24838	0.044	-0.158	-0.057	-0.016	0.3632	Female	-0.016
CN	Attention & Learning difficulty	38839	99	0.497	0.197	0.0002	0.92	0.525	0.722	0.206	0.0007	Female	0.3
CN	BD	38839	111	0.497	0.432	0.12739	0.327	-0.045	0.141	0.04	0.2061	Female	0.065
CN	Chronic Pain	38839	63	0.497	0.363	0.001	0.669	0.174	0.422	0.121	0.0029	Female	0.134
CN	EMCI	38839	139	0.497	0.621	0.0016	-0.117	-0.45	-0.284	-0.081	0.0043	Female	-0.124
CN	LMCI	38839	216	0.497	0.313	0.0002	0.593	0.326	0.46	0.131	0.0007	Female	0.184
CN	MCI	38839	253	0.497	0.302	0.0002	0.549	0.302	0.426	0.122	0.0007	Female	0.195
CN	MCI-Risk	38839	0	0.497	NA	1	NaN	NaN	NaN	NaN	1	Female	NA
CN	MDD	38839	3461	0.497	0.481	0.045	0.07	0.001	0.035	0.01	0.0818	Female	0.016
CN	ND	38839	100	0.497	0.284	0.0002	0.711	0.319	0.515	0.147	0.0007	Female	0.213
CN	OCD	38839	74	0.497	0.477	0.78232	0.26	-0.197	0.032	0.009	0.9093	Female	0.02
CN	Other	38839	117	0.497	0.435	0.37736	0.262	-0.101	0.081	0.023	0.5193	Female	0.062
CN	OTHER	38839	56	0.497	0.413	0.0336	0.545	0.021	0.283	0.081	0.0631	Female	0.084
CN	Other Psychiatric	38839	111	0.497	0.423	0.041	0.376	0.003	0.189	0.054	0.0757	Female	0.074
CN	PD	38839	67	0.497	0.646	0.0016	-0.154	-0.634	-0.394	-0.113	0.0043	Female	-0.149
CN	SAD	38839	150	0.497	0.444	0.07139	0.309	-0.011	0.149	0.043	0.1241	Female	0.053
CN	Schizoaffective Disorder	38839	53	0.497	0.267	0.0002	0.822	0.283	0.553	0.158	0.0007	Female	0.23
CN	SCZ	38839	315	0.497	0.228	0.0002	0.687	0.465	0.576	0.165	0.0007	Female	0.269
CN	SCZ-Relative	38839	138	0.497	0.365	0.0008	0.462	0.128	0.295	0.084	0.0024	Female	0.132
CN	SMC	38839	59	0.497	0.713	0.0002	-0.333	-0.844	-0.589	-0.168	0.0007	Female	-0.216
CN	SPECIFIC PHOBIA	38839	159	0.497	0.462	0.39156	0.224	-0.087	0.068	0.02	0.5327	Female	0.035
ABNORMAL VENTRICAL	AD	73	529	0.486	0.152	0.0002	1.131	0.63	0.881	0.229	0.0007	Female	0.334
ABNORMAL VENTRICAL	ADHD	73	329	0.486	0.518	0.84852	0.229	-0.279	-0.025	-0.007	0.9701	Female	-0.031
ABNORMAL VENTRICAL	Anorexia/Bulima	73	105	0.486	0.481	0.85431	0.269	-0.333	-0.032	-0.009	0.9736	Female	0.005
ABNORMAL VENTRICAL	Anxiety/Phobia	73	1039	0.486	0.484	0.71693	0.191	-0.284	-0.046	-0.013	0.8506	Female	0.002
ABNORMAL VENTRICAL	ASD	73	381	0.486	0.513	0.33077	0.129	-0.373	-0.122	-0.038	0.4625	Female	-0.027
ABNORMAL VENTRICAL	Attention & Learning difficulty	73	99	0.486	0.197	0.0002	0.981	0.356	0.668	0.184	0.0007	Female	0.289
ABNORMAL VENTRICAL	BD	73	111	0.486	0.432	0.67853	0.361	-0.234	0.063	0.018	0.8213	Female	0.054
ABNORMAL VENTRICAL	Chronic Pain	73	63	0.486	0.363	0.0488	0.678	-0.007	0.335	0.098	0.0878	Female	0.123
ABNORMAL VENTRICAL	EMCI	73	139	0.486	0.621	0.0128	-0.077	-0.651	-0.364	-0.103	0.0267	Female	-0.135
ABNORMAL VENTRICAL	LMCI	73	216	0.486	0.313	0.0042	0.652	0.116	0.384	0.109	0.0098	Female	0.173
ABNORMAL VENTRICAL	MCI	73	253	0.486	0.302	0.015	0.597	0.072	0.335	0.1	0.031	Female	0.184
ABNORMAL VENTRICAL	MCI-Risk	73	0	0.486	NA	1	NaN	NaN	NaN	NaN	1	Female	NA
ABNORMAL VENTRICAL	MDD	73	3461	0.486	0.481	0.72413	0.19	-0.273	-0.041	-0.012	0.8558	Female	0.006
ABNORMAL VENTRICAL	ND	73	100	0.486	0.284	0.0058	0.738	0.123	0.431	0.125	0.013	Female	0.202
ABNORMAL VENTRICAL	OCD	73	74	0.486	0.477	0.77532	0.281	-0.371	-0.045	-0.013	0.9041	Female	0.009
ABNORMAL VENTRICAL	Other	73	117	0.486	0.435	0.9613	0.298	-0.29	0.004	0.001	1	Female	0.051
ABNORMAL VENTRICAL	OTHER	73	56	0.486	0.413	0.28457	0.546	-0.159	0.193	0.059	0.4077	Female	0.073
ABNORMAL VENTRICAL	Other Psychiatric	73	111	0.486	0.423	0.43596	0.413	-0.182	0.115	0.032	0.5731	Female	0.063
ABNORMAL VENTRICAL	PD	73	67	0.486	0.646	0.0046	-0.144	-0.823	-0.483	-0.135	0.0104	Female	-0.16
ABNORMAL VENTRICAL	SAD	73	150	0.486	0.444	0.59714	0.357	-0.206	0.076	0.021	0.7432	Female	0.042
ABNORMAL VENTRICAL	Schizoaffective Disorder	73	53	0.486	0.267	0.0112	0.839	0.115	0.477	0.136	0.0238	Female	0.219
ABNORMAL VENTRICAL	SCZ	73	315	0.486	0.228	0.0006	0.741	0.225	0.483	0.143	0.0019	Female	0.258
ABNORMAL VENTRICAL	SCZ-Relative	73	138	0.486	0.365	0.13819	0.504	-0.069	0.217	0.062	0.2225	Female	0.121
ABNORMAL VENTRICAL	SMC	73	59	0.486	0.713	0.0002	-0.353	-1.067	-0.71	-0.19	0.0007	Female	-0.227
ABNORMAL VENTRICAL	SPECIFIC PHOBIA	73	159	0.486	0.462	0.9585	0.27	-0.287	-0.008	-0.003	1	Female	0.024
AD	ADHD	529	329	0.152	0.518	0.0002	-0.734	-1.022	-0.878	-0.236	0.0007	Female	-0.365
AD	Anorexia/Bulima	529	105	0.152	0.481	0.0002	-0.688	-1.119	-0.903	-0.238	0.0007	Female	-0.329
AD	Anxiety/Phobia	529	1039	0.152	0.484	0.0002	-0.765	-0.983	-0.874	-0.242	0.0007	Female	-0.332
AD	ASD	529	381	0.152	0.513	0.0002	-0.799	-1.077	-0.938	-0.267	0.0007	Female	-0.361
AD	Attention & Learning difficulty	529	99	0.152	0.197	0.11959	0.043	-0.387	-0.172	-0.044	0.1961	Female	-0.045
AD	BD	529	111	0.152	0.432	0.0002	-0.593	-1.013	-0.803	-0.211	0.0007	Female	-0.28
AD	Chronic Pain	529	63	0.152	0.363	0.0008	-0.235	-0.762	-0.499	-0.13	0.0024	Female	-0.211
AD	EMCI	529	139	0.152	0.621	0.0002	-1.07	-1.468	-1.269	-0.332	0.0007	Female	-0.469
AD	LMCI	529	216	0.152	0.313	0.0002	-0.291	-0.612	-0.452	-0.119	0.0007	Female	-0.161
AD	MCI	529	253	0.152	0.302	0.0002	-0.324	-0.628	-0.476	-0.129	0.0007	Female	-0.15
AD	MCI-Risk	529	0	0.152	NA	1	NaN	NaN	NaN	NaN	1	Female	NA
AD	MDD	529	3461	0.152	0.481	0.0002	-0.757	-0.944	-0.85	-0.241	0.0007	Female	-0.328
AD	ND	529	100	0.152	0.284	0.001	-0.18	-0.61	-0.395	-0.104	0.0029	Female	-0.132
AD	OCD	529	74	0.152	0.477	0.0002	-0.676	-1.175	-0.925	-0.242	0.0007	Female	-0.325
AD	Other	529	117	0.152	0.435	0.0002	-0.676	-1.088	-0.882	-0.228	0.0007	Female	-0.283
AD	OTHER	529	56	0.152	0.413	0.0002	-0.367	-0.924	-0.646	-0.17	0.0007	Female	-0.261
AD	Other Psychiatric	529	111	0.152	0.423	0.0002	-0.551	-0.97	-0.76	-0.197	0.0007	Female	-0.271
AD	PD	529	67	0.152	0.646	0.0002	-1.144	-1.678	-1.411	-0.364	0.0007	Female	-0.494
AD	SAD	529	150	0.152	0.444	0.0002	-0.621	-0.995	-0.808	-0.208	0.0007	Female	-0.292
AD	Schizoaffective Disorder	529	53	0.152	0.267	0.0152	-0.075	-0.643	-0.359	-0.093	0.0312	Female	-0.115
AD	SCZ	529	315	0.152	0.228	0.0002	-0.176	-0.457	-0.316	-0.086	0.0007	Female	-0.076
AD	SCZ-Relative	529	138	0.152	0.365	0.0002	-0.443	-0.824	-0.634	-0.166	0.0007	Female	-0.213
AD	SMC	529	59	0.152	0.713	0.0002	-1.359	-1.93	-1.645	-0.419	0.0007	Female	-0.561
AD	SPECIFIC PHOBIA	529	159	0.152	0.462	0.0002	-0.678	-1.045	-0.861	-0.231	0.0007	Female	-0.31
ADHD	Anorexia/Bulima	329	105	0.518	0.481	0.94371	0.213	-0.228	-0.007	-0.002	1	Female	0.036
ADHD	Anxiety/Phobia	329	1039	0.518	0.484	0.71413	0.103	-0.145	-0.021	-0.006	0.8506	Female	0.034
ADHD	ASD	329	381	0.518	0.513	0.16598	0.046	-0.25	-0.102	-0.031	0.2624	Female	0.005
ADHD	Attention & Learning difficulty	329	99	0.518	0.197	0.0002	0.905	0.445	0.675	0.192	0.0007	Female	0.32
ADHD	BD	329	111	0.518	0.432	0.41716	0.304	-0.128	0.088	0.025	0.5525	Female	0.086
ADHD	Chronic Pain	329	63	0.518	0.363	0.0086	0.635	0.092	0.364	0.106	0.0186	Female	0.155
ADHD	EMCI	329	139	0.518	0.621	0.002	-0.135	-0.535	-0.335	-0.096	0.0051	Female	-0.103
ADHD	LMCI	329	216	0.518	0.313	0.0002	0.58	0.233	0.406	0.117	0.0007	Female	0.205
ADHD	MCI	329	253	0.518	0.302	0.0002	0.529	0.198	0.364	0.107	0.0007	Female	0.215
ADHD	MCI-Risk	329	0	0.518	NA	1	NaN	NaN	NaN	NaN	1	Female	NA
ADHD	MDD	329	3461	0.518	0.481	0.75572	0.097	-0.129	-0.016	-0.005	0.8872	Female	0.037
ADHD	ND	329	100	0.518	0.284	0.0004	0.684	0.231	0.457	0.132	0.0014	Female	0.234
ADHD	OCD	329	74	0.518	0.477	0.87891	0.233	-0.273	-0.02	-0.006	0.992	Female	0.04
ADHD	Other	329	117	0.518	0.435	0.76892	0.241	-0.182	0.029	0.008	0.8996	Female	0.083
ADHD	OTHER	329	56	0.518	0.413	0.12159	0.509	-0.06	0.225	0.066	0.1985	Female	0.105
ADHD	Other Psychiatric	329	111	0.518	0.423	0.20858	0.354	-0.078	0.138	0.039	0.3169	Female	0.094
ADHD	PD	329	67	0.518	0.646	0.0014	-0.181	-0.712	-0.447	-0.127	0.0038	Female	-0.128
ADHD	SAD	329	150	0.518	0.444	0.31137	0.293	-0.095	0.099	0.028	0.4389	Female	0.074
ADHD	Schizoaffective Disorder	329	53	0.518	0.267	0.0012	0.791	0.204	0.498	0.143	0.0034	Female	0.251
ADHD	SCZ	329	315	0.518	0.228	0.0002	0.669	0.355	0.512	0.15	0.0007	Female	0.29
ADHD	SCZ-Relative	329	138	0.518	0.365	0.0176	0.442	0.042	0.242	0.07	0.0353	Female	0.153
ADHD	SMC	329	59	0.518	0.713	0.0002	-0.367	-0.93	-0.649	-0.183	0.0007	Female	-0.196
ADHD	SPECIFIC PHOBIA	329	159	0.518	0.462	0.88311	0.206	-0.174	0.016	0.005	0.9935	Female	0.055
Anorexia/Bulima	Anxiety/Phobia	105	1039	0.481	0.484	0.89391	0.187	-0.214	-0.014	-0.004	0.9992	Female	-0.003
Anorexia/Bulima	ASD	105	381	0.481	0.513	0.40496	0.125	-0.309	-0.092	-0.029	0.5405	Female	-0.031
Anorexia/Bulima	Attention & Learning difficulty	105	99	0.481	0.197	0.0002	0.965	0.397	0.681	0.194	0.0007	Female	0.284
Anorexia/Bulima	BD	105	111	0.481	0.432	0.48075	0.362	-0.175	0.094	0.028	0.6169	Female	0.049
Anorexia/Bulima	Chronic Pain	105	63	0.481	0.363	0.0254	0.676	0.042	0.359	0.108	0.0494	Female	0.119
Anorexia/Bulima	EMCI	105	139	0.481	0.621	0.012	-0.067	-0.58	-0.324	-0.094	0.0252	Female	-0.139
Anorexia/Bulima	LMCI	105	216	0.481	0.313	0.001	0.647	0.174	0.41	0.119	0.0029	Female	0.168
Anorexia/Bulima	MCI	105	253	0.481	0.302	0.0024	0.593	0.133	0.363	0.109	0.0061	Female	0.179
Anorexia/Bulima	MCI-Risk	105	0	0.481	NA	1	NaN	NaN	NaN	NaN	1	Female	NA
Anorexia/Bulima	MDD	105	3461	0.481	0.481	0.94011	0.185	-0.203	-0.009	-0.003	1	Female	0.001
Anorexia/Bulima	ND	105	100	0.481	0.284	0.0016	0.733	0.174	0.453	0.135	0.0043	Female	0.197
Anorexia/Bulima	OCD	105	74	0.481	0.477	0.9551	0.287	-0.312	-0.012	-0.004	1	Female	0.004
Anorexia/Bulima	Other	105	117	0.481	0.435	0.80732	0.302	-0.228	0.037	0.01	0.9291	Female	0.046
Anorexia/Bulima	OTHER	105	56	0.481	0.413	0.18158	0.548	-0.107	0.221	0.068	0.2833	Female	0.068
Anorexia/Bulima	Other Psychiatric	105	111	0.481	0.423	0.29437	0.414	-0.124	0.145	0.041	0.4183	Female	0.058
Anorexia/Bulima	PD	105	67	0.481	0.646	0.0046	-0.122	-0.746	-0.434	-0.125	0.0104	Female	-0.164
Anorexia/Bulima	SAD	105	150	0.481	0.444	0.40376	0.358	-0.143	0.107	0.03	0.5405	Female	0.037
Anorexia/Bulima	Schizoaffective Disorder	105	53	0.481	0.267	0.0036	0.831	0.157	0.494	0.145	0.0086	Female	0.214
Anorexia/Bulima	SCZ	105	315	0.481	0.228	0.0002	0.734	0.286	0.51	0.152	0.0007	Female	0.253
Anorexia/Bulima	SCZ-Relative	105	138	0.481	0.365	0.06279	0.501	-0.011	0.245	0.072	0.1113	Female	0.117
Anorexia/Bulima	SMC	105	59	0.481	0.713	0.0002	-0.315	-0.973	-0.644	-0.181	0.0007	Female	-0.232
Anorexia/Bulima	SPECIFIC PHOBIA	105	159	0.481	0.462	0.85771	0.27	-0.225	0.023	0.007	0.9743	Female	0.019
Anxiety/Phobia	ASD	1039	381	0.484	0.513	0.15498	0.033	-0.202	-0.085	-0.025	0.2462	Female	-0.029
Anxiety/Phobia	Attention & Learning difficulty	1039	99	0.484	0.197	0.0002	0.901	0.484	0.692	0.198	0.0007	Female	0.287
Anxiety/Phobia	BD	1039	111	0.484	0.432	0.27877	0.306	-0.086	0.11	0.032	0.4016	Female	0.052
Anxiety/Phobia	Chronic Pain	1039	63	0.484	0.363	0.0022	0.643	0.133	0.388	0.112	0.0056	Female	0.121
Anxiety/Phobia	EMCI	1039	139	0.484	0.621	0.0006	-0.136	-0.491	-0.314	-0.09	0.0019	Female	-0.137
Anxiety/Phobia	LMCI	1039	216	0.484	0.313	0.0002	0.575	0.28	0.428	0.123	0.0007	Female	0.171
Anxiety/Phobia	MCI	1039	253	0.484	0.302	0.0002	0.528	0.251	0.39	0.113	0.0007	Female	0.182
Anxiety/Phobia	MCI-Risk	1039	0	0.484	NA	1	NaN	NaN	NaN	NaN	1	Female	NA
Anxiety/Phobia	MDD	1039	3461	0.484	0.481	0.88991	0.074	-0.064	0.005	0.001	0.998	Female	0.004
Anxiety/Phobia	ND	1039	100	0.484	0.284	0.0002	0.688	0.275	0.481	0.139	0.0007	Female	0.2
Anxiety/Phobia	OCD	1039	74	0.484	0.477	0.9999	0.237	-0.235	0.001	0	1	Female	0.007
Anxiety/Phobia	Other	1039	117	0.484	0.435	0.60314	0.242	-0.141	0.05	0.014	0.7481	Female	0.049
Anxiety/Phobia	OTHER	1039	56	0.484	0.413	0.07379	0.519	-0.02	0.249	0.072	0.127	Female	0.071
Anxiety/Phobia	Other Psychiatric	1039	111	0.484	0.423	0.11319	0.355	-0.037	0.159	0.045	0.1883	Female	0.061
Anxiety/Phobia	PD	1039	67	0.484	0.646	0.0018	-0.176	-0.672	-0.424	-0.121	0.0046	Female	-0.162
Anxiety/Phobia	SAD	1039	150	0.484	0.444	0.16678	0.291	-0.052	0.119	0.034	0.2625	Female	0.04
Anxiety/Phobia	Schizoaffective Disorder	1039	53	0.484	0.267	0.0004	0.797	0.243	0.52	0.149	0.0014	Female	0.217
Anxiety/Phobia	SCZ	1039	315	0.484	0.228	0.0002	0.666	0.411	0.539	0.156	0.0007	Female	0.256
Anxiety/Phobia	SCZ-Relative	1039	138	0.484	0.365	0.0038	0.442	0.085	0.263	0.076	0.009	Female	0.119
Anxiety/Phobia	SMC	1039	59	0.484	0.713	0.0002	-0.357	-0.885	-0.621	-0.177	0.0007	Female	-0.229
Anxiety/Phobia	SPECIFIC PHOBIA	1039	159	0.484	0.462	0.66153	0.204	-0.13	0.037	0.011	0.8035	Female	0.022
ASD	Attention & Learning difficulty	381	99	0.513	0.197	0.0002	0.944	0.491	0.717	0.223	0.0007	Female	0.315
ASD	BD	381	111	0.513	0.432	0.10139	0.393	-0.032	0.18	0.057	0.1695	Female	0.081
ASD	Chronic Pain	381	63	0.513	0.363	0.0018	0.699	0.161	0.43	0.137	0.0046	Female	0.15
ASD	EMCI	381	139	0.513	0.621	0.0334	-0.013	-0.403	-0.208	-0.065	0.063	Female	-0.108
ASD	LMCI	381	216	0.513	0.313	0.0002	0.649	0.31	0.48	0.148	0.0007	Female	0.2
ASD	MCI	381	253	0.513	0.302	0.0002	0.602	0.28	0.441	0.138	0.0007	Female	0.21
ASD	MCI-Risk	381	0	0.513	NA	1	NaN	NaN	NaN	NaN	1	Female	NA
ASD	MDD	381	3461	0.513	0.481	0.09239	0.197	-0.014	0.091	0.027	0.1567	Female	0.032
ASD	ND	381	100	0.513	0.284	0.0002	0.742	0.296	0.519	0.164	0.0007	Female	0.229
ASD	OCD	381	74	0.513	0.477	0.52615	0.33	-0.17	0.08	0.025	0.6691	Female	0.035
ASD	Other	381	117	0.513	0.435	0.22698	0.336	-0.08	0.128	0.04	0.339	Female	0.078
ASD	OTHER	381	56	0.513	0.413	0.0372	0.585	0.021	0.303	0.097	0.0694	Female	0.1
ASD	Other Psychiatric	381	111	0.513	0.423	0.0388	0.44	0.015	0.227	0.07	0.072	Female	0.089
ASD	PD	381	67	0.513	0.646	0.0208	-0.046	-0.568	-0.307	-0.096	0.041	Female	-0.133
ASD	SAD	381	150	0.513	0.444	0.0442	0.383	0.003	0.193	0.059	0.0808	Female	0.069
ASD	Schizoaffective Disorder	381	53	0.513	0.267	0.0004	0.842	0.261	0.551	0.174	0.0014	Female	0.246
ASD	SCZ	381	315	0.513	0.228	0.0002	0.736	0.431	0.584	0.181	0.0007	Female	0.285
ASD	SCZ-Relative	381	138	0.513	0.365	0.0012	0.519	0.127	0.323	0.101	0.0034	Female	0.148
ASD	SMC	381	59	0.513	0.713	0.0008	-0.21	-0.764	-0.487	-0.152	0.0024	Female	-0.201
ASD	SPECIFIC PHOBIA	381	159	0.513	0.462	0.22998	0.299	-0.072	0.113	0.036	0.342	Female	0.05
Attention & Learning difficulty	BD	99	111	0.197	0.432	0.0002	-0.315	-0.872	-0.594	-0.166	0.0007	Female	-0.235
Attention & Learning difficulty	Chronic Pain	99	63	0.197	0.363	0.06519	0.015	-0.625	-0.305	-0.086	0.115	Female	-0.165
Attention & Learning difficulty	EMCI	99	139	0.197	0.621	0.0002	-0.765	-1.316	-1.04	-0.288	0.0007	Female	-0.423
Attention & Learning difficulty	LMCI	99	216	0.197	0.313	0.0256	-0.029	-0.509	-0.269	-0.075	0.0494	Female	-0.116
Attention & Learning difficulty	MCI	99	253	0.197	0.302	0.0144	-0.056	-0.524	-0.29	-0.085	0.0299	Female	-0.105
Attention & Learning difficulty	MCI-Risk	99	0	0.197	NA	1	NaN	NaN	NaN	NaN	1	Female	NA
Attention & Learning difficulty	MDD	99	3461	0.197	0.481	0.0002	-0.485	-0.886	-0.685	-0.196	0.0007	Female	-0.283
Attention & Learning difficulty	ND	99	100	0.197	0.284	0.14199	0.07	-0.491	-0.211	-0.059	0.2276	Female	-0.086
Attention & Learning difficulty	OCD	99	74	0.197	0.477	0.0002	-0.391	-1.016	-0.703	-0.197	0.0007	Female	-0.28
Attention & Learning difficulty	Other	99	117	0.197	0.435	0.0002	-0.407	-0.961	-0.684	-0.183	0.0007	Female	-0.238
Attention & Learning difficulty	OTHER	99	56	0.197	0.413	0.0156	-0.099	-0.767	-0.433	-0.126	0.0318	Female	-0.216
Attention & Learning difficulty	Other Psychiatric	99	111	0.197	0.423	0.0006	-0.287	-0.843	-0.565	-0.152	0.0019	Female	-0.226
Attention & Learning difficulty	PD	99	67	0.197	0.646	0.0002	-0.849	-1.525	-1.187	-0.319	0.0007	Female	-0.448
Attention & Learning difficulty	SAD	99	150	0.197	0.444	0.0002	-0.357	-0.878	-0.618	-0.164	0.0007	Female	-0.247
Attention & Learning difficulty	Schizoaffective Disorder	99	53	0.197	0.267	0.29817	0.16	-0.514	-0.177	-0.048	0.422	Female	-0.07
Attention & Learning difficulty	SCZ	99	315	0.197	0.228	0.21538	0.083	-0.37	-0.143	-0.042	0.3245	Female	-0.031
Attention & Learning difficulty	SCZ-Relative	99	138	0.197	0.365	0.0008	-0.175	-0.7	-0.437	-0.122	0.0024	Female	-0.167
Attention & Learning difficulty	SMC	99	59	0.197	0.713	0.0002	-1.083	-1.808	-1.445	-0.375	0.0007	Female	-0.516
Attention & Learning difficulty	SPECIFIC PHOBIA	99	159	0.197	0.462	0.0002	-0.381	-0.897	-0.639	-0.187	0.0007	Female	-0.265
BD	Chronic Pain	111	63	0.432	0.363	0.08659	0.585	-0.04	0.272	0.08	0.1475	Female	0.069
BD	EMCI	111	139	0.432	0.621	0.0008	-0.171	-0.678	-0.425	-0.121	0.0024	Female	-0.189
BD	LMCI	111	216	0.432	0.313	0.0062	0.549	0.087	0.318	0.091	0.0138	Female	0.119
BD	MCI	111	253	0.432	0.302	0.0194	0.498	0.049	0.274	0.081	0.0385	Female	0.13
BD	MCI-Risk	111	0	0.432	NA	1	NaN	NaN	NaN	NaN	1	Female	NA
BD	MDD	111	3461	0.432	0.481	0.27497	0.084	-0.294	-0.105	-0.03	0.3988	Female	-0.049
BD	ND	111	100	0.432	0.284	0.0084	0.641	0.092	0.367	0.107	0.0183	Female	0.148
BD	OCD	111	74	0.432	0.477	0.47095	0.19	-0.403	-0.107	-0.031	0.61	Female	-0.045
BD	Other	111	117	0.432	0.435	0.63794	0.2	-0.323	-0.062	-0.017	0.7857	Female	-0.003
BD	OTHER	111	56	0.432	0.413	0.39556	0.458	-0.19	0.134	0.041	0.5352	Female	0.019
BD	Other Psychiatric	111	111	0.432	0.423	0.70353	0.314	-0.215	0.049	0.014	0.8486	Female	0.009
BD	PD	111	67	0.432	0.646	0.0014	-0.23	-0.851	-0.541	-0.153	0.0038	Female	-0.214
BD	SAD	111	150	0.432	0.444	0.94931	0.255	-0.238	0.009	0.002	1	Female	-0.012
BD	Schizoaffective Disorder	111	53	0.432	0.267	0.0192	0.742	0.076	0.409	0.118	0.0383	Female	0.165
BD	SCZ	111	315	0.432	0.228	0.0006	0.64	0.202	0.421	0.125	0.0019	Female	0.204
BD	SCZ-Relative	111	138	0.432	0.365	0.23878	0.405	-0.098	0.153	0.044	0.3521	Female	0.067
BD	SMC	111	59	0.432	0.713	0.0002	-0.43	-1.087	-0.758	-0.209	0.0007	Female	-0.281
BD	SPECIFIC PHOBIA	111	159	0.432	0.462	0.57254	0.174	-0.313	-0.069	-0.021	0.7172	Female	-0.03
Chronic Pain	EMCI	63	139	0.363	0.621	0.0004	-0.391	-1.006	-0.698	-0.202	0.0014	Female	-0.258
Chronic Pain	LMCI	63	216	0.363	0.313	0.79972	0.32	-0.244	0.038	0.011	0.9234	Female	0.05
Chronic Pain	MCI	63	253	0.363	0.302	0.9745	0.281	-0.273	0.004	0.001	1	Female	0.06
Chronic Pain	MCI-Risk	63	0	0.363	NA	1	NaN	NaN	NaN	NaN	1	Female	NA
Chronic Pain	MDD	63	3461	0.363	0.481	0.0026	-0.135	-0.634	-0.384	-0.11	0.0065	Female	-0.118
Chronic Pain	ND	63	100	0.363	0.284	0.56994	0.408	-0.228	0.09	0.027	0.717	Female	0.079
Chronic Pain	OCD	63	74	0.363	0.477	0.0314	-0.03	-0.714	-0.372	-0.112	0.0596	Female	-0.115
Chronic Pain	Other	63	117	0.363	0.435	0.0246	-0.037	-0.658	-0.347	-0.097	0.0482	Female	-0.072
Chronic Pain	OTHER	63	56	0.363	0.413	0.48155	0.238	-0.491	-0.127	-0.04	0.6169	Female	-0.05
Chronic Pain	Other Psychiatric	63	111	0.363	0.423	0.14699	0.078	-0.547	-0.235	-0.066	0.2345	Female	-0.061
Chronic Pain	PD	63	67	0.363	0.646	0.0004	-0.453	-1.176	-0.815	-0.233	0.0014	Female	-0.283
Chronic Pain	SAD	63	150	0.363	0.444	0.05879	0.014	-0.58	-0.283	-0.078	0.1048	Female	-0.081
Chronic Pain	Schizoaffective Disorder	63	53	0.363	0.267	0.48055	0.497	-0.242	0.128	0.037	0.6169	Female	0.096
Chronic Pain	SCZ	63	315	0.363	0.228	0.27917	0.42	-0.123	0.148	0.044	0.4016	Female	0.135
Chronic Pain	SCZ-Relative	63	138	0.363	0.365	0.42136	0.176	-0.424	-0.124	-0.036	0.556	Female	-0.002
Chronic Pain	SMC	63	59	0.363	0.713	0.0002	-0.665	-1.43	-1.048	-0.289	0.0007	Female	-0.35
Chronic Pain	SPECIFIC PHOBIA	63	159	0.363	0.462	0.0256	-0.036	-0.626	-0.331	-0.101	0.0494	Female	-0.1
EMCI	LMCI	139	216	0.621	0.313	0.0002	0.971	0.529	0.75	0.213	0.0007	Female	0.308
EMCI	MCI	139	253	0.621	0.302	0.0002	0.902	0.476	0.689	0.203	0.0007	Female	0.318
EMCI	MCI-Risk	139	0	0.621	NA	1	NaN	NaN	NaN	NaN	1	Female	NA
EMCI	MDD	139	3461	0.621	0.481	0.0004	0.488	0.149	0.318	0.091	0.0014	Female	0.14
EMCI	ND	139	100	0.621	0.284	0.0002	1.063	0.527	0.795	0.228	0.0007	Female	0.337
EMCI	OCD	139	74	0.621	0.477	0.0286	0.599	0.028	0.314	0.09	0.0546	Female	0.143
EMCI	Other	139	117	0.621	0.435	0.0044	0.627	0.129	0.378	0.104	0.0102	Female	0.186
EMCI	OTHER	139	56	0.621	0.413	0.0008	0.865	0.232	0.549	0.162	0.0024	Female	0.208
EMCI	Other Psychiatric	139	111	0.621	0.423	0.0006	0.742	0.233	0.487	0.135	0.0019	Female	0.197
EMCI	PD	139	67	0.621	0.646	0.44736	0.18	-0.407	-0.113	-0.031	0.5859	Female	-0.025
EMCI	SAD	139	150	0.621	0.444	0.0002	0.689	0.219	0.454	0.124	0.0007	Female	0.177
EMCI	Schizoaffective Disorder	139	53	0.621	0.267	0.0002	1.176	0.516	0.846	0.239	0.0007	Female	0.354
EMCI	SCZ	139	315	0.621	0.228	0.0002	1.047	0.632	0.839	0.246	0.0007	Female	0.393
EMCI	SCZ-Relative	139	138	0.621	0.365	0.0002	0.823	0.34	0.582	0.166	0.0007	Female	0.256
EMCI	SMC	139	59	0.621	0.713	0.0426	-0.013	-0.629	-0.321	-0.087	0.0783	Female	-0.093
EMCI	SPECIFIC PHOBIA	139	159	0.621	0.462	0.004	0.571	0.11	0.341	0.101	0.0094	Female	0.158
LMCI	MCI	216	253	0.313	0.302	0.71733	0.149	-0.215	-0.033	-0.01	0.8506	Female	0.011
LMCI	MCI-Risk	216	0	0.313	NA	1	NaN	NaN	NaN	NaN	1	Female	NA
LMCI	MDD	216	3461	0.313	0.481	0.0002	-0.285	-0.561	-0.423	-0.121	0.0007	Female	-0.168
LMCI	ND	216	100	0.313	0.284	0.65493	0.293	-0.183	0.055	0.016	0.7982	Female	0.029
LMCI	OCD	216	74	0.313	0.477	0.0038	-0.158	-0.693	-0.426	-0.122	0.009	Female	-0.164
LMCI	Other	216	117	0.313	0.435	0.0018	-0.161	-0.616	-0.389	-0.108	0.0046	Female	-0.122
LMCI	OTHER	216	56	0.313	0.413	0.25597	0.123	-0.468	-0.172	-0.051	0.3728	Female	-0.1
LMCI	Other Psychiatric	216	111	0.313	0.423	0.0162	-0.045	-0.507	-0.276	-0.077	0.0329	Female	-0.11
LMCI	PD	216	67	0.313	0.646	0.0002	-0.584	-1.153	-0.868	-0.244	0.0007	Female	-0.333
LMCI	SAD	216	150	0.313	0.444	0.0026	-0.111	-0.532	-0.322	-0.089	0.0065	Female	-0.131
LMCI	Schizoaffective Disorder	216	53	0.313	0.267	0.55334	0.396	-0.208	0.094	0.027	0.6986	Female	0.046
LMCI	SCZ	216	315	0.313	0.228	0.19678	0.288	-0.059	0.114	0.033	0.3043	Female	0.085
LMCI	SCZ-Relative	216	138	0.313	0.365	0.12299	0.05	-0.379	-0.165	-0.047	0.1999	Female	-0.052
LMCI	SMC	216	59	0.313	0.713	0.0002	-0.782	-1.388	-1.085	-0.3	0.0007	Female	-0.4
LMCI	SPECIFIC PHOBIA	216	159	0.313	0.462	0.0014	-0.173	-0.588	-0.38	-0.112	0.0038	Female	-0.149
MCI	MCI-Risk	253	0	0.302	NA	1	NaN	NaN	NaN	NaN	1	Female	NA
MCI	MDD	253	3461	0.302	0.481	0.0002	-0.26	-0.516	-0.388	-0.112	0.0007	Female	-0.178
MCI	ND	253	100	0.302	0.284	0.46395	0.318	-0.147	0.085	0.026	0.6054	Female	0.018
MCI	OCD	253	74	0.302	0.477	0.0054	-0.114	-0.637	-0.376	-0.113	0.0121	Female	-0.175
MCI	Other	253	117	0.302	0.435	0.0028	-0.118	-0.56	-0.339	-0.099	0.0069	Female	-0.133
MCI	OTHER	253	56	0.302	0.413	0.36816	0.157	-0.425	-0.134	-0.041	0.5088	Female	-0.111
MCI	Other Psychiatric	253	111	0.302	0.423	0.0454	-0.007	-0.456	-0.231	-0.068	0.0821	Female	-0.121
MCI	PD	253	67	0.302	0.646	0.0002	-0.518	-1.072	-0.795	-0.234	0.0007	Female	-0.343
MCI	SAD	253	150	0.302	0.444	0.007	-0.072	-0.479	-0.275	-0.079	0.0154	Female	-0.142
MCI	Schizoaffective Disorder	253	53	0.302	0.267	0.41716	0.419	-0.176	0.122	0.036	0.5525	Female	0.035
MCI	SCZ	253	315	0.302	0.228	0.09319	0.31	-0.022	0.144	0.043	0.1573	Female	0.074
MCI	SCZ-Relative	253	138	0.302	0.365	0.24058	0.082	-0.334	-0.126	-0.037	0.3533	Female	-0.062
MCI	SMC	253	59	0.302	0.713	0.0002	-0.701	-1.291	-0.996	-0.29	0.0007	Female	-0.411
MCI	SPECIFIC PHOBIA	253	159	0.302	0.462	0.0014	-0.137	-0.537	-0.337	-0.102	0.0038	Female	-0.16
MCI-Risk	MDD	0	3461	NA	0.481	1	NaN	NaN	NaN	NaN	1	Female	NA
MCI-Risk	ND	0	100	NA	0.284	1	NaN	NaN	NaN	NaN	1	Female	NA
MCI-Risk	OCD	0	74	NA	0.477	1	NaN	NaN	NaN	NaN	1	Female	NA
MCI-Risk	Other	0	117	NA	0.435	1	NaN	NaN	NaN	NaN	1	Female	NA
MCI-Risk	OTHER	0	56	NA	0.413	1	NaN	NaN	NaN	NaN	1	Female	NA
MCI-Risk	Other Psychiatric	0	111	NA	0.423	1	NaN	NaN	NaN	NaN	1	Female	NA
MCI-Risk	PD	0	67	NA	0.646	1	NaN	NaN	NaN	NaN	1	Female	NA
MCI-Risk	SAD	0	150	NA	0.444	1	NaN	NaN	NaN	NaN	1	Female	NA
MCI-Risk	Schizoaffective Disorder	0	53	NA	0.267	1	NaN	NaN	NaN	NaN	1	Female	NA
MCI-Risk	SCZ	0	315	NA	0.228	1	NaN	NaN	NaN	NaN	1	Female	NA
MCI-Risk	SCZ-Relative	0	138	NA	0.365	1	NaN	NaN	NaN	NaN	1	Female	NA
MCI-Risk	SMC	0	59	NA	0.713	1	NaN	NaN	NaN	NaN	1	Female	NA
MCI-Risk	SPECIFIC PHOBIA	0	159	NA	0.462	1	NaN	NaN	NaN	NaN	1	Female	NA
MDD	ND	3461	100	0.481	0.284	0.0002	0.677	0.278	0.477	0.137	0.0007	Female	0.197
MDD	OCD	3461	74	0.481	0.477	0.9647	0.226	-0.234	-0.004	-0.001	1	Female	0.003
MDD	Other	3461	117	0.481	0.435	0.64634	0.23	-0.139	0.045	0.013	0.7927	Female	0.045
MDD	OTHER	3461	56	0.481	0.413	0.06599	0.51	-0.018	0.246	0.071	0.1158	Female	0.068
MDD	Other Psychiatric	3461	111	0.481	0.423	0.11719	0.342	-0.036	0.153	0.044	0.1931	Female	0.057
MDD	PD	3461	67	0.481	0.646	0.0008	-0.186	-0.67	-0.428	-0.123	0.0024	Female	-0.165
MDD	SAD	3461	150	0.481	0.444	0.17518	0.277	-0.05	0.114	0.032	0.2745	Female	0.036
MDD	Schizoaffective Disorder	3461	53	0.481	0.267	0.0006	0.787	0.244	0.515	0.148	0.0019	Female	0.213
MDD	SCZ	3461	315	0.481	0.228	0.0002	0.653	0.421	0.537	0.155	0.0007	Female	0.252
MDD	SCZ-Relative	3461	138	0.481	0.365	0.0034	0.429	0.088	0.259	0.074	0.0082	Female	0.116
MDD	SMC	3461	59	0.481	0.713	0.0002	-0.365	-0.881	-0.623	-0.178	0.0007	Female	-0.233
MDD	SPECIFIC PHOBIA	3461	159	0.481	0.462	0.70873	0.192	-0.126	0.033	0.009	0.8506	Female	0.018
ND	OCD	100	74	0.284	0.477	0.0034	-0.162	-0.775	-0.468	-0.138	0.0082	Female	-0.194
ND	Other	100	117	0.284	0.435	0.0012	-0.171	-0.715	-0.443	-0.124	0.0034	Female	-0.151
ND	OTHER	100	56	0.284	0.413	0.19898	0.113	-0.548	-0.217	-0.066	0.3063	Female	-0.129
ND	Other Psychiatric	100	111	0.284	0.423	0.0166	-0.056	-0.604	-0.33	-0.093	0.0335	Female	-0.139
ND	PD	100	67	0.284	0.646	0.0002	-0.586	-1.24	-0.913	-0.26	0.0007	Female	-0.362
ND	SAD	100	150	0.284	0.444	0.003	-0.123	-0.636	-0.379	-0.105	0.0074	Female	-0.16
ND	Schizoaffective Disorder	100	53	0.284	0.267	0.83132	0.373	-0.299	0.037	0.011	0.9536	Female	0.017
ND	SCZ	100	315	0.284	0.228	0.61914	0.285	-0.167	0.059	0.018	0.7652	Female	0.056
ND	SCZ-Relative	100	138	0.284	0.365	0.09819	0.043	-0.476	-0.217	-0.063	0.1649	Female	-0.081
ND	SMC	100	59	0.284	0.713	0.0002	-0.793	-1.49	-1.142	-0.316	0.0007	Female	-0.429
ND	SPECIFIC PHOBIA	100	159	0.284	0.462	0.0012	-0.169	-0.677	-0.423	-0.128	0.0034	Female	-0.179
OCD	Other	74	117	0.477	0.435	0.71273	0.343	-0.243	0.05	0.014	0.8506	Female	0.042
OCD	OTHER	74	56	0.477	0.413	0.20098	0.584	-0.12	0.232	0.072	0.3076	Female	0.064
OCD	Other Psychiatric	74	111	0.477	0.423	0.29097	0.456	-0.137	0.16	0.045	0.4152	Female	0.054
OCD	PD	74	67	0.477	0.646	0.0114	-0.09	-0.765	-0.428	-0.122	0.0241	Female	-0.168
OCD	SAD	74	150	0.477	0.444	0.39796	0.402	-0.158	0.122	0.034	0.5352	Female	0.033
OCD	Schizoaffective Disorder	74	53	0.477	0.267	0.0066	0.873	0.15	0.511	0.149	0.0146	Female	0.21
OCD	SCZ	74	315	0.477	0.228	0.0002	0.78	0.267	0.524	0.156	0.0007	Female	0.249
OCD	SCZ-Relative	74	138	0.477	0.365	0.07199	0.545	-0.026	0.26	0.075	0.1245	Female	0.113
OCD	SMC	74	59	0.477	0.713	0.0004	-0.291	-0.999	-0.645	-0.177	0.0014	Female	-0.236
OCD	SPECIFIC PHOBIA	74	159	0.477	0.462	0.79132	0.312	-0.243	0.035	0.011	0.9167	Female	0.015
Other	OTHER	117	56	0.435	0.413	0.21758	0.522	-0.121	0.201	0.058	0.3264	Female	0.022
Other	Other Psychiatric	117	111	0.435	0.423	0.37876	0.376	-0.146	0.115	0.031	0.5193	Female	0.012
Other	PD	117	67	0.435	0.646	0.0014	-0.198	-0.812	-0.505	-0.136	0.0038	Female	-0.211
Other	SAD	117	150	0.435	0.444	0.55034	0.316	-0.169	0.073	0.019	0.6974	Female	-0.009
Other	Schizoaffective Disorder	117	53	0.435	0.267	0.0046	0.826	0.163	0.494	0.135	0.0104	Female	0.168
Other	SCZ	117	315	0.435	0.228	0.0002	0.704	0.273	0.489	0.142	0.0007	Female	0.207
Other	SCZ-Relative	117	138	0.435	0.365	0.08239	0.468	-0.028	0.22	0.061	0.1411	Female	0.07
Other	SMC	117	59	0.435	0.713	0.0002	-0.411	-1.06	-0.736	-0.191	0.0007	Female	-0.278
Other	SPECIFIC PHOBIA	117	159	0.435	0.462	0.92671	0.227	-0.252	-0.012	-0.004	1	Female	-0.027
OTHER	Other Psychiatric	56	111	0.413	0.423	0.57414	0.232	-0.416	-0.092	-0.027	0.7172	Female	-0.01
OTHER	PD	56	67	0.413	0.646	0.0004	-0.285	-1.02	-0.652	-0.194	0.0014	Female	-0.233
OTHER	SAD	56	150	0.413	0.444	0.38616	0.173	-0.445	-0.136	-0.038	0.5274	Female	-0.031
OTHER	Schizoaffective Disorder	56	53	0.413	0.267	0.18578	0.634	-0.129	0.252	0.077	0.2885	Female	0.146
OTHER	SCZ	56	315	0.413	0.228	0.05219	0.564	-0.008	0.278	0.084	0.0935	Female	0.185
OTHER	SCZ-Relative	56	138	0.413	0.365	0.93371	0.324	-0.301	0.012	0.004	1	Female	0.048
OTHER	SMC	56	59	0.413	0.713	0.0002	-0.483	-1.256	-0.869	-0.249	0.0007	Female	-0.3
OTHER	SPECIFIC PHOBIA	56	159	0.413	0.462	0.21338	0.11	-0.504	-0.197	-0.061	0.3228	Female	-0.049
Other Psychiatric	PD	111	67	0.423	0.646	0.0002	-0.303	-0.927	-0.615	-0.167	0.0007	Female	-0.222
Other Psychiatric	SAD	111	150	0.423	0.444	0.74313	0.204	-0.29	-0.043	-0.011	0.8753	Female	-0.021
Other Psychiatric	Schizoaffective Disorder	111	53	0.423	0.267	0.026	0.71	0.045	0.377	0.104	0.0499	Female	0.156
Other Psychiatric	SCZ	111	315	0.423	0.228	0.001	0.599	0.162	0.38	0.111	0.0029	Female	0.195
Other Psychiatric	SCZ-Relative	111	138	0.423	0.365	0.39796	0.36	-0.143	0.108	0.03	0.5352	Female	0.059
Other Psychiatric	SMC	111	59	0.423	0.713	0.0002	-0.517	-1.178	-0.848	-0.222	0.0007	Female	-0.29
Other Psychiatric	SPECIFIC PHOBIA	111	159	0.423	0.462	0.33537	0.126	-0.362	-0.118	-0.035	0.4671	Female	-0.039
PD	SAD	67	150	0.646	0.444	0.0002	0.88	0.29	0.585	0.155	0.0007	Female	0.202
PD	Schizoaffective Disorder	67	53	0.646	0.267	0.0002	1.365	0.595	0.98	0.271	0.0007	Female	0.379
PD	SCZ	67	315	0.646	0.228	0.0002	1.22	0.674	0.947	0.277	0.0007	Female	0.418
PD	SCZ-Relative	67	138	0.646	0.365	0.0002	1.001	0.398	0.7	0.197	0.0007	Female	0.281
PD	SMC	67	59	0.646	0.713	0.23358	0.139	-0.57	-0.215	-0.056	0.3459	Female	-0.068
PD	SPECIFIC PHOBIA	67	159	0.646	0.462	0.0018	0.736	0.156	0.446	0.132	0.0046	Female	0.183
SAD	Schizoaffective Disorder	150	53	0.444	0.267	0.0092	0.747	0.111	0.429	0.115	0.0197	Female	0.177
SAD	SCZ	150	315	0.444	0.228	0.0004	0.622	0.229	0.426	0.122	0.0014	Female	0.216
SAD	SCZ-Relative	150	138	0.444	0.365	0.20158	0.385	-0.08	0.152	0.042	0.3076	Female	0.079
SAD	SMC	150	59	0.444	0.713	0.0002	-0.504	-1.13	-0.817	-0.211	0.0007	Female	-0.269
SAD	SPECIFIC PHOBIA	150	159	0.444	0.462	0.47095	0.144	-0.305	-0.081	-0.023	0.61	Female	-0.018
Schizoaffective Disorder	SCZ	53	315	0.267	0.228	0.86531	0.315	-0.269	0.023	0.007	0.9798	Female	0.039
Schizoaffective Disorder	SCZ-Relative	53	138	0.267	0.365	0.11599	0.062	-0.577	-0.257	-0.074	0.192	Female	-0.098
Schizoaffective Disorder	SMC	53	59	0.267	0.713	0.0002	-0.83	-1.649	-1.239	-0.326	0.0007	Female	-0.446
Schizoaffective Disorder	SPECIFIC PHOBIA	53	159	0.267	0.462	0.0036	-0.144	-0.776	-0.46	-0.138	0.0086	Female	-0.195
SCZ	SCZ-Relative	315	138	0.228	0.365	0.0088	-0.072	-0.474	-0.273	-0.08	0.0189	Female	-0.137
SCZ	SMC	315	59	0.228	0.713	0.0002	-0.858	-1.44	-1.149	-0.333	0.0007	Female	-0.485
SCZ	SPECIFIC PHOBIA	315	159	0.228	0.462	0.0002	-0.289	-0.677	-0.483	-0.145	0.0007	Female	-0.234
SCZ-Relative	SMC	138	59	0.365	0.713	0.0002	-0.599	-1.239	-0.919	-0.253	0.0007	Female	-0.349
SCZ-Relative	SPECIFIC PHOBIA	138	159	0.365	0.462	0.06679	0.012	-0.448	-0.218	-0.065	0.1166	Female	-0.098
SMC	SPECIFIC PHOBIA	59	159	0.713	0.462	0.0002	0.951	0.338	0.645	0.188	0.0007	Female	0.251
CN	ABNORMAL VENTRICAL	38318	107	0.491	0.39	0.0118	0.436	0.056	0.246	0.07	0.03	Male	0.101
CN	AD	38318	458	0.491	0.228	0.0002	0.742	0.558	0.65	0.185	0.001	Male	0.263
CN	ADHD	38318	885	0.491	0.36	0.0002	0.411	0.277	0.344	0.098	0.001	Male	0.131
CN	Anorexia/Bulima	38318	3	0.491	0.759	0.45835	0.688	-1.576	-0.444	-0.127	0.6026	Male	-0.267
CN	Anxiety/Phobia	38318	589	0.491	0.524	0.0204	-0.015	-0.178	-0.096	-0.027	0.0465	Male	-0.033
CN	ASD	38318	1628	0.491	0.468	0.06619	0.097	-0.002	0.047	0.014	0.1335	Male	0.023
CN	Attention & Learning difficulty	38318	227	0.491	0.224	0.0002	0.782	0.521	0.652	0.186	0.001	Male	0.268
CN	BD	38318	97	0.491	0.523	0.9983	0.2	-0.199	0	0	1	Male	-0.032
CN	Chronic Pain	38318	59	0.491	0.295	0.0002	0.75	0.239	0.495	0.141	0.001	Male	0.196
CN	EMCI	38318	170	0.491	0.643	0.0002	-0.181	-0.482	-0.332	-0.095	0.001	Male	-0.152
CN	LMCI	38318	341	0.491	0.314	0.0002	0.551	0.338	0.445	0.127	0.001	Male	0.177
CN	MCI	38318	197	0.491	0.354	0.0002	0.479	0.199	0.339	0.097	0.001	Male	0.138
CN	MCI-Risk	38318	0	0.491	NA	1	NaN	NaN	NaN	NaN	1	Male	NA
CN	MDD	38318	1789	0.491	0.526	0.0006	-0.036	-0.131	-0.083	-0.024	0.0024	Male	-0.035
CN	ND	38318	74	0.491	0.405	0.0138	0.508	0.052	0.28	0.08	0.0334	Male	0.086
CN	OCD	38318	84	0.491	0.476	0.21678	0.347	-0.081	0.133	0.038	0.3443	Male	0.015
CN	Other	38318	39	0.491	0.623	0.14639	0.08	-0.548	-0.234	-0.067	0.2482	Male	-0.132
CN	OTHER	38318	43	0.491	0.295	0.0082	0.709	0.111	0.41	0.117	0.022	Male	0.196
CN	Other Psychiatric	38318	142	0.491	0.301	0.0002	0.503	0.173	0.338	0.096	0.001	Male	0.19
CN	PD	38318	136	0.491	0.558	0.0206	-0.036	-0.373	-0.205	-0.058	0.0466	Male	-0.067
CN	SAD	38318	155	0.491	0.49	0.63214	0.197	-0.119	0.039	0.011	0.7785	Male	0.002
CN	Schizoaffective Disorder	38318	56	0.491	0.35	0.0216	0.564	0.04	0.302	0.086	0.048	Male	0.142
CN	SCZ	38318	718	0.491	0.338	0.0002	0.484	0.337	0.41	0.117	0.001	Male	0.153
CN	SCZ-Relative	38318	66	0.491	0.443	0.88391	0.258	-0.224	0.017	0.005	0.9881	Male	0.048
CN	SMC	38318	44	0.491	0.584	0.12799	0.064	-0.528	-0.232	-0.066	0.2246	Male	-0.093
CN	SPECIFIC PHOBIA	38318	55	0.491	0.454	0.76412	0.224	-0.305	-0.04	-0.012	0.8881	Male	0.037
ABNORMAL VENTRICAL	AD	107	458	0.39	0.228	0.0002	0.619	0.194	0.406	0.115	0.001	Male	0.162
ABNORMAL VENTRICAL	ADHD	107	885	0.39	0.36	0.30917	0.304	-0.098	0.103	0.028	0.4502	Male	0.03
ABNORMAL VENTRICAL	Anorexia/Bulima	107	3	0.39	0.759	0.24858	0.48	-1.848	-0.684	-0.197	0.3861	Male	-0.369
ABNORMAL VENTRICAL	Anxiety/Phobia	107	589	0.39	0.524	0.0018	-0.126	-0.54	-0.333	-0.098	0.0061	Male	-0.134
ABNORMAL VENTRICAL	ASD	107	1628	0.39	0.468	0.05599	0.006	-0.386	-0.19	-0.057	0.1149	Male	-0.078
ABNORMAL VENTRICAL	Attention & Learning difficulty	107	227	0.39	0.224	0.0004	0.659	0.194	0.427	0.116	0.0017	Male	0.167
ABNORMAL VENTRICAL	BD	107	97	0.39	0.523	0.08039	0.027	-0.528	-0.251	-0.07	0.1542	Male	-0.133
ABNORMAL VENTRICAL	Chronic Pain	107	59	0.39	0.295	0.12039	0.575	-0.068	0.253	0.071	0.2167	Male	0.095
ABNORMAL VENTRICAL	EMCI	107	170	0.39	0.643	0.0002	-0.323	-0.818	-0.57	-0.165	0.001	Male	-0.253
ABNORMAL VENTRICAL	LMCI	107	341	0.39	0.314	0.06759	0.419	-0.018	0.201	0.057	0.1356	Male	0.076
ABNORMAL VENTRICAL	MCI	107	197	0.39	0.354	0.44296	0.326	-0.147	0.09	0.026	0.5889	Male	0.036
ABNORMAL VENTRICAL	MCI-Risk	107	0	0.39	NA	1	NaN	NaN	NaN	NaN	1	Male	NA
ABNORMAL VENTRICAL	MDD	107	1789	0.39	0.526	0.0008	-0.133	-0.524	-0.328	-0.094	0.0031	Male	-0.136
ABNORMAL VENTRICAL	ND	107	74	0.39	0.405	0.82712	0.33	-0.266	0.032	0.01	0.9365	Male	-0.015
ABNORMAL VENTRICAL	OCD	107	84	0.39	0.476	0.41836	0.168	-0.408	-0.12	-0.032	0.5669	Male	-0.086
ABNORMAL VENTRICAL	Other	107	39	0.39	0.623	0.0134	-0.101	-0.848	-0.474	-0.137	0.0334	Male	-0.233
ABNORMAL VENTRICAL	OTHER	107	43	0.39	0.295	0.38356	0.515	-0.199	0.158	0.047	0.5309	Male	0.095
ABNORMAL VENTRICAL	Other Psychiatric	107	142	0.39	0.301	0.47255	0.344	-0.161	0.092	0.026	0.6139	Male	0.089
ABNORMAL VENTRICAL	PD	107	136	0.39	0.558	0.0014	-0.19	-0.705	-0.448	-0.129	0.0051	Male	-0.168
ABNORMAL VENTRICAL	SAD	107	155	0.39	0.49	0.11339	0.044	-0.452	-0.204	-0.059	0.2073	Male	-0.099
ABNORMAL VENTRICAL	Schizoaffective Disorder	107	56	0.39	0.35	0.72453	0.38	-0.271	0.054	0.016	0.8563	Male	0.04
ABNORMAL VENTRICAL	SCZ	107	718	0.39	0.338	0.10819	0.367	-0.04	0.164	0.047	0.1999	Male	0.052
ABNORMAL VENTRICAL	SCZ-Relative	107	66	0.39	0.443	0.16578	0.092	-0.527	-0.218	-0.065	0.2745	Male	-0.053
ABNORMAL VENTRICAL	SMC	107	44	0.39	0.584	0.007	-0.125	-0.841	-0.483	-0.136	0.0193	Male	-0.194
ABNORMAL VENTRICAL	SPECIFIC PHOBIA	107	55	0.39	0.454	0.09679	0.049	-0.609	-0.28	-0.082	0.1821	Male	-0.064
AD	ADHD	458	885	0.228	0.36	0.0002	-0.206	-0.433	-0.32	-0.087	0.001	Male	-0.132
AD	Anorexia/Bulima	458	3	0.228	0.759	0.07319	0.039	-2.242	-1.102	-0.312	0.1435	Male	-0.531
AD	Anxiety/Phobia	458	589	0.228	0.524	0.0002	-0.609	-0.861	-0.735	-0.213	0.001	Male	-0.296
AD	ASD	458	1628	0.228	0.468	0.0002	-0.475	-0.686	-0.581	-0.172	0.001	Male	-0.24
AD	Attention & Learning difficulty	458	227	0.228	0.224	0.9881	0.161	-0.158	0.001	0	1	Male	0.004
AD	BD	458	97	0.228	0.523	0.0002	-0.436	-0.882	-0.659	-0.185	0.001	Male	-0.295
AD	Chronic Pain	458	59	0.228	0.295	0.26577	0.114	-0.43	-0.158	-0.044	0.4021	Male	-0.068
AD	EMCI	458	170	0.228	0.643	0.0002	-0.798	-1.167	-0.983	-0.28	0.001	Male	-0.415
AD	LMCI	458	341	0.228	0.314	0.0048	-0.067	-0.349	-0.208	-0.059	0.014	Male	-0.087
AD	MCI	458	197	0.228	0.354	0.0002	-0.141	-0.477	-0.309	-0.089	0.001	Male	-0.126
AD	MCI-Risk	458	0	0.228	NA	1	NaN	NaN	NaN	NaN	1	Male	NA
AD	MDD	458	1789	0.228	0.526	0.0002	-0.627	-0.837	-0.732	-0.209	0.001	Male	-0.298
AD	ND	458	74	0.228	0.405	0.0062	-0.118	-0.612	-0.365	-0.105	0.0175	Male	-0.177
AD	OCD	458	84	0.228	0.476	0.0002	-0.296	-0.767	-0.531	-0.147	0.001	Male	-0.249
AD	Other	458	39	0.228	0.623	0.0002	-0.556	-1.221	-0.888	-0.252	0.001	Male	-0.395
AD	OTHER	458	43	0.228	0.295	0.13099	0.074	-0.553	-0.24	-0.069	0.2287	Male	-0.067
AD	Other Psychiatric	458	142	0.228	0.301	0.0018	-0.124	-0.503	-0.314	-0.089	0.0061	Male	-0.074
AD	PD	458	136	0.228	0.558	0.0002	-0.66	-1.056	-0.858	-0.244	0.001	Male	-0.33
AD	SAD	458	155	0.228	0.49	0.0002	-0.426	-0.797	-0.611	-0.174	0.001	Male	-0.262
AD	Schizoaffective Disorder	458	56	0.228	0.35	0.017	-0.069	-0.627	-0.348	-0.099	0.0403	Male	-0.122
AD	SCZ	458	718	0.228	0.338	0.0002	-0.122	-0.357	-0.24	-0.068	0.001	Male	-0.11
AD	SCZ-Relative	458	66	0.228	0.443	0.0002	-0.366	-0.888	-0.627	-0.181	0.001	Male	-0.215
AD	SMC	458	44	0.228	0.584	0.0002	-0.577	-1.207	-0.892	-0.251	0.001	Male	-0.357
AD	SPECIFIC PHOBIA	458	55	0.228	0.454	0.0002	-0.407	-0.974	-0.691	-0.197	0.001	Male	-0.226
ADHD	Anorexia/Bulima	885	3	0.36	0.759	0.16298	0.299	-1.972	-0.837	-0.225	0.2724	Male	-0.398
ADHD	Anxiety/Phobia	885	589	0.36	0.524	0.0002	-0.344	-0.555	-0.449	-0.125	0.001	Male	-0.164
ADHD	ASD	885	1628	0.36	0.468	0.0002	-0.21	-0.375	-0.292	-0.084	0.001	Male	-0.108
ADHD	Attention & Learning difficulty	885	227	0.36	0.224	0.0002	0.475	0.182	0.328	0.088	0.001	Male	0.137
ADHD	BD	885	97	0.36	0.523	0.0012	-0.154	-0.575	-0.365	-0.098	0.0045	Male	-0.163
ADHD	Chronic Pain	885	59	0.36	0.295	0.22898	0.425	-0.103	0.161	0.043	0.3588	Male	0.065
ADHD	EMCI	885	170	0.36	0.643	0.0002	-0.541	-0.875	-0.708	-0.193	0.001	Male	-0.283
ADHD	LMCI	885	341	0.36	0.314	0.08739	0.231	-0.019	0.106	0.029	0.1667	Male	0.046
ADHD	MCI	885	197	0.36	0.354	0.93551	0.149	-0.16	-0.005	-0.001	1	Male	0.007
ADHD	MCI-Risk	885	0	0.36	NA	1	NaN	NaN	NaN	NaN	1	Male	NA
ADHD	MDD	885	1789	0.36	0.526	0.0002	-0.353	-0.516	-0.434	-0.122	0.001	Male	-0.165
ADHD	ND	885	74	0.36	0.405	0.58294	0.171	-0.304	-0.066	-0.018	0.7334	Male	-0.045
ADHD	OCD	885	84	0.36	0.476	0.0488	-0.001	-0.45	-0.226	-0.06	0.1026	Male	-0.116
ADHD	Other	885	39	0.36	0.623	0.0002	-0.289	-0.934	-0.611	-0.165	0.001	Male	-0.263
ADHD	OTHER	885	43	0.36	0.295	0.66753	0.376	-0.237	0.07	0.019	0.8164	Male	0.065
ADHD	Other Psychiatric	885	142	0.36	0.301	0.9527	0.172	-0.183	-0.006	-0.002	1	Male	0.059
ADHD	PD	885	136	0.36	0.558	0.0002	-0.395	-0.76	-0.577	-0.156	0.001	Male	-0.198
ADHD	SAD	885	155	0.36	0.49	0.0006	-0.148	-0.491	-0.32	-0.087	0.0024	Male	-0.129
ADHD	Schizoaffective Disorder	885	56	0.36	0.35	0.72833	0.226	-0.314	-0.044	-0.012	0.8579	Male	0.011
ADHD	SCZ	885	718	0.36	0.338	0.17538	0.167	-0.03	0.069	0.019	0.2877	Male	0.022
ADHD	SCZ-Relative	885	66	0.36	0.443	0.0098	-0.091	-0.593	-0.342	-0.093	0.0255	Male	-0.083
ADHD	SMC	885	44	0.36	0.584	0.0004	-0.307	-0.916	-0.612	-0.164	0.0017	Male	-0.224
ADHD	SPECIFIC PHOBIA	885	55	0.36	0.454	0.004	-0.132	-0.678	-0.405	-0.11	0.0119	Male	-0.094
Anorexia/Bulima	Anxiety/Phobia	3	589	0.759	0.524	0.60154	1.473	-0.801	0.336	0.099	0.7487	Male	0.235
Anorexia/Bulima	ASD	3	1628	0.759	0.468	0.42376	1.601	-0.666	0.468	0.14	0.5699	Male	0.291
Anorexia/Bulima	Attention & Learning difficulty	3	227	0.759	0.224	0.06859	2.331	0.03	1.181	0.312	0.1368	Male	0.535
Anorexia/Bulima	BD	3	97	0.759	0.523	0.44076	1.626	-0.704	0.461	0.127	0.5882	Male	0.236
Anorexia/Bulima	Chronic Pain	3	59	0.759	0.295	0.12379	2.185	-0.21	0.987	0.268	0.2194	Male	0.463
Anorexia/Bulima	EMCI	3	170	0.759	0.643	0.90331	1.259	-1.04	0.11	0.032	1	Male	0.116
Anorexia/Bulima	LMCI	3	341	0.759	0.314	0.13599	2.043	-0.242	0.901	0.253	0.2363	Male	0.444
Anorexia/Bulima	MCI	3	197	0.759	0.354	0.20518	1.898	-0.401	0.748	0.223	0.3319	Male	0.405
Anorexia/Bulima	MCI-Risk	3	0	0.759	NA	1	NaN	NaN	NaN	NaN	1	Male	NA
Anorexia/Bulima	MDD	3	1789	0.759	0.526	0.53835	1.492	-0.774	0.359	0.103	0.6871	Male	0.233
Anorexia/Bulima	ND	3	74	0.759	0.405	0.31037	1.811	-0.544	0.633	0.206	0.4502	Male	0.353
Anorexia/Bulima	OCD	3	84	0.759	0.476	0.28857	1.83	-0.515	0.657	0.164	0.431	Male	0.282
Anorexia/Bulima	Other	3	39	0.759	0.623	0.76732	1.412	-1.011	0.2	0.06	0.8889	Male	0.135
Anorexia/Bulima	OTHER	3	43	0.759	0.295	0.21438	1.977	-0.451	0.763	0.243	0.342	Male	0.464
Anorexia/Bulima	Other Psychiatric	3	142	0.759	0.301	0.20758	1.932	-0.382	0.775	0.223	0.3327	Male	0.457
Anorexia/Bulima	PD	3	136	0.759	0.558	0.69473	1.39	-0.919	0.236	0.068	0.8351	Male	0.201
Anorexia/Bulima	SAD	3	155	0.759	0.49	0.43276	1.624	-0.682	0.471	0.138	0.5798	Male	0.269
Anorexia/Bulima	Schizoaffective Disorder	3	56	0.759	0.35	0.26537	1.886	-0.501	0.693	0.213	0.4021	Male	0.409
Anorexia/Bulima	SCZ	3	718	0.759	0.338	0.15858	1.986	-0.287	0.849	0.244	0.2676	Male	0.421
Anorexia/Bulima	SCZ-Relative	3	66	0.759	0.443	0.51735	1.587	-0.773	0.407	0.131	0.6676	Male	0.316
Anorexia/Bulima	SMC	3	44	0.759	0.584	0.71973	1.421	-0.984	0.219	0.06	0.8563	Male	0.174
Anorexia/Bulima	SPECIFIC PHOBIA	3	55	0.759	0.454	0.54475	1.566	-0.814	0.376	0.115	0.6911	Male	0.305
Anxiety/Phobia	ASD	589	1628	0.524	0.468	0.0042	0.232	0.043	0.137	0.041	0.0124	Male	0.056
Anxiety/Phobia	Attention & Learning difficulty	589	227	0.524	0.224	0.0002	0.902	0.587	0.744	0.213	0.001	Male	0.301
Anxiety/Phobia	BD	589	97	0.524	0.523	0.38196	0.31	-0.121	0.094	0.028	0.5309	Male	0.001
Anxiety/Phobia	Chronic Pain	589	59	0.524	0.295	0.0002	0.846	0.306	0.576	0.169	0.001	Male	0.229
Anxiety/Phobia	EMCI	589	170	0.524	0.643	0.0084	-0.057	-0.4	-0.229	-0.067	0.0223	Male	-0.119
Anxiety/Phobia	LMCI	589	341	0.524	0.314	0.0002	0.668	0.397	0.532	0.154	0.001	Male	0.21
Anxiety/Phobia	MCI	589	197	0.524	0.354	0.0002	0.583	0.257	0.42	0.124	0.001	Male	0.17
Anxiety/Phobia	MCI-Risk	589	0	0.524	NA	1	NaN	NaN	NaN	NaN	1	Male	NA
Anxiety/Phobia	MDD	589	1789	0.524	0.526	0.77652	0.106	-0.08	0.013	0.004	0.8966	Male	-0.002
Anxiety/Phobia	ND	589	74	0.524	0.405	0.0026	0.603	0.117	0.36	0.107	0.0083	Male	0.119
Anxiety/Phobia	OCD	589	84	0.524	0.476	0.0496	0.455	-0.004	0.226	0.065	0.103	Male	0.048
Anxiety/Phobia	Other	589	39	0.524	0.623	0.44536	0.192	-0.458	-0.133	-0.039	0.5899	Male	-0.099
Anxiety/Phobia	OTHER	589	43	0.524	0.295	0.0028	0.798	0.176	0.487	0.144	0.0085	Male	0.229
Anxiety/Phobia	Other Psychiatric	589	142	0.524	0.301	0.0002	0.607	0.238	0.422	0.124	0.001	Male	0.223
Anxiety/Phobia	PD	589	136	0.524	0.558	0.26257	0.081	-0.292	-0.105	-0.031	0.4021	Male	-0.034
Anxiety/Phobia	SAD	589	155	0.524	0.49	0.14499	0.309	-0.046	0.131	0.039	0.247	Male	0.035
Anxiety/Phobia	Schizoaffective Disorder	589	56	0.524	0.35	0.0066	0.659	0.109	0.384	0.114	0.0185	Male	0.174
Anxiety/Phobia	SCZ	589	718	0.524	0.338	0.0002	0.608	0.387	0.498	0.144	0.001	Male	0.186
Anxiety/Phobia	SCZ-Relative	589	66	0.524	0.443	0.40716	0.363	-0.146	0.109	0.032	0.5583	Male	0.081
Anxiety/Phobia	SMC	589	44	0.524	0.584	0.39296	0.175	-0.439	-0.132	-0.039	0.5409	Male	-0.06
Anxiety/Phobia	SPECIFIC PHOBIA	589	55	0.524	0.454	0.70193	0.331	-0.223	0.054	0.016	0.8399	Male	0.07
ASD	Attention & Learning difficulty	1628	227	0.468	0.224	0.0002	0.723	0.443	0.583	0.172	0.001	Male	0.244
ASD	BD	1628	97	0.468	0.523	0.66273	0.16	-0.25	-0.045	-0.013	0.8134	Male	-0.055
ASD	Chronic Pain	1628	59	0.468	0.295	0.0004	0.688	0.167	0.427	0.128	0.0017	Male	0.173
ASD	EMCI	1628	170	0.468	0.643	0.0002	-0.204	-0.521	-0.362	-0.108	0.001	Male	-0.175
ASD	LMCI	1628	341	0.468	0.314	0.0002	0.499	0.265	0.382	0.113	0.001	Male	0.153
ASD	MCI	1628	197	0.468	0.354	0.0004	0.426	0.129	0.277	0.083	0.0017	Male	0.114
ASD	MCI-Risk	1628	0	0.468	NA	1	NaN	NaN	NaN	NaN	1	Male	NA
ASD	MDD	1628	1789	0.468	0.526	0.0004	-0.06	-0.195	-0.127	-0.037	0.0017	Male	-0.058
ASD	ND	1628	74	0.468	0.405	0.06259	0.454	-0.013	0.221	0.066	0.1277	Male	0.063
ASD	OCD	1628	84	0.468	0.476	0.46335	0.301	-0.138	0.082	0.024	0.6069	Male	-0.009
ASD	Other	1628	39	0.468	0.623	0.09699	0.05	-0.586	-0.268	-0.08	0.1821	Male	-0.155
ASD	OTHER	1628	43	0.468	0.295	0.0252	0.648	0.041	0.344	0.103	0.0556	Male	0.173
ASD	Other Psychiatric	1628	142	0.468	0.301	0.0016	0.45	0.106	0.278	0.083	0.0056	Male	0.166
ASD	PD	1628	136	0.468	0.558	0.0068	-0.066	-0.416	-0.241	-0.072	0.0189	Male	-0.09
ASD	SAD	1628	155	0.468	0.49	0.92071	0.157	-0.173	-0.008	-0.002	1	Male	-0.022
ASD	Schizoaffective Disorder	1628	56	0.468	0.35	0.07119	0.509	-0.025	0.242	0.073	0.1412	Male	0.118
ASD	SCZ	1628	718	0.468	0.338	0.0002	0.439	0.262	0.35	0.104	0.001	Male	0.13
ASD	SCZ-Relative	1628	66	0.468	0.443	0.80272	0.217	-0.275	-0.029	-0.009	0.9208	Male	0.025
ASD	SMC	1628	44	0.468	0.584	0.07919	0.033	-0.566	-0.267	-0.08	0.1527	Male	-0.117
ASD	SPECIFIC PHOBIA	1628	55	0.468	0.454	0.52475	0.185	-0.353	-0.084	-0.025	0.6747	Male	0.014
Attention & Learning difficulty	BD	227	97	0.224	0.523	0.0002	-0.453	-0.942	-0.697	-0.186	0.001	Male	-0.299
Attention & Learning difficulty	Chronic Pain	227	59	0.224	0.295	0.25177	0.119	-0.457	-0.169	-0.045	0.3893	Male	-0.072
Attention & Learning difficulty	EMCI	227	170	0.224	0.643	0.0002	-0.806	-1.229	-1.018	-0.28	0.001	Male	-0.42
Attention & Learning difficulty	LMCI	227	341	0.224	0.314	0.0104	-0.047	-0.384	-0.215	-0.059	0.0266	Male	-0.091
Attention & Learning difficulty	MCI	227	197	0.224	0.354	0.0006	-0.126	-0.511	-0.319	-0.089	0.0024	Male	-0.13
Attention & Learning difficulty	MCI-Risk	227	0	0.224	NA	1	NaN	NaN	NaN	NaN	1	Male	NA
Attention & Learning difficulty	MDD	227	1789	0.224	0.526	0.0002	-0.598	-0.878	-0.738	-0.21	0.001	Male	-0.302
Attention & Learning difficulty	ND	227	74	0.224	0.405	0.006	-0.113	-0.643	-0.378	-0.106	0.0171	Male	-0.182
Attention & Learning difficulty	OCD	227	84	0.224	0.476	0.0002	-0.315	-0.826	-0.57	-0.148	0.001	Male	-0.253
Attention & Learning difficulty	Other	227	39	0.224	0.623	0.0004	-0.59	-1.291	-0.941	-0.252	0.0017	Male	-0.4
Attention & Learning difficulty	OTHER	227	43	0.224	0.295	0.14259	0.075	-0.581	-0.253	-0.069	0.2457	Male	-0.072
Attention & Learning difficulty	Other Psychiatric	227	142	0.224	0.301	0.0022	-0.116	-0.539	-0.328	-0.089	0.0072	Male	-0.078
Attention & Learning difficulty	PD	227	136	0.224	0.558	0.0002	-0.671	-1.117	-0.894	-0.244	0.001	Male	-0.335
Attention & Learning difficulty	SAD	227	155	0.224	0.49	0.0002	-0.425	-0.844	-0.635	-0.175	0.001	Male	-0.266
Attention & Learning difficulty	Schizoaffective Disorder	227	56	0.224	0.35	0.019	-0.071	-0.661	-0.366	-0.1	0.0439	Male	-0.126
Attention & Learning difficulty	SCZ	227	718	0.224	0.338	0.0022	-0.094	-0.394	-0.244	-0.069	0.0072	Male	-0.115
Attention & Learning difficulty	SCZ-Relative	227	66	0.224	0.443	0.0002	-0.371	-0.932	-0.652	-0.181	0.001	Male	-0.219
Attention & Learning difficulty	SMC	227	44	0.224	0.584	0.0002	-0.617	-1.285	-0.951	-0.252	0.001	Male	-0.361
Attention & Learning difficulty	SPECIFIC PHOBIA	227	55	0.224	0.454	0.0002	-0.424	-1.028	-0.726	-0.197	0.001	Male	-0.23
BD	Chronic Pain	97	59	0.523	0.295	0.0016	0.852	0.189	0.521	0.141	0.0056	Male	0.228
BD	EMCI	97	170	0.523	0.643	0.0124	-0.081	-0.585	-0.333	-0.095	0.0311	Male	-0.12
BD	LMCI	97	341	0.523	0.314	0.0002	0.682	0.226	0.454	0.127	0.001	Male	0.208
BD	MCI	97	197	0.523	0.354	0.0098	0.579	0.088	0.333	0.097	0.0255	Male	0.169
BD	MCI-Risk	97	0	0.523	NA	1	NaN	NaN	NaN	NaN	1	Male	NA
BD	MDD	97	1789	0.523	0.526	0.41176	0.121	-0.288	-0.083	-0.024	0.5624	Male	-0.003
BD	ND	97	74	0.523	0.405	0.07879	0.575	-0.037	0.269	0.08	0.1527	Male	0.118
BD	OCD	97	84	0.523	0.476	0.33797	0.439	-0.15	0.145	0.038	0.4803	Male	0.046
BD	Other	97	39	0.523	0.623	0.22018	0.137	-0.615	-0.239	-0.067	0.3481	Male	-0.1
BD	OTHER	97	43	0.523	0.295	0.0308	0.773	0.042	0.407	0.117	0.0676	Male	0.228
BD	Other Psychiatric	97	142	0.523	0.301	0.0136	0.604	0.081	0.343	0.096	0.0334	Male	0.221
BD	PD	97	136	0.523	0.558	0.11839	0.055	-0.47	-0.208	-0.058	0.2142	Male	-0.035
BD	SAD	97	155	0.523	0.49	0.74553	0.294	-0.216	0.039	0.011	0.8752	Male	0.033
BD	Schizoaffective Disorder	97	56	0.523	0.35	0.06619	0.635	-0.031	0.302	0.086	0.1335	Male	0.173
BD	SCZ	97	718	0.523	0.338	0.0002	0.624	0.197	0.41	0.117	0.001	Male	0.185
BD	SCZ-Relative	97	66	0.523	0.443	0.91111	0.331	-0.299	0.016	0.005	1	Male	0.08
BD	SMC	97	44	0.523	0.584	0.18698	0.118	-0.603	-0.243	-0.066	0.3038	Male	-0.062
BD	SPECIFIC PHOBIA	97	55	0.523	0.454	0.80892	0.293	-0.374	-0.041	-0.012	0.9249	Male	0.069
Chronic Pain	EMCI	59	170	0.295	0.643	0.0002	-0.52	-1.134	-0.827	-0.236	0.001	Male	-0.348
Chronic Pain	LMCI	59	341	0.295	0.314	0.72453	0.226	-0.329	-0.051	-0.014	0.8563	Male	-0.019
Chronic Pain	MCI	59	197	0.295	0.354	0.30677	0.14	-0.445	-0.153	-0.044	0.4498	Male	-0.058
Chronic Pain	MCI-Risk	59	0	0.295	NA	1	NaN	NaN	NaN	NaN	1	Male	NA
Chronic Pain	MDD	59	1789	0.295	0.526	0.0002	-0.317	-0.837	-0.577	-0.165	0.001	Male	-0.23
Chronic Pain	ND	59	74	0.295	0.405	0.25457	0.143	-0.549	-0.203	-0.061	0.3919	Male	-0.11
Chronic Pain	OCD	59	84	0.295	0.476	0.0186	-0.065	-0.743	-0.404	-0.103	0.0432	Male	-0.181
Chronic Pain	Other	59	39	0.295	0.623	0.001	-0.322	-1.168	-0.745	-0.208	0.0038	Male	-0.328
Chronic Pain	OTHER	59	43	0.295	0.295	0.69073	0.314	-0.482	-0.084	-0.024	0.8351	Male	0
Chronic Pain	Other Psychiatric	59	142	0.295	0.301	0.30657	0.147	-0.465	-0.159	-0.045	0.4498	Male	-0.006
Chronic Pain	PD	59	136	0.295	0.558	0.0002	-0.392	-1.022	-0.707	-0.199	0.001	Male	-0.263
Chronic Pain	SAD	59	155	0.295	0.49	0.0028	-0.151	-0.76	-0.456	-0.13	0.0085	Male	-0.194
Chronic Pain	Schizoaffective Disorder	59	56	0.295	0.35	0.30757	0.178	-0.562	-0.192	-0.055	0.4498	Male	-0.054
Chronic Pain	SCZ	59	718	0.295	0.338	0.53415	0.182	-0.35	-0.084	-0.024	0.6843	Male	-0.043
Chronic Pain	SCZ-Relative	59	66	0.295	0.443	0.0094	-0.099	-0.817	-0.458	-0.136	0.0248	Male	-0.148
Chronic Pain	SMC	59	44	0.295	0.584	0.0002	-0.36	-1.178	-0.769	-0.207	0.001	Male	-0.289
Chronic Pain	SPECIFIC PHOBIA	59	55	0.295	0.454	0.0056	-0.156	-0.912	-0.534	-0.153	0.0162	Male	-0.158
EMCI	LMCI	170	341	0.643	0.314	0.0002	0.97	0.589	0.779	0.221	0.001	Male	0.329
EMCI	MCI	170	197	0.643	0.354	0.0002	0.861	0.438	0.65	0.191	0.001	Male	0.289
EMCI	MCI-Risk	170	0	0.643	NA	1	NaN	NaN	NaN	NaN	1	Male	NA
EMCI	MDD	170	1789	0.643	0.526	0.0022	0.405	0.089	0.247	0.071	0.0072	Male	0.117
EMCI	ND	170	74	0.643	0.405	0.0004	0.858	0.3	0.579	0.174	0.0017	Male	0.238
EMCI	OCD	170	84	0.643	0.476	0.0008	0.744	0.212	0.478	0.132	0.0031	Male	0.167
EMCI	Other	170	39	0.643	0.623	0.58514	0.446	-0.254	0.096	0.028	0.7335	Male	0.02
EMCI	OTHER	170	43	0.643	0.295	0.0004	1.057	0.371	0.714	0.211	0.0017	Male	0.348
EMCI	Other Psychiatric	170	142	0.643	0.301	0.0002	0.891	0.432	0.661	0.191	0.001	Male	0.342
EMCI	PD	170	136	0.643	0.558	0.27917	0.352	-0.102	0.125	0.036	0.4206	Male	0.085
EMCI	SAD	170	155	0.643	0.49	0.0014	0.584	0.143	0.363	0.106	0.0051	Male	0.153
EMCI	Schizoaffective Disorder	170	56	0.643	0.35	0.0002	0.923	0.305	0.614	0.181	0.001	Male	0.293
EMCI	SCZ	170	718	0.643	0.338	0.0002	0.907	0.566	0.736	0.212	0.001	Male	0.305
EMCI	SCZ-Relative	170	66	0.643	0.443	0.0216	0.619	0.045	0.332	0.099	0.048	Male	0.2
EMCI	SMC	170	44	0.643	0.584	0.54635	0.433	-0.234	0.099	0.028	0.6911	Male	0.059
EMCI	SPECIFIC PHOBIA	170	55	0.643	0.454	0.07179	0.589	-0.024	0.283	0.083	0.1416	Male	0.189
LMCI	MCI	341	197	0.314	0.354	0.23058	0.071	-0.281	-0.105	-0.03	0.3597	Male	-0.039
LMCI	MCI-Risk	341	0	0.314	NA	1	NaN	NaN	NaN	NaN	1	Male	NA
LMCI	MDD	341	1789	0.314	0.526	0.0002	-0.41	-0.644	-0.527	-0.151	0.001	Male	-0.211
LMCI	ND	341	74	0.314	0.405	0.20638	0.09	-0.414	-0.162	-0.047	0.3323	Male	-0.091
LMCI	OCD	341	84	0.314	0.476	0.0104	-0.083	-0.564	-0.324	-0.089	0.0266	Male	-0.162
LMCI	Other	341	39	0.314	0.623	0.0006	-0.35	-1.021	-0.685	-0.193	0.0024	Male	-0.309
LMCI	OTHER	341	43	0.314	0.295	0.79872	0.283	-0.353	-0.035	-0.01	0.9192	Male	0.019
LMCI	Other Psychiatric	341	142	0.314	0.301	0.28117	0.089	-0.304	-0.107	-0.03	0.4218	Male	0.013
LMCI	PD	341	136	0.314	0.558	0.0002	-0.451	-0.858	-0.655	-0.185	0.001	Male	-0.244
LMCI	SAD	341	155	0.314	0.49	0.0002	-0.215	-0.599	-0.407	-0.116	0.001	Male	-0.175
LMCI	Schizoaffective Disorder	341	56	0.314	0.35	0.32717	0.141	-0.427	-0.143	-0.041	0.4687	Male	-0.035
LMCI	SCZ	341	718	0.314	0.338	0.59094	0.095	-0.163	-0.034	-0.01	0.7382	Male	-0.024
LMCI	SCZ-Relative	341	66	0.314	0.443	0.0024	-0.158	-0.69	-0.424	-0.122	0.0078	Male	-0.129
LMCI	SMC	341	44	0.314	0.584	0.0004	-0.371	-1.008	-0.689	-0.193	0.0017	Male	-0.27
LMCI	SPECIFIC PHOBIA	341	55	0.314	0.454	0.001	-0.199	-0.775	-0.487	-0.138	0.0038	Male	-0.139
MCI	MCI-Risk	197	0	0.354	NA	1	NaN	NaN	NaN	NaN	1	Male	NA
MCI	MDD	197	1789	0.354	0.526	0.0002	-0.271	-0.566	-0.419	-0.12	0.001	Male	-0.172
MCI	ND	197	74	0.354	0.405	0.69293	0.214	-0.323	-0.055	-0.017	0.8351	Male	-0.052
MCI	OCD	197	84	0.354	0.476	0.11659	0.05	-0.464	-0.207	-0.059	0.212	Male	-0.123
MCI	Other	197	39	0.354	0.623	0.0028	-0.201	-0.898	-0.549	-0.163	0.0085	Male	-0.27
MCI	OTHER	197	43	0.354	0.295	0.68893	0.399	-0.264	0.067	0.02	0.8351	Male	0.058
MCI	Other Psychiatric	197	142	0.354	0.301	0.9973	0.216	-0.217	-0.001	0	1	Male	0.052
MCI	PD	197	136	0.354	0.558	0.0002	-0.305	-0.751	-0.528	-0.155	0.001	Male	-0.205
MCI	SAD	197	155	0.354	0.49	0.008	-0.078	-0.502	-0.29	-0.085	0.0218	Male	-0.136
MCI	Schizoaffective Disorder	197	56	0.354	0.35	0.82632	0.263	-0.333	-0.035	-0.011	0.9365	Male	0.004
MCI	SCZ	197	718	0.354	0.338	0.38416	0.229	-0.087	0.071	0.02	0.5309	Male	0.016
MCI	SCZ-Relative	197	66	0.354	0.443	0.0366	-0.021	-0.583	-0.302	-0.092	0.0793	Male	-0.089
MCI	SMC	197	44	0.354	0.584	0.002	-0.223	-0.887	-0.555	-0.163	0.0067	Male	-0.231
MCI	SPECIFIC PHOBIA	197	55	0.354	0.454	0.0196	-0.06	-0.664	-0.362	-0.108	0.045	Male	-0.1
MCI-Risk	MDD	0	1789	NA	0.526	1	NaN	NaN	NaN	NaN	1	Male	NA
MCI-Risk	ND	0	74	NA	0.405	1	NaN	NaN	NaN	NaN	1	Male	NA
MCI-Risk	OCD	0	84	NA	0.476	1	NaN	NaN	NaN	NaN	1	Male	NA
MCI-Risk	Other	0	39	NA	0.623	1	NaN	NaN	NaN	NaN	1	Male	NA
MCI-Risk	OTHER	0	43	NA	0.295	1	NaN	NaN	NaN	NaN	1	Male	NA
MCI-Risk	Other Psychiatric	0	142	NA	0.301	1	NaN	NaN	NaN	NaN	1	Male	NA
MCI-Risk	PD	0	136	NA	0.558	1	NaN	NaN	NaN	NaN	1	Male	NA
MCI-Risk	SAD	0	155	NA	0.49	1	NaN	NaN	NaN	NaN	1	Male	NA
MCI-Risk	Schizoaffective Disorder	0	56	NA	0.35	1	NaN	NaN	NaN	NaN	1	Male	NA
MCI-Risk	SCZ	0	718	NA	0.338	1	NaN	NaN	NaN	NaN	1	Male	NA
MCI-Risk	SCZ-Relative	0	66	NA	0.443	1	NaN	NaN	NaN	NaN	1	Male	NA
MCI-Risk	SMC	0	44	NA	0.584	1	NaN	NaN	NaN	NaN	1	Male	NA
MCI-Risk	SPECIFIC PHOBIA	0	55	NA	0.454	1	NaN	NaN	NaN	NaN	1	Male	NA
MDD	ND	1789	74	0.526	0.405	0.0028	0.593	0.127	0.36	0.104	0.0085	Male	0.12
MDD	OCD	1789	84	0.526	0.476	0.05459	0.436	-0.003	0.217	0.062	0.1127	Male	0.049
MDD	Other	1789	39	0.526	0.623	0.34957	0.168	-0.467	-0.15	-0.043	0.4939	Male	-0.098
MDD	OTHER	1789	43	0.526	0.295	0.0018	0.793	0.187	0.49	0.141	0.0061	Male	0.231
MDD	Other Psychiatric	1789	142	0.526	0.301	0.0002	0.591	0.248	0.42	0.12	0.001	Male	0.224
MDD	PD	1789	136	0.526	0.558	0.18338	0.054	-0.295	-0.121	-0.035	0.2994	Male	-0.032
MDD	SAD	1789	155	0.526	0.49	0.14439	0.286	-0.043	0.122	0.035	0.247	Male	0.036
MDD	Schizoaffective Disorder	1789	56	0.526	0.35	0.0058	0.649	0.116	0.383	0.11	0.0167	Male	0.176
MDD	SCZ	1789	718	0.526	0.338	0.0002	0.579	0.404	0.492	0.141	0.001	Male	0.188
MDD	SCZ-Relative	1789	66	0.526	0.443	0.41596	0.345	-0.146	0.099	0.029	0.5659	Male	0.083
MDD	SMC	1789	44	0.526	0.584	0.33437	0.151	-0.447	-0.148	-0.042	0.4771	Male	-0.059
MDD	SPECIFIC PHOBIA	1789	55	0.526	0.454	0.75412	0.311	-0.226	0.043	0.012	0.8808	Male	0.072
ND	OCD	74	84	0.405	0.476	0.37276	0.169	-0.462	-0.147	-0.042	0.5234	Male	-0.071
ND	Other	74	39	0.405	0.623	0.0172	-0.068	-0.862	-0.465	-0.147	0.0405	Male	-0.218
ND	OTHER	74	43	0.405	0.295	0.54735	0.495	-0.265	0.115	0.037	0.6911	Male	0.11
ND	Other Psychiatric	74	142	0.405	0.301	0.70353	0.338	-0.228	0.055	0.017	0.8399	Male	0.104
ND	PD	74	136	0.405	0.558	0.0026	-0.17	-0.747	-0.458	-0.138	0.0083	Male	-0.153
ND	SAD	74	155	0.405	0.49	0.10899	0.052	-0.506	-0.227	-0.069	0.2003	Male	-0.084
ND	Schizoaffective Disorder	74	56	0.405	0.35	0.90191	0.37	-0.331	0.02	0.006	1	Male	0.056
ND	SCZ	74	718	0.405	0.338	0.29577	0.368	-0.112	0.128	0.037	0.4399	Male	0.067
ND	SCZ-Relative	74	66	0.405	0.443	0.17178	0.104	-0.568	-0.232	-0.075	0.2831	Male	-0.038
ND	SMC	74	44	0.405	0.584	0.0158	-0.094	-0.858	-0.476	-0.146	0.038	Male	-0.179
ND	SPECIFIC PHOBIA	74	55	0.405	0.454	0.10259	0.065	-0.643	-0.289	-0.091	0.1905	Male	-0.049
OCD	Other	84	39	0.476	0.623	0.0496	-0.01	-0.784	-0.397	-0.105	0.103	Male	-0.147
OCD	OTHER	84	43	0.476	0.295	0.12519	0.663	-0.083	0.29	0.079	0.2208	Male	0.181
OCD	Other Psychiatric	84	142	0.476	0.301	0.12159	0.487	-0.057	0.215	0.059	0.2177	Male	0.175
OCD	PD	84	136	0.476	0.558	0.0136	-0.077	-0.628	-0.352	-0.096	0.0334	Male	-0.082
OCD	SAD	84	155	0.476	0.49	0.47395	0.17	-0.364	-0.097	-0.027	0.6139	Male	-0.013
OCD	Schizoaffective Disorder	84	56	0.476	0.35	0.32317	0.519	-0.164	0.177	0.048	0.4649	Male	0.127
OCD	SCZ	84	718	0.476	0.338	0.017	0.507	0.053	0.28	0.079	0.0403	Male	0.138
OCD	SCZ-Relative	84	66	0.476	0.443	0.47235	0.208	-0.442	-0.117	-0.033	0.6139	Male	0.034
OCD	SMC	84	44	0.476	0.584	0.032	-0.035	-0.778	-0.407	-0.104	0.0698	Male	-0.108
OCD	SPECIFIC PHOBIA	84	55	0.476	0.454	0.29977	0.161	-0.526	-0.182	-0.049	0.444	Male	0.023
Other	OTHER	39	43	0.623	0.295	0.0082	1.048	0.148	0.598	0.184	0.022	Male	0.328
Other	Other Psychiatric	39	142	0.623	0.301	0.0016	0.927	0.204	0.565	0.163	0.0056	Male	0.322
Other	PD	39	136	0.623	0.558	0.87951	0.387	-0.33	0.029	0.008	0.9863	Male	0.065
Other	SAD	39	155	0.623	0.49	0.14279	0.621	-0.088	0.266	0.078	0.2457	Male	0.134
Other	Schizoaffective Disorder	39	56	0.623	0.35	0.0186	0.928	0.087	0.507	0.153	0.0432	Male	0.274
Other	SCZ	39	718	0.623	0.338	0.0008	0.964	0.316	0.64	0.184	0.0031	Male	0.285
Other	SCZ-Relative	39	66	0.623	0.443	0.26497	0.631	-0.173	0.229	0.072	0.4021	Male	0.18
Other	SMC	39	44	0.623	0.584	0.9923	0.44	-0.436	0.002	0.001	1	Male	0.039
Other	SPECIFIC PHOBIA	39	55	0.623	0.454	0.37676	0.6	-0.233	0.184	0.055	0.5269	Male	0.169
OTHER	Other Psychiatric	43	142	0.295	0.301	0.69353	0.274	-0.413	-0.07	-0.02	0.8351	Male	-0.006
OTHER	PD	43	136	0.295	0.558	0.0012	-0.243	-0.944	-0.594	-0.175	0.0045	Male	-0.263
OTHER	SAD	43	155	0.295	0.49	0.0388	-0.014	-0.698	-0.356	-0.106	0.0835	Male	-0.194
OTHER	Schizoaffective Disorder	43	56	0.295	0.35	0.62994	0.303	-0.502	-0.099	-0.031	0.7785	Male	-0.055
OTHER	SCZ	43	718	0.295	0.338	0.9699	0.309	-0.308	0.001	0	1	Male	-0.043
OTHER	SCZ-Relative	43	66	0.295	0.443	0.07679	0.041	-0.741	-0.35	-0.112	0.1497	Male	-0.148
OTHER	SMC	43	44	0.295	0.584	0.0074	-0.184	-1.057	-0.62	-0.183	0.0203	Male	-0.289
OTHER	SPECIFIC PHOBIA	43	55	0.295	0.454	0.0424	-0.006	-0.823	-0.415	-0.128	0.0896	Male	-0.159
Other Psychiatric	PD	142	136	0.301	0.558	0.0002	-0.298	-0.779	-0.539	-0.155	0.001	Male	-0.257
Other Psychiatric	SAD	142	155	0.301	0.49	0.0138	-0.065	-0.525	-0.295	-0.085	0.0334	Male	-0.188
Other Psychiatric	Schizoaffective Disorder	142	56	0.301	0.35	0.81792	0.276	-0.347	-0.035	-0.01	0.9321	Male	-0.048
Other Psychiatric	SCZ	142	718	0.301	0.338	0.41996	0.252	-0.108	0.072	0.021	0.5669	Male	-0.037
Other Psychiatric	SCZ-Relative	142	66	0.301	0.443	0.0412	-0.012	-0.602	-0.307	-0.092	0.0882	Male	-0.142
Other Psychiatric	SMC	142	44	0.301	0.584	0.0014	-0.228	-0.919	-0.574	-0.163	0.0051	Male	-0.283
Other Psychiatric	SPECIFIC PHOBIA	142	55	0.301	0.454	0.0208	-0.055	-0.686	-0.37	-0.108	0.0468	Male	-0.152
PD	SAD	136	155	0.558	0.49	0.0422	0.472	0.008	0.24	0.07	0.0896	Male	0.069
PD	Schizoaffective Disorder	136	56	0.558	0.35	0.0028	0.81	0.176	0.493	0.144	0.0085	Male	0.209
PD	SCZ	136	718	0.558	0.338	0.0002	0.797	0.426	0.612	0.175	0.001	Male	0.22
PD	SCZ-Relative	136	66	0.558	0.443	0.15998	0.508	-0.085	0.211	0.063	0.2687	Male	0.115
PD	SMC	136	44	0.558	0.584	0.87471	0.315	-0.369	-0.027	-0.008	0.9863	Male	-0.026
PD	SPECIFIC PHOBIA	136	55	0.558	0.454	0.32057	0.476	-0.156	0.16	0.047	0.463	Male	0.104
SAD	Schizoaffective Disorder	155	56	0.49	0.35	0.10059	0.562	-0.054	0.254	0.075	0.1878	Male	0.14
SAD	SCZ	155	718	0.49	0.338	0.0006	0.543	0.194	0.368	0.106	0.0024	Male	0.151
SAD	SCZ-Relative	155	66	0.49	0.443	0.87691	0.269	-0.311	-0.021	-0.006	0.9863	Male	0.047
SAD	SMC	155	44	0.49	0.584	0.12319	0.069	-0.607	-0.269	-0.077	0.2194	Male	-0.095
SAD	SPECIFIC PHOBIA	155	55	0.49	0.454	0.62474	0.233	-0.386	-0.077	-0.023	0.7749	Male	0.036
Schizoaffective Disorder	SCZ	56	718	0.35	0.338	0.45255	0.38	-0.165	0.108	0.031	0.5972	Male	0.012
Schizoaffective Disorder	SCZ-Relative	56	66	0.35	0.443	0.16458	0.103	-0.62	-0.258	-0.081	0.2738	Male	-0.093
Schizoaffective Disorder	SMC	56	44	0.35	0.584	0.0124	-0.117	-0.929	-0.523	-0.152	0.0311	Male	-0.235
Schizoaffective Disorder	SPECIFIC PHOBIA	56	55	0.35	0.454	0.09419	0.058	-0.699	-0.321	-0.098	0.1787	Male	-0.104
SCZ	SCZ-Relative	718	66	0.338	0.443	0.003	-0.134	-0.64	-0.387	-0.112	0.0091	Male	-0.105
SCZ	SMC	718	44	0.338	0.584	0.0002	-0.334	-0.947	-0.641	-0.183	0.001	Male	-0.246
SCZ	SPECIFIC PHOBIA	718	55	0.338	0.454	0.0034	-0.171	-0.722	-0.447	-0.129	0.0102	Male	-0.116
SCZ-Relative	SMC	66	44	0.443	0.584	0.22818	0.153	-0.621	-0.234	-0.071	0.3588	Male	-0.141
SCZ-Relative	SPECIFIC PHOBIA	66	55	0.443	0.454	0.75532	0.309	-0.414	-0.052	-0.016	0.8808	Male	-0.011
SMC	SPECIFIC PHOBIA	44	55	0.584	0.454	0.35036	0.59	-0.214	0.188	0.055	0.4939	Male	0.131
