# Supplementary material for: Brain charts for the human lifespan
Source: Nature. 2022 Apr 6;604(7906):525–33. doi: 10.1038/s41586-022-04554-y (PMC9021021; doi:10.1038/s41586-022-04554-y)
Supplement: Supplementary file 5 — Case–control centile comparisons. SI3.1–3.7, statistics and sample size for case–control comparisons presented in Fig. 4a (that is, for clinical groups with N > 500) and SI10. Each table reports the sample sizes, test-statistics, effect sizes and corrected and uncorrected P-values per case–control pair and per sex. Corrected P-values represent P-values adjusted using Benjamini–Hochberg FDR correction for multiple comparisons across all case–control pairs of a specific sex within a specific feature. SI3.8–3.14, same statistics as 3.1–3.7 for all clinical groups with N > 250. SI3.15–3.21, same statistics as 3.1–3.7 for all clinical groups with N > 100. SI3.22–3.28, same statistics as 3.1–3.7 for all clinical groups with N > 50. [file 41586_2022_4554_MOESM5_ESM.zip › Table3_CaseControl/Table_3_1_Grey_matter_volume_PermDx.csv]

Group 1	Group 2	Sample size G1	Sample size G2	Median centile G1	Median centile G2	P uncorrected	Cohens D lower CI	Cohens D upper CI	Cohens D	Mean group difference	P corrected (BH-FDR)	Sex	Median group difference
CN	AD	38839	529	0.497	0.152	0.0002	0.964	0.792	0.878	0.251	0.0003	Female	0.345
CN	ADHD	38839	329	0.497	0.518	0.34997	0.16	-0.057	0.052	0.015	0.3937	Female	-0.021
CN	Anxiety/Phobia	38839	1039	0.497	0.484	0.31697	0.092	-0.031	0.031	0.009	0.3681	Female	0.013
CN	ASD	38839	381	0.497	0.513	0.24838	0.044	-0.158	-0.057	-0.016	0.2981	Female	-0.016
CN	LMCI	38839	216	0.497	0.313	0.0002	0.593	0.326	0.46	0.131	0.0003	Female	0.184
CN	MCI	38839	253	0.497	0.302	0.0002	0.549	0.302	0.426	0.122	0.0003	Female	0.195
CN	MDD	38839	3461	0.497	0.481	0.045	0.07	0.001	0.035	0.01	0.0675	Female	0.016
CN	SCZ	38839	315	0.497	0.228	0.0002	0.687	0.465	0.576	0.165	0.0003	Female	0.269
AD	ADHD	529	329	0.152	0.518	0.0002	-0.734	-1.022	-0.878	-0.236	0.0003	Female	-0.365
AD	Anxiety/Phobia	529	1039	0.152	0.484	0.0002	-0.765	-0.983	-0.874	-0.242	0.0003	Female	-0.332
AD	ASD	529	381	0.152	0.513	0.0002	-0.799	-1.077	-0.938	-0.267	0.0003	Female	-0.361
AD	LMCI	529	216	0.152	0.313	0.0002	-0.291	-0.612	-0.452	-0.119	0.0003	Female	-0.161
AD	MCI	529	253	0.152	0.302	0.0002	-0.324	-0.628	-0.476	-0.129	0.0003	Female	-0.15
AD	MDD	529	3461	0.152	0.481	0.0002	-0.757	-0.944	-0.85	-0.241	0.0003	Female	-0.328
AD	SCZ	529	315	0.152	0.228	0.0002	-0.176	-0.457	-0.316	-0.086	0.0003	Female	-0.076
ADHD	Anxiety/Phobia	329	1039	0.518	0.484	0.71413	0.103	-0.145	-0.021	-0.006	0.7595	Female	0.034
ADHD	ASD	329	381	0.518	0.513	0.16598	0.046	-0.25	-0.102	-0.031	0.2134	Female	0.005
ADHD	LMCI	329	216	0.518	0.313	0.0002	0.58	0.233	0.406	0.117	0.0003	Female	0.205
ADHD	MCI	329	253	0.518	0.302	0.0002	0.529	0.198	0.364	0.107	0.0003	Female	0.215
ADHD	MDD	329	3461	0.518	0.481	0.75572	0.097	-0.129	-0.016	-0.005	0.7773	Female	0.037
ADHD	SCZ	329	315	0.518	0.228	0.0002	0.669	0.355	0.512	0.15	0.0003	Female	0.29
Anxiety/Phobia	ASD	1039	381	0.484	0.513	0.15498	0.033	-0.202	-0.085	-0.025	0.2066	Female	-0.029
Anxiety/Phobia	LMCI	1039	216	0.484	0.313	0.0002	0.575	0.28	0.428	0.123	0.0003	Female	0.171
Anxiety/Phobia	MCI	1039	253	0.484	0.302	0.0002	0.528	0.251	0.39	0.113	0.0003	Female	0.182
Anxiety/Phobia	MDD	1039	3461	0.484	0.481	0.88991	0.074	-0.064	0.005	0.001	0.8899	Female	0.004
Anxiety/Phobia	SCZ	1039	315	0.484	0.228	0.0002	0.666	0.411	0.539	0.156	0.0003	Female	0.256
ASD	LMCI	381	216	0.513	0.313	0.0002	0.649	0.31	0.48	0.148	0.0003	Female	0.2
ASD	MCI	381	253	0.513	0.302	0.0002	0.602	0.28	0.441	0.138	0.0003	Female	0.21
ASD	MDD	381	3461	0.513	0.481	0.09239	0.197	-0.014	0.091	0.027	0.129	Female	0.032
ASD	SCZ	381	315	0.513	0.228	0.0002	0.736	0.431	0.584	0.181	0.0003	Female	0.285
LMCI	MCI	216	253	0.313	0.302	0.71733	0.149	-0.215	-0.033	-0.01	0.7595	Female	0.011
LMCI	MDD	216	3461	0.313	0.481	0.0002	-0.285	-0.561	-0.423	-0.121	0.0003	Female	-0.168
LMCI	SCZ	216	315	0.313	0.228	0.19678	0.288	-0.059	0.114	0.033	0.2443	Female	0.085
MCI	MDD	253	3461	0.302	0.481	0.0002	-0.26	-0.516	-0.388	-0.112	0.0003	Female	-0.178
MCI	SCZ	253	315	0.302	0.228	0.09319	0.31	-0.022	0.144	0.043	0.129	Female	0.074
MDD	SCZ	3461	315	0.481	0.228	0.0002	0.653	0.421	0.537	0.155	0.0003	Female	0.252
CN	AD	38318	458	0.491	0.228	0.0002	0.742	0.558	0.65	0.185	0.0003	Male	0.263
CN	ADHD	38318	885	0.491	0.36	0.0002	0.411	0.277	0.344	0.098	0.0003	Male	0.131
CN	Anxiety/Phobia	38318	589	0.491	0.524	0.0204	-0.015	-0.178	-0.096	-0.027	0.0262	Male	-0.033
CN	ASD	38318	1628	0.491	0.468	0.06619	0.097	-0.002	0.047	0.014	0.0822	Male	0.023
CN	LMCI	38318	341	0.491	0.314	0.0002	0.551	0.338	0.445	0.127	0.0003	Male	0.177
CN	MCI	38318	197	0.491	0.354	0.0002	0.479	0.199	0.339	0.097	0.0003	Male	0.138
CN	MDD	38318	1789	0.491	0.526	0.0006	-0.036	-0.131	-0.083	-0.024	0.0009	Male	-0.035
CN	SCZ	38318	718	0.491	0.338	0.0002	0.484	0.337	0.41	0.117	0.0003	Male	0.153
AD	ADHD	458	885	0.228	0.36	0.0002	-0.206	-0.433	-0.32	-0.087	0.0003	Male	-0.132
AD	Anxiety/Phobia	458	589	0.228	0.524	0.0002	-0.609	-0.861	-0.735	-0.213	0.0003	Male	-0.296
AD	ASD	458	1628	0.228	0.468	0.0002	-0.475	-0.686	-0.581	-0.172	0.0003	Male	-0.24
AD	LMCI	458	341	0.228	0.314	0.0048	-0.067	-0.349	-0.208	-0.059	0.0064	Male	-0.087
AD	MCI	458	197	0.228	0.354	0.0002	-0.141	-0.477	-0.309	-0.089	0.0003	Male	-0.126
AD	MDD	458	1789	0.228	0.526	0.0002	-0.627	-0.837	-0.732	-0.209	0.0003	Male	-0.298
AD	SCZ	458	718	0.228	0.338	0.0002	-0.122	-0.357	-0.24	-0.068	0.0003	Male	-0.11
ADHD	Anxiety/Phobia	885	589	0.36	0.524	0.0002	-0.344	-0.555	-0.449	-0.125	0.0003	Male	-0.164
ADHD	ASD	885	1628	0.36	0.468	0.0002	-0.21	-0.375	-0.292	-0.084	0.0003	Male	-0.108
ADHD	LMCI	885	341	0.36	0.314	0.08739	0.231	-0.019	0.106	0.029	0.1049	Male	0.046
ADHD	MCI	885	197	0.36	0.354	0.93551	0.149	-0.16	-0.005	-0.001	0.9355	Male	0.007
ADHD	MDD	885	1789	0.36	0.526	0.0002	-0.353	-0.516	-0.434	-0.122	0.0003	Male	-0.165
ADHD	SCZ	885	718	0.36	0.338	0.17538	0.167	-0.03	0.069	0.019	0.2037	Male	0.022
Anxiety/Phobia	ASD	589	1628	0.524	0.468	0.0042	0.232	0.043	0.137	0.041	0.0058	Male	0.056
Anxiety/Phobia	LMCI	589	341	0.524	0.314	0.0002	0.668	0.397	0.532	0.154	0.0003	Male	0.21
Anxiety/Phobia	MCI	589	197	0.524	0.354	0.0002	0.583	0.257	0.42	0.124	0.0003	Male	0.17
Anxiety/Phobia	MDD	589	1789	0.524	0.526	0.77652	0.106	-0.08	0.013	0.004	0.7987	Male	-0.002
Anxiety/Phobia	SCZ	589	718	0.524	0.338	0.0002	0.608	0.387	0.498	0.144	0.0003	Male	0.186
ASD	LMCI	1628	341	0.468	0.314	0.0002	0.499	0.265	0.382	0.113	0.0003	Male	0.153
ASD	MCI	1628	197	0.468	0.354	0.0004	0.426	0.129	0.277	0.083	0.0006	Male	0.114
ASD	MDD	1628	1789	0.468	0.526	0.0004	-0.06	-0.195	-0.127	-0.037	0.0006	Male	-0.058
ASD	SCZ	1628	718	0.468	0.338	0.0002	0.439	0.262	0.35	0.104	0.0003	Male	0.13
LMCI	MCI	341	197	0.314	0.354	0.23058	0.071	-0.281	-0.105	-0.03	0.2594	Male	-0.039
LMCI	MDD	341	1789	0.314	0.526	0.0002	-0.41	-0.644	-0.527	-0.151	0.0003	Male	-0.211
LMCI	SCZ	341	718	0.314	0.338	0.59094	0.095	-0.163	-0.034	-0.01	0.6257	Male	-0.024
MCI	MDD	197	1789	0.354	0.526	0.0002	-0.271	-0.566	-0.419	-0.12	0.0003	Male	-0.172
MCI	SCZ	197	718	0.354	0.338	0.38416	0.229	-0.087	0.071	0.02	0.4191	Male	0.016
MDD	SCZ	1789	718	0.526	0.338	0.0002	0.579	0.404	0.492	0.141	0.0003	Male	0.188
