# Supplementary material for: Brain charts for the human lifespan
Source: Nature. 2022 Apr 6;604(7906):525–33. doi: 10.1038/s41586-022-04554-y (PMC9021021; doi:10.1038/s41586-022-04554-y)
Supplement: Supplementary file 5 — Case–control centile comparisons. SI3.1–3.7, statistics and sample size for case–control comparisons presented in Fig. 4a (that is, for clinical groups with N > 500) and SI10. Each table reports the sample sizes, test-statistics, effect sizes and corrected and uncorrected P-values per case–control pair and per sex. Corrected P-values represent P-values adjusted using Benjamini–Hochberg FDR correction for multiple comparisons across all case–control pairs of a specific sex within a specific feature. SI3.8–3.14, same statistics as 3.1–3.7 for all clinical groups with N > 250. SI3.15–3.21, same statistics as 3.1–3.7 for all clinical groups with N > 100. SI3.22–3.28, same statistics as 3.1–3.7 for all clinical groups with N > 50. [file 41586_2022_4554_MOESM5_ESM.zip › Table3_CaseControl/Table_3_8_t250_Grey_matter_volume_PermDx.csv]

Group 1	Group 2	Sample size G1	Sample size G2	Median centile G1	Median centile G2	P uncorrected	Cohens D lower CI	Cohens D upper CI	Cohens D	Mean group difference	P corrected (BH-FDR)	Sex	Median group difference
CN	AD	38839	529	0.497	0.152	0.0002	0.964	0.792	0.878	0.251	0.0004	Female	0.345
CN	ADHD	38839	329	0.497	0.518	0.34997	0.16	-0.057	0.052	0.015	0.3739	Female	-0.021
CN	Anxiety/Phobia	38839	1039	0.497	0.484	0.31697	0.092	-0.031	0.031	0.009	0.3434	Female	0.013
CN	ASD	38839	381	0.497	0.513	0.24838	0.044	-0.158	-0.057	-0.016	0.2768	Female	-0.016
CN	Attention & Learning difficulty	38839	99	0.497	0.197	0.0002	0.92	0.525	0.722	0.206	0.0004	Female	0.3
CN	EMCI	38839	139	0.497	0.621	0.0016	-0.117	-0.45	-0.284	-0.081	0.0028	Female	-0.124
CN	LMCI	38839	216	0.497	0.313	0.0002	0.593	0.326	0.46	0.131	0.0004	Female	0.184
CN	MCI	38839	253	0.497	0.302	0.0002	0.549	0.302	0.426	0.122	0.0004	Female	0.195
CN	MDD	38839	3461	0.497	0.481	0.045	0.07	0.001	0.035	0.01	0.0632	Female	0.016
CN	Other Psychiatric	38839	111	0.497	0.423	0.041	0.376	0.003	0.189	0.054	0.0603	Female	0.074
CN	SAD	38839	150	0.497	0.444	0.07139	0.309	-0.011	0.149	0.043	0.0977	Female	0.053
CN	SCZ	38839	315	0.497	0.228	0.0002	0.687	0.465	0.576	0.165	0.0004	Female	0.269
AD	ADHD	529	329	0.152	0.518	0.0002	-0.734	-1.022	-0.878	-0.236	0.0004	Female	-0.365
AD	Anxiety/Phobia	529	1039	0.152	0.484	0.0002	-0.765	-0.983	-0.874	-0.242	0.0004	Female	-0.332
AD	ASD	529	381	0.152	0.513	0.0002	-0.799	-1.077	-0.938	-0.267	0.0004	Female	-0.361
AD	Attention & Learning difficulty	529	99	0.152	0.197	0.11959	0.043	-0.387	-0.172	-0.044	0.1504	Female	-0.045
AD	EMCI	529	139	0.152	0.621	0.0002	-1.07	-1.468	-1.269	-0.332	0.0004	Female	-0.469
AD	LMCI	529	216	0.152	0.313	0.0002	-0.291	-0.612	-0.452	-0.119	0.0004	Female	-0.161
AD	MCI	529	253	0.152	0.302	0.0002	-0.324	-0.628	-0.476	-0.129	0.0004	Female	-0.15
AD	MDD	529	3461	0.152	0.481	0.0002	-0.757	-0.944	-0.85	-0.241	0.0004	Female	-0.328
AD	Other Psychiatric	529	111	0.152	0.423	0.0002	-0.551	-0.97	-0.76	-0.197	0.0004	Female	-0.271
AD	SAD	529	150	0.152	0.444	0.0002	-0.621	-0.995	-0.808	-0.208	0.0004	Female	-0.292
AD	SCZ	529	315	0.152	0.228	0.0002	-0.176	-0.457	-0.316	-0.086	0.0004	Female	-0.076
ADHD	Anxiety/Phobia	329	1039	0.518	0.484	0.71413	0.103	-0.145	-0.021	-0.006	0.746	Female	0.034
ADHD	ASD	329	381	0.518	0.513	0.16598	0.046	-0.25	-0.102	-0.031	0.2001	Female	0.005
ADHD	Attention & Learning difficulty	329	99	0.518	0.197	0.0002	0.905	0.445	0.675	0.192	0.0004	Female	0.32
ADHD	EMCI	329	139	0.518	0.621	0.002	-0.135	-0.535	-0.335	-0.096	0.0035	Female	-0.103
ADHD	LMCI	329	216	0.518	0.313	0.0002	0.58	0.233	0.406	0.117	0.0004	Female	0.205
ADHD	MCI	329	253	0.518	0.302	0.0002	0.529	0.198	0.364	0.107	0.0004	Female	0.215
ADHD	MDD	329	3461	0.518	0.481	0.75572	0.097	-0.129	-0.016	-0.005	0.7655	Female	0.037
ADHD	Other Psychiatric	329	111	0.518	0.423	0.20858	0.354	-0.078	0.138	0.039	0.2393	Female	0.094
ADHD	SAD	329	150	0.518	0.444	0.31137	0.293	-0.095	0.099	0.028	0.3421	Female	0.074
ADHD	SCZ	329	315	0.518	0.228	0.0002	0.669	0.355	0.512	0.15	0.0004	Female	0.29
Anxiety/Phobia	ASD	1039	381	0.484	0.513	0.15498	0.033	-0.202	-0.085	-0.025	0.1919	Female	-0.029
Anxiety/Phobia	Attention & Learning difficulty	1039	99	0.484	0.197	0.0002	0.901	0.484	0.692	0.198	0.0004	Female	0.287
Anxiety/Phobia	EMCI	1039	139	0.484	0.621	0.0006	-0.136	-0.491	-0.314	-0.09	0.0011	Female	-0.137
Anxiety/Phobia	LMCI	1039	216	0.484	0.313	0.0002	0.575	0.28	0.428	0.123	0.0004	Female	0.171
Anxiety/Phobia	MCI	1039	253	0.484	0.302	0.0002	0.528	0.251	0.39	0.113	0.0004	Female	0.182
Anxiety/Phobia	MDD	1039	3461	0.484	0.481	0.88991	0.074	-0.064	0.005	0.001	0.8899	Female	0.004
Anxiety/Phobia	Other Psychiatric	1039	111	0.484	0.423	0.11319	0.355	-0.037	0.159	0.045	0.1471	Female	0.061
Anxiety/Phobia	SAD	1039	150	0.484	0.444	0.16678	0.291	-0.052	0.119	0.034	0.2001	Female	0.04
Anxiety/Phobia	SCZ	1039	315	0.484	0.228	0.0002	0.666	0.411	0.539	0.156	0.0004	Female	0.256
ASD	Attention & Learning difficulty	381	99	0.513	0.197	0.0002	0.944	0.491	0.717	0.223	0.0004	Female	0.315
ASD	EMCI	381	139	0.513	0.621	0.0334	-0.013	-0.403	-0.208	-0.065	0.0511	Female	-0.108
ASD	LMCI	381	216	0.513	0.313	0.0002	0.649	0.31	0.48	0.148	0.0004	Female	0.2
ASD	MCI	381	253	0.513	0.302	0.0002	0.602	0.28	0.441	0.138	0.0004	Female	0.21
ASD	MDD	381	3461	0.513	0.481	0.09239	0.197	-0.014	0.091	0.027	0.1232	Female	0.032
ASD	Other Psychiatric	381	111	0.513	0.423	0.0388	0.44	0.015	0.227	0.07	0.0582	Female	0.089
ASD	SAD	381	150	0.513	0.444	0.0442	0.383	0.003	0.193	0.059	0.0632	Female	0.069
ASD	SCZ	381	315	0.513	0.228	0.0002	0.736	0.431	0.584	0.181	0.0004	Female	0.285
Attention & Learning difficulty	EMCI	99	139	0.197	0.621	0.0002	-0.765	-1.316	-1.04	-0.288	0.0004	Female	-0.423
Attention & Learning difficulty	LMCI	99	216	0.197	0.313	0.0256	-0.029	-0.509	-0.269	-0.075	0.0399	Female	-0.116
Attention & Learning difficulty	MCI	99	253	0.197	0.302	0.0144	-0.056	-0.524	-0.29	-0.085	0.0234	Female	-0.105
Attention & Learning difficulty	MDD	99	3461	0.197	0.481	0.0002	-0.485	-0.886	-0.685	-0.196	0.0004	Female	-0.283
Attention & Learning difficulty	Other Psychiatric	99	111	0.197	0.423	0.0006	-0.287	-0.843	-0.565	-0.152	0.0011	Female	-0.226
Attention & Learning difficulty	SAD	99	150	0.197	0.444	0.0002	-0.357	-0.878	-0.618	-0.164	0.0004	Female	-0.247
Attention & Learning difficulty	SCZ	99	315	0.197	0.228	0.21538	0.083	-0.37	-0.143	-0.042	0.2435	Female	-0.031
EMCI	LMCI	139	216	0.621	0.313	0.0002	0.971	0.529	0.75	0.213	0.0004	Female	0.308
EMCI	MCI	139	253	0.621	0.302	0.0002	0.902	0.476	0.689	0.203	0.0004	Female	0.318
EMCI	MDD	139	3461	0.621	0.481	0.0004	0.488	0.149	0.318	0.091	0.0008	Female	0.14
EMCI	Other Psychiatric	139	111	0.621	0.423	0.0006	0.742	0.233	0.487	0.135	0.0011	Female	0.197
EMCI	SAD	139	150	0.621	0.444	0.0002	0.689	0.219	0.454	0.124	0.0004	Female	0.177
EMCI	SCZ	139	315	0.621	0.228	0.0002	1.047	0.632	0.839	0.246	0.0004	Female	0.393
LMCI	MCI	216	253	0.313	0.302	0.71733	0.149	-0.215	-0.033	-0.01	0.746	Female	0.011
LMCI	MDD	216	3461	0.313	0.481	0.0002	-0.285	-0.561	-0.423	-0.121	0.0004	Female	-0.168
LMCI	Other Psychiatric	216	111	0.313	0.423	0.0162	-0.045	-0.507	-0.276	-0.077	0.0258	Female	-0.11
LMCI	SAD	216	150	0.313	0.444	0.0026	-0.111	-0.532	-0.322	-0.089	0.0044	Female	-0.131
LMCI	SCZ	216	315	0.313	0.228	0.19678	0.288	-0.059	0.114	0.033	0.2291	Female	0.085
MCI	MDD	253	3461	0.302	0.481	0.0002	-0.26	-0.516	-0.388	-0.112	0.0004	Female	-0.178
MCI	Other Psychiatric	253	111	0.302	0.423	0.0454	-0.007	-0.456	-0.231	-0.068	0.0632	Female	-0.121
MCI	SAD	253	150	0.302	0.444	0.007	-0.072	-0.479	-0.275	-0.079	0.0116	Female	-0.142
MCI	SCZ	253	315	0.302	0.228	0.09319	0.31	-0.022	0.144	0.043	0.1232	Female	0.074
MDD	Other Psychiatric	3461	111	0.481	0.423	0.11719	0.342	-0.036	0.153	0.044	0.1498	Female	0.057
MDD	SAD	3461	150	0.481	0.444	0.17518	0.277	-0.05	0.114	0.032	0.207	Female	0.036
MDD	SCZ	3461	315	0.481	0.228	0.0002	0.653	0.421	0.537	0.155	0.0004	Female	0.252
Other Psychiatric	SAD	111	150	0.423	0.444	0.74313	0.204	-0.29	-0.043	-0.011	0.7627	Female	-0.021
Other Psychiatric	SCZ	111	315	0.423	0.228	0.001	0.599	0.162	0.38	0.111	0.0018	Female	0.195
SAD	SCZ	150	315	0.444	0.228	0.0004	0.622	0.229	0.426	0.122	0.0008	Female	0.216
CN	AD	38318	458	0.491	0.228	0.0002	0.742	0.558	0.65	0.185	0.0004	Male	0.263
CN	ADHD	38318	885	0.491	0.36	0.0002	0.411	0.277	0.344	0.098	0.0004	Male	0.131
CN	Anxiety/Phobia	38318	589	0.491	0.524	0.0204	-0.015	-0.178	-0.096	-0.027	0.0261	Male	-0.033
CN	ASD	38318	1628	0.491	0.468	0.06619	0.097	-0.002	0.047	0.014	0.0833	Male	0.023
CN	Attention & Learning difficulty	38318	227	0.491	0.224	0.0002	0.782	0.521	0.652	0.186	0.0004	Male	0.268
CN	EMCI	38318	170	0.491	0.643	0.0002	-0.181	-0.482	-0.332	-0.095	0.0004	Male	-0.152
CN	LMCI	38318	341	0.491	0.314	0.0002	0.551	0.338	0.445	0.127	0.0004	Male	0.177
CN	MCI	38318	197	0.491	0.354	0.0002	0.479	0.199	0.339	0.097	0.0004	Male	0.138
CN	MDD	38318	1789	0.491	0.526	0.0006	-0.036	-0.131	-0.083	-0.024	0.001	Male	-0.035
CN	Other Psychiatric	38318	142	0.491	0.301	0.0002	0.503	0.173	0.338	0.096	0.0004	Male	0.19
CN	SAD	38318	155	0.491	0.49	0.63214	0.197	-0.119	0.039	0.011	0.6848	Male	0.002
CN	SCZ	38318	718	0.491	0.338	0.0002	0.484	0.337	0.41	0.117	0.0004	Male	0.153
AD	ADHD	458	885	0.228	0.36	0.0002	-0.206	-0.433	-0.32	-0.087	0.0004	Male	-0.132
AD	Anxiety/Phobia	458	589	0.228	0.524	0.0002	-0.609	-0.861	-0.735	-0.213	0.0004	Male	-0.296
AD	ASD	458	1628	0.228	0.468	0.0002	-0.475	-0.686	-0.581	-0.172	0.0004	Male	-0.24
AD	Attention & Learning difficulty	458	227	0.228	0.224	0.9881	0.161	-0.158	0.001	0	0.9973	Male	0.004
AD	EMCI	458	170	0.228	0.643	0.0002	-0.798	-1.167	-0.983	-0.28	0.0004	Male	-0.415
AD	LMCI	458	341	0.228	0.314	0.0048	-0.067	-0.349	-0.208	-0.059	0.0067	Male	-0.087
AD	MCI	458	197	0.228	0.354	0.0002	-0.141	-0.477	-0.309	-0.089	0.0004	Male	-0.126
AD	MDD	458	1789	0.228	0.526	0.0002	-0.627	-0.837	-0.732	-0.209	0.0004	Male	-0.298
AD	Other Psychiatric	458	142	0.228	0.301	0.0018	-0.124	-0.503	-0.314	-0.089	0.0028	Male	-0.074
AD	SAD	458	155	0.228	0.49	0.0002	-0.426	-0.797	-0.611	-0.174	0.0004	Male	-0.262
AD	SCZ	458	718	0.228	0.338	0.0002	-0.122	-0.357	-0.24	-0.068	0.0004	Male	-0.11
ADHD	Anxiety/Phobia	885	589	0.36	0.524	0.0002	-0.344	-0.555	-0.449	-0.125	0.0004	Male	-0.164
ADHD	ASD	885	1628	0.36	0.468	0.0002	-0.21	-0.375	-0.292	-0.084	0.0004	Male	-0.108
ADHD	Attention & Learning difficulty	885	227	0.36	0.224	0.0002	0.475	0.182	0.328	0.088	0.0004	Male	0.137
ADHD	EMCI	885	170	0.36	0.643	0.0002	-0.541	-0.875	-0.708	-0.193	0.0004	Male	-0.283
ADHD	LMCI	885	341	0.36	0.314	0.08739	0.231	-0.019	0.106	0.029	0.1082	Male	0.046
ADHD	MCI	885	197	0.36	0.354	0.93551	0.149	-0.16	-0.005	-0.001	0.9729	Male	0.007
ADHD	MDD	885	1789	0.36	0.526	0.0002	-0.353	-0.516	-0.434	-0.122	0.0004	Male	-0.165
ADHD	Other Psychiatric	885	142	0.36	0.301	0.9527	0.172	-0.183	-0.006	-0.002	0.9778	Male	0.059
ADHD	SAD	885	155	0.36	0.49	0.0006	-0.148	-0.491	-0.32	-0.087	0.001	Male	-0.129
ADHD	SCZ	885	718	0.36	0.338	0.17538	0.167	-0.03	0.069	0.019	0.2073	Male	0.022
Anxiety/Phobia	ASD	589	1628	0.524	0.468	0.0042	0.232	0.043	0.137	0.041	0.006	Male	0.056
Anxiety/Phobia	Attention & Learning difficulty	589	227	0.524	0.224	0.0002	0.902	0.587	0.744	0.213	0.0004	Male	0.301
Anxiety/Phobia	EMCI	589	170	0.524	0.643	0.0084	-0.057	-0.4	-0.229	-0.067	0.0113	Male	-0.119
Anxiety/Phobia	LMCI	589	341	0.524	0.314	0.0002	0.668	0.397	0.532	0.154	0.0004	Male	0.21
Anxiety/Phobia	MCI	589	197	0.524	0.354	0.0002	0.583	0.257	0.42	0.124	0.0004	Male	0.17
Anxiety/Phobia	MDD	589	1789	0.524	0.526	0.77652	0.106	-0.08	0.013	0.004	0.8297	Male	-0.002
Anxiety/Phobia	Other Psychiatric	589	142	0.524	0.301	0.0002	0.607	0.238	0.422	0.124	0.0004	Male	0.223
Anxiety/Phobia	SAD	589	155	0.524	0.49	0.14499	0.309	-0.046	0.131	0.039	0.174	Male	0.035
Anxiety/Phobia	SCZ	589	718	0.524	0.338	0.0002	0.608	0.387	0.498	0.144	0.0004	Male	0.186
ASD	Attention & Learning difficulty	1628	227	0.468	0.224	0.0002	0.723	0.443	0.583	0.172	0.0004	Male	0.244
ASD	EMCI	1628	170	0.468	0.643	0.0002	-0.204	-0.521	-0.362	-0.108	0.0004	Male	-0.175
ASD	LMCI	1628	341	0.468	0.314	0.0002	0.499	0.265	0.382	0.113	0.0004	Male	0.153
ASD	MCI	1628	197	0.468	0.354	0.0004	0.426	0.129	0.277	0.083	0.0007	Male	0.114
ASD	MDD	1628	1789	0.468	0.526	0.0004	-0.06	-0.195	-0.127	-0.037	0.0007	Male	-0.058
ASD	Other Psychiatric	1628	142	0.468	0.301	0.0016	0.45	0.106	0.278	0.083	0.0025	Male	0.166
ASD	SAD	1628	155	0.468	0.49	0.92071	0.157	-0.173	-0.008	-0.002	0.9705	Male	-0.022
ASD	SCZ	1628	718	0.468	0.338	0.0002	0.439	0.262	0.35	0.104	0.0004	Male	0.13
Attention & Learning difficulty	EMCI	227	170	0.224	0.643	0.0002	-0.806	-1.229	-1.018	-0.28	0.0004	Male	-0.42
Attention & Learning difficulty	LMCI	227	341	0.224	0.314	0.0104	-0.047	-0.384	-0.215	-0.059	0.0137	Male	-0.091
Attention & Learning difficulty	MCI	227	197	0.224	0.354	0.0006	-0.126	-0.511	-0.319	-0.089	0.001	Male	-0.13
Attention & Learning difficulty	MDD	227	1789	0.224	0.526	0.0002	-0.598	-0.878	-0.738	-0.21	0.0004	Male	-0.302
Attention & Learning difficulty	Other Psychiatric	227	142	0.224	0.301	0.0022	-0.116	-0.539	-0.328	-0.089	0.0032	Male	-0.078
Attention & Learning difficulty	SAD	227	155	0.224	0.49	0.0002	-0.425	-0.844	-0.635	-0.175	0.0004	Male	-0.266
Attention & Learning difficulty	SCZ	227	718	0.224	0.338	0.0022	-0.094	-0.394	-0.244	-0.069	0.0032	Male	-0.115
EMCI	LMCI	170	341	0.643	0.314	0.0002	0.97	0.589	0.779	0.221	0.0004	Male	0.329
EMCI	MCI	170	197	0.643	0.354	0.0002	0.861	0.438	0.65	0.191	0.0004	Male	0.289
EMCI	MDD	170	1789	0.643	0.526	0.0022	0.405	0.089	0.247	0.071	0.0032	Male	0.117
EMCI	Other Psychiatric	170	142	0.643	0.301	0.0002	0.891	0.432	0.661	0.191	0.0004	Male	0.342
EMCI	SAD	170	155	0.643	0.49	0.0014	0.584	0.143	0.363	0.106	0.0022	Male	0.153
EMCI	SCZ	170	718	0.643	0.338	0.0002	0.907	0.566	0.736	0.212	0.0004	Male	0.305
LMCI	MCI	341	197	0.314	0.354	0.23058	0.071	-0.281	-0.105	-0.03	0.2684	Male	-0.039
LMCI	MDD	341	1789	0.314	0.526	0.0002	-0.41	-0.644	-0.527	-0.151	0.0004	Male	-0.211
LMCI	Other Psychiatric	341	142	0.314	0.301	0.28117	0.089	-0.304	-0.107	-0.03	0.3225	Male	0.013
LMCI	SAD	341	155	0.314	0.49	0.0002	-0.215	-0.599	-0.407	-0.116	0.0004	Male	-0.175
LMCI	SCZ	341	718	0.314	0.338	0.59094	0.095	-0.163	-0.034	-0.01	0.6492	Male	-0.024
MCI	MDD	197	1789	0.354	0.526	0.0002	-0.271	-0.566	-0.419	-0.12	0.0004	Male	-0.172
MCI	Other Psychiatric	197	142	0.354	0.301	0.9973	0.216	-0.217	-0.001	0	0.9973	Male	0.052
MCI	SAD	197	155	0.354	0.49	0.008	-0.078	-0.502	-0.29	-0.085	0.0109	Male	-0.136
MCI	SCZ	197	718	0.354	0.338	0.38416	0.229	-0.087	0.071	0.02	0.4343	Male	0.016
MDD	Other Psychiatric	1789	142	0.526	0.301	0.0002	0.591	0.248	0.42	0.12	0.0004	Male	0.224
MDD	SAD	1789	155	0.526	0.49	0.14439	0.286	-0.043	0.122	0.035	0.174	Male	0.036
MDD	SCZ	1789	718	0.526	0.338	0.0002	0.579	0.404	0.492	0.141	0.0004	Male	0.188
Other Psychiatric	SAD	142	155	0.301	0.49	0.0138	-0.065	-0.525	-0.295	-0.085	0.0179	Male	-0.188
Other Psychiatric	SCZ	142	718	0.301	0.338	0.41996	0.252	-0.108	0.072	0.021	0.468	Male	-0.037
SAD	SCZ	155	718	0.49	0.338	0.0006	0.543	0.194	0.368	0.106	0.001	Male	0.151
