# Supplementary material for: Brain charts for the human lifespan
Source: Nature. 2022 Apr 6;604(7906):525–33. doi: 10.1038/s41586-022-04554-y (PMC9021021; doi:10.1038/s41586-022-04554-y)
Supplement: Supplementary file 5 — Case–control centile comparisons. SI3.1–3.7, statistics and sample size for case–control comparisons presented in Fig. 4a (that is, for clinical groups with N > 500) and SI10. Each table reports the sample sizes, test-statistics, effect sizes and corrected and uncorrected P-values per case–control pair and per sex. Corrected P-values represent P-values adjusted using Benjamini–Hochberg FDR correction for multiple comparisons across all case–control pairs of a specific sex within a specific feature. SI3.8–3.14, same statistics as 3.1–3.7 for all clinical groups with N > 250. SI3.15–3.21, same statistics as 3.1–3.7 for all clinical groups with N > 100. SI3.22–3.28, same statistics as 3.1–3.7 for all clinical groups with N > 50. [file 41586_2022_4554_MOESM5_ESM.zip › Table3_CaseControl/Table_3_4_Ventricular_volume_PermDx.csv]

Group 1	Group 2	Sample size G1	Sample size G2	Median centile G1	Median centile G2	P uncorrected	Cohens D lower CI	Cohens D upper CI	Cohens D	Mean group difference	P corrected (BH-FDR)	Sex	Median group difference
CN	AD	35298	529	0.494	0.826	0.0002	-0.773	-0.945	-0.859	-0.245	0.0004	Female	-0.332
CN	ADHD	35298	329	0.494	0.554	0.0016	-0.072	-0.289	-0.18	-0.052	0.0026	Female	-0.06
CN	Anxiety/Phobia	35298	1039	0.494	0.453	0.0028	0.154	0.03	0.092	0.026	0.0042	Female	0.041
CN	ASD	35298	376	0.494	0.58	0.0002	-0.115	-0.318	-0.216	-0.062	0.0004	Female	-0.087
CN	LMCI	35298	216	0.494	0.667	0.0002	-0.239	-0.506	-0.373	-0.107	0.0004	Female	-0.173
CN	MCI	35298	253	0.494	0.651	0.0002	-0.202	-0.45	-0.326	-0.093	0.0004	Female	-0.157
CN	MDD	35298	3392	0.494	0.506	0.41576	0.021	-0.05	-0.015	-0.004	0.4536	Female	-0.012
CN	SCZ	35298	294	0.494	0.626	0.0002	-0.174	-0.404	-0.289	-0.083	0.0004	Female	-0.132
AD	ADHD	529	329	0.826	0.554	0.0002	0.875	0.59	0.733	0.194	0.0004	Female	0.272
AD	Anxiety/Phobia	529	1039	0.826	0.453	0.0002	1.107	0.886	0.997	0.272	0.0004	Female	0.373
AD	ASD	529	376	0.826	0.58	0.0002	0.835	0.562	0.699	0.184	0.0004	Female	0.246
AD	LMCI	529	216	0.826	0.667	0.0002	0.705	0.383	0.544	0.139	0.0004	Female	0.159
AD	MCI	529	253	0.826	0.651	0.0002	0.735	0.43	0.582	0.152	0.0004	Female	0.175
AD	MDD	529	3392	0.826	0.506	0.0002	0.938	0.751	0.844	0.241	0.0004	Female	0.32
AD	SCZ	529	294	0.826	0.626	0.0002	0.748	0.457	0.602	0.163	0.0004	Female	0.2
ADHD	Anxiety/Phobia	329	1039	0.554	0.453	0.0002	0.395	0.146	0.271	0.078	0.0004	Female	0.101
ADHD	ASD	329	376	0.554	0.58	0.63794	0.113	-0.184	-0.036	-0.01	0.6562	Female	-0.026
ADHD	LMCI	329	216	0.554	0.667	0.0288	-0.019	-0.363	-0.191	-0.055	0.0399	Female	-0.113
ADHD	MCI	329	253	0.554	0.651	0.09559	0.022	-0.306	-0.142	-0.042	0.1229	Female	-0.097
ADHD	MDD	329	3392	0.554	0.506	0.006	0.276	0.049	0.162	0.047	0.0086	Female	0.048
ADHD	SCZ	329	294	0.554	0.626	0.20418	0.054	-0.261	-0.104	-0.031	0.245	Female	-0.072
Anxiety/Phobia	ASD	1039	376	0.453	0.58	0.0002	-0.19	-0.427	-0.309	-0.088	0.0004	Female	-0.128
Anxiety/Phobia	LMCI	1039	216	0.453	0.667	0.0002	-0.319	-0.615	-0.467	-0.133	0.0004	Female	-0.214
Anxiety/Phobia	MCI	1039	253	0.453	0.651	0.0002	-0.278	-0.555	-0.416	-0.12	0.0004	Female	-0.198
Anxiety/Phobia	MDD	1039	3392	0.453	0.506	0.0022	-0.036	-0.175	-0.105	-0.031	0.0034	Female	-0.053
Anxiety/Phobia	SCZ	1039	294	0.453	0.626	0.0002	-0.244	-0.505	-0.375	-0.109	0.0004	Female	-0.173
ASD	LMCI	376	216	0.58	0.667	0.05879	0.01	-0.326	-0.158	-0.045	0.0784	Female	-0.086
ASD	MCI	376	253	0.58	0.651	0.18898	0.051	-0.268	-0.109	-0.031	0.2346	Female	-0.071
ASD	MDD	376	3392	0.58	0.506	0.0008	0.305	0.092	0.198	0.058	0.0014	Female	0.075
ASD	SCZ	376	294	0.58	0.626	0.36676	0.082	-0.223	-0.071	-0.021	0.4232	Female	-0.045
LMCI	MCI	216	253	0.667	0.651	0.60954	0.229	-0.136	0.047	0.013	0.6454	Female	0.016
LMCI	MDD	216	3392	0.667	0.506	0.0002	0.49	0.214	0.352	0.102	0.0004	Female	0.161
LMCI	SCZ	216	294	0.667	0.626	0.37616	0.256	-0.096	0.08	0.024	0.4232	Female	0.041
MCI	MDD	253	3392	0.651	0.506	0.0002	0.433	0.177	0.305	0.089	0.0004	Female	0.145
MCI	SCZ	253	294	0.651	0.626	0.69853	0.203	-0.134	0.034	0.01	0.6985	Female	0.025
MDD	SCZ	3392	294	0.506	0.626	0.0002	-0.149	-0.388	-0.268	-0.079	0.0004	Female	-0.12
CN	AD	34702	458	0.501	0.824	0.0002	-0.79	-0.975	-0.883	-0.255	0.0003	Male	-0.322
CN	ADHD	34702	885	0.501	0.414	0.0002	0.243	0.11	0.177	0.051	0.0003	Male	0.087
CN	Anxiety/Phobia	34702	589	0.501	0.533	0.0404	-0.004	-0.167	-0.086	-0.025	0.0454	Male	-0.032
CN	ASD	34702	1622	0.501	0.526	0.0048	-0.025	-0.125	-0.075	-0.022	0.0056	Male	-0.025
CN	LMCI	34702	341	0.501	0.732	0.0002	-0.463	-0.677	-0.57	-0.165	0.0003	Male	-0.231
CN	MCI	34702	197	0.501	0.74	0.0002	-0.428	-0.708	-0.568	-0.164	0.0003	Male	-0.238
CN	MDD	34702	1746	0.501	0.576	0.0002	-0.13	-0.226	-0.178	-0.051	0.0003	Male	-0.075
CN	SCZ	34702	709	0.501	0.601	0.0002	-0.171	-0.32	-0.246	-0.071	0.0003	Male	-0.1
AD	ADHD	458	885	0.824	0.414	0.0002	1.229	0.989	1.109	0.306	0.0003	Male	0.409
AD	Anxiety/Phobia	458	589	0.824	0.533	0.0002	1.029	0.773	0.901	0.23	0.0003	Male	0.29
AD	ASD	458	1622	0.824	0.526	0.0002	0.931	0.718	0.824	0.233	0.0003	Male	0.298
AD	LMCI	458	341	0.824	0.732	0.0002	0.503	0.22	0.361	0.09	0.0003	Male	0.091
AD	MCI	458	197	0.824	0.74	0.0002	0.54	0.203	0.371	0.09	0.0003	Male	0.084
AD	MDD	458	1746	0.824	0.576	0.0002	0.862	0.651	0.756	0.203	0.0003	Male	0.247
AD	SCZ	458	709	0.824	0.601	0.0002	0.804	0.562	0.683	0.183	0.0003	Male	0.222
ADHD	Anxiety/Phobia	885	589	0.414	0.533	0.0002	-0.157	-0.367	-0.262	-0.076	0.0003	Male	-0.119
ADHD	ASD	885	1622	0.414	0.526	0.0002	-0.163	-0.327	-0.245	-0.073	0.0003	Male	-0.112
ADHD	LMCI	885	341	0.414	0.732	0.0002	-0.609	-0.866	-0.738	-0.216	0.0003	Male	-0.318
ADHD	MCI	885	197	0.414	0.74	0.0002	-0.572	-0.887	-0.73	-0.215	0.0003	Male	-0.326
ADHD	MDD	885	1746	0.414	0.576	0.0002	-0.277	-0.44	-0.359	-0.102	0.0003	Male	-0.162
ADHD	SCZ	885	709	0.414	0.601	0.0002	-0.313	-0.513	-0.413	-0.122	0.0003	Male	-0.187
Anxiety/Phobia	ASD	589	1622	0.533	0.526	0.83332	0.105	-0.084	0.011	0.003	0.8571	Male	0.007
Anxiety/Phobia	LMCI	589	341	0.533	0.732	0.0002	-0.371	-0.642	-0.507	-0.14	0.0003	Male	-0.199
Anxiety/Phobia	MCI	589	197	0.533	0.74	0.0002	-0.34	-0.667	-0.503	-0.139	0.0003	Male	-0.206
Anxiety/Phobia	MDD	589	1746	0.533	0.576	0.046	-0.002	-0.189	-0.096	-0.027	0.0502	Male	-0.043
Anxiety/Phobia	SCZ	589	709	0.533	0.601	0.0034	-0.053	-0.272	-0.162	-0.046	0.0042	Male	-0.068
ASD	LMCI	1622	341	0.526	0.732	0.0002	-0.37	-0.606	-0.488	-0.143	0.0003	Male	-0.206
ASD	MCI	1622	197	0.526	0.74	0.0002	-0.335	-0.632	-0.483	-0.143	0.0003	Male	-0.214
ASD	MDD	1622	1746	0.526	0.576	0.004	-0.035	-0.171	-0.103	-0.03	0.0048	Male	-0.05
ASD	SCZ	1622	709	0.526	0.601	0.0002	-0.079	-0.256	-0.167	-0.049	0.0003	Male	-0.075
LMCI	MCI	341	197	0.732	0.74	0.9967	0.177	-0.174	0.002	0	0.9967	Male	-0.007
LMCI	MDD	341	1746	0.732	0.576	0.0002	0.524	0.29	0.407	0.113	0.0003	Male	0.156
LMCI	SCZ	341	709	0.732	0.601	0.0002	0.455	0.195	0.325	0.094	0.0003	Male	0.131
MCI	MDD	197	1746	0.74	0.576	0.0002	0.552	0.257	0.405	0.113	0.0003	Male	0.164
MCI	SCZ	197	709	0.74	0.601	0.0002	0.479	0.162	0.32	0.093	0.0003	Male	0.138
MDD	SCZ	1746	709	0.576	0.601	0.10419	0.018	-0.157	-0.07	-0.02	0.1103	Male	-0.025
