# Supplementary material for: Brain charts for the human lifespan
Source: Nature. 2022 Apr 6;604(7906):525–33. doi: 10.1038/s41586-022-04554-y (PMC9021021; doi:10.1038/s41586-022-04554-y)
Supplement: Supplementary file 5 — Case–control centile comparisons. SI3.1–3.7, statistics and sample size for case–control comparisons presented in Fig. 4a (that is, for clinical groups with N > 500) and SI10. Each table reports the sample sizes, test-statistics, effect sizes and corrected and uncorrected P-values per case–control pair and per sex. Corrected P-values represent P-values adjusted using Benjamini–Hochberg FDR correction for multiple comparisons across all case–control pairs of a specific sex within a specific feature. SI3.8–3.14, same statistics as 3.1–3.7 for all clinical groups with N > 250. SI3.15–3.21, same statistics as 3.1–3.7 for all clinical groups with N > 100. SI3.22–3.28, same statistics as 3.1–3.7 for all clinical groups with N > 50. [file 41586_2022_4554_MOESM5_ESM.zip › Table3_CaseControl/Table_3_24_t50_Subcortical_grey_matter_volume_PermDx.csv]

Group 1	Group 2	Sample size G1	Sample size G2	Median centile G1	Median centile G2	P uncorrected	Cohens D lower CI	Cohens D upper CI	Cohens D	Mean group difference	P corrected (BH-FDR)	Sex	Median group difference
CN	ABNORMAL VENTRICAL	38231	73	0.496	0.385	0.11879	0.415	-0.044	0.185	0.053	0.2255	Female	0.111
CN	AD	38231	529	0.496	0.179	0.0002	0.929	0.757	0.843	0.242	0.0008	Female	0.317
CN	ADHD	38231	329	0.496	0.527	0.32097	0.053	-0.164	-0.055	-0.016	0.4896	Female	-0.031
CN	Anorexia/Bulima	38231	105	0.496	0.525	0.9969	0.192	-0.191	0	0	1	Female	-0.029
CN	Anxiety/Phobia	38231	1039	0.496	0.477	0.11999	0.11	-0.013	0.048	0.014	0.2268	Female	0.019
CN	ASD	38231	378	0.496	0.448	0.0164	0.23	0.028	0.129	0.037	0.0401	Female	0.048
CN	Attention & Learning difficulty	38231	99	0.496	0.181	0.0002	0.902	0.507	0.704	0.202	0.0008	Female	0.315
CN	BD	38231	111	0.496	0.549	0.88711	0.174	-0.199	-0.012	-0.004	1	Female	-0.054
CN	BIPOLAR/PSYCH-RELATIVE	38231	47	0.496	0.438	0.25817	0.454	-0.118	0.168	0.048	0.4198	Female	0.058
CN	Chronic Pain	38231	63	0.496	0.521	0.9653	0.244	-0.25	-0.003	-0.001	1	Female	-0.025
CN	DEMENTIA - LBD	38231	21	0.496	0.13	0.0002	1.501	0.645	1.073	0.308	0.0008	Female	0.366
CN	EMCI	38231	139	0.496	0.449	0.15458	0.286	-0.047	0.12	0.034	0.2797	Female	0.047
CN	LMCI	38231	216	0.496	0.258	0.0002	0.692	0.424	0.558	0.16	0.0008	Female	0.238
CN	MCI	38231	253	0.496	0.355	0.0002	0.47	0.223	0.347	0.1	0.0008	Female	0.141
CN	MCI-Risk	38231	0	0.496	NA	1	NaN	NaN	NaN	NaN	1	Female	NA
CN	MDD	38231	3461	0.496	0.492	0.51015	0.046	-0.023	0.011	0.003	0.6921	Female	0.004
CN	ND	38231	100	0.496	0.212	0.0002	0.943	0.551	0.747	0.215	0.0008	Female	0.283
CN	OCD	38231	74	0.496	0.47	0.94591	0.237	-0.219	0.009	0.003	1	Female	0.026
CN	Other	38231	117	0.496	0.395	0.0168	0.403	0.04	0.222	0.064	0.0409	Female	0.101
CN	OTHER	38231	56	0.496	0.185	0.0002	1.023	0.499	0.761	0.219	0.0008	Female	0.311
CN	Other Psychiatric	38231	111	0.496	0.474	0.22218	0.302	-0.071	0.115	0.033	0.3771	Female	0.022
CN	PD	38231	67	0.496	0.635	0.0056	-0.099	-0.578	-0.338	-0.097	0.0148	Female	-0.139
CN	SAD	38231	150	0.496	0.483	0.23938	0.259	-0.062	0.098	0.028	0.3975	Female	0.013
CN	Schizoaffective Disorder	38231	53	0.496	0.236	0.0002	0.97	0.431	0.7	0.201	0.0008	Female	0.26
CN	Schizoaffective Disorder - Relative	38231	48	0.496	0.318	0.0312	0.595	0.029	0.312	0.09	0.0688	Female	0.178
CN	SCZ	38231	315	0.496	0.351	0.0002	0.443	0.221	0.332	0.095	0.0008	Female	0.145
CN	SCZ-Relative	38231	138	0.496	0.373	0.0312	0.354	0.02	0.187	0.054	0.0688	Female	0.123
CN	SMC	38231	59	0.496	0.477	0.64394	0.314	-0.197	0.058	0.017	0.8204	Female	0.019
CN	SPECIFIC PHOBIA	38231	159	0.496	0.425	0.0278	0.33	0.018	0.174	0.05	0.0631	Female	0.071
CN	Subacute Pain	38231	28	0.496	0.49	0.81012	0.418	-0.323	0.048	0.014	0.9441	Female	0.006
ABNORMAL VENTRICAL	AD	73	529	0.385	0.179	0.0002	0.996	0.498	0.747	0.188	0.0008	Female	0.205
ABNORMAL VENTRICAL	ADHD	73	329	0.385	0.527	0.06599	0.014	-0.496	-0.241	-0.069	0.1352	Female	-0.142
ABNORMAL VENTRICAL	Anorexia/Bulima	73	105	0.385	0.525	0.22418	0.116	-0.487	-0.185	-0.053	0.3791	Female	-0.14
ABNORMAL VENTRICAL	Anxiety/Phobia	73	1039	0.385	0.477	0.26957	0.1	-0.375	-0.137	-0.039	0.4352	Female	-0.092
ABNORMAL VENTRICAL	ASD	73	378	0.385	0.448	0.69333	0.202	-0.301	-0.05	-0.016	0.8643	Female	-0.063
ABNORMAL VENTRICAL	Attention & Learning difficulty	73	99	0.385	0.181	0.0014	0.832	0.213	0.523	0.149	0.0043	Female	0.204
ABNORMAL VENTRICAL	BD	73	111	0.385	0.549	0.21298	0.107	-0.489	-0.191	-0.057	0.3641	Female	-0.165
ABNORMAL VENTRICAL	BIPOLAR/PSYCH-RELATIVE	73	47	0.385	0.438	0.91731	0.354	-0.387	-0.017	-0.005	1	Female	-0.053
ABNORMAL VENTRICAL	Chronic Pain	73	63	0.385	0.521	0.28757	0.158	-0.523	-0.182	-0.054	0.4533	Female	-0.137
ABNORMAL VENTRICAL	DEMENTIA - LBD	73	21	0.385	0.13	0.0002	1.43	0.411	0.921	0.255	0.0008	Female	0.255
ABNORMAL VENTRICAL	EMCI	73	139	0.385	0.449	0.61494	0.216	-0.354	-0.069	-0.019	0.8032	Female	-0.065
ABNORMAL VENTRICAL	LMCI	73	216	0.385	0.258	0.0056	0.65	0.114	0.382	0.107	0.0148	Female	0.126
ABNORMAL VENTRICAL	MCI	73	253	0.385	0.355	0.24038	0.417	-0.106	0.155	0.046	0.3978	Female	0.03
ABNORMAL VENTRICAL	MCI-Risk	73	0	0.385	NA	1	NaN	NaN	NaN	NaN	1	Female	NA
ABNORMAL VENTRICAL	MDD	73	3461	0.385	0.492	0.14059	0.059	-0.404	-0.173	-0.05	0.2594	Female	-0.107
ABNORMAL VENTRICAL	ND	73	100	0.385	0.212	0.0006	0.888	0.268	0.578	0.161	0.002	Female	0.172
ABNORMAL VENTRICAL	OCD	73	74	0.385	0.47	0.29377	0.152	-0.502	-0.175	-0.051	0.4572	Female	-0.085
ABNORMAL VENTRICAL	Other	73	117	0.385	0.395	0.79992	0.331	-0.257	0.037	0.011	0.9393	Female	-0.01
ABNORMAL VENTRICAL	OTHER	73	56	0.385	0.185	0.001	0.937	0.219	0.578	0.165	0.0033	Female	0.2
ABNORMAL VENTRICAL	Other Psychiatric	73	111	0.385	0.474	0.62014	0.225	-0.369	-0.072	-0.02	0.8055	Female	-0.089
ABNORMAL VENTRICAL	PD	73	67	0.385	0.635	0.0012	-0.205	-0.886	-0.545	-0.15	0.0038	Female	-0.25
ABNORMAL VENTRICAL	SAD	73	150	0.385	0.483	0.52215	0.191	-0.372	-0.091	-0.025	0.7038	Female	-0.098
ABNORMAL VENTRICAL	Schizoaffective Disorder	73	53	0.385	0.236	0.0018	0.923	0.195	0.559	0.148	0.0054	Female	0.149
ABNORMAL VENTRICAL	Schizoaffective Disorder - Relative	73	48	0.385	0.318	0.50915	0.493	-0.244	0.125	0.036	0.6921	Female	0.067
ABNORMAL VENTRICAL	SCZ	73	315	0.385	0.351	0.27937	0.396	-0.115	0.14	0.042	0.4449	Female	0.034
ABNORMAL VENTRICAL	SCZ-Relative	73	138	0.385	0.373	0.9933	0.287	-0.283	0.002	0.001	1	Female	0.012
ABNORMAL VENTRICAL	SMC	73	59	0.385	0.477	0.43256	0.21	-0.483	-0.136	-0.036	0.6118	Female	-0.092
ABNORMAL VENTRICAL	SPECIFIC PHOBIA	73	159	0.385	0.425	0.94991	0.268	-0.289	-0.011	-0.003	1	Female	-0.04
ABNORMAL VENTRICAL	Subacute Pain	73	28	0.385	0.49	0.53335	0.306	-0.577	-0.136	-0.04	0.7147	Female	-0.105
AD	ADHD	529	329	0.179	0.527	0.0002	-0.837	-1.127	-0.982	-0.258	0.0008	Female	-0.347
AD	Anorexia/Bulima	529	105	0.179	0.525	0.0002	-0.739	-1.172	-0.955	-0.242	0.0008	Female	-0.346
AD	Anxiety/Phobia	529	1039	0.179	0.477	0.0002	-0.724	-0.942	-0.833	-0.228	0.0008	Female	-0.297
AD	ASD	529	378	0.179	0.448	0.0002	-0.583	-0.856	-0.719	-0.205	0.0008	Female	-0.268
AD	Attention & Learning difficulty	529	99	0.179	0.181	0.15378	0.059	-0.371	-0.156	-0.039	0.2793	Female	-0.001
AD	BD	529	111	0.179	0.549	0.0002	-0.744	-1.167	-0.956	-0.245	0.0008	Female	-0.37
AD	BIPOLAR/PSYCH-RELATIVE	529	47	0.179	0.438	0.0002	-0.469	-1.073	-0.771	-0.193	0.0008	Female	-0.258
AD	Chronic Pain	529	63	0.179	0.521	0.0002	-0.692	-1.226	-0.959	-0.243	0.0008	Female	-0.342
AD	DEMENTIA - LBD	529	21	0.179	0.13	0.20598	0.708	-0.167	0.271	0.066	0.3561	Female	0.05
AD	EMCI	529	139	0.179	0.449	0.0002	-0.637	-1.022	-0.83	-0.207	0.0008	Female	-0.27
AD	LMCI	529	216	0.179	0.258	0.0004	-0.159	-0.478	-0.319	-0.081	0.0014	Female	-0.079
AD	MCI	529	253	0.179	0.355	0.0002	-0.383	-0.687	-0.535	-0.142	0.0008	Female	-0.175
AD	MCI-Risk	529	0	0.179	NA	1	NaN	NaN	NaN	NaN	1	Female	NA
AD	MDD	529	3461	0.179	0.492	0.0002	-0.746	-0.933	-0.839	-0.238	0.0008	Female	-0.313
AD	ND	529	100	0.179	0.212	0.32117	0.106	-0.322	-0.108	-0.027	0.4896	Female	-0.033
AD	OCD	529	74	0.179	0.47	0.0002	-0.7	-1.199	-0.95	-0.239	0.0008	Female	-0.291
AD	Other	529	117	0.179	0.395	0.0002	-0.5	-0.909	-0.704	-0.178	0.0008	Female	-0.215
AD	OTHER	529	56	0.179	0.185	0.49335	0.184	-0.369	-0.092	-0.023	0.6788	Female	-0.006
AD	Other Psychiatric	529	111	0.179	0.474	0.0002	-0.622	-1.042	-0.832	-0.209	0.0008	Female	-0.295
AD	PD	529	67	0.179	0.635	0.0002	-1.101	-1.634	-1.368	-0.339	0.0008	Female	-0.455
AD	SAD	529	150	0.179	0.483	0.0002	-0.663	-1.037	-0.85	-0.213	0.0008	Female	-0.304
AD	Schizoaffective Disorder	529	53	0.179	0.236	0.24838	0.117	-0.449	-0.166	-0.041	0.4067	Female	-0.056
AD	Schizoaffective Disorder - Relative	529	48	0.179	0.318	0.0006	-0.309	-0.905	-0.607	-0.152	0.002	Female	-0.139
AD	SCZ	529	315	0.179	0.351	0.0002	-0.401	-0.686	-0.543	-0.146	0.0008	Female	-0.172
AD	SCZ-Relative	529	138	0.179	0.373	0.0002	-0.533	-0.916	-0.724	-0.188	0.0008	Female	-0.193
AD	SMC	529	59	0.179	0.477	0.0002	-0.642	-1.192	-0.917	-0.225	0.0008	Female	-0.297
AD	SPECIFIC PHOBIA	529	159	0.179	0.425	0.0002	-0.56	-0.923	-0.742	-0.192	0.0008	Female	-0.246
AD	Subacute Pain	529	28	0.179	0.49	0.0004	-0.531	-1.301	-0.916	-0.228	0.0014	Female	-0.311
ADHD	Anorexia/Bulima	329	105	0.527	0.525	0.62334	0.276	-0.164	0.056	0.016	0.8074	Female	0.002
ADHD	Anxiety/Phobia	329	1039	0.527	0.477	0.09999	0.228	-0.02	0.104	0.03	0.197	Female	0.05
ADHD	ASD	329	378	0.527	0.448	0.0246	0.319	0.022	0.171	0.053	0.0563	Female	0.079
ADHD	Attention & Learning difficulty	329	99	0.527	0.181	0.0002	0.998	0.536	0.767	0.218	0.0008	Female	0.346
ADHD	BD	329	111	0.527	0.549	0.69093	0.258	-0.173	0.042	0.012	0.8637	Female	-0.023
ADHD	BIPOLAR/PSYCH-RELATIVE	329	47	0.527	0.438	0.15858	0.531	-0.083	0.224	0.064	0.2847	Female	0.089
ADHD	Chronic Pain	329	63	0.527	0.521	0.70333	0.322	-0.219	0.052	0.015	0.8721	Female	0.006
ADHD	DEMENTIA - LBD	329	21	0.527	0.13	0.0002	1.6	0.698	1.149	0.324	0.0008	Female	0.397
ADHD	EMCI	329	139	0.527	0.449	0.07619	0.379	-0.019	0.18	0.05	0.1527	Female	0.078
ADHD	LMCI	329	216	0.527	0.258	0.0002	0.801	0.449	0.625	0.176	0.0008	Female	0.269
ADHD	MCI	329	253	0.527	0.355	0.0002	0.561	0.229	0.395	0.115	0.0008	Female	0.172
ADHD	MCI-Risk	329	0	0.527	NA	1	NaN	NaN	NaN	NaN	1	Female	NA
ADHD	MDD	329	3461	0.527	0.492	0.25657	0.179	-0.047	0.066	0.019	0.4186	Female	0.035
ADHD	ND	329	100	0.527	0.212	0.0002	1.048	0.586	0.817	0.23	0.0008	Female	0.314
ADHD	OCD	329	74	0.527	0.47	0.62014	0.317	-0.189	0.064	0.018	0.8055	Female	0.057
ADHD	Other	329	117	0.527	0.395	0.0092	0.493	0.068	0.28	0.08	0.0239	Female	0.132
ADHD	OTHER	329	56	0.527	0.185	0.0002	1.114	0.533	0.824	0.234	0.0008	Female	0.342
ADHD	Other Psychiatric	329	111	0.527	0.474	0.10299	0.39	-0.042	0.174	0.049	0.2008	Female	0.053
ADHD	PD	329	67	0.527	0.635	0.0284	-0.025	-0.554	-0.29	-0.081	0.0641	Female	-0.108
ADHD	SAD	329	150	0.527	0.483	0.11339	0.351	-0.036	0.157	0.044	0.2188	Female	0.044
ADHD	Schizoaffective Disorder	329	53	0.527	0.236	0.0002	1.077	0.485	0.781	0.217	0.0008	Female	0.291
ADHD	Schizoaffective Disorder - Relative	329	48	0.527	0.318	0.022	0.673	0.063	0.368	0.105	0.0511	Female	0.209
ADHD	SCZ	329	315	0.527	0.351	0.0002	0.534	0.222	0.378	0.111	0.0008	Female	0.176
ADHD	SCZ-Relative	329	138	0.527	0.373	0.0202	0.439	0.039	0.239	0.07	0.0479	Female	0.154
ADHD	SMC	329	59	0.527	0.477	0.40216	0.395	-0.161	0.117	0.033	0.5846	Female	0.05
ADHD	SPECIFIC PHOBIA	329	159	0.527	0.425	0.0156	0.418	0.038	0.228	0.066	0.0386	Female	0.102
ADHD	Subacute Pain	329	28	0.527	0.49	0.59254	0.49	-0.284	0.103	0.029	0.7805	Female	0.037
Anorexia/Bulima	Anxiety/Phobia	105	1039	0.525	0.477	0.64114	0.249	-0.153	0.048	0.014	0.8204	Female	0.049
Anorexia/Bulima	ASD	105	378	0.525	0.448	0.29197	0.332	-0.101	0.116	0.037	0.4572	Female	0.078
Anorexia/Bulima	Attention & Learning difficulty	105	99	0.525	0.181	0.0002	1.003	0.433	0.718	0.202	0.0008	Female	0.345
Anorexia/Bulima	BD	105	111	0.525	0.549	0.92291	0.256	-0.281	-0.013	-0.004	1	Female	-0.024
Anorexia/Bulima	BIPOLAR/PSYCH-RELATIVE	105	47	0.525	0.438	0.33877	0.516	-0.179	0.168	0.048	0.5081	Female	0.088
Anorexia/Bulima	Chronic Pain	105	63	0.525	0.521	0.9773	0.311	-0.318	-0.003	-0.001	1	Female	0.004
Anorexia/Bulima	DEMENTIA - LBD	105	21	0.525	0.13	0.0002	1.622	0.635	1.129	0.308	0.0008	Female	0.395
Anorexia/Bulima	EMCI	105	139	0.525	0.449	0.32857	0.381	-0.128	0.126	0.034	0.4977	Female	0.076
Anorexia/Bulima	LMCI	105	216	0.525	0.258	0.0002	0.814	0.337	0.575	0.16	0.0008	Female	0.267
Anorexia/Bulima	MCI	105	253	0.525	0.355	0.007	0.566	0.107	0.336	0.1	0.0183	Female	0.17
Anorexia/Bulima	MCI-Risk	105	0	0.525	NA	1	NaN	NaN	NaN	NaN	1	Female	NA
Anorexia/Bulima	MDD	105	3461	0.525	0.492	0.90691	0.205	-0.183	0.011	0.003	1	Female	0.033
Anorexia/Bulima	ND	105	100	0.525	0.212	0.0002	1.061	0.49	0.776	0.214	0.0008	Female	0.313
Anorexia/Bulima	OCD	105	74	0.525	0.47	0.93311	0.308	-0.291	0.009	0.002	1	Female	0.055
Anorexia/Bulima	Other	105	117	0.525	0.395	0.08639	0.493	-0.039	0.227	0.064	0.1717	Female	0.13
Anorexia/Bulima	OTHER	105	56	0.525	0.185	0.0002	1.114	0.439	0.777	0.218	0.0008	Female	0.34
Anorexia/Bulima	Other Psychiatric	105	111	0.525	0.474	0.37976	0.389	-0.149	0.12	0.033	0.5624	Female	0.051
Anorexia/Bulima	PD	105	67	0.525	0.635	0.0224	-0.045	-0.667	-0.356	-0.097	0.0518	Female	-0.109
Anorexia/Bulima	SAD	105	150	0.525	0.483	0.41556	0.354	-0.148	0.103	0.028	0.5946	Female	0.042
Anorexia/Bulima	Schizoaffective Disorder	105	53	0.525	0.236	0.0002	1.105	0.418	0.762	0.201	0.0008	Female	0.289
Anorexia/Bulima	Schizoaffective Disorder - Relative	105	48	0.525	0.318	0.07359	0.659	-0.033	0.313	0.089	0.1481	Female	0.207
Anorexia/Bulima	SCZ	105	315	0.525	0.351	0.0064	0.542	0.097	0.32	0.095	0.0168	Female	0.174
Anorexia/Bulima	SCZ-Relative	105	138	0.525	0.373	0.15598	0.438	-0.074	0.182	0.054	0.2811	Female	0.153
Anorexia/Bulima	SMC	105	59	0.525	0.477	0.70973	0.384	-0.259	0.063	0.017	0.8754	Female	0.049
Anorexia/Bulima	SPECIFIC PHOBIA	105	159	0.525	0.425	0.16998	0.42	-0.076	0.172	0.05	0.2994	Female	0.1
Anorexia/Bulima	Subacute Pain	105	28	0.525	0.49	0.80512	0.468	-0.373	0.048	0.014	0.943	Female	0.035
Anxiety/Phobia	ASD	1039	378	0.477	0.448	0.18978	0.196	-0.04	0.078	0.023	0.3293	Female	0.029
Anxiety/Phobia	Attention & Learning difficulty	1039	99	0.477	0.181	0.0002	0.868	0.452	0.66	0.189	0.0008	Female	0.296
Anxiety/Phobia	BD	1039	111	0.477	0.549	0.54715	0.135	-0.257	-0.061	-0.017	0.7311	Female	-0.073
Anxiety/Phobia	BIPOLAR/PSYCH-RELATIVE	1039	47	0.477	0.438	0.43416	0.413	-0.172	0.12	0.034	0.6118	Female	0.039
Anxiety/Phobia	Chronic Pain	1039	63	0.477	0.521	0.68753	0.203	-0.306	-0.051	-0.015	0.8637	Female	-0.045
Anxiety/Phobia	DEMENTIA - LBD	1039	21	0.477	0.13	0.0002	1.467	0.598	1.033	0.294	0.0008	Female	0.347
Anxiety/Phobia	EMCI	1039	139	0.477	0.449	0.41736	0.25	-0.105	0.072	0.021	0.5953	Female	0.027
Anxiety/Phobia	LMCI	1039	216	0.477	0.258	0.0002	0.663	0.366	0.515	0.146	0.0008	Female	0.218
Anxiety/Phobia	MCI	1039	253	0.477	0.355	0.0002	0.435	0.159	0.297	0.086	0.0008	Female	0.122
Anxiety/Phobia	MCI-Risk	1039	0	0.477	NA	1	NaN	NaN	NaN	NaN	1	Female	NA
Anxiety/Phobia	MDD	1039	3461	0.477	0.492	0.30397	0.033	-0.106	-0.037	-0.011	0.468	Female	-0.015
Anxiety/Phobia	ND	1039	100	0.477	0.212	0.0002	0.912	0.497	0.705	0.201	0.0008	Female	0.264
Anxiety/Phobia	OCD	1039	74	0.477	0.47	0.74353	0.197	-0.276	-0.04	-0.011	0.9004	Female	0.007
Anxiety/Phobia	Other	1039	117	0.477	0.395	0.06679	0.366	-0.017	0.175	0.05	0.1362	Female	0.082
Anxiety/Phobia	OTHER	1039	56	0.477	0.185	0.0002	0.987	0.445	0.716	0.205	0.0008	Female	0.291
Anxiety/Phobia	Other Psychiatric	1039	111	0.477	0.474	0.49635	0.264	-0.128	0.068	0.019	0.6788	Female	0.003
Anxiety/Phobia	PD	1039	67	0.477	0.635	0.003	-0.142	-0.638	-0.39	-0.111	0.0087	Female	-0.158
Anxiety/Phobia	SAD	1039	150	0.477	0.483	0.55234	0.222	-0.121	0.051	0.014	0.7338	Female	-0.007
Anxiety/Phobia	Schizoaffective Disorder	1039	53	0.477	0.236	0.0002	0.938	0.383	0.661	0.187	0.0008	Female	0.241
Anxiety/Phobia	Schizoaffective Disorder - Relative	1039	48	0.477	0.318	0.07239	0.554	-0.026	0.264	0.076	0.1464	Female	0.158
Anxiety/Phobia	SCZ	1039	315	0.477	0.351	0.0002	0.408	0.154	0.281	0.082	0.0008	Female	0.126
Anxiety/Phobia	SCZ-Relative	1039	138	0.477	0.373	0.12519	0.316	-0.039	0.138	0.04	0.2357	Female	0.104
Anxiety/Phobia	SMC	1039	59	0.477	0.477	0.93131	0.273	-0.252	0.01	0.003	1	Female	0
Anxiety/Phobia	SPECIFIC PHOBIA	1039	159	0.477	0.425	0.13819	0.293	-0.041	0.126	0.036	0.256	Female	0.051
Anxiety/Phobia	Subacute Pain	1039	28	0.477	0.49	0.9949	0.375	-0.377	-0.001	0	1	Female	-0.013
ASD	Attention & Learning difficulty	378	99	0.448	0.181	0.0002	0.74	0.292	0.516	0.165	0.0008	Female	0.267
ASD	BD	378	111	0.448	0.549	0.23718	0.086	-0.338	-0.126	-0.041	0.3967	Female	-0.102
ASD	BIPOLAR/PSYCH-RELATIVE	378	47	0.448	0.438	0.80772	0.338	-0.27	0.034	0.011	0.9437	Female	0.01
ASD	Chronic Pain	378	63	0.448	0.521	0.39736	0.151	-0.384	-0.117	-0.038	0.581	Female	-0.074
ASD	DEMENTIA - LBD	378	21	0.448	0.13	0.0002	1.278	0.389	0.834	0.271	0.0008	Female	0.318
ASD	EMCI	378	139	0.448	0.449	0.93511	0.186	-0.204	-0.009	-0.003	1	Female	-0.002
ASD	LMCI	378	216	0.448	0.258	0.0002	0.564	0.226	0.395	0.123	0.0008	Female	0.189
ASD	MCI	378	253	0.448	0.355	0.0172	0.356	0.036	0.196	0.063	0.0417	Female	0.093
ASD	MCI-Risk	378	0	0.448	NA	1	NaN	NaN	NaN	NaN	1	Female	NA
ASD	MDD	378	3461	0.448	0.492	0.0348	-0.009	-0.222	-0.115	-0.034	0.076	Female	-0.044
ASD	ND	378	100	0.448	0.212	0.0002	0.781	0.334	0.557	0.177	0.0008	Female	0.235
ASD	OCD	378	74	0.448	0.47	0.39376	0.143	-0.357	-0.107	-0.035	0.5791	Female	-0.022
ASD	Other	378	117	0.448	0.395	0.43356	0.291	-0.124	0.084	0.027	0.6118	Female	0.053
ASD	OTHER	378	56	0.448	0.185	0.0002	0.844	0.276	0.56	0.181	0.0008	Female	0.262
ASD	Other Psychiatric	378	111	0.448	0.474	0.89591	0.2	-0.225	-0.013	-0.004	1	Female	-0.026
ASD	PD	378	67	0.448	0.635	0.0034	-0.158	-0.682	-0.42	-0.134	0.0098	Female	-0.187
ASD	SAD	378	150	0.448	0.483	0.77432	0.161	-0.218	-0.028	-0.009	0.9183	Female	-0.036
ASD	Schizoaffective Disorder	378	53	0.448	0.236	0.0006	0.805	0.224	0.514	0.164	0.002	Female	0.212
ASD	Schizoaffective Disorder - Relative	378	48	0.448	0.318	0.29557	0.462	-0.141	0.161	0.052	0.4581	Female	0.13
ASD	SCZ	378	315	0.448	0.351	0.0164	0.333	0.033	0.183	0.058	0.0401	Female	0.097
ASD	SCZ-Relative	378	138	0.448	0.373	0.61114	0.247	-0.144	0.052	0.017	0.8005	Female	0.075
ASD	SMC	378	59	0.448	0.477	0.64274	0.211	-0.339	-0.064	-0.02	0.8204	Female	-0.029
ASD	SPECIFIC PHOBIA	378	159	0.448	0.425	0.67013	0.226	-0.145	0.04	0.013	0.8445	Female	0.023
ASD	Subacute Pain	378	28	0.448	0.49	0.71473	0.313	-0.457	-0.072	-0.023	0.8792	Female	-0.042
Attention & Learning difficulty	BD	99	111	0.181	0.549	0.0002	-0.427	-0.989	-0.708	-0.206	0.0008	Female	-0.369
Attention & Learning difficulty	BIPOLAR/PSYCH-RELATIVE	99	47	0.181	0.438	0.0036	-0.184	-0.895	-0.54	-0.154	0.0101	Female	-0.257
Attention & Learning difficulty	Chronic Pain	99	63	0.181	0.521	0.0002	-0.376	-1.031	-0.703	-0.203	0.0008	Female	-0.341
Attention & Learning difficulty	DEMENTIA - LBD	99	21	0.181	0.13	0.10079	0.869	-0.088	0.391	0.106	0.1978	Female	0.051
Attention & Learning difficulty	EMCI	99	139	0.181	0.449	0.0002	-0.358	-0.888	-0.623	-0.168	0.0008	Female	-0.269
Attention & Learning difficulty	LMCI	99	216	0.181	0.258	0.21078	0.087	-0.391	-0.152	-0.042	0.3617	Female	-0.078
Attention & Learning difficulty	MCI	99	253	0.181	0.355	0.0034	-0.113	-0.582	-0.348	-0.103	0.0098	Female	-0.174
Attention & Learning difficulty	MCI-Risk	99	0	0.181	NA	1	NaN	NaN	NaN	NaN	1	Female	NA
Attention & Learning difficulty	MDD	99	3461	0.181	0.492	0.0002	-0.488	-0.889	-0.689	-0.199	0.0008	Female	-0.311
Attention & Learning difficulty	ND	99	100	0.181	0.212	0.76112	0.324	-0.235	0.044	0.012	0.912	Female	-0.032
Attention & Learning difficulty	OCD	99	74	0.181	0.47	0.0004	-0.393	-1.018	-0.705	-0.2	0.0014	Female	-0.289
Attention & Learning difficulty	Other	99	117	0.181	0.395	0.0002	-0.223	-0.769	-0.496	-0.139	0.0008	Female	-0.214
Attention & Learning difficulty	OTHER	99	56	0.181	0.185	0.73853	0.388	-0.273	0.058	0.016	0.8966	Female	-0.005
Attention & Learning difficulty	Other Psychiatric	99	111	0.181	0.474	0.0002	-0.338	-0.896	-0.617	-0.169	0.0008	Female	-0.293
Attention & Learning difficulty	PD	99	67	0.181	0.635	0.0002	-0.769	-1.438	-1.104	-0.3	0.0008	Female	-0.454
Attention & Learning difficulty	SAD	99	150	0.181	0.483	0.0002	-0.379	-0.901	-0.64	-0.174	0.0008	Female	-0.303
Attention & Learning difficulty	Schizoaffective Disorder	99	53	0.181	0.236	0.9677	0.332	-0.341	-0.005	-0.001	1	Female	-0.055
Attention & Learning difficulty	Schizoaffective Disorder - Relative	99	48	0.181	0.318	0.0246	-0.046	-0.747	-0.397	-0.113	0.0563	Female	-0.138
Attention & Learning difficulty	SCZ	99	315	0.181	0.351	0.0008	-0.131	-0.587	-0.359	-0.107	0.0027	Female	-0.17
Attention & Learning difficulty	SCZ-Relative	99	138	0.181	0.373	0.0004	-0.241	-0.768	-0.505	-0.149	0.0014	Female	-0.192
Attention & Learning difficulty	SMC	99	59	0.181	0.477	0.0002	-0.369	-1.037	-0.703	-0.186	0.0008	Female	-0.296
Attention & Learning difficulty	SPECIFIC PHOBIA	99	159	0.181	0.425	0.0002	-0.27	-0.783	-0.527	-0.152	0.0008	Female	-0.245
Attention & Learning difficulty	Subacute Pain	99	28	0.181	0.49	0.004	-0.235	-1.098	-0.667	-0.189	0.0111	Female	-0.309
BD	BIPOLAR/PSYCH-RELATIVE	111	47	0.549	0.438	0.32117	0.518	-0.171	0.174	0.052	0.4896	Female	0.112
BD	Chronic Pain	111	63	0.549	0.521	0.9737	0.32	-0.303	0.009	0.003	1	Female	0.028
BD	DEMENTIA - LBD	111	21	0.549	0.13	0.0002	1.569	0.592	1.08	0.312	0.0008	Female	0.42
BD	EMCI	111	139	0.549	0.449	0.29237	0.387	-0.115	0.136	0.038	0.4572	Female	0.1
BD	LMCI	111	216	0.549	0.258	0.0002	0.81	0.342	0.576	0.164	0.0008	Female	0.291
BD	MCI	111	253	0.549	0.355	0.0052	0.568	0.118	0.343	0.103	0.0141	Female	0.195
BD	MCI-Risk	111	0	0.549	NA	1	NaN	NaN	NaN	NaN	1	Female	NA
BD	MDD	111	3461	0.549	0.492	0.81492	0.213	-0.165	0.024	0.007	0.9473	Female	0.057
BD	ND	111	100	0.549	0.212	0.0002	1.044	0.481	0.762	0.218	0.0008	Female	0.337
BD	OCD	111	74	0.549	0.47	0.89091	0.317	-0.275	0.021	0.006	1	Female	0.079
BD	Other	111	117	0.549	0.395	0.08099	0.495	-0.029	0.233	0.067	0.1616	Female	0.155
BD	OTHER	111	56	0.549	0.185	0.0002	1.092	0.424	0.758	0.222	0.0008	Female	0.364
BD	Other Psychiatric	111	111	0.549	0.474	0.35176	0.394	-0.136	0.129	0.037	0.526	Female	0.076
BD	PD	111	67	0.549	0.635	0.0368	-0.022	-0.636	-0.329	-0.094	0.0796	Female	-0.085
BD	SAD	111	150	0.549	0.483	0.35896	0.36	-0.134	0.113	0.032	0.535	Female	0.066
BD	Schizoaffective Disorder	111	53	0.549	0.236	0.0002	1.078	0.399	0.738	0.205	0.0008	Female	0.314
BD	Schizoaffective Disorder - Relative	111	48	0.549	0.318	0.07139	0.656	-0.03	0.313	0.093	0.145	Female	0.231
BD	SCZ	111	315	0.549	0.351	0.0042	0.545	0.109	0.327	0.099	0.0116	Female	0.198
BD	SCZ-Relative	111	138	0.549	0.373	0.13579	0.441	-0.062	0.19	0.057	0.2536	Female	0.177
BD	SMC	111	59	0.549	0.477	0.66253	0.391	-0.245	0.073	0.02	0.8372	Female	0.073
BD	SPECIFIC PHOBIA	111	159	0.549	0.425	0.14399	0.424	-0.064	0.18	0.054	0.2646	Female	0.124
BD	Subacute Pain	111	28	0.549	0.49	0.77612	0.476	-0.361	0.058	0.017	0.9183	Female	0.059
BIPOLAR/PSYCH-RELATIVE	Chronic Pain	47	63	0.438	0.521	0.40296	0.218	-0.547	-0.165	-0.049	0.5846	Female	-0.084
BIPOLAR/PSYCH-RELATIVE	DEMENTIA - LBD	47	21	0.438	0.13	0.001	1.499	0.402	0.95	0.26	0.0033	Female	0.308
BIPOLAR/PSYCH-RELATIVE	EMCI	47	139	0.438	0.449	0.76712	0.281	-0.384	-0.052	-0.014	0.9146	Female	-0.012
BIPOLAR/PSYCH-RELATIVE	LMCI	47	216	0.438	0.258	0.0128	0.719	0.082	0.4	0.112	0.0327	Female	0.179
BIPOLAR/PSYCH-RELATIVE	MCI	47	253	0.438	0.355	0.27917	0.484	-0.142	0.171	0.051	0.4449	Female	0.083
BIPOLAR/PSYCH-RELATIVE	MCI-Risk	47	0	0.438	NA	1	NaN	NaN	NaN	NaN	1	Female	NA
BIPOLAR/PSYCH-RELATIVE	MDD	47	3461	0.438	0.492	0.28317	0.132	-0.444	-0.156	-0.045	0.4494	Female	-0.054
BIPOLAR/PSYCH-RELATIVE	ND	47	100	0.438	0.212	0.0014	0.954	0.241	0.598	0.166	0.0043	Female	0.225
BIPOLAR/PSYCH-RELATIVE	OCD	47	74	0.438	0.47	0.40356	0.212	-0.528	-0.158	-0.046	0.5846	Female	-0.032
BIPOLAR/PSYCH-RELATIVE	Other	47	117	0.438	0.395	0.75432	0.396	-0.287	0.054	0.015	0.9087	Female	0.043
BIPOLAR/PSYCH-RELATIVE	OTHER	47	56	0.438	0.185	0.0042	0.996	0.194	0.595	0.17	0.0116	Female	0.252
BIPOLAR/PSYCH-RELATIVE	Other Psychiatric	47	111	0.438	0.474	0.75972	0.289	-0.399	-0.055	-0.015	0.912	Female	-0.036
BIPOLAR/PSYCH-RELATIVE	PD	47	67	0.438	0.635	0.0048	-0.149	-0.916	-0.532	-0.146	0.0131	Female	-0.197
BIPOLAR/PSYCH-RELATIVE	SAD	47	150	0.438	0.483	0.65153	0.256	-0.403	-0.073	-0.02	0.8278	Female	-0.046
BIPOLAR/PSYCH-RELATIVE	Schizoaffective Disorder	47	53	0.438	0.236	0.0054	0.997	0.184	0.59	0.153	0.0145	Female	0.202
BIPOLAR/PSYCH-RELATIVE	Schizoaffective Disorder - Relative	47	48	0.438	0.318	0.49455	0.548	-0.268	0.14	0.041	0.6788	Female	0.119
BIPOLAR/PSYCH-RELATIVE	SCZ	47	315	0.438	0.351	0.32997	0.464	-0.152	0.156	0.047	0.4982	Female	0.087
BIPOLAR/PSYCH-RELATIVE	SCZ-Relative	47	138	0.438	0.373	0.91911	0.351	-0.315	0.018	0.005	1	Female	0.065
BIPOLAR/PSYCH-RELATIVE	SMC	47	59	0.438	0.477	0.54955	0.268	-0.508	-0.12	-0.032	0.7322	Female	-0.039
BIPOLAR/PSYCH-RELATIVE	SPECIFIC PHOBIA	47	159	0.438	0.425	0.9775	0.333	-0.322	0.006	0.002	1	Female	0.012
BIPOLAR/PSYCH-RELATIVE	Subacute Pain	47	28	0.438	0.49	0.62574	0.358	-0.594	-0.118	-0.035	0.8082	Female	-0.052
Chronic Pain	DEMENTIA - LBD	63	21	0.521	0.13	0.0002	1.62	0.563	1.092	0.309	0.0008	Female	0.392
Chronic Pain	EMCI	63	139	0.521	0.449	0.39236	0.428	-0.171	0.128	0.035	0.5791	Female	0.072
Chronic Pain	LMCI	63	216	0.521	0.258	0.0002	0.857	0.285	0.571	0.161	0.0008	Female	0.263
Chronic Pain	MCI	63	253	0.521	0.355	0.0196	0.612	0.056	0.334	0.101	0.047	Female	0.167
Chronic Pain	MCI-Risk	63	0	0.521	NA	1	NaN	NaN	NaN	NaN	1	Female	NA
Chronic Pain	MDD	63	3461	0.521	0.492	0.92051	0.264	-0.235	0.014	0.004	1	Female	0.029
Chronic Pain	ND	63	100	0.521	0.212	0.0002	1.091	0.434	0.763	0.215	0.0008	Female	0.309
Chronic Pain	OCD	63	74	0.521	0.47	0.94251	0.351	-0.327	0.012	0.003	1	Female	0.051
Chronic Pain	Other	63	117	0.521	0.395	0.14719	0.535	-0.084	0.225	0.065	0.2695	Female	0.127
Chronic Pain	OTHER	63	56	0.521	0.185	0.0004	1.13	0.377	0.754	0.219	0.0014	Female	0.336
Chronic Pain	Other Psychiatric	63	111	0.521	0.474	0.45675	0.433	-0.19	0.121	0.034	0.6386	Female	0.047
Chronic Pain	PD	63	67	0.521	0.635	0.05079	0.005	-0.694	-0.344	-0.096	0.1073	Female	-0.113
Chronic Pain	SAD	63	150	0.521	0.483	0.47395	0.401	-0.191	0.105	0.029	0.6579	Female	0.038
Chronic Pain	Schizoaffective Disorder	63	53	0.521	0.236	0.0002	1.135	0.371	0.753	0.202	0.0008	Female	0.286
Chronic Pain	Schizoaffective Disorder - Relative	63	48	0.521	0.318	0.10739	0.686	-0.078	0.304	0.09	0.2081	Female	0.203
Chronic Pain	SCZ	63	315	0.521	0.351	0.0214	0.59	0.046	0.318	0.096	0.0503	Female	0.17
Chronic Pain	SCZ-Relative	63	138	0.521	0.373	0.23478	0.481	-0.12	0.18	0.055	0.3941	Female	0.149
Chronic Pain	SMC	63	59	0.521	0.477	0.73453	0.424	-0.293	0.065	0.018	0.8941	Female	0.045
Chronic Pain	SPECIFIC PHOBIA	63	159	0.521	0.425	0.24638	0.465	-0.122	0.172	0.051	0.4048	Female	0.096
Chronic Pain	Subacute Pain	63	28	0.521	0.49	0.82352	0.5	-0.403	0.049	0.015	0.9526	Female	0.031
DEMENTIA - LBD	EMCI	21	139	0.13	0.449	0.0002	-0.591	-1.545	-1.068	-0.274	0.0008	Female	-0.32
DEMENTIA - LBD	LMCI	21	216	0.13	0.258	0.0132	-0.092	-0.998	-0.545	-0.148	0.0334	Female	-0.129
DEMENTIA - LBD	MCI	21	253	0.13	0.355	0.0006	-0.254	-1.156	-0.705	-0.209	0.002	Female	-0.225
DEMENTIA - LBD	MCI-Risk	21	0	0.13	NA	1	NaN	NaN	NaN	NaN	1	Female	NA
DEMENTIA - LBD	MDD	21	3461	0.13	0.492	0.0002	-0.625	-1.485	-1.055	-0.305	0.0008	Female	-0.362
DEMENTIA - LBD	ND	21	100	0.13	0.212	0.13159	0.119	-0.836	-0.358	-0.094	0.2467	Female	-0.083
DEMENTIA - LBD	OCD	21	74	0.13	0.47	0.0002	-0.602	-1.636	-1.119	-0.306	0.0008	Female	-0.34
DEMENTIA - LBD	Other	21	117	0.13	0.395	0.0004	-0.424	-1.386	-0.905	-0.244	0.0014	Female	-0.265
DEMENTIA - LBD	OTHER	21	56	0.13	0.185	0.18638	0.172	-0.853	-0.34	-0.09	0.3246	Female	-0.055
DEMENTIA - LBD	Other Psychiatric	21	111	0.13	0.474	0.0002	-0.565	-1.541	-1.053	-0.275	0.0008	Female	-0.344
DEMENTIA - LBD	PD	21	67	0.13	0.635	0.0002	-1.081	-2.19	-1.636	-0.405	0.0008	Female	-0.505
DEMENTIA - LBD	SAD	21	150	0.13	0.483	0.0002	-0.599	-1.547	-1.073	-0.28	0.0008	Female	-0.354
DEMENTIA - LBD	Schizoaffective Disorder	21	53	0.13	0.236	0.05739	0.033	-1.007	-0.487	-0.107	0.1191	Female	-0.106
DEMENTIA - LBD	Schizoaffective Disorder - Relative	21	48	0.13	0.318	0.0022	-0.265	-1.345	-0.805	-0.219	0.0065	Female	-0.188
DEMENTIA - LBD	SCZ	21	315	0.13	0.351	0.0012	-0.266	-1.159	-0.712	-0.213	0.0038	Female	-0.221
DEMENTIA - LBD	SCZ-Relative	21	138	0.13	0.373	0.0002	-0.393	-1.337	-0.865	-0.254	0.0008	Female	-0.243
DEMENTIA - LBD	SMC	21	59	0.13	0.477	0.0002	-0.731	-1.819	-1.275	-0.291	0.0008	Female	-0.347
DEMENTIA - LBD	SPECIFIC PHOBIA	21	159	0.13	0.425	0.0002	-0.432	-1.368	-0.9	-0.258	0.0008	Female	-0.295
DEMENTIA - LBD	Subacute Pain	21	28	0.13	0.49	0.0004	-0.501	-1.749	-1.125	-0.295	0.0014	Female	-0.36
EMCI	LMCI	139	216	0.449	0.258	0.0002	0.682	0.249	0.465	0.126	0.0008	Female	0.191
EMCI	MCI	139	253	0.449	0.355	0.0294	0.435	0.019	0.227	0.065	0.0654	Female	0.095
EMCI	MCI-Risk	139	0	0.449	NA	1	NaN	NaN	NaN	NaN	1	Female	NA
EMCI	MDD	139	3461	0.449	0.492	0.21478	0.062	-0.277	-0.108	-0.031	0.3658	Female	-0.043
EMCI	ND	139	100	0.449	0.212	0.0002	0.945	0.414	0.68	0.18	0.0008	Female	0.237
EMCI	OCD	139	74	0.449	0.47	0.41956	0.166	-0.401	-0.118	-0.032	0.5966	Female	-0.021
EMCI	Other	139	117	0.449	0.395	0.37156	0.356	-0.138	0.109	0.029	0.552	Female	0.055
EMCI	OTHER	139	56	0.449	0.185	0.0002	1.01	0.371	0.691	0.184	0.0008	Female	0.264
EMCI	Other Psychiatric	139	111	0.449	0.474	0.9595	0.246	-0.255	-0.005	-0.001	1	Female	-0.025
EMCI	PD	139	67	0.449	0.635	0.0016	-0.208	-0.803	-0.505	-0.132	0.0048	Female	-0.185
EMCI	SAD	139	150	0.449	0.483	0.83892	0.209	-0.255	-0.023	-0.006	0.968	Female	-0.034
EMCI	Schizoaffective Disorder	139	53	0.449	0.236	0.0002	0.988	0.338	0.663	0.167	0.0008	Female	0.214
EMCI	Schizoaffective Disorder - Relative	139	48	0.449	0.318	0.20898	0.535	-0.126	0.204	0.055	0.3599	Female	0.131
EMCI	SCZ	139	315	0.449	0.351	0.0388	0.41	0.009	0.21	0.061	0.0835	Female	0.098
EMCI	SCZ-Relative	139	138	0.449	0.373	0.57434	0.305	-0.168	0.068	0.019	0.7609	Female	0.077
EMCI	SMC	139	59	0.449	0.477	0.65753	0.237	-0.376	-0.069	-0.018	0.8331	Female	-0.027
EMCI	SPECIFIC PHOBIA	139	159	0.449	0.425	0.63494	0.284	-0.173	0.056	0.016	0.8179	Female	0.024
EMCI	Subacute Pain	139	28	0.449	0.49	0.70833	0.331	-0.487	-0.078	-0.021	0.8754	Female	-0.041
LMCI	MCI	216	253	0.258	0.355	0.0274	-0.026	-0.391	-0.209	-0.061	0.0624	Female	-0.096
LMCI	MCI-Risk	216	0	0.258	NA	1	NaN	NaN	NaN	NaN	1	Female	NA
LMCI	MDD	216	3461	0.258	0.492	0.0002	-0.406	-0.682	-0.544	-0.157	0.0008	Female	-0.234
LMCI	ND	216	100	0.258	0.212	0.09319	0.437	-0.04	0.198	0.054	0.1844	Female	0.046
LMCI	OCD	216	74	0.258	0.47	0.0002	-0.296	-0.834	-0.565	-0.158	0.0008	Female	-0.212
LMCI	Other	216	117	0.258	0.395	0.0038	-0.121	-0.576	-0.348	-0.096	0.0106	Female	-0.136
LMCI	OTHER	216	56	0.258	0.185	0.16498	0.507	-0.085	0.211	0.058	0.2939	Female	0.073
LMCI	Other Psychiatric	216	111	0.258	0.474	0.0004	-0.232	-0.697	-0.464	-0.127	0.0014	Female	-0.216
LMCI	PD	216	67	0.258	0.635	0.0002	-0.661	-1.234	-0.947	-0.257	0.0008	Female	-0.376
LMCI	SAD	216	150	0.258	0.483	0.0004	-0.273	-0.697	-0.485	-0.132	0.0014	Female	-0.225
LMCI	Schizoaffective Disorder	216	53	0.258	0.236	0.33437	0.456	-0.148	0.154	0.041	0.5032	Female	0.023
LMCI	Schizoaffective Disorder - Relative	216	48	0.258	0.318	0.11519	0.062	-0.568	-0.253	-0.071	0.2204	Female	-0.06
LMCI	SCZ	216	315	0.258	0.351	0.013	-0.047	-0.396	-0.221	-0.065	0.033	Female	-0.093
LMCI	SCZ-Relative	216	138	0.258	0.373	0.0012	-0.155	-0.587	-0.371	-0.106	0.0038	Female	-0.114
LMCI	SMC	216	59	0.258	0.477	0.0008	-0.244	-0.829	-0.536	-0.143	0.0027	Female	-0.218
LMCI	SPECIFIC PHOBIA	216	159	0.258	0.425	0.0002	-0.181	-0.595	-0.388	-0.11	0.0008	Female	-0.167
LMCI	Subacute Pain	216	28	0.258	0.49	0.0138	-0.129	-0.926	-0.528	-0.147	0.0347	Female	-0.232
MCI	MCI-Risk	253	0	0.355	NA	1	NaN	NaN	NaN	NaN	1	Female	NA
MCI	MDD	253	3461	0.355	0.492	0.0002	-0.204	-0.46	-0.332	-0.096	0.0008	Female	-0.137
MCI	ND	253	100	0.355	0.212	0.0004	0.627	0.159	0.393	0.115	0.0014	Female	0.142
MCI	OCD	253	74	0.355	0.47	0.0184	-0.065	-0.587	-0.326	-0.097	0.0443	Female	-0.115
MCI	Other	253	117	0.355	0.395	0.27457	0.098	-0.342	-0.122	-0.036	0.4418	Female	-0.04
MCI	OTHER	253	56	0.355	0.185	0.0046	0.692	0.108	0.4	0.119	0.0126	Female	0.17
MCI	Other Psychiatric	253	111	0.355	0.474	0.05099	-0.003	-0.453	-0.228	-0.067	0.1073	Female	-0.119
MCI	PD	253	67	0.355	0.635	0.0002	-0.398	-0.948	-0.673	-0.197	0.0008	Female	-0.28
MCI	SAD	253	150	0.355	0.483	0.0152	-0.044	-0.451	-0.247	-0.071	0.038	Female	-0.129
MCI	Schizoaffective Disorder	253	53	0.355	0.236	0.0204	0.65	0.052	0.351	0.101	0.0481	Female	0.119
MCI	Schizoaffective Disorder - Relative	253	48	0.355	0.318	0.82032	0.276	-0.343	-0.034	-0.01	0.9512	Female	0.037
MCI	SCZ	253	315	0.355	0.351	0.85931	0.152	-0.18	-0.014	-0.004	0.9891	Female	0.004
MCI	SCZ-Relative	253	138	0.355	0.373	0.16798	0.056	-0.36	-0.152	-0.046	0.297	Female	-0.018
MCI	SMC	253	59	0.355	0.477	0.05279	-0.001	-0.571	-0.286	-0.083	0.1106	Female	-0.122
MCI	SPECIFIC PHOBIA	253	159	0.355	0.425	0.10319	0.033	-0.366	-0.166	-0.05	0.2008	Female	-0.07
MCI	Subacute Pain	253	28	0.355	0.49	0.15278	0.106	-0.679	-0.286	-0.086	0.2786	Female	-0.135
MCI-Risk	MDD	0	3461	NA	0.492	1	NaN	NaN	NaN	NaN	1	Female	NA
MCI-Risk	ND	0	100	NA	0.212	1	NaN	NaN	NaN	NaN	1	Female	NA
MCI-Risk	OCD	0	74	NA	0.47	1	NaN	NaN	NaN	NaN	1	Female	NA
MCI-Risk	Other	0	117	NA	0.395	1	NaN	NaN	NaN	NaN	1	Female	NA
MCI-Risk	OTHER	0	56	NA	0.185	1	NaN	NaN	NaN	NaN	1	Female	NA
MCI-Risk	Other Psychiatric	0	111	NA	0.474	1	NaN	NaN	NaN	NaN	1	Female	NA
MCI-Risk	PD	0	67	NA	0.635	1	NaN	NaN	NaN	NaN	1	Female	NA
MCI-Risk	SAD	0	150	NA	0.483	1	NaN	NaN	NaN	NaN	1	Female	NA
MCI-Risk	Schizoaffective Disorder	0	53	NA	0.236	1	NaN	NaN	NaN	NaN	1	Female	NA
MCI-Risk	Schizoaffective Disorder - Relative	0	48	NA	0.318	1	NaN	NaN	NaN	NaN	1	Female	NA
MCI-Risk	SCZ	0	315	NA	0.351	1	NaN	NaN	NaN	NaN	1	Female	NA
MCI-Risk	SCZ-Relative	0	138	NA	0.373	1	NaN	NaN	NaN	NaN	1	Female	NA
MCI-Risk	SMC	0	59	NA	0.477	1	NaN	NaN	NaN	NaN	1	Female	NA
MCI-Risk	SPECIFIC PHOBIA	0	159	NA	0.425	1	NaN	NaN	NaN	NaN	1	Female	NA
MCI-Risk	Subacute Pain	0	28	NA	0.49	1	NaN	NaN	NaN	NaN	1	Female	NA
MDD	ND	3461	100	0.492	0.212	0.0002	0.931	0.532	0.732	0.211	0.0008	Female	0.28
MDD	OCD	3461	74	0.492	0.47	0.9753	0.228	-0.233	-0.003	-0.001	1	Female	0.022
MDD	Other	3461	117	0.492	0.395	0.0288	0.394	0.025	0.209	0.06	0.0644	Female	0.097
MDD	OTHER	3461	56	0.492	0.185	0.0002	1.009	0.48	0.745	0.215	0.0008	Female	0.307
MDD	Other Psychiatric	3461	111	0.492	0.474	0.29397	0.293	-0.086	0.103	0.03	0.4572	Female	0.018
MDD	PD	3461	67	0.492	0.635	0.0036	-0.106	-0.59	-0.348	-0.1	0.0101	Female	-0.143
MDD	SAD	3461	150	0.492	0.483	0.30017	0.25	-0.077	0.087	0.025	0.4637	Female	0.009
MDD	Schizoaffective Disorder	3461	53	0.492	0.236	0.0002	0.958	0.414	0.686	0.198	0.0008	Female	0.256
MDD	Schizoaffective Disorder - Relative	3461	48	0.492	0.318	0.0412	0.583	0.013	0.298	0.086	0.0883	Female	0.174
MDD	SCZ	3461	315	0.492	0.351	0.0002	0.433	0.202	0.317	0.092	0.0008	Female	0.141
MDD	SCZ-Relative	3461	138	0.492	0.373	0.0452	0.344	0.004	0.174	0.05	0.096	Female	0.119
MDD	SMC	3461	59	0.492	0.477	0.71893	0.304	-0.211	0.047	0.014	0.8819	Female	0.015
MDD	SPECIFIC PHOBIA	3461	159	0.492	0.425	0.0434	0.32	0.002	0.161	0.047	0.0926	Female	0.067
MDD	Subacute Pain	3461	28	0.492	0.49	0.86331	0.408	-0.336	0.036	0.01	0.9912	Female	0.002
ND	OCD	100	74	0.212	0.47	0.0002	-0.451	-1.078	-0.765	-0.212	0.0008	Female	-0.258
ND	Other	100	117	0.212	0.395	0.0004	-0.276	-0.823	-0.549	-0.151	0.0014	Female	-0.182
ND	OTHER	100	56	0.212	0.185	0.91891	0.344	-0.315	0.015	0.004	1	Female	0.027
ND	Other Psychiatric	100	111	0.212	0.474	0.0002	-0.394	-0.953	-0.674	-0.181	0.0008	Female	-0.261
ND	PD	100	67	0.212	0.635	0.0002	-0.841	-1.514	-1.178	-0.312	0.0008	Female	-0.422
ND	SAD	100	150	0.212	0.483	0.0002	-0.434	-0.957	-0.696	-0.186	0.0008	Female	-0.271
ND	Schizoaffective Disorder	100	53	0.212	0.236	0.74973	0.283	-0.389	-0.053	-0.013	0.9055	Female	-0.023
ND	Schizoaffective Disorder - Relative	100	48	0.212	0.318	0.0156	-0.1	-0.802	-0.451	-0.125	0.0386	Female	-0.106
ND	SCZ	100	315	0.212	0.351	0.0012	-0.176	-0.63	-0.403	-0.119	0.0038	Female	-0.139
ND	SCZ-Relative	100	138	0.212	0.373	0.0002	-0.291	-0.818	-0.554	-0.161	0.0008	Female	-0.16
ND	SMC	100	59	0.212	0.477	0.0002	-0.435	-1.105	-0.77	-0.198	0.0008	Female	-0.264
ND	SPECIFIC PHOBIA	100	159	0.212	0.425	0.0002	-0.32	-0.833	-0.577	-0.165	0.0008	Female	-0.213
ND	Subacute Pain	100	28	0.212	0.49	0.0016	-0.299	-1.164	-0.732	-0.201	0.0048	Female	-0.277
OCD	Other	74	117	0.47	0.395	0.13739	0.511	-0.077	0.217	0.061	0.2555	Female	0.075
OCD	OTHER	74	56	0.47	0.185	0.0002	1.125	0.399	0.762	0.216	0.0008	Female	0.285
OCD	Other Psychiatric	74	111	0.47	0.474	0.46475	0.407	-0.185	0.111	0.031	0.647	Female	-0.004
OCD	PD	74	67	0.47	0.635	0.0318	-0.029	-0.701	-0.365	-0.1	0.0697	Female	-0.165
OCD	SAD	74	150	0.47	0.483	0.51055	0.374	-0.186	0.094	0.026	0.6921	Female	-0.013
OCD	Schizoaffective Disorder	74	53	0.47	0.236	0.0002	1.127	0.39	0.758	0.199	0.0008	Female	0.234
OCD	Schizoaffective Disorder - Relative	74	48	0.47	0.318	0.11439	0.67	-0.068	0.301	0.087	0.2198	Female	0.152
OCD	SCZ	74	315	0.47	0.351	0.02	0.564	0.054	0.309	0.093	0.0477	Female	0.119
OCD	SCZ-Relative	74	138	0.47	0.373	0.24438	0.456	-0.113	0.172	0.051	0.403	Female	0.097
OCD	SMC	74	59	0.47	0.477	0.76292	0.399	-0.291	0.054	0.014	0.912	Female	-0.007
OCD	SPECIFIC PHOBIA	74	159	0.47	0.425	0.23898	0.44	-0.115	0.162	0.047	0.3975	Female	0.045
OCD	Subacute Pain	74	28	0.47	0.49	0.87051	0.479	-0.402	0.039	0.011	0.997	Female	-0.02
Other	OTHER	117	56	0.395	0.185	0.0014	0.882	0.23	0.556	0.155	0.0043	Female	0.209
Other	Other Psychiatric	117	111	0.395	0.474	0.40836	0.15	-0.373	-0.112	-0.031	0.5861	Female	-0.079
Other	PD	117	67	0.395	0.635	0.0006	-0.286	-0.903	-0.594	-0.161	0.002	Female	-0.24
Other	SAD	117	150	0.395	0.483	0.28517	0.112	-0.374	-0.131	-0.036	0.451	Female	-0.089
Other	Schizoaffective Disorder	117	53	0.395	0.236	0.0014	0.856	0.192	0.524	0.137	0.0043	Female	0.159
Other	Schizoaffective Disorder - Relative	117	48	0.395	0.318	0.60294	0.43	-0.247	0.091	0.026	0.792	Female	0.077
Other	SCZ	117	315	0.395	0.351	0.32817	0.32	-0.106	0.107	0.032	0.4977	Female	0.044
Other	SCZ-Relative	117	138	0.395	0.373	0.77492	0.213	-0.282	-0.034	-0.01	0.9183	Female	0.022
Other	SMC	117	59	0.395	0.477	0.26137	0.138	-0.493	-0.178	-0.047	0.4235	Female	-0.082
Other	SPECIFIC PHOBIA	117	159	0.395	0.425	0.68993	0.192	-0.288	-0.048	-0.014	0.8637	Female	-0.03
Other	Subacute Pain	117	28	0.395	0.49	0.40676	0.238	-0.595	-0.178	-0.05	0.5856	Female	-0.095
OTHER	Other Psychiatric	56	111	0.185	0.474	0.0002	-0.35	-1.013	-0.682	-0.185	0.0008	Female	-0.289
OTHER	PD	56	67	0.185	0.635	0.0002	-0.794	-1.571	-1.182	-0.316	0.0008	Female	-0.449
OTHER	SAD	56	150	0.185	0.483	0.0002	-0.389	-1.022	-0.705	-0.19	0.0008	Female	-0.298
OTHER	Schizoaffective Disorder	56	53	0.185	0.236	0.72073	0.311	-0.449	-0.069	-0.017	0.8819	Female	-0.051
OTHER	Schizoaffective Disorder - Relative	56	48	0.185	0.318	0.0286	-0.057	-0.848	-0.453	-0.129	0.0642	Female	-0.133
OTHER	SCZ	56	315	0.185	0.351	0.0056	-0.124	-0.698	-0.411	-0.123	0.0148	Female	-0.166
OTHER	SCZ-Relative	56	138	0.185	0.373	0.0006	-0.238	-0.872	-0.555	-0.165	0.002	Female	-0.187
OTHER	SMC	56	59	0.185	0.477	0.0002	-0.404	-1.171	-0.788	-0.202	0.0008	Female	-0.291
OTHER	SPECIFIC PHOBIA	56	159	0.185	0.425	0.0006	-0.269	-0.891	-0.58	-0.169	0.002	Female	-0.24
OTHER	Subacute Pain	56	28	0.185	0.49	0.0036	-0.251	-1.198	-0.724	-0.205	0.0101	Female	-0.305
Other Psychiatric	PD	111	67	0.474	0.635	0.0018	-0.183	-0.803	-0.493	-0.13	0.0054	Female	-0.161
Other Psychiatric	SAD	111	150	0.474	0.483	0.88591	0.228	-0.265	-0.018	-0.005	1	Female	-0.009
Other Psychiatric	Schizoaffective Disorder	111	53	0.474	0.236	0.0002	0.997	0.322	0.66	0.168	0.0008	Female	0.238
Other Psychiatric	Schizoaffective Disorder - Relative	111	48	0.474	0.318	0.23038	0.546	-0.138	0.204	0.056	0.3881	Female	0.156
Other Psychiatric	SCZ	111	315	0.474	0.351	0.05679	0.429	-0.006	0.211	0.062	0.1184	Female	0.123
Other Psychiatric	SCZ-Relative	111	138	0.474	0.373	0.57814	0.323	-0.18	0.071	0.021	0.7637	Female	0.101
Other Psychiatric	SMC	111	59	0.474	0.477	0.70033	0.254	-0.382	-0.064	-0.016	0.8707	Female	-0.003
Other Psychiatric	SPECIFIC PHOBIA	111	159	0.474	0.425	0.64054	0.303	-0.184	0.059	0.017	0.8204	Female	0.049
Other Psychiatric	Subacute Pain	111	28	0.474	0.49	0.73393	0.347	-0.49	-0.071	-0.02	0.8941	Female	-0.016
PD	SAD	67	150	0.635	0.483	0.001	0.769	0.183	0.476	0.125	0.0033	Female	0.151
PD	Schizoaffective Disorder	67	53	0.635	0.236	0.0002	1.629	0.836	1.232	0.298	0.0008	Female	0.399
PD	Schizoaffective Disorder - Relative	67	48	0.635	0.318	0.0008	1.071	0.301	0.686	0.187	0.0027	Female	0.317
PD	SCZ	67	315	0.635	0.351	0.0002	0.92	0.383	0.651	0.193	0.0008	Female	0.284
PD	SCZ-Relative	67	138	0.635	0.373	0.0012	0.819	0.224	0.521	0.151	0.0038	Female	0.262
PD	SMC	67	59	0.635	0.477	0.0106	0.821	0.105	0.463	0.114	0.0274	Female	0.158
PD	SPECIFIC PHOBIA	67	159	0.635	0.425	0.0004	0.809	0.227	0.518	0.147	0.0014	Female	0.21
PD	Subacute Pain	67	28	0.635	0.49	0.06519	0.865	-0.037	0.414	0.111	0.1341	Female	0.145
SAD	Schizoaffective Disorder	150	53	0.483	0.236	0.0002	0.998	0.354	0.676	0.173	0.0008	Female	0.248
SAD	Schizoaffective Disorder - Relative	150	48	0.483	0.318	0.17278	0.553	-0.103	0.225	0.061	0.3032	Female	0.165
SAD	SCZ	150	315	0.483	0.351	0.0216	0.426	0.035	0.23	0.067	0.0505	Female	0.132
SAD	SCZ-Relative	150	138	0.483	0.373	0.44116	0.322	-0.143	0.09	0.026	0.6198	Female	0.111
SAD	SMC	150	59	0.483	0.477	0.78932	0.259	-0.347	-0.044	-0.011	0.9292	Female	0.007
SAD	SPECIFIC PHOBIA	150	159	0.483	0.425	0.49555	0.301	-0.147	0.077	0.022	0.6788	Female	0.058
SAD	Subacute Pain	150	28	0.483	0.49	0.78912	0.352	-0.46	-0.054	-0.015	0.9292	Female	-0.007
Schizoaffective Disorder	Schizoaffective Disorder - Relative	53	48	0.236	0.318	0.035	-0.033	-0.833	-0.433	-0.112	0.076	Female	-0.082
Schizoaffective Disorder	SCZ	53	315	0.236	0.351	0.0118	-0.068	-0.654	-0.361	-0.106	0.0303	Female	-0.115
Schizoaffective Disorder	SCZ-Relative	53	138	0.236	0.373	0.0022	-0.196	-0.843	-0.519	-0.147	0.0065	Female	-0.137
Schizoaffective Disorder	SMC	53	59	0.236	0.477	0.0002	-0.419	-1.2	-0.809	-0.184	0.0008	Female	-0.241
Schizoaffective Disorder	SPECIFIC PHOBIA	53	159	0.236	0.425	0.0006	-0.226	-0.86	-0.543	-0.151	0.002	Female	-0.189
Schizoaffective Disorder	Subacute Pain	53	28	0.236	0.49	0.0024	-0.277	-1.236	-0.756	-0.188	0.007	Female	-0.254
Schizoaffective Disorder - Relative	SCZ	48	315	0.318	0.351	0.89551	0.324	-0.285	0.019	0.006	1	Female	-0.033
Schizoaffective Disorder - Relative	SCZ-Relative	48	138	0.318	0.373	0.47535	0.212	-0.45	-0.119	-0.036	0.6579	Female	-0.054
Schizoaffective Disorder - Relative	SMC	48	59	0.318	0.477	0.16678	0.109	-0.666	-0.279	-0.073	0.296	Female	-0.158
Schizoaffective Disorder - Relative	SPECIFIC PHOBIA	48	159	0.318	0.425	0.40536	0.19	-0.459	-0.134	-0.04	0.5854	Female	-0.107
Schizoaffective Disorder - Relative	Subacute Pain	48	28	0.318	0.49	0.27657	0.216	-0.736	-0.26	-0.076	0.4435	Female	-0.172
SCZ	SCZ-Relative	315	138	0.351	0.373	0.16258	0.064	-0.338	-0.137	-0.042	0.2908	Female	-0.022
SCZ	SMC	315	59	0.351	0.477	0.05879	0.012	-0.548	-0.268	-0.079	0.1215	Female	-0.126
SCZ	SPECIFIC PHOBIA	315	159	0.351	0.425	0.11879	0.04	-0.343	-0.151	-0.045	0.2255	Female	-0.074
SCZ	Subacute Pain	315	28	0.351	0.49	0.17418	0.118	-0.659	-0.27	-0.082	0.3045	Female	-0.139
SCZ-Relative	SMC	138	59	0.373	0.477	0.39476	0.177	-0.437	-0.13	-0.037	0.5791	Female	-0.104
SCZ-Relative	SPECIFIC PHOBIA	138	159	0.373	0.425	0.92791	0.216	-0.242	-0.013	-0.004	1	Female	-0.052
SCZ-Relative	Subacute Pain	138	28	0.373	0.49	0.51335	0.277	-0.542	-0.133	-0.04	0.6939	Female	-0.117
SMC	SPECIFIC PHOBIA	59	159	0.477	0.425	0.45735	0.42	-0.182	0.119	0.033	0.6386	Female	0.051
SMC	Subacute Pain	59	28	0.477	0.49	0.9603	0.444	-0.469	-0.012	-0.003	1	Female	-0.013
SPECIFIC PHOBIA	Subacute Pain	159	28	0.425	0.49	0.53075	0.281	-0.528	-0.124	-0.036	0.7133	Female	-0.065
CN	ABNORMAL VENTRICAL	37709	107	0.492	0.553	0.43976	0.115	-0.264	-0.075	-0.021	0.6215	Male	-0.061
CN	AD	37709	458	0.492	0.213	0.0002	0.746	0.562	0.654	0.187	0.0013	Male	0.279
CN	ADHD	37709	885	0.492	0.368	0.0002	0.385	0.251	0.318	0.091	0.0013	Male	0.124
CN	Anorexia/Bulima	37709	3	0.492	0.795	0.23238	0.426	-1.837	-0.706	-0.202	0.4032	Male	-0.303
CN	Anxiety/Phobia	37709	589	0.492	0.529	0.0194	-0.017	-0.18	-0.099	-0.028	0.0593	Male	-0.038
CN	ASD	37709	1610	0.492	0.501	0.9613	0.048	-0.051	-0.002	0	1	Male	-0.009
CN	Attention & Learning difficulty	37709	227	0.492	0.23	0.0002	0.776	0.515	0.646	0.185	0.0013	Male	0.262
CN	BD	37709	97	0.492	0.524	0.9675	0.202	-0.197	0.003	0.001	1	Male	-0.032
CN	BIPOLAR/PSYCH-RELATIVE	37709	27	0.492	0.453	0.26477	0.591	-0.163	0.214	0.061	0.442	Male	0.039
CN	Chronic Pain	37709	59	0.492	0.496	0.9981	0.256	-0.255	0.001	0	1	Male	-0.005
CN	DEMENTIA - LBD	37709	26	0.492	0.147	0.0006	1.107	0.338	0.723	0.207	0.0032	Male	0.345
CN	EMCI	37709	170	0.492	0.454	0.24298	0.24	-0.061	0.089	0.026	0.4139	Male	0.038
CN	LMCI	37709	341	0.492	0.329	0.0002	0.447	0.234	0.34	0.098	0.0013	Male	0.163
CN	MCI	37709	197	0.492	0.406	0.0018	0.362	0.082	0.222	0.064	0.0081	Male	0.086
CN	MCI-Risk	37709	0	0.492	NA	1	NaN	NaN	NaN	NaN	1	Male	NA
CN	MDD	37709	1789	0.492	0.515	0.0002	-0.041	-0.136	-0.088	-0.025	0.0013	Male	-0.023
CN	ND	37709	74	0.492	0.212	0.0002	0.802	0.346	0.574	0.165	0.0013	Male	0.28
CN	OCD	37709	84	0.492	0.57	0.35776	0.112	-0.317	-0.103	-0.029	0.549	Male	-0.078
CN	Other	37709	39	0.492	0.561	0.42716	0.184	-0.444	-0.13	-0.037	0.6074	Male	-0.069
CN	OTHER	37709	43	0.492	0.304	0.0118	0.687	0.089	0.388	0.111	0.0395	Male	0.188
CN	Other Psychiatric	37709	142	0.492	0.401	0.0006	0.438	0.109	0.273	0.078	0.0032	Male	0.091
CN	PD	37709	136	0.492	0.598	0.0004	-0.171	-0.508	-0.339	-0.097	0.0024	Male	-0.107
CN	SAD	37709	155	0.492	0.484	0.67113	0.193	-0.123	0.035	0.01	0.8234	Male	0.008
CN	Schizoaffective Disorder	37709	56	0.492	0.398	0.08499	0.496	-0.029	0.234	0.067	0.1891	Male	0.094
CN	Schizoaffective Disorder - Relative	37709	25	0.492	0.343	0.19278	0.651	-0.133	0.259	0.074	0.3488	Male	0.149
CN	SCZ	37709	718	0.492	0.444	0.0036	0.184	0.037	0.111	0.032	0.0146	Male	0.048
CN	SCZ-Relative	37709	66	0.492	0.513	0.88811	0.255	-0.228	0.013	0.004	1	Male	-0.021
CN	SMC	37709	44	0.492	0.558	0.27337	0.131	-0.461	-0.165	-0.047	0.4524	Male	-0.066
CN	SPECIFIC PHOBIA	37709	55	0.492	0.494	0.9523	0.259	-0.27	-0.006	-0.002	1	Male	-0.002
CN	Subacute Pain	37709	30	0.492	0.629	0.39016	0.2	-0.516	-0.158	-0.045	0.5827	Male	-0.137
ABNORMAL VENTRICAL	AD	107	458	0.553	0.213	0.0002	0.956	0.525	0.741	0.209	0.0013	Male	0.34
ABNORMAL VENTRICAL	ADHD	107	885	0.553	0.368	0.0006	0.588	0.185	0.387	0.113	0.0032	Male	0.185
ABNORMAL VENTRICAL	Anorexia/Bulima	107	3	0.553	0.795	0.30697	0.552	-1.775	-0.611	-0.181	0.497	Male	-0.242
ABNORMAL VENTRICAL	Anxiety/Phobia	107	589	0.553	0.529	0.82532	0.183	-0.23	-0.023	-0.007	0.9565	Male	0.024
ABNORMAL VENTRICAL	ASD	107	1610	0.553	0.501	0.48235	0.265	-0.127	0.069	0.021	0.6616	Male	0.052
ABNORMAL VENTRICAL	Attention & Learning difficulty	107	227	0.553	0.23	0.0002	0.965	0.49	0.727	0.207	0.0013	Male	0.323
ABNORMAL VENTRICAL	BD	107	97	0.553	0.524	0.59694	0.352	-0.201	0.075	0.022	0.7563	Male	0.03
ABNORMAL VENTRICAL	BIPOLAR/PSYCH-RELATIVE	107	27	0.553	0.453	0.20158	0.71	-0.145	0.282	0.083	0.3633	Male	0.1
ABNORMAL VENTRICAL	Chronic Pain	107	59	0.553	0.496	0.64974	0.392	-0.248	0.072	0.022	0.8035	Male	0.057
ABNORMAL VENTRICAL	DEMENTIA - LBD	107	26	0.553	0.147	0.0008	1.217	0.332	0.774	0.229	0.0041	Male	0.406
ABNORMAL VENTRICAL	EMCI	107	170	0.553	0.454	0.19098	0.404	-0.083	0.161	0.047	0.3483	Male	0.099
ABNORMAL VENTRICAL	LMCI	107	341	0.553	0.329	0.001	0.623	0.184	0.404	0.119	0.0051	Male	0.224
ABNORMAL VENTRICAL	MCI	107	197	0.553	0.406	0.0152	0.532	0.057	0.294	0.085	0.0487	Male	0.148
ABNORMAL VENTRICAL	MCI-Risk	107	0	0.553	NA	1	NaN	NaN	NaN	NaN	1	Male	NA
ABNORMAL VENTRICAL	MDD	107	1789	0.553	0.515	0.88691	0.182	-0.209	-0.014	-0.004	1	Male	0.038
ABNORMAL VENTRICAL	ND	107	74	0.553	0.212	0.0002	0.925	0.314	0.619	0.186	0.0013	Male	0.341
ABNORMAL VENTRICAL	OCD	107	84	0.553	0.57	0.84652	0.26	-0.315	-0.028	-0.008	0.9767	Male	-0.017
ABNORMAL VENTRICAL	Other	107	39	0.553	0.561	0.78052	0.317	-0.422	-0.053	-0.016	0.9235	Male	-0.008
ABNORMAL VENTRICAL	OTHER	107	43	0.553	0.304	0.0124	0.807	0.086	0.447	0.133	0.0412	Male	0.249
ABNORMAL VENTRICAL	Other Psychiatric	107	142	0.553	0.401	0.0086	0.598	0.09	0.344	0.1	0.031	Male	0.152
ABNORMAL VENTRICAL	PD	107	136	0.553	0.598	0.0386	-0.01	-0.522	-0.266	-0.076	0.1008	Male	-0.045
ABNORMAL VENTRICAL	SAD	107	155	0.553	0.484	0.39356	0.353	-0.143	0.105	0.031	0.5833	Male	0.069
ABNORMAL VENTRICAL	Schizoaffective Disorder	107	56	0.553	0.398	0.07219	0.63	-0.025	0.303	0.088	0.1704	Male	0.155
ABNORMAL VENTRICAL	Schizoaffective Disorder - Relative	107	25	0.553	0.343	0.14499	0.762	-0.12	0.321	0.096	0.284	Male	0.211
ABNORMAL VENTRICAL	SCZ	107	718	0.553	0.444	0.07899	0.383	-0.024	0.179	0.053	0.1809	Male	0.109
ABNORMAL VENTRICAL	SCZ-Relative	107	66	0.553	0.513	0.57994	0.394	-0.224	0.085	0.025	0.7409	Male	0.04
ABNORMAL VENTRICAL	SMC	107	44	0.553	0.558	0.63774	0.263	-0.445	-0.091	-0.026	0.795	Male	-0.005
ABNORMAL VENTRICAL	SPECIFIC PHOBIA	107	55	0.553	0.494	0.68453	0.394	-0.261	0.067	0.02	0.8333	Male	0.06
ABNORMAL VENTRICAL	Subacute Pain	107	30	0.553	0.629	0.68273	0.329	-0.488	-0.079	-0.024	0.8333	Male	-0.076
AD	ADHD	458	885	0.213	0.368	0.0002	-0.223	-0.45	-0.336	-0.096	0.0013	Male	-0.155
AD	Anorexia/Bulima	458	3	0.213	0.795	0.03	-0.259	-2.543	-1.401	-0.39	0.0845	Male	-0.582
AD	Anxiety/Phobia	458	589	0.213	0.529	0.0002	-0.627	-0.879	-0.753	-0.216	0.0013	Male	-0.317
AD	ASD	458	1610	0.213	0.501	0.0002	-0.524	-0.736	-0.63	-0.188	0.0013	Male	-0.288
AD	Attention & Learning difficulty	458	227	0.213	0.23	0.91691	0.151	-0.168	-0.008	-0.002	1	Male	-0.018
AD	BD	458	97	0.213	0.524	0.0002	-0.443	-0.889	-0.666	-0.187	0.0013	Male	-0.311
AD	BIPOLAR/PSYCH-RELATIVE	458	27	0.213	0.453	0.0278	-0.063	-0.843	-0.453	-0.126	0.0798	Male	-0.24
AD	Chronic Pain	458	59	0.213	0.496	0.0002	-0.391	-0.941	-0.666	-0.187	0.0013	Male	-0.284
AD	DEMENTIA - LBD	458	26	0.213	0.147	0.74133	0.467	-0.325	0.071	0.02	0.8884	Male	0.066
AD	EMCI	458	170	0.213	0.454	0.0002	-0.395	-0.754	-0.575	-0.162	0.0013	Male	-0.241
AD	LMCI	458	341	0.213	0.329	0.0002	-0.174	-0.456	-0.315	-0.09	0.0013	Male	-0.116
AD	MCI	458	197	0.213	0.406	0.0002	-0.273	-0.611	-0.442	-0.124	0.0013	Male	-0.193
AD	MCI-Risk	458	0	0.213	NA	1	NaN	NaN	NaN	NaN	1	Male	NA
AD	MDD	458	1789	0.213	0.515	0.0002	-0.643	-0.853	-0.748	-0.213	0.0013	Male	-0.302
AD	ND	458	74	0.213	0.212	0.52515	0.165	-0.327	-0.081	-0.023	0.6977	Male	0.001
AD	OCD	458	84	0.213	0.57	0.0002	-0.541	-1.016	-0.778	-0.217	0.0013	Male	-0.357
AD	Other	458	39	0.213	0.561	0.0002	-0.468	-1.131	-0.8	-0.225	0.0013	Male	-0.349
AD	OTHER	458	43	0.213	0.304	0.09319	0.042	-0.586	-0.272	-0.076	0.2009	Male	-0.091
AD	Other Psychiatric	458	142	0.213	0.401	0.0002	-0.2	-0.579	-0.39	-0.109	0.0013	Male	-0.188
AD	PD	458	136	0.213	0.598	0.0002	-0.825	-1.226	-1.025	-0.285	0.0013	Male	-0.386
AD	SAD	458	155	0.213	0.484	0.0002	-0.438	-0.81	-0.624	-0.177	0.0013	Male	-0.271
AD	Schizoaffective Disorder	458	56	0.213	0.398	0.0034	-0.153	-0.712	-0.432	-0.12	0.0141	Male	-0.185
AD	Schizoaffective Disorder - Relative	458	25	0.213	0.343	0.06119	0	-0.809	-0.404	-0.113	0.149	Male	-0.13
AD	SCZ	458	718	0.213	0.444	0.0002	-0.418	-0.657	-0.538	-0.156	0.0013	Male	-0.231
AD	SCZ-Relative	458	66	0.213	0.513	0.0002	-0.394	-0.917	-0.656	-0.184	0.0013	Male	-0.3
AD	SMC	458	44	0.213	0.558	0.0002	-0.535	-1.164	-0.849	-0.235	0.0013	Male	-0.345
AD	SPECIFIC PHOBIA	458	55	0.213	0.494	0.0002	-0.39	-0.957	-0.674	-0.189	0.0013	Male	-0.281
AD	Subacute Pain	458	30	0.213	0.629	0.0002	-0.454	-1.202	-0.828	-0.233	0.0013	Male	-0.416
ADHD	Anorexia/Bulima	885	3	0.368	0.795	0.09879	0.125	-2.147	-1.011	-0.293	0.2079	Male	-0.427
ADHD	Anxiety/Phobia	885	589	0.368	0.529	0.0002	-0.305	-0.515	-0.41	-0.119	0.0013	Male	-0.161
ADHD	ASD	885	1610	0.368	0.501	0.0002	-0.224	-0.389	-0.306	-0.092	0.0013	Male	-0.133
ADHD	Attention & Learning difficulty	885	227	0.368	0.23	0.0002	0.473	0.18	0.326	0.094	0.0013	Male	0.138
ADHD	BD	885	97	0.368	0.524	0.004	-0.101	-0.522	-0.311	-0.09	0.0158	Male	-0.156
ADHD	BIPOLAR/PSYCH-RELATIVE	885	27	0.368	0.453	0.58914	0.281	-0.486	-0.103	-0.03	0.7485	Male	-0.085
ADHD	Chronic Pain	885	59	0.368	0.496	0.0262	-0.048	-0.577	-0.312	-0.091	0.0761	Male	-0.129
ADHD	DEMENTIA - LBD	885	26	0.368	0.147	0.039	0.791	0.009	0.4	0.116	0.1013	Male	0.221
ADHD	EMCI	885	170	0.368	0.454	0.0064	-0.061	-0.39	-0.226	-0.066	0.0238	Male	-0.086
ADHD	LMCI	885	341	0.368	0.329	0.71593	0.147	-0.103	0.022	0.006	0.8625	Male	0.039
ADHD	MCI	885	197	0.368	0.406	0.22278	0.059	-0.25	-0.095	-0.028	0.3909	Male	-0.038
ADHD	MCI-Risk	885	0	0.368	NA	1	NaN	NaN	NaN	NaN	1	Male	NA
ADHD	MDD	885	1789	0.368	0.515	0.0002	-0.324	-0.486	-0.405	-0.116	0.0013	Male	-0.147
ADHD	ND	885	74	0.368	0.212	0.0344	0.49	0.014	0.252	0.073	0.0946	Male	0.156
ADHD	OCD	885	84	0.368	0.57	0.0002	-0.192	-0.641	-0.416	-0.121	0.0013	Male	-0.202
ADHD	Other	885	39	0.368	0.561	0.0104	-0.119	-0.763	-0.441	-0.128	0.0358	Male	-0.193
ADHD	OTHER	885	43	0.368	0.304	0.65493	0.376	-0.237	0.069	0.02	0.8078	Male	0.064
ADHD	Other Psychiatric	885	142	0.368	0.401	0.64494	0.133	-0.222	-0.044	-0.013	0.7997	Male	-0.033
ADHD	PD	885	136	0.368	0.598	0.0002	-0.47	-0.836	-0.653	-0.188	0.0013	Male	-0.23
ADHD	SAD	885	155	0.368	0.484	0.0018	-0.107	-0.449	-0.278	-0.081	0.0081	Male	-0.116
ADHD	Schizoaffective Disorder	885	56	0.368	0.398	0.54815	0.187	-0.354	-0.083	-0.024	0.716	Male	-0.03
ADHD	Schizoaffective Disorder - Relative	885	25	0.368	0.343	0.75512	0.34	-0.456	-0.058	-0.017	0.9027	Male	0.025
ADHD	SCZ	885	718	0.368	0.444	0.0002	-0.104	-0.301	-0.203	-0.059	0.0013	Male	-0.076
ADHD	SCZ-Relative	885	66	0.368	0.513	0.0218	-0.05	-0.552	-0.301	-0.087	0.065	Male	-0.145
ADHD	SMC	885	44	0.368	0.558	0.0012	-0.175	-0.783	-0.479	-0.138	0.006	Male	-0.19
ADHD	SPECIFIC PHOBIA	885	55	0.368	0.494	0.0226	-0.046	-0.592	-0.319	-0.093	0.0669	Male	-0.126
ADHD	Subacute Pain	885	30	0.368	0.629	0.0126	-0.104	-0.833	-0.468	-0.137	0.0413	Male	-0.261
Anorexia/Bulima	Anxiety/Phobia	3	589	0.795	0.529	0.32877	1.732	-0.542	0.595	0.174	0.5139	Male	0.266
Anorexia/Bulima	ASD	3	1610	0.795	0.501	0.24918	1.799	-0.469	0.665	0.202	0.4213	Male	0.294
Anorexia/Bulima	Attention & Learning difficulty	3	227	0.795	0.23	0.028	2.549	0.245	1.397	0.387	0.0799	Male	0.565
Anorexia/Bulima	BD	3	97	0.795	0.524	0.24898	1.87	-0.465	0.702	0.203	0.4213	Male	0.271
Anorexia/Bulima	BIPOLAR/PSYCH-RELATIVE	3	27	0.795	0.453	0.12879	2.233	-0.312	0.961	0.264	0.2579	Male	0.342
Anorexia/Bulima	Chronic Pain	3	59	0.795	0.496	0.26517	1.862	-0.518	0.672	0.202	0.442	Male	0.299
Anorexia/Bulima	DEMENTIA - LBD	3	26	0.795	0.147	0.038	2.753	0.133	1.443	0.409	0.0998	Male	0.648
Anorexia/Bulima	EMCI	3	170	0.795	0.454	0.19258	1.94	-0.366	0.787	0.228	0.3488	Male	0.341
Anorexia/Bulima	LMCI	3	341	0.795	0.329	0.09379	2.164	-0.123	1.02	0.3	0.2009	Male	0.466
Anorexia/Bulima	MCI	3	197	0.795	0.406	0.11959	2.086	-0.215	0.936	0.266	0.245	Male	0.389
Anorexia/Bulima	MCI-Risk	3	0	0.795	NA	1	NaN	NaN	NaN	NaN	1	Male	NA
Anorexia/Bulima	MDD	3	1789	0.795	0.515	0.29977	1.753	-0.514	0.619	0.177	0.4874	Male	0.28
Anorexia/Bulima	ND	3	74	0.795	0.212	0.05639	2.398	0.02	1.209	0.367	0.1395	Male	0.583
Anorexia/Bulima	OCD	3	84	0.795	0.57	0.32657	1.793	-0.551	0.621	0.173	0.5139	Male	0.225
Anorexia/Bulima	Other	3	39	0.795	0.561	0.39096	1.755	-0.678	0.539	0.165	0.5827	Male	0.234
Anorexia/Bulima	OTHER	3	43	0.795	0.304	0.09779	2.29	-0.159	1.065	0.314	0.2067	Male	0.491
Anorexia/Bulima	Other Psychiatric	3	142	0.795	0.401	0.10699	2.145	-0.173	0.986	0.281	0.2231	Male	0.394
Anorexia/Bulima	PD	3	136	0.795	0.598	0.54195	1.537	-0.773	0.382	0.105	0.7129	Male	0.197
Anorexia/Bulima	SAD	3	155	0.795	0.484	0.23378	1.861	-0.447	0.707	0.212	0.4041	Male	0.311
Anorexia/Bulima	Schizoaffective Disorder	3	56	0.795	0.398	0.11739	2.162	-0.238	0.962	0.269	0.2415	Male	0.397
Anorexia/Bulima	Schizoaffective Disorder - Relative	3	25	0.795	0.343	0.14719	2.204	-0.358	0.923	0.277	0.284	Male	0.452
Anorexia/Bulima	SCZ	3	718	0.795	0.444	0.17538	1.927	-0.347	0.79	0.234	0.3257	Male	0.351
Anorexia/Bulima	SCZ-Relative	3	66	0.795	0.513	0.23858	1.893	-0.476	0.708	0.206	0.4094	Male	0.282
Anorexia/Bulima	SMC	3	44	0.795	0.558	0.31937	1.822	-0.595	0.614	0.155	0.5084	Male	0.237
Anorexia/Bulima	SPECIFIC PHOBIA	3	55	0.795	0.494	0.26917	1.871	-0.517	0.677	0.201	0.447	Male	0.301
Anorexia/Bulima	Subacute Pain	3	30	0.795	0.629	0.41256	1.739	-0.743	0.498	0.157	0.5995	Male	0.166
Anxiety/Phobia	ASD	589	1610	0.529	0.501	0.05459	0.187	-0.002	0.093	0.028	0.1365	Male	0.028
Anxiety/Phobia	Attention & Learning difficulty	589	227	0.529	0.23	0.0002	0.897	0.582	0.74	0.213	0.0013	Male	0.299
Anxiety/Phobia	BD	589	97	0.529	0.524	0.36956	0.314	-0.116	0.099	0.029	0.5616	Male	0.006
Anxiety/Phobia	BIPOLAR/PSYCH-RELATIVE	589	27	0.529	0.453	0.12299	0.694	-0.08	0.307	0.09	0.2486	Male	0.076
Anxiety/Phobia	Chronic Pain	589	59	0.529	0.496	0.48715	0.365	-0.171	0.097	0.028	0.6643	Male	0.033
Anxiety/Phobia	DEMENTIA - LBD	589	26	0.529	0.147	0.0002	1.201	0.409	0.805	0.235	0.0013	Male	0.382
Anxiety/Phobia	EMCI	589	170	0.529	0.454	0.0372	0.356	0.013	0.184	0.054	0.0983	Male	0.076
Anxiety/Phobia	LMCI	589	341	0.529	0.329	0.0002	0.564	0.294	0.429	0.126	0.0013	Male	0.2
Anxiety/Phobia	MCI	589	197	0.529	0.406	0.0002	0.478	0.154	0.316	0.092	0.0013	Male	0.124
Anxiety/Phobia	MCI-Risk	589	0	0.529	NA	1	NaN	NaN	NaN	NaN	1	Male	NA
Anxiety/Phobia	MDD	589	1789	0.529	0.515	0.82152	0.103	-0.083	0.01	0.003	0.955	Male	0.014
Anxiety/Phobia	ND	589	74	0.529	0.212	0.0002	0.901	0.411	0.656	0.193	0.0013	Male	0.317
Anxiety/Phobia	OCD	589	84	0.529	0.57	0.9677	0.225	-0.233	-0.004	-0.001	1	Male	-0.04
Anxiety/Phobia	Other	589	39	0.529	0.561	0.86291	0.294	-0.355	-0.031	-0.009	0.9883	Male	-0.032
Anxiety/Phobia	OTHER	589	43	0.529	0.304	0.0028	0.788	0.165	0.476	0.14	0.0118	Male	0.225
Anxiety/Phobia	Other Psychiatric	589	142	0.529	0.401	0.0002	0.551	0.182	0.366	0.107	0.0013	Male	0.128
Anxiety/Phobia	PD	589	136	0.529	0.598	0.0132	-0.051	-0.426	-0.239	-0.069	0.0429	Male	-0.069
Anxiety/Phobia	SAD	589	155	0.529	0.484	0.14779	0.307	-0.047	0.13	0.038	0.284	Male	0.046
Anxiety/Phobia	Schizoaffective Disorder	589	56	0.529	0.398	0.0186	0.602	0.051	0.326	0.095	0.0577	Male	0.131
Anxiety/Phobia	Schizoaffective Disorder - Relative	589	25	0.529	0.343	0.07799	0.752	-0.051	0.35	0.103	0.1795	Male	0.187
Anxiety/Phobia	SCZ	589	718	0.529	0.444	0.0004	0.313	0.094	0.204	0.06	0.0024	Male	0.085
Anxiety/Phobia	SCZ-Relative	589	66	0.529	0.513	0.40076	0.364	-0.146	0.109	0.032	0.586	Male	0.016
Anxiety/Phobia	SMC	589	44	0.529	0.558	0.67093	0.241	-0.373	-0.066	-0.019	0.8234	Male	-0.029
Anxiety/Phobia	SPECIFIC PHOBIA	589	55	0.529	0.494	0.51275	0.368	-0.186	0.091	0.027	0.6871	Male	0.036
Anxiety/Phobia	Subacute Pain	589	30	0.529	0.629	0.76052	0.309	-0.426	-0.058	-0.017	0.9045	Male	-0.099
ASD	Attention & Learning difficulty	1610	227	0.501	0.23	0.0002	0.758	0.477	0.617	0.186	0.0013	Male	0.271
ASD	BD	1610	97	0.501	0.524	0.9663	0.209	-0.201	0.004	0.001	1	Male	-0.022
ASD	BIPOLAR/PSYCH-RELATIVE	1610	27	0.501	0.453	0.29037	0.585	-0.177	0.204	0.062	0.4754	Male	0.048
ASD	Chronic Pain	1610	59	0.501	0.496	0.9997	0.262	-0.258	0.002	0.001	1	Male	0.005
ASD	DEMENTIA - LBD	1610	26	0.501	0.147	0.0004	1.073	0.296	0.684	0.208	0.0024	Male	0.354
ASD	EMCI	1610	170	0.501	0.454	0.27917	0.244	-0.072	0.086	0.026	0.4603	Male	0.047
ASD	LMCI	1610	341	0.501	0.329	0.0002	0.442	0.207	0.325	0.098	0.0013	Male	0.172
ASD	MCI	1610	197	0.501	0.406	0.0048	0.361	0.064	0.212	0.064	0.0181	Male	0.096
ASD	MCI-Risk	1610	0	0.501	NA	1	NaN	NaN	NaN	NaN	1	Male	NA
ASD	MDD	1610	1789	0.501	0.515	0.0126	-0.017	-0.152	-0.084	-0.025	0.0413	Male	-0.014
ASD	ND	1610	74	0.501	0.212	0.0002	0.777	0.309	0.543	0.165	0.0013	Male	0.289
ASD	OCD	1610	84	0.501	0.57	0.39636	0.124	-0.315	-0.096	-0.029	0.5833	Male	-0.069
ASD	Other	1610	39	0.501	0.561	0.45775	0.197	-0.439	-0.121	-0.037	0.6411	Male	-0.06
ASD	OTHER	1610	43	0.501	0.304	0.0206	0.671	0.065	0.368	0.112	0.0622	Male	0.197
ASD	Other Psychiatric	1610	142	0.501	0.401	0.002	0.433	0.089	0.261	0.079	0.0089	Male	0.1
ASD	PD	1610	136	0.501	0.598	0.0006	-0.146	-0.497	-0.321	-0.097	0.0032	Male	-0.097
ASD	SAD	1610	155	0.501	0.484	0.68233	0.199	-0.131	0.034	0.01	0.8333	Male	0.017
ASD	Schizoaffective Disorder	1610	56	0.501	0.398	0.09979	0.489	-0.044	0.222	0.067	0.209	Male	0.103
ASD	Schizoaffective Disorder - Relative	1610	25	0.501	0.343	0.21998	0.642	-0.149	0.246	0.075	0.3903	Male	0.159
ASD	SCZ	1610	718	0.501	0.444	0.0184	0.195	0.019	0.107	0.032	0.0574	Male	0.057
ASD	SCZ-Relative	1610	66	0.501	0.513	0.92871	0.26	-0.233	0.014	0.004	1	Male	-0.012
ASD	SMC	1610	44	0.501	0.558	0.30997	0.145	-0.455	-0.155	-0.047	0.497	Male	-0.057
ASD	SPECIFIC PHOBIA	1610	55	0.501	0.494	0.9793	0.265	-0.273	-0.004	-0.001	1	Male	0.008
ASD	Subacute Pain	1610	30	0.501	0.629	0.41856	0.214	-0.509	-0.148	-0.045	0.6026	Male	-0.128
Attention & Learning difficulty	BD	227	97	0.23	0.524	0.0002	-0.411	-0.899	-0.655	-0.184	0.0013	Male	-0.293
Attention & Learning difficulty	BIPOLAR/PSYCH-RELATIVE	227	27	0.23	0.453	0.0316	-0.043	-0.848	-0.446	-0.124	0.088	Male	-0.223
Attention & Learning difficulty	Chronic Pain	227	59	0.23	0.496	0.0002	-0.361	-0.946	-0.653	-0.185	0.0013	Male	-0.266
Attention & Learning difficulty	DEMENTIA - LBD	227	26	0.23	0.147	0.70233	0.487	-0.329	0.079	0.022	0.851	Male	0.083
Attention & Learning difficulty	EMCI	227	170	0.23	0.454	0.0002	-0.36	-0.767	-0.563	-0.16	0.0013	Male	-0.224
Attention & Learning difficulty	LMCI	227	341	0.23	0.329	0.0008	-0.135	-0.473	-0.304	-0.088	0.0041	Male	-0.099
Attention & Learning difficulty	MCI	227	197	0.23	0.406	0.0002	-0.239	-0.626	-0.432	-0.121	0.0013	Male	-0.175
Attention & Learning difficulty	MCI-Risk	227	0	0.23	NA	1	NaN	NaN	NaN	NaN	1	Male	NA
Attention & Learning difficulty	MDD	227	1789	0.23	0.515	0.0002	-0.598	-0.878	-0.738	-0.21	0.0013	Male	-0.285
Attention & Learning difficulty	ND	227	74	0.23	0.212	0.58594	0.191	-0.336	-0.072	-0.021	0.7465	Male	0.018
Attention & Learning difficulty	OCD	227	84	0.23	0.57	0.0002	-0.513	-1.03	-0.771	-0.215	0.0013	Male	-0.34
Attention & Learning difficulty	Other	227	39	0.23	0.561	0.0006	-0.439	-1.135	-0.787	-0.222	0.0032	Male	-0.331
Attention & Learning difficulty	OTHER	227	43	0.23	0.304	0.12979	0.065	-0.591	-0.263	-0.074	0.2579	Male	-0.074
Attention & Learning difficulty	Other Psychiatric	227	142	0.23	0.401	0.0002	-0.168	-0.593	-0.38	-0.107	0.0013	Male	-0.171
Attention & Learning difficulty	PD	227	136	0.23	0.598	0.0002	-0.794	-1.246	-1.02	-0.282	0.0013	Male	-0.368
Attention & Learning difficulty	SAD	227	155	0.23	0.484	0.0002	-0.4	-0.819	-0.609	-0.175	0.0013	Male	-0.254
Attention & Learning difficulty	Schizoaffective Disorder	227	56	0.23	0.398	0.0094	-0.129	-0.72	-0.424	-0.118	0.0331	Male	-0.168
Attention & Learning difficulty	Schizoaffective Disorder - Relative	227	25	0.23	0.343	0.06459	0.021	-0.812	-0.395	-0.111	0.154	Male	-0.112
Attention & Learning difficulty	SCZ	227	718	0.23	0.444	0.0002	-0.374	-0.677	-0.525	-0.153	0.0013	Male	-0.214
Attention & Learning difficulty	SCZ-Relative	227	66	0.23	0.513	0.0002	-0.365	-0.925	-0.645	-0.181	0.0013	Male	-0.283
Attention & Learning difficulty	SMC	227	44	0.23	0.558	0.0002	-0.516	-1.18	-0.848	-0.232	0.0013	Male	-0.328
Attention & Learning difficulty	SPECIFIC PHOBIA	227	55	0.23	0.494	0.0002	-0.362	-0.963	-0.662	-0.187	0.0013	Male	-0.263
Attention & Learning difficulty	Subacute Pain	227	30	0.23	0.629	0.0004	-0.426	-1.204	-0.815	-0.23	0.0024	Male	-0.399
BD	BIPOLAR/PSYCH-RELATIVE	97	27	0.524	0.453	0.31857	0.642	-0.221	0.211	0.061	0.5084	Male	0.071
BD	Chronic Pain	97	59	0.524	0.496	0.9695	0.324	-0.328	-0.002	-0.001	1	Male	0.027
BD	DEMENTIA - LBD	97	26	0.524	0.147	0.002	1.159	0.266	0.712	0.206	0.0089	Male	0.377
BD	EMCI	97	170	0.524	0.454	0.49555	0.336	-0.165	0.086	0.025	0.6699	Male	0.07
BD	LMCI	97	341	0.524	0.329	0.0044	0.557	0.103	0.33	0.097	0.0169	Male	0.195
BD	MCI	97	197	0.524	0.406	0.08099	0.464	-0.025	0.219	0.063	0.1833	Male	0.118
BD	MCI-Risk	97	0	0.524	NA	1	NaN	NaN	NaN	NaN	1	Male	NA
BD	MDD	97	1789	0.524	0.515	0.37716	0.114	-0.295	-0.091	-0.026	0.5713	Male	0.009
BD	ND	97	74	0.524	0.212	0.0004	0.862	0.242	0.552	0.164	0.0024	Male	0.312
BD	OCD	97	84	0.524	0.57	0.48195	0.189	-0.4	-0.106	-0.03	0.6616	Male	-0.046
BD	Other	97	39	0.524	0.561	0.52295	0.247	-0.504	-0.128	-0.038	0.6968	Male	-0.038
BD	OTHER	97	43	0.524	0.304	0.0364	0.743	0.013	0.378	0.111	0.0978	Male	0.22
BD	Other Psychiatric	97	142	0.524	0.401	0.0434	0.531	0.01	0.27	0.078	0.1115	Male	0.122
BD	PD	97	136	0.524	0.598	0.0088	-0.084	-0.612	-0.348	-0.098	0.0315	Male	-0.075
BD	SAD	97	155	0.524	0.484	0.80152	0.286	-0.224	0.031	0.009	0.9421	Male	0.04
BD	Schizoaffective Disorder	97	56	0.524	0.398	0.16738	0.563	-0.102	0.231	0.066	0.3151	Male	0.125
BD	Schizoaffective Disorder - Relative	97	25	0.524	0.343	0.25797	0.696	-0.194	0.251	0.074	0.4331	Male	0.181
BD	SCZ	97	718	0.524	0.444	0.32937	0.317	-0.108	0.105	0.031	0.5139	Male	0.08
BD	SCZ-Relative	97	66	0.524	0.513	0.9549	0.325	-0.305	0.01	0.003	1	Male	0.01
BD	SMC	97	44	0.524	0.558	0.34497	0.188	-0.532	-0.172	-0.048	0.5347	Male	-0.034
BD	SPECIFIC PHOBIA	97	55	0.524	0.494	0.9527	0.326	-0.341	-0.008	-0.002	1	Male	0.03
BD	Subacute Pain	97	30	0.524	0.629	0.45335	0.259	-0.569	-0.155	-0.046	0.6369	Male	-0.105
BIPOLAR/PSYCH-RELATIVE	Chronic Pain	27	59	0.453	0.496	0.38156	0.256	-0.67	-0.207	-0.061	0.5742	Male	-0.043
BIPOLAR/PSYCH-RELATIVE	DEMENTIA - LBD	27	26	0.453	0.147	0.06319	1.076	-0.045	0.516	0.146	0.1523	Male	0.306
BIPOLAR/PSYCH-RELATIVE	EMCI	27	170	0.453	0.454	0.55694	0.285	-0.533	-0.124	-0.036	0.7214	Male	-0.001
BIPOLAR/PSYCH-RELATIVE	LMCI	27	341	0.453	0.329	0.52735	0.517	-0.27	0.124	0.036	0.6977	Male	0.124
BIPOLAR/PSYCH-RELATIVE	MCI	27	197	0.453	0.406	0.9591	0.412	-0.397	0.008	0.002	1	Male	0.047
BIPOLAR/PSYCH-RELATIVE	MCI-Risk	27	0	0.453	NA	1	NaN	NaN	NaN	NaN	1	Male	NA
BIPOLAR/PSYCH-RELATIVE	MDD	27	1789	0.453	0.515	0.12139	0.077	-0.684	-0.303	-0.087	0.2465	Male	-0.062
BIPOLAR/PSYCH-RELATIVE	ND	27	74	0.453	0.212	0.12639	0.795	-0.103	0.346	0.103	0.2544	Male	0.241
BIPOLAR/PSYCH-RELATIVE	OCD	27	84	0.453	0.57	0.15438	0.115	-0.766	-0.325	-0.091	0.2954	Male	-0.117
BIPOLAR/PSYCH-RELATIVE	Other	27	39	0.453	0.561	0.18898	0.172	-0.835	-0.332	-0.099	0.346	Male	-0.108
BIPOLAR/PSYCH-RELATIVE	OTHER	27	43	0.453	0.304	0.48075	0.663	-0.319	0.172	0.05	0.6616	Male	0.149
BIPOLAR/PSYCH-RELATIVE	Other Psychiatric	27	142	0.453	0.401	0.75992	0.474	-0.355	0.06	0.017	0.9045	Male	0.052
BIPOLAR/PSYCH-RELATIVE	PD	27	136	0.453	0.598	0.0102	-0.154	-0.996	-0.575	-0.159	0.0354	Male	-0.145
BIPOLAR/PSYCH-RELATIVE	SAD	27	155	0.453	0.484	0.40616	0.239	-0.584	-0.173	-0.051	0.5921	Male	-0.031
BIPOLAR/PSYCH-RELATIVE	Schizoaffective Disorder	27	56	0.453	0.398	0.93251	0.486	-0.446	0.02	0.006	1	Male	0.055
BIPOLAR/PSYCH-RELATIVE	Schizoaffective Disorder - Relative	27	25	0.453	0.343	0.87771	0.602	-0.513	0.044	0.013	1	Male	0.11
BIPOLAR/PSYCH-RELATIVE	SCZ	27	718	0.453	0.444	0.61574	0.285	-0.485	-0.1	-0.03	0.7738	Male	0.009
BIPOLAR/PSYCH-RELATIVE	SCZ-Relative	27	66	0.453	0.513	0.39036	0.255	-0.655	-0.2	-0.058	0.5827	Male	-0.06
BIPOLAR/PSYCH-RELATIVE	SMC	27	44	0.453	0.558	0.09599	0.079	-0.906	-0.413	-0.109	0.2038	Male	-0.105
BIPOLAR/PSYCH-RELATIVE	SPECIFIC PHOBIA	27	55	0.453	0.494	0.35176	0.253	-0.684	-0.216	-0.063	0.5434	Male	-0.041
BIPOLAR/PSYCH-RELATIVE	Subacute Pain	27	30	0.453	0.629	0.17338	0.181	-0.891	-0.355	-0.107	0.3242	Male	-0.176
Chronic Pain	DEMENTIA - LBD	59	26	0.496	0.147	0.0046	1.173	0.213	0.693	0.207	0.0175	Male	0.349
Chronic Pain	EMCI	59	170	0.496	0.454	0.56754	0.385	-0.211	0.087	0.025	0.728	Male	0.043
Chronic Pain	LMCI	59	341	0.496	0.329	0.021	0.608	0.052	0.33	0.097	0.063	Male	0.167
Chronic Pain	MCI	59	197	0.496	0.406	0.14599	0.512	-0.073	0.22	0.063	0.284	Male	0.091
Chronic Pain	MCI-Risk	59	0	0.496	NA	1	NaN	NaN	NaN	NaN	1	Male	NA
Chronic Pain	MDD	59	1789	0.496	0.515	0.49335	0.171	-0.348	-0.089	-0.025	0.6691	Male	-0.019
Chronic Pain	ND	59	74	0.496	0.212	0.0018	0.892	0.189	0.54	0.164	0.0081	Male	0.284
Chronic Pain	OCD	59	84	0.496	0.57	0.55574	0.234	-0.438	-0.102	-0.03	0.7214	Male	-0.073
Chronic Pain	Other	59	39	0.496	0.561	0.55854	0.288	-0.532	-0.122	-0.037	0.7215	Male	-0.065
Chronic Pain	OTHER	59	43	0.496	0.304	0.06299	0.771	-0.032	0.369	0.111	0.1523	Male	0.193
Chronic Pain	Other Psychiatric	59	142	0.496	0.401	0.08379	0.576	-0.037	0.269	0.078	0.1873	Male	0.095
Chronic Pain	PD	59	136	0.496	0.598	0.0298	-0.033	-0.652	-0.343	-0.097	0.0845	Male	-0.102
Chronic Pain	SAD	59	155	0.496	0.484	0.82692	0.334	-0.269	0.033	0.01	0.9565	Male	0.013
Chronic Pain	Schizoaffective Disorder	59	56	0.496	0.398	0.21738	0.599	-0.143	0.228	0.067	0.3873	Male	0.098
Chronic Pain	Schizoaffective Disorder - Relative	59	25	0.496	0.343	0.30817	0.72	-0.232	0.244	0.074	0.497	Male	0.154
Chronic Pain	SCZ	59	718	0.496	0.444	0.42616	0.372	-0.16	0.106	0.032	0.6074	Male	0.052
Chronic Pain	SCZ-Relative	59	66	0.496	0.513	0.9525	0.367	-0.343	0.012	0.004	1	Male	-0.017
Chronic Pain	SMC	59	44	0.496	0.558	0.39556	0.228	-0.563	-0.167	-0.047	0.5833	Male	-0.061
Chronic Pain	SPECIFIC PHOBIA	59	55	0.496	0.494	0.9771	0.366	-0.377	-0.006	-0.002	1	Male	0.003
Chronic Pain	Subacute Pain	59	30	0.496	0.629	0.49355	0.299	-0.594	-0.147	-0.046	0.6691	Male	-0.132
DEMENTIA - LBD	EMCI	26	170	0.147	0.454	0.0038	-0.206	-1.046	-0.626	-0.182	0.0151	Male	-0.307
DEMENTIA - LBD	LMCI	26	341	0.147	0.329	0.06719	0.028	-0.774	-0.373	-0.11	0.1594	Male	-0.182
DEMENTIA - LBD	MCI	26	197	0.147	0.406	0.0176	-0.09	-0.917	-0.504	-0.144	0.0557	Male	-0.258
DEMENTIA - LBD	MCI-Risk	26	0	0.147	NA	1	NaN	NaN	NaN	NaN	1	Male	NA
DEMENTIA - LBD	MDD	26	1789	0.147	0.515	0.0002	-0.425	-1.201	-0.813	-0.232	0.0013	Male	-0.368
DEMENTIA - LBD	ND	26	74	0.147	0.212	0.55534	0.311	-0.594	-0.142	-0.043	0.7214	Male	-0.065
DEMENTIA - LBD	OCD	26	84	0.147	0.57	0.0004	-0.382	-1.299	-0.84	-0.237	0.0024	Male	-0.423
DEMENTIA - LBD	Other	26	39	0.147	0.561	0.0016	-0.285	-1.336	-0.811	-0.244	0.0077	Male	-0.414
DEMENTIA - LBD	OTHER	26	43	0.147	0.304	0.18798	0.172	-0.826	-0.327	-0.096	0.3455	Male	-0.157
DEMENTIA - LBD	Other Psychiatric	26	142	0.147	0.401	0.033	-0.027	-0.875	-0.451	-0.129	0.0913	Male	-0.254
DEMENTIA - LBD	PD	26	136	0.147	0.598	0.0002	-0.657	-1.536	-1.097	-0.304	0.0013	Male	-0.451
DEMENTIA - LBD	SAD	26	155	0.147	0.484	0.0026	-0.235	-1.083	-0.659	-0.197	0.0112	Male	-0.337
DEMENTIA - LBD	Schizoaffective Disorder	26	56	0.147	0.398	0.0392	-0.016	-0.973	-0.494	-0.14	0.1013	Male	-0.251
DEMENTIA - LBD	Schizoaffective Disorder - Relative	26	25	0.147	0.343	0.12039	0.122	-1.018	-0.448	-0.133	0.2455	Male	-0.196
DEMENTIA - LBD	SCZ	26	718	0.147	0.444	0.0022	-0.199	-0.986	-0.592	-0.175	0.0096	Male	-0.297
DEMENTIA - LBD	SCZ-Relative	26	66	0.147	0.513	0.0036	-0.227	-1.169	-0.698	-0.203	0.0146	Male	-0.366
DEMENTIA - LBD	SMC	26	44	0.147	0.558	0.0006	-0.435	-1.473	-0.954	-0.254	0.0032	Male	-0.411
DEMENTIA - LBD	SPECIFIC PHOBIA	26	55	0.147	0.494	0.0038	-0.221	-1.193	-0.707	-0.209	0.0151	Male	-0.346
DEMENTIA - LBD	Subacute Pain	26	30	0.147	0.629	0.0042	-0.267	-1.386	-0.826	-0.253	0.0164	Male	-0.482
EMCI	LMCI	170	341	0.454	0.329	0.0108	0.431	0.061	0.246	0.072	0.0369	Male	0.125
EMCI	MCI	170	197	0.454	0.406	0.22118	0.338	-0.074	0.132	0.038	0.3903	Male	0.048
EMCI	MCI-Risk	170	0	0.454	NA	1	NaN	NaN	NaN	NaN	1	Male	NA
EMCI	MDD	170	1789	0.454	0.515	0.027	-0.02	-0.335	-0.178	-0.051	0.078	Male	-0.061
EMCI	ND	170	74	0.454	0.212	0.0014	0.749	0.194	0.471	0.139	0.0069	Male	0.242
EMCI	OCD	170	84	0.454	0.57	0.14719	0.071	-0.455	-0.192	-0.055	0.284	Male	-0.116
EMCI	Other	170	39	0.454	0.561	0.23758	0.137	-0.564	-0.214	-0.063	0.4092	Male	-0.108
EMCI	OTHER	170	43	0.454	0.304	0.08579	0.632	-0.044	0.294	0.086	0.1891	Male	0.15
EMCI	Other Psychiatric	170	142	0.454	0.401	0.10879	0.407	-0.041	0.183	0.053	0.2252	Male	0.053
EMCI	PD	170	136	0.454	0.598	0.0004	-0.204	-0.662	-0.433	-0.123	0.0024	Male	-0.145
EMCI	SAD	170	155	0.454	0.484	0.64314	0.166	-0.271	-0.053	-0.016	0.7996	Male	-0.03
EMCI	Schizoaffective Disorder	170	56	0.454	0.398	0.35976	0.447	-0.16	0.144	0.041	0.5503	Male	0.056
EMCI	Schizoaffective Disorder - Relative	170	25	0.454	0.343	0.43116	0.59	-0.256	0.167	0.049	0.6112	Male	0.111
EMCI	SCZ	170	718	0.454	0.444	0.81532	0.188	-0.147	0.021	0.006	0.9502	Male	0.01
EMCI	SCZ-Relative	170	66	0.454	0.513	0.60974	0.211	-0.361	-0.075	-0.022	0.7705	Male	-0.059
EMCI	SMC	170	44	0.454	0.558	0.12959	0.077	-0.592	-0.257	-0.073	0.2579	Male	-0.104
EMCI	SPECIFIC PHOBIA	170	55	0.454	0.494	0.54515	0.213	-0.399	-0.093	-0.027	0.7141	Male	-0.04
EMCI	Subacute Pain	170	30	0.454	0.629	0.22798	0.15	-0.632	-0.241	-0.071	0.3985	Male	-0.175
LMCI	MCI	341	197	0.329	0.406	0.18358	0.059	-0.293	-0.117	-0.034	0.3388	Male	-0.077
LMCI	MCI-Risk	341	0	0.329	NA	1	NaN	NaN	NaN	NaN	1	Male	NA
LMCI	MDD	341	1789	0.329	0.515	0.0002	-0.311	-0.544	-0.428	-0.123	0.0013	Male	-0.186
LMCI	ND	341	74	0.329	0.212	0.07339	0.479	-0.026	0.226	0.067	0.1724	Male	0.117
LMCI	OCD	341	84	0.329	0.57	0.0016	-0.195	-0.677	-0.436	-0.127	0.0077	Male	-0.241
LMCI	Other	341	39	0.329	0.561	0.0082	-0.122	-0.79	-0.456	-0.135	0.0298	Male	-0.232
LMCI	OTHER	341	43	0.329	0.304	0.77572	0.365	-0.272	0.046	0.014	0.9202	Male	0.025
LMCI	Other Psychiatric	341	142	0.329	0.401	0.52175	0.13	-0.262	-0.066	-0.019	0.6968	Male	-0.072
LMCI	PD	341	136	0.329	0.598	0.0002	-0.47	-0.878	-0.674	-0.195	0.0013	Male	-0.269
LMCI	SAD	341	155	0.329	0.484	0.0018	-0.104	-0.487	-0.296	-0.088	0.0081	Male	-0.155
LMCI	Schizoaffective Disorder	341	56	0.329	0.398	0.47055	0.179	-0.388	-0.105	-0.031	0.6532	Male	-0.069
LMCI	Schizoaffective Disorder - Relative	341	25	0.329	0.343	0.71493	0.329	-0.486	-0.079	-0.023	0.8625	Male	-0.014
LMCI	SCZ	341	718	0.329	0.444	0.0008	-0.093	-0.352	-0.223	-0.066	0.0041	Male	-0.115
LMCI	SCZ-Relative	341	66	0.329	0.513	0.0202	-0.054	-0.585	-0.319	-0.094	0.0614	Male	-0.184
LMCI	SMC	341	44	0.329	0.558	0.0028	-0.183	-0.817	-0.5	-0.145	0.0118	Male	-0.229
LMCI	SPECIFIC PHOBIA	341	55	0.329	0.494	0.0238	-0.05	-0.623	-0.336	-0.099	0.07	Male	-0.164
LMCI	Subacute Pain	341	30	0.329	0.629	0.0114	-0.106	-0.859	-0.483	-0.143	0.0384	Male	-0.3
MCI	MCI-Risk	197	0	0.406	NA	1	NaN	NaN	NaN	NaN	1	Male	NA
MCI	MDD	197	1789	0.406	0.515	0.0002	-0.164	-0.459	-0.311	-0.089	0.0013	Male	-0.109
MCI	ND	197	74	0.406	0.212	0.0096	0.618	0.078	0.348	0.101	0.0336	Male	0.193
MCI	OCD	197	84	0.406	0.57	0.014	-0.07	-0.586	-0.328	-0.093	0.0452	Male	-0.164
MCI	Other	197	39	0.406	0.561	0.05299	-0.002	-0.696	-0.349	-0.101	0.1332	Male	-0.156
MCI	OTHER	197	43	0.406	0.304	0.32257	0.498	-0.166	0.166	0.048	0.5102	Male	0.102
MCI	Other Psychiatric	197	142	0.406	0.401	0.62794	0.268	-0.165	0.052	0.015	0.787	Male	0.004
MCI	PD	197	136	0.406	0.598	0.0002	-0.349	-0.796	-0.573	-0.161	0.0013	Male	-0.193
MCI	SAD	197	155	0.406	0.484	0.09059	0.028	-0.395	-0.184	-0.054	0.1978	Male	-0.078
MCI	Schizoaffective Disorder	197	56	0.406	0.398	0.94411	0.31	-0.287	0.012	0.003	1	Male	0.007
MCI	Schizoaffective Disorder - Relative	197	25	0.406	0.343	0.85611	0.456	-0.381	0.037	0.011	0.9829	Male	0.063
MCI	SCZ	197	718	0.406	0.444	0.17578	0.049	-0.266	-0.108	-0.032	0.3257	Male	-0.039
MCI	SCZ-Relative	197	66	0.406	0.513	0.14579	0.072	-0.489	-0.209	-0.06	0.284	Male	-0.108
MCI	SMC	197	44	0.406	0.558	0.0158	-0.067	-0.727	-0.397	-0.111	0.0503	Male	-0.152
MCI	SPECIFIC PHOBIA	197	55	0.406	0.494	0.13879	0.074	-0.528	-0.227	-0.065	0.2735	Male	-0.088
MCI	Subacute Pain	197	30	0.406	0.629	0.05559	0.011	-0.764	-0.376	-0.109	0.1382	Male	-0.223
MCI-Risk	MDD	0	1789	NA	0.515	1	NaN	NaN	NaN	NaN	1	Male	NA
MCI-Risk	ND	0	74	NA	0.212	1	NaN	NaN	NaN	NaN	1	Male	NA
MCI-Risk	OCD	0	84	NA	0.57	1	NaN	NaN	NaN	NaN	1	Male	NA
MCI-Risk	Other	0	39	NA	0.561	1	NaN	NaN	NaN	NaN	1	Male	NA
MCI-Risk	OTHER	0	43	NA	0.304	1	NaN	NaN	NaN	NaN	1	Male	NA
MCI-Risk	Other Psychiatric	0	142	NA	0.401	1	NaN	NaN	NaN	NaN	1	Male	NA
MCI-Risk	PD	0	136	NA	0.598	1	NaN	NaN	NaN	NaN	1	Male	NA
MCI-Risk	SAD	0	155	NA	0.484	1	NaN	NaN	NaN	NaN	1	Male	NA
MCI-Risk	Schizoaffective Disorder	0	56	NA	0.398	1	NaN	NaN	NaN	NaN	1	Male	NA
MCI-Risk	Schizoaffective Disorder - Relative	0	25	NA	0.343	1	NaN	NaN	NaN	NaN	1	Male	NA
MCI-Risk	SCZ	0	718	NA	0.444	1	NaN	NaN	NaN	NaN	1	Male	NA
MCI-Risk	SCZ-Relative	0	66	NA	0.513	1	NaN	NaN	NaN	NaN	1	Male	NA
MCI-Risk	SMC	0	44	NA	0.558	1	NaN	NaN	NaN	NaN	1	Male	NA
MCI-Risk	SPECIFIC PHOBIA	0	55	NA	0.494	1	NaN	NaN	NaN	NaN	1	Male	NA
MCI-Risk	Subacute Pain	0	30	NA	0.629	1	NaN	NaN	NaN	NaN	1	Male	NA
MDD	ND	1789	74	0.515	0.212	0.0002	0.896	0.429	0.662	0.19	0.0013	Male	0.303
MDD	OCD	1789	84	0.515	0.57	0.91371	0.205	-0.233	-0.014	-0.004	1	Male	-0.055
MDD	Other	1789	39	0.515	0.561	0.78852	0.276	-0.359	-0.042	-0.012	0.9306	Male	-0.046
MDD	OTHER	1789	43	0.515	0.304	0.0018	0.78	0.174	0.477	0.137	0.0081	Male	0.211
MDD	Other Psychiatric	1789	142	0.515	0.401	0.0004	0.534	0.191	0.363	0.104	0.0024	Male	0.114
MDD	PD	1789	136	0.515	0.598	0.0044	-0.078	-0.427	-0.253	-0.072	0.0169	Male	-0.083
MDD	SAD	1789	155	0.515	0.484	0.13599	0.287	-0.041	0.123	0.035	0.2691	Male	0.031
MDD	Schizoaffective Disorder	1789	56	0.515	0.398	0.019	0.589	0.056	0.323	0.092	0.0585	Male	0.117
MDD	Schizoaffective Disorder - Relative	1789	25	0.515	0.343	0.07619	0.743	-0.047	0.348	0.1	0.178	Male	0.172
MDD	SCZ	1789	718	0.515	0.444	0.0002	0.284	0.111	0.197	0.057	0.0013	Male	0.071
MDD	SCZ-Relative	1789	66	0.515	0.513	0.42616	0.347	-0.144	0.101	0.029	0.6074	Male	0.002
MDD	SMC	1789	44	0.515	0.558	0.61494	0.222	-0.376	-0.077	-0.022	0.7738	Male	-0.043
MDD	SPECIFIC PHOBIA	1789	55	0.515	0.494	0.54275	0.351	-0.186	0.083	0.024	0.7129	Male	0.021
MDD	Subacute Pain	1789	30	0.515	0.629	0.70273	0.291	-0.431	-0.07	-0.02	0.851	Male	-0.114
ND	OCD	74	84	0.212	0.57	0.0006	-0.341	-0.988	-0.665	-0.194	0.0032	Male	-0.358
ND	Other	74	39	0.212	0.561	0.0022	-0.256	-1.059	-0.658	-0.202	0.0096	Male	-0.349
ND	OTHER	74	43	0.212	0.304	0.37896	0.204	-0.557	-0.176	-0.053	0.5721	Male	-0.092
ND	Other Psychiatric	74	142	0.212	0.401	0.036	-0.011	-0.579	-0.295	-0.086	0.0978	Male	-0.189
ND	PD	74	136	0.212	0.598	0.0002	-0.616	-1.213	-0.915	-0.262	0.0013	Male	-0.386
ND	SAD	74	155	0.212	0.484	0.0002	-0.229	-0.794	-0.511	-0.155	0.0013	Male	-0.272
ND	Schizoaffective Disorder	74	56	0.212	0.398	0.06459	0.022	-0.683	-0.331	-0.098	0.154	Male	-0.186
ND	Schizoaffective Disorder - Relative	74	25	0.212	0.343	0.21098	0.165	-0.757	-0.296	-0.09	0.3773	Male	-0.131
ND	SCZ	74	718	0.212	0.444	0.0004	-0.206	-0.688	-0.447	-0.133	0.0024	Male	-0.232
ND	SCZ-Relative	74	66	0.212	0.513	0.0014	-0.197	-0.878	-0.537	-0.161	0.0069	Male	-0.301
ND	SMC	74	44	0.212	0.558	0.0008	-0.349	-1.127	-0.738	-0.212	0.0041	Male	-0.346
ND	SPECIFIC PHOBIA	74	55	0.212	0.494	0.0036	-0.191	-0.908	-0.549	-0.166	0.0146	Male	-0.281
ND	Subacute Pain	74	30	0.212	0.629	0.003	-0.239	-1.118	-0.678	-0.21	0.0126	Male	-0.417
OCD	Other	84	39	0.57	0.561	0.89291	0.357	-0.411	-0.027	-0.008	1	Male	0.008
OCD	OTHER	84	43	0.57	0.304	0.0114	0.869	0.116	0.493	0.141	0.0384	Male	0.266
OCD	Other Psychiatric	84	142	0.57	0.401	0.0064	0.654	0.107	0.381	0.108	0.0238	Male	0.169
OCD	PD	84	136	0.57	0.598	0.08099	0.029	-0.519	-0.245	-0.068	0.1833	Male	-0.029
OCD	SAD	84	155	0.57	0.484	0.32717	0.401	-0.133	0.134	0.039	0.5139	Male	0.086
OCD	Schizoaffective Disorder	84	56	0.57	0.398	0.0498	0.687	0	0.344	0.096	0.1258	Male	0.172
OCD	Schizoaffective Disorder - Relative	84	25	0.57	0.343	0.10899	0.818	-0.091	0.363	0.104	0.2252	Male	0.227
OCD	SCZ	84	718	0.57	0.444	0.08119	0.434	-0.019	0.207	0.061	0.1833	Male	0.126
OCD	SCZ-Relative	84	66	0.57	0.513	0.47975	0.441	-0.209	0.116	0.033	0.6616	Male	0.057
OCD	SMC	84	44	0.57	0.558	0.73293	0.302	-0.434	-0.066	-0.018	0.8806	Male	0.012
OCD	SPECIFIC PHOBIA	84	55	0.57	0.494	0.56834	0.44	-0.246	0.097	0.028	0.728	Male	0.076
OCD	Subacute Pain	84	30	0.57	0.629	0.80232	0.367	-0.476	-0.055	-0.016	0.9421	Male	-0.059
Other	OTHER	39	43	0.561	0.304	0.0306	0.936	0.043	0.49	0.148	0.0857	Male	0.257
Other	Other Psychiatric	39	142	0.561	0.401	0.0248	0.757	0.039	0.398	0.116	0.0725	Male	0.16
Other	PD	39	136	0.561	0.598	0.24218	0.147	-0.571	-0.212	-0.06	0.4139	Male	-0.037
Other	SAD	39	155	0.561	0.484	0.39996	0.51	-0.198	0.156	0.047	0.586	Male	0.078
Other	Schizoaffective Disorder	39	56	0.561	0.398	0.09379	0.772	-0.062	0.355	0.104	0.2009	Male	0.163
Other	Schizoaffective Disorder - Relative	39	25	0.561	0.343	0.16558	0.878	-0.154	0.362	0.112	0.313	Male	0.219
Other	SCZ	39	718	0.561	0.444	0.16478	0.555	-0.091	0.232	0.069	0.3128	Male	0.117
Other	SCZ-Relative	39	66	0.561	0.513	0.49735	0.538	-0.264	0.137	0.041	0.6703	Male	0.048
Other	SMC	39	44	0.561	0.558	0.85531	0.402	-0.473	-0.036	-0.01	0.9829	Male	0.003
Other	SPECIFIC PHOBIA	39	55	0.561	0.494	0.56074	0.534	-0.299	0.118	0.036	0.7223	Male	0.068
Other	Subacute Pain	39	30	0.561	0.629	0.90871	0.459	-0.511	-0.026	-0.008	1	Male	-0.068
OTHER	Other Psychiatric	43	142	0.304	0.401	0.50855	0.229	-0.458	-0.114	-0.033	0.6835	Male	-0.097
OTHER	PD	43	136	0.304	0.598	0.0002	-0.389	-1.096	-0.743	-0.209	0.0013	Male	-0.294
OTHER	SAD	43	155	0.304	0.484	0.047	0.004	-0.679	-0.337	-0.101	0.1201	Male	-0.18
OTHER	Schizoaffective Disorder	43	56	0.304	0.398	0.44556	0.249	-0.557	-0.154	-0.044	0.6278	Male	-0.094
OTHER	Schizoaffective Disorder - Relative	43	25	0.304	0.343	0.63114	0.379	-0.626	-0.123	-0.037	0.7889	Male	-0.039
OTHER	SCZ	43	718	0.304	0.444	0.09199	0.04	-0.577	-0.268	-0.08	0.1999	Male	-0.14
OTHER	SCZ-Relative	43	66	0.304	0.513	0.06039	0.026	-0.757	-0.365	-0.108	0.1478	Male	-0.209
OTHER	SMC	43	44	0.304	0.558	0.0094	-0.139	-1.01	-0.574	-0.159	0.0331	Male	-0.254
OTHER	SPECIFIC PHOBIA	43	55	0.304	0.494	0.05999	0.029	-0.786	-0.379	-0.113	0.1476	Male	-0.19
OTHER	Subacute Pain	43	30	0.304	0.629	0.0356	-0.029	-0.992	-0.511	-0.157	0.0974	Male	-0.325
Other Psychiatric	PD	142	136	0.401	0.598	0.0002	-0.384	-0.868	-0.626	-0.176	0.0013	Male	-0.197
Other Psychiatric	SAD	142	155	0.401	0.484	0.0478	-0.004	-0.462	-0.233	-0.068	0.1214	Male	-0.083
Other Psychiatric	Schizoaffective Disorder	142	56	0.401	0.398	0.80972	0.271	-0.351	-0.04	-0.011	0.9481	Male	0.003
Other Psychiatric	Schizoaffective Disorder - Relative	142	25	0.401	0.343	0.92791	0.414	-0.442	-0.014	-0.004	1	Male	0.058
Other Psychiatric	SCZ	142	718	0.401	0.444	0.07719	0.022	-0.339	-0.158	-0.047	0.1786	Male	-0.043
Other Psychiatric	SCZ-Relative	142	66	0.401	0.513	0.07679	0.035	-0.554	-0.259	-0.075	0.1785	Male	-0.112
Other Psychiatric	SMC	142	44	0.401	0.558	0.0078	-0.108	-0.795	-0.452	-0.126	0.0286	Male	-0.157
Other Psychiatric	SPECIFIC PHOBIA	142	55	0.401	0.494	0.08559	0.038	-0.591	-0.277	-0.08	0.1891	Male	-0.092
Other Psychiatric	Subacute Pain	142	30	0.401	0.629	0.0366	-0.025	-0.824	-0.425	-0.124	0.0978	Male	-0.228
PD	SAD	136	155	0.598	0.484	0.0018	0.604	0.138	0.371	0.107	0.0081	Male	0.115
PD	Schizoaffective Disorder	136	56	0.598	0.398	0.0006	0.911	0.273	0.592	0.164	0.0032	Male	0.2
PD	Schizoaffective Disorder - Relative	136	25	0.598	0.343	0.007	1.047	0.177	0.612	0.172	0.0258	Male	0.256
PD	SCZ	136	718	0.598	0.444	0.0002	0.625	0.255	0.44	0.129	0.0013	Male	0.154
PD	SCZ-Relative	136	66	0.598	0.513	0.018	0.657	0.061	0.359	0.101	0.0565	Male	0.085
PD	SMC	136	44	0.598	0.558	0.28777	0.528	-0.158	0.185	0.05	0.4728	Male	0.04
PD	SPECIFIC PHOBIA	136	55	0.598	0.494	0.0364	0.656	0.022	0.339	0.096	0.0978	Male	0.105
PD	Subacute Pain	136	30	0.598	0.629	0.36196	0.582	-0.216	0.183	0.052	0.5518	Male	-0.03
SAD	Schizoaffective Disorder	155	56	0.484	0.398	0.20538	0.5	-0.116	0.192	0.057	0.3687	Male	0.086
SAD	Schizoaffective Disorder - Relative	155	25	0.484	0.343	0.32037	0.639	-0.213	0.213	0.064	0.5084	Male	0.141
SAD	SCZ	155	718	0.484	0.444	0.41416	0.247	-0.101	0.073	0.022	0.5999	Male	0.04
SAD	SCZ-Relative	155	66	0.484	0.513	0.88851	0.269	-0.311	-0.021	-0.006	1	Male	-0.029
SAD	SMC	155	44	0.484	0.558	0.25377	0.141	-0.534	-0.197	-0.057	0.4276	Male	-0.074
SAD	SPECIFIC PHOBIA	155	55	0.484	0.494	0.81152	0.271	-0.348	-0.039	-0.012	0.9481	Male	-0.01
SAD	Subacute Pain	155	30	0.484	0.629	0.35696	0.212	-0.576	-0.182	-0.055	0.549	Male	-0.145
Schizoaffective Disorder	Schizoaffective Disorder - Relative	56	25	0.398	0.343	0.91271	0.504	-0.453	0.026	0.007	1	Male	0.055
Schizoaffective Disorder	SCZ	56	718	0.398	0.444	0.39596	0.153	-0.392	-0.119	-0.035	0.5833	Male	-0.046
Schizoaffective Disorder	SCZ-Relative	56	66	0.398	0.513	0.22938	0.141	-0.581	-0.22	-0.063	0.3995	Male	-0.115
Schizoaffective Disorder	SMC	56	44	0.398	0.558	0.0372	-0.019	-0.828	-0.423	-0.114	0.0983	Male	-0.16
Schizoaffective Disorder	SPECIFIC PHOBIA	56	55	0.398	0.494	0.22158	0.141	-0.614	-0.236	-0.069	0.3903	Male	-0.095
Schizoaffective Disorder	Subacute Pain	56	30	0.398	0.629	0.09419	0.074	-0.834	-0.38	-0.112	0.2009	Male	-0.231
Schizoaffective Disorder - Relative	SCZ	25	718	0.343	0.444	0.48675	0.256	-0.543	-0.144	-0.043	0.6643	Male	-0.101
Schizoaffective Disorder - Relative	SCZ-Relative	25	66	0.343	0.513	0.30957	0.23	-0.706	-0.238	-0.071	0.497	Male	-0.17
Schizoaffective Disorder - Relative	SMC	25	44	0.343	0.558	0.08299	0.06	-0.951	-0.445	-0.122	0.1864	Male	-0.215
Schizoaffective Disorder - Relative	SPECIFIC PHOBIA	25	55	0.343	0.494	0.29857	0.229	-0.734	-0.253	-0.076	0.4871	Male	-0.151
Schizoaffective Disorder - Relative	Subacute Pain	25	30	0.343	0.629	0.15918	0.166	-0.93	-0.382	-0.12	0.3034	Male	-0.286
SCZ	SCZ-Relative	718	66	0.444	0.513	0.46175	0.158	-0.347	-0.095	-0.028	0.6448	Male	-0.069
SCZ	SMC	718	44	0.444	0.558	0.08879	0.037	-0.574	-0.269	-0.079	0.1948	Male	-0.114
SCZ	SPECIFIC PHOBIA	718	55	0.444	0.494	0.42456	0.162	-0.387	-0.112	-0.033	0.6074	Male	-0.049
SCZ	Subacute Pain	718	30	0.444	0.629	0.17358	0.107	-0.625	-0.259	-0.077	0.3242	Male	-0.185
SCZ-Relative	SMC	66	44	0.513	0.558	0.34037	0.203	-0.57	-0.184	-0.051	0.5293	Male	-0.045
SCZ-Relative	SPECIFIC PHOBIA	66	55	0.513	0.494	0.91091	0.343	-0.38	-0.018	-0.005	1	Male	0.02
SCZ-Relative	Subacute Pain	66	30	0.513	0.629	0.46655	0.275	-0.601	-0.163	-0.049	0.6495	Male	-0.116
SMC	SPECIFIC PHOBIA	44	55	0.558	0.494	0.41636	0.566	-0.239	0.163	0.046	0.6013	Male	0.064
SMC	Subacute Pain	44	30	0.558	0.629	0.9693	0.479	-0.465	0.007	0.002	1	Male	-0.071
SPECIFIC PHOBIA	Subacute Pain	55	30	0.494	0.629	0.52815	0.309	-0.595	-0.143	-0.044	0.6977	Male	-0.135
