# Supplementary material for: Brain charts for the human lifespan
Source: Nature. 2022 Apr 6;604(7906):525–33. doi: 10.1038/s41586-022-04554-y (PMC9021021; doi:10.1038/s41586-022-04554-y)
Supplement: Supplementary file 5 — Case–control centile comparisons. SI3.1–3.7, statistics and sample size for case–control comparisons presented in Fig. 4a (that is, for clinical groups with N > 500) and SI10. Each table reports the sample sizes, test-statistics, effect sizes and corrected and uncorrected P-values per case–control pair and per sex. Corrected P-values represent P-values adjusted using Benjamini–Hochberg FDR correction for multiple comparisons across all case–control pairs of a specific sex within a specific feature. SI3.8–3.14, same statistics as 3.1–3.7 for all clinical groups with N > 250. SI3.15–3.21, same statistics as 3.1–3.7 for all clinical groups with N > 100. SI3.22–3.28, same statistics as 3.1–3.7 for all clinical groups with N > 50. [file 41586_2022_4554_MOESM5_ESM.zip › Table3_CaseControl/Table_3_22_t50_Grey_matter_volume_PermDx.csv]

Group 1	Group 2	Sample size G1	Sample size G2	Median centile G1	Median centile G2	P uncorrected	Cohens D lower CI	Cohens D upper CI	Cohens D	Mean group difference	P corrected (BH-FDR)	Sex	Median group difference
CN	ABNORMAL VENTRICAL	38839	73	0.497	0.486	0.51835	0.307	-0.152	0.077	0.022	0.6568	Female	0.011
CN	AD	38839	529	0.497	0.152	0.0002	0.964	0.792	0.878	0.251	0.0008	Female	0.345
CN	ADHD	38839	329	0.497	0.518	0.34997	0.16	-0.057	0.052	0.015	0.4815	Female	-0.021
CN	Anorexia/Bulima	38839	105	0.497	0.481	0.64814	0.236	-0.147	0.044	0.013	0.7828	Female	0.016
CN	Anxiety/Phobia	38839	1039	0.497	0.484	0.31697	0.092	-0.031	0.031	0.009	0.4426	Female	0.013
CN	ASD	38839	381	0.497	0.513	0.24838	0.044	-0.158	-0.057	-0.016	0.3632	Female	-0.016
CN	Attention & Learning difficulty	38839	99	0.497	0.197	0.0002	0.92	0.525	0.722	0.206	0.0008	Female	0.3
CN	BD	38839	111	0.497	0.432	0.12739	0.327	-0.045	0.141	0.04	0.2101	Female	0.065
CN	BIPOLAR/PSYCH-RELATIVE	38839	47	0.497	0.594	0.18038	0.091	-0.481	-0.195	-0.056	0.2843	Female	-0.097
CN	Chronic Pain	38839	63	0.497	0.363	0.001	0.669	0.174	0.422	0.121	0.003	Female	0.134
CN	DEMENTIA - LBD	38839	21	0.497	0.06	0.0002	1.692	0.836	1.264	0.361	0.0008	Female	0.437
CN	EMCI	38839	139	0.497	0.621	0.0016	-0.117	-0.45	-0.284	-0.081	0.0044	Female	-0.124
CN	LMCI	38839	216	0.497	0.313	0.0002	0.593	0.326	0.46	0.131	0.0008	Female	0.184
CN	MCI	38839	253	0.497	0.302	0.0002	0.549	0.302	0.426	0.122	0.0008	Female	0.195
CN	MCI-Risk	38839	0	0.497	NA	1	NaN	NaN	NaN	NaN	1	Female	NA
CN	MDD	38839	3461	0.497	0.481	0.045	0.07	0.001	0.035	0.01	0.084	Female	0.016
CN	ND	38839	100	0.497	0.284	0.0002	0.711	0.319	0.515	0.147	0.0008	Female	0.213
CN	OCD	38839	74	0.497	0.477	0.78232	0.26	-0.197	0.032	0.009	0.8982	Female	0.02
CN	Other	38839	117	0.497	0.435	0.37736	0.262	-0.101	0.081	0.023	0.5146	Female	0.062
CN	OTHER	38839	56	0.497	0.413	0.0336	0.545	0.021	0.283	0.081	0.0651	Female	0.084
CN	Other Psychiatric	38839	111	0.497	0.423	0.041	0.376	0.003	0.189	0.054	0.0778	Female	0.074
CN	PD	38839	67	0.497	0.646	0.0016	-0.154	-0.634	-0.394	-0.113	0.0044	Female	-0.149
CN	SAD	38839	150	0.497	0.444	0.07139	0.309	-0.011	0.149	0.043	0.1272	Female	0.053
CN	Schizoaffective Disorder	38839	53	0.497	0.267	0.0002	0.822	0.283	0.553	0.158	0.0008	Female	0.23
CN	Schizoaffective Disorder - Relative	38839	48	0.497	0.497	0.53955	0.372	-0.194	0.089	0.025	0.6799	Female	0
CN	SCZ	38839	315	0.497	0.228	0.0002	0.687	0.465	0.576	0.165	0.0008	Female	0.269
CN	SCZ-Relative	38839	138	0.497	0.365	0.0008	0.462	0.128	0.295	0.084	0.0025	Female	0.132
CN	SMC	38839	59	0.497	0.713	0.0002	-0.333	-0.844	-0.589	-0.168	0.0008	Female	-0.216
CN	SPECIFIC PHOBIA	38839	159	0.497	0.462	0.39156	0.224	-0.087	0.068	0.02	0.5293	Female	0.035
CN	Subacute Pain	38839	28	0.497	0.4	0.10979	0.675	-0.066	0.305	0.087	0.1877	Female	0.096
ABNORMAL VENTRICAL	AD	73	529	0.486	0.152	0.0002	1.131	0.63	0.881	0.229	0.0008	Female	0.334
ABNORMAL VENTRICAL	ADHD	73	329	0.486	0.518	0.84852	0.229	-0.279	-0.025	-0.007	0.9577	Female	-0.031
ABNORMAL VENTRICAL	Anorexia/Bulima	73	105	0.486	0.481	0.85431	0.269	-0.333	-0.032	-0.009	0.9619	Female	0.005
ABNORMAL VENTRICAL	Anxiety/Phobia	73	1039	0.486	0.484	0.71693	0.191	-0.284	-0.046	-0.013	0.8414	Female	0.002
ABNORMAL VENTRICAL	ASD	73	381	0.486	0.513	0.33077	0.129	-0.373	-0.122	-0.038	0.4578	Female	-0.027
ABNORMAL VENTRICAL	Attention & Learning difficulty	73	99	0.486	0.197	0.0002	0.981	0.356	0.668	0.184	0.0008	Female	0.289
ABNORMAL VENTRICAL	BD	73	111	0.486	0.432	0.67853	0.361	-0.234	0.063	0.018	0.8132	Female	0.054
ABNORMAL VENTRICAL	BIPOLAR/PSYCH-RELATIVE	73	47	0.486	0.594	0.15398	0.102	-0.642	-0.27	-0.078	0.2486	Female	-0.108
ABNORMAL VENTRICAL	Chronic Pain	73	63	0.486	0.363	0.0488	0.678	-0.007	0.335	0.098	0.0897	Female	0.123
ABNORMAL VENTRICAL	DEMENTIA - LBD	73	21	0.486	0.06	0.0002	1.796	0.745	1.27	0.339	0.0008	Female	0.427
ABNORMAL VENTRICAL	EMCI	73	139	0.486	0.621	0.0128	-0.077	-0.651	-0.364	-0.103	0.0279	Female	-0.135
ABNORMAL VENTRICAL	LMCI	73	216	0.486	0.313	0.0042	0.652	0.116	0.384	0.109	0.0101	Female	0.173
ABNORMAL VENTRICAL	MCI	73	253	0.486	0.302	0.015	0.597	0.072	0.335	0.1	0.0323	Female	0.184
ABNORMAL VENTRICAL	MCI-Risk	73	0	0.486	NA	1	NaN	NaN	NaN	NaN	1	Female	NA
ABNORMAL VENTRICAL	MDD	73	3461	0.486	0.481	0.72413	0.19	-0.273	-0.041	-0.012	0.846	Female	0.006
ABNORMAL VENTRICAL	ND	73	100	0.486	0.284	0.0058	0.738	0.123	0.431	0.125	0.0135	Female	0.202
ABNORMAL VENTRICAL	OCD	73	74	0.486	0.477	0.77532	0.281	-0.371	-0.045	-0.013	0.8931	Female	0.009
ABNORMAL VENTRICAL	Other	73	117	0.486	0.435	0.9613	0.298	-0.29	0.004	0.001	1	Female	0.051
ABNORMAL VENTRICAL	OTHER	73	56	0.486	0.413	0.28457	0.546	-0.159	0.193	0.059	0.4047	Female	0.073
ABNORMAL VENTRICAL	Other Psychiatric	73	111	0.486	0.423	0.43596	0.413	-0.182	0.115	0.032	0.5678	Female	0.063
ABNORMAL VENTRICAL	PD	73	67	0.486	0.646	0.0046	-0.144	-0.823	-0.483	-0.135	0.0108	Female	-0.16
ABNORMAL VENTRICAL	SAD	73	150	0.486	0.444	0.59714	0.357	-0.206	0.076	0.021	0.7326	Female	0.042
ABNORMAL VENTRICAL	Schizoaffective Disorder	73	53	0.486	0.267	0.0112	0.839	0.115	0.477	0.136	0.0248	Female	0.219
ABNORMAL VENTRICAL	Schizoaffective Disorder - Relative	73	48	0.486	0.497	0.9567	0.379	-0.357	0.011	0.003	1	Female	-0.011
ABNORMAL VENTRICAL	SCZ	73	315	0.486	0.228	0.0006	0.741	0.225	0.483	0.143	0.002	Female	0.258
ABNORMAL VENTRICAL	SCZ-Relative	73	138	0.486	0.365	0.13819	0.504	-0.069	0.217	0.062	0.2261	Female	0.121
ABNORMAL VENTRICAL	SMC	73	59	0.486	0.713	0.0002	-0.353	-1.067	-0.71	-0.19	0.0008	Female	-0.227
ABNORMAL VENTRICAL	SPECIFIC PHOBIA	73	159	0.486	0.462	0.9585	0.27	-0.287	-0.008	-0.003	1	Female	0.024
ABNORMAL VENTRICAL	Subacute Pain	73	28	0.486	0.4	0.32697	0.667	-0.217	0.225	0.065	0.4552	Female	0.086
AD	ADHD	529	329	0.152	0.518	0.0002	-0.734	-1.022	-0.878	-0.236	0.0008	Female	-0.365
AD	Anorexia/Bulima	529	105	0.152	0.481	0.0002	-0.688	-1.119	-0.903	-0.238	0.0008	Female	-0.329
AD	Anxiety/Phobia	529	1039	0.152	0.484	0.0002	-0.765	-0.983	-0.874	-0.242	0.0008	Female	-0.332
AD	ASD	529	381	0.152	0.513	0.0002	-0.799	-1.077	-0.938	-0.267	0.0008	Female	-0.361
AD	Attention & Learning difficulty	529	99	0.152	0.197	0.11959	0.043	-0.387	-0.172	-0.044	0.1993	Female	-0.045
AD	BD	529	111	0.152	0.432	0.0002	-0.593	-1.013	-0.803	-0.211	0.0008	Female	-0.28
AD	BIPOLAR/PSYCH-RELATIVE	529	47	0.152	0.594	0.0002	-0.877	-1.491	-1.184	-0.307	0.0008	Female	-0.442
AD	Chronic Pain	529	63	0.152	0.363	0.0008	-0.235	-0.762	-0.499	-0.13	0.0025	Female	-0.211
AD	DEMENTIA - LBD	529	21	0.152	0.06	0.0344	0.874	-0.002	0.436	0.111	0.0664	Female	0.093
AD	EMCI	529	139	0.152	0.621	0.0002	-1.07	-1.468	-1.269	-0.332	0.0008	Female	-0.469
AD	LMCI	529	216	0.152	0.313	0.0002	-0.291	-0.612	-0.452	-0.119	0.0008	Female	-0.161
AD	MCI	529	253	0.152	0.302	0.0002	-0.324	-0.628	-0.476	-0.129	0.0008	Female	-0.15
AD	MCI-Risk	529	0	0.152	NA	1	NaN	NaN	NaN	NaN	1	Female	NA
AD	MDD	529	3461	0.152	0.481	0.0002	-0.757	-0.944	-0.85	-0.241	0.0008	Female	-0.328
AD	ND	529	100	0.152	0.284	0.001	-0.18	-0.61	-0.395	-0.104	0.003	Female	-0.132
AD	OCD	529	74	0.152	0.477	0.0002	-0.676	-1.175	-0.925	-0.242	0.0008	Female	-0.325
AD	Other	529	117	0.152	0.435	0.0002	-0.676	-1.088	-0.882	-0.228	0.0008	Female	-0.283
AD	OTHER	529	56	0.152	0.413	0.0002	-0.367	-0.924	-0.646	-0.17	0.0008	Female	-0.261
AD	Other Psychiatric	529	111	0.152	0.423	0.0002	-0.551	-0.97	-0.76	-0.197	0.0008	Female	-0.271
AD	PD	529	67	0.152	0.646	0.0002	-1.144	-1.678	-1.411	-0.364	0.0008	Female	-0.494
AD	SAD	529	150	0.152	0.444	0.0002	-0.621	-0.995	-0.808	-0.208	0.0008	Female	-0.292
AD	Schizoaffective Disorder	529	53	0.152	0.267	0.0152	-0.075	-0.643	-0.359	-0.093	0.0326	Female	-0.115
AD	Schizoaffective Disorder - Relative	529	48	0.152	0.497	0.0002	-0.561	-1.161	-0.861	-0.225	0.0008	Female	-0.345
AD	SCZ	529	315	0.152	0.228	0.0002	-0.176	-0.457	-0.316	-0.086	0.0008	Female	-0.076
AD	SCZ-Relative	529	138	0.152	0.365	0.0002	-0.443	-0.824	-0.634	-0.166	0.0008	Female	-0.213
AD	SMC	529	59	0.152	0.713	0.0002	-1.359	-1.93	-1.645	-0.419	0.0008	Female	-0.561
AD	SPECIFIC PHOBIA	529	159	0.152	0.462	0.0002	-0.678	-1.045	-0.861	-0.231	0.0008	Female	-0.31
AD	Subacute Pain	529	28	0.152	0.4	0.0032	-0.252	-1.017	-0.635	-0.164	0.0081	Female	-0.248
ADHD	Anorexia/Bulima	329	105	0.518	0.481	0.94371	0.213	-0.228	-0.007	-0.002	1	Female	0.036
ADHD	Anxiety/Phobia	329	1039	0.518	0.484	0.71413	0.103	-0.145	-0.021	-0.006	0.8414	Female	0.034
ADHD	ASD	329	381	0.518	0.513	0.16598	0.046	-0.25	-0.102	-0.031	0.2643	Female	0.005
ADHD	Attention & Learning difficulty	329	99	0.518	0.197	0.0002	0.905	0.445	0.675	0.192	0.0008	Female	0.32
ADHD	BD	329	111	0.518	0.432	0.41716	0.304	-0.128	0.088	0.025	0.5495	Female	0.086
ADHD	BIPOLAR/PSYCH-RELATIVE	329	47	0.518	0.594	0.11599	0.063	-0.552	-0.244	-0.071	0.1954	Female	-0.076
ADHD	Chronic Pain	329	63	0.518	0.363	0.0086	0.635	0.092	0.364	0.106	0.0193	Female	0.155
ADHD	DEMENTIA - LBD	329	21	0.518	0.06	0.0002	1.675	0.771	1.223	0.347	0.0008	Female	0.458
ADHD	EMCI	329	139	0.518	0.621	0.002	-0.135	-0.535	-0.335	-0.096	0.0053	Female	-0.103
ADHD	LMCI	329	216	0.518	0.313	0.0002	0.58	0.233	0.406	0.117	0.0008	Female	0.205
ADHD	MCI	329	253	0.518	0.302	0.0002	0.529	0.198	0.364	0.107	0.0008	Female	0.215
ADHD	MCI-Risk	329	0	0.518	NA	1	NaN	NaN	NaN	NaN	1	Female	NA
ADHD	MDD	329	3461	0.518	0.481	0.75572	0.097	-0.129	-0.016	-0.005	0.8782	Female	0.037
ADHD	ND	329	100	0.518	0.284	0.0004	0.684	0.231	0.457	0.132	0.0014	Female	0.234
ADHD	OCD	329	74	0.518	0.477	0.87891	0.233	-0.273	-0.02	-0.006	0.9824	Female	0.04
ADHD	Other	329	117	0.518	0.435	0.76892	0.241	-0.182	0.029	0.008	0.8894	Female	0.083
ADHD	OTHER	329	56	0.518	0.413	0.12159	0.509	-0.06	0.225	0.066	0.2019	Female	0.105
ADHD	Other Psychiatric	329	111	0.518	0.423	0.20858	0.354	-0.078	0.138	0.039	0.317	Female	0.094
ADHD	PD	329	67	0.518	0.646	0.0014	-0.181	-0.712	-0.447	-0.127	0.0039	Female	-0.128
ADHD	SAD	329	150	0.518	0.444	0.31137	0.293	-0.095	0.099	0.028	0.4361	Female	0.074
ADHD	Schizoaffective Disorder	329	53	0.518	0.267	0.0012	0.791	0.204	0.498	0.143	0.0035	Female	0.251
ADHD	Schizoaffective Disorder - Relative	329	48	0.518	0.497	0.80232	0.34	-0.268	0.036	0.011	0.9144	Female	0.02
ADHD	SCZ	329	315	0.518	0.228	0.0002	0.669	0.355	0.512	0.15	0.0008	Female	0.29
ADHD	SCZ-Relative	329	138	0.518	0.365	0.0176	0.442	0.042	0.242	0.07	0.037	Female	0.153
ADHD	SMC	329	59	0.518	0.713	0.0002	-0.367	-0.93	-0.649	-0.183	0.0008	Female	-0.196
ADHD	SPECIFIC PHOBIA	329	159	0.518	0.462	0.88311	0.206	-0.174	0.016	0.005	0.9848	Female	0.055
ADHD	Subacute Pain	329	28	0.518	0.4	0.19898	0.638	-0.138	0.25	0.072	0.3054	Female	0.117
Anorexia/Bulima	Anxiety/Phobia	105	1039	0.481	0.484	0.89391	0.187	-0.214	-0.014	-0.004	0.9912	Female	-0.003
Anorexia/Bulima	ASD	105	381	0.481	0.513	0.40496	0.125	-0.309	-0.092	-0.029	0.538	Female	-0.031
Anorexia/Bulima	Attention & Learning difficulty	105	99	0.481	0.197	0.0002	0.965	0.397	0.681	0.194	0.0008	Female	0.284
Anorexia/Bulima	BD	105	111	0.481	0.432	0.48075	0.362	-0.175	0.094	0.028	0.6118	Female	0.049
Anorexia/Bulima	BIPOLAR/PSYCH-RELATIVE	105	47	0.481	0.594	0.19298	0.117	-0.578	-0.231	-0.068	0.3001	Female	-0.112
Anorexia/Bulima	Chronic Pain	105	63	0.481	0.363	0.0254	0.676	0.042	0.359	0.108	0.0515	Female	0.119
Anorexia/Bulima	DEMENTIA - LBD	105	21	0.481	0.06	0.0002	1.726	0.731	1.228	0.349	0.0008	Female	0.422
Anorexia/Bulima	EMCI	105	139	0.481	0.621	0.012	-0.067	-0.58	-0.324	-0.094	0.0263	Female	-0.139
Anorexia/Bulima	LMCI	105	216	0.481	0.313	0.001	0.647	0.174	0.41	0.119	0.003	Female	0.168
Anorexia/Bulima	MCI	105	253	0.481	0.302	0.0024	0.593	0.133	0.363	0.109	0.0063	Female	0.179
Anorexia/Bulima	MCI-Risk	105	0	0.481	NA	1	NaN	NaN	NaN	NaN	1	Female	NA
Anorexia/Bulima	MDD	105	3461	0.481	0.481	0.94011	0.185	-0.203	-0.009	-0.003	1	Female	0.001
Anorexia/Bulima	ND	105	100	0.481	0.284	0.0016	0.733	0.174	0.453	0.135	0.0044	Female	0.197
Anorexia/Bulima	OCD	105	74	0.481	0.477	0.9551	0.287	-0.312	-0.012	-0.004	1	Female	0.004
Anorexia/Bulima	Other	105	117	0.481	0.435	0.80732	0.302	-0.228	0.037	0.01	0.9179	Female	0.046
Anorexia/Bulima	OTHER	105	56	0.481	0.413	0.18158	0.548	-0.107	0.221	0.068	0.2853	Female	0.068
Anorexia/Bulima	Other Psychiatric	105	111	0.481	0.423	0.29437	0.414	-0.124	0.145	0.041	0.4161	Female	0.058
Anorexia/Bulima	PD	105	67	0.481	0.646	0.0046	-0.122	-0.746	-0.434	-0.125	0.0108	Female	-0.164
Anorexia/Bulima	SAD	105	150	0.481	0.444	0.40376	0.358	-0.143	0.107	0.03	0.538	Female	0.037
Anorexia/Bulima	Schizoaffective Disorder	105	53	0.481	0.267	0.0036	0.831	0.157	0.494	0.145	0.0089	Female	0.214
Anorexia/Bulima	Schizoaffective Disorder - Relative	105	48	0.481	0.497	0.82132	0.386	-0.303	0.042	0.013	0.9315	Female	-0.016
Anorexia/Bulima	SCZ	105	315	0.481	0.228	0.0002	0.734	0.286	0.51	0.152	0.0008	Female	0.253
Anorexia/Bulima	SCZ-Relative	105	138	0.481	0.365	0.06279	0.501	-0.011	0.245	0.072	0.1136	Female	0.117
Anorexia/Bulima	SMC	105	59	0.481	0.713	0.0002	-0.315	-0.973	-0.644	-0.181	0.0008	Female	-0.232
Anorexia/Bulima	SPECIFIC PHOBIA	105	159	0.481	0.462	0.85771	0.27	-0.225	0.023	0.007	0.9634	Female	0.019
Anorexia/Bulima	Subacute Pain	105	28	0.481	0.4	0.24578	0.671	-0.173	0.249	0.074	0.3605	Female	0.081
Anxiety/Phobia	ASD	1039	381	0.484	0.513	0.15498	0.033	-0.202	-0.085	-0.025	0.2494	Female	-0.029
Anxiety/Phobia	Attention & Learning difficulty	1039	99	0.484	0.197	0.0002	0.901	0.484	0.692	0.198	0.0008	Female	0.287
Anxiety/Phobia	BD	1039	111	0.484	0.432	0.27877	0.306	-0.086	0.11	0.032	0.3985	Female	0.052
Anxiety/Phobia	BIPOLAR/PSYCH-RELATIVE	1039	47	0.484	0.594	0.12959	0.068	-0.517	-0.224	-0.065	0.2129	Female	-0.11
Anxiety/Phobia	Chronic Pain	1039	63	0.484	0.363	0.0022	0.643	0.133	0.388	0.112	0.0058	Female	0.121
Anxiety/Phobia	DEMENTIA - LBD	1039	21	0.484	0.06	0.0002	1.67	0.799	1.235	0.353	0.0008	Female	0.425
Anxiety/Phobia	EMCI	1039	139	0.484	0.621	0.0006	-0.136	-0.491	-0.314	-0.09	0.002	Female	-0.137
Anxiety/Phobia	LMCI	1039	216	0.484	0.313	0.0002	0.575	0.28	0.428	0.123	0.0008	Female	0.171
Anxiety/Phobia	MCI	1039	253	0.484	0.302	0.0002	0.528	0.251	0.39	0.113	0.0008	Female	0.182
Anxiety/Phobia	MCI-Risk	1039	0	0.484	NA	1	NaN	NaN	NaN	NaN	1	Female	NA
Anxiety/Phobia	MDD	1039	3461	0.484	0.481	0.88991	0.074	-0.064	0.005	0.001	0.99	Female	0.004
Anxiety/Phobia	ND	1039	100	0.484	0.284	0.0002	0.688	0.275	0.481	0.139	0.0008	Female	0.2
Anxiety/Phobia	OCD	1039	74	0.484	0.477	0.9999	0.237	-0.235	0.001	0	1	Female	0.007
Anxiety/Phobia	Other	1039	117	0.484	0.435	0.60314	0.242	-0.141	0.05	0.014	0.7381	Female	0.049
Anxiety/Phobia	OTHER	1039	56	0.484	0.413	0.07379	0.519	-0.02	0.249	0.072	0.1305	Female	0.071
Anxiety/Phobia	Other Psychiatric	1039	111	0.484	0.423	0.11319	0.355	-0.037	0.159	0.045	0.1928	Female	0.061
Anxiety/Phobia	PD	1039	67	0.484	0.646	0.0018	-0.176	-0.672	-0.424	-0.121	0.0048	Female	-0.162
Anxiety/Phobia	SAD	1039	150	0.484	0.444	0.16678	0.291	-0.052	0.119	0.034	0.2647	Female	0.04
Anxiety/Phobia	Schizoaffective Disorder	1039	53	0.484	0.267	0.0004	0.797	0.243	0.52	0.149	0.0014	Female	0.217
Anxiety/Phobia	Schizoaffective Disorder - Relative	1039	48	0.484	0.497	0.70013	0.347	-0.232	0.058	0.017	0.8369	Female	-0.013
Anxiety/Phobia	SCZ	1039	315	0.484	0.228	0.0002	0.666	0.411	0.539	0.156	0.0008	Female	0.256
Anxiety/Phobia	SCZ-Relative	1039	138	0.484	0.365	0.0038	0.442	0.085	0.263	0.076	0.0093	Female	0.119
Anxiety/Phobia	SMC	1039	59	0.484	0.713	0.0002	-0.357	-0.885	-0.621	-0.177	0.0008	Female	-0.229
Anxiety/Phobia	SPECIFIC PHOBIA	1039	159	0.484	0.462	0.66153	0.204	-0.13	0.037	0.011	0.7949	Female	0.022
Anxiety/Phobia	Subacute Pain	1039	28	0.484	0.4	0.15578	0.649	-0.103	0.273	0.078	0.2498	Female	0.084
ASD	Attention & Learning difficulty	381	99	0.513	0.197	0.0002	0.944	0.491	0.717	0.223	0.0008	Female	0.315
ASD	BD	381	111	0.513	0.432	0.10139	0.393	-0.032	0.18	0.057	0.174	Female	0.081
ASD	BIPOLAR/PSYCH-RELATIVE	381	47	0.513	0.594	0.43256	0.18	-0.428	-0.124	-0.039	0.565	Female	-0.081
ASD	Chronic Pain	381	63	0.513	0.363	0.0018	0.699	0.161	0.43	0.137	0.0048	Female	0.15
ASD	DEMENTIA - LBD	381	21	0.513	0.06	0.0002	1.647	0.75	1.198	0.378	0.0008	Female	0.453
ASD	EMCI	381	139	0.513	0.621	0.0334	-0.013	-0.403	-0.208	-0.065	0.065	Female	-0.108
ASD	LMCI	381	216	0.513	0.313	0.0002	0.649	0.31	0.48	0.148	0.0008	Female	0.2
ASD	MCI	381	253	0.513	0.302	0.0002	0.602	0.28	0.441	0.138	0.0008	Female	0.21
ASD	MCI-Risk	381	0	0.513	NA	1	NaN	NaN	NaN	NaN	1	Female	NA
ASD	MDD	381	3461	0.513	0.481	0.09239	0.197	-0.014	0.091	0.027	0.1615	Female	0.032
ASD	ND	381	100	0.513	0.284	0.0002	0.742	0.296	0.519	0.164	0.0008	Female	0.229
ASD	OCD	381	74	0.513	0.477	0.52615	0.33	-0.17	0.08	0.025	0.6648	Female	0.035
ASD	Other	381	117	0.513	0.435	0.22698	0.336	-0.08	0.128	0.04	0.3405	Female	0.078
ASD	OTHER	381	56	0.513	0.413	0.0372	0.585	0.021	0.303	0.097	0.0712	Female	0.1
ASD	Other Psychiatric	381	111	0.513	0.423	0.0388	0.44	0.015	0.227	0.07	0.0739	Female	0.089
ASD	PD	381	67	0.513	0.646	0.0208	-0.046	-0.568	-0.307	-0.096	0.0432	Female	-0.133
ASD	SAD	381	150	0.513	0.444	0.0442	0.383	0.003	0.193	0.059	0.0829	Female	0.069
ASD	Schizoaffective Disorder	381	53	0.513	0.267	0.0004	0.842	0.261	0.551	0.174	0.0014	Female	0.246
ASD	Schizoaffective Disorder - Relative	381	48	0.513	0.497	0.39576	0.432	-0.171	0.13	0.042	0.5318	Female	0.016
ASD	SCZ	381	315	0.513	0.228	0.0002	0.736	0.431	0.584	0.181	0.0008	Female	0.285
ASD	SCZ-Relative	381	138	0.513	0.365	0.0012	0.519	0.127	0.323	0.101	0.0035	Female	0.148
ASD	SMC	381	59	0.513	0.713	0.0008	-0.21	-0.764	-0.487	-0.152	0.0025	Female	-0.201
ASD	SPECIFIC PHOBIA	381	159	0.513	0.462	0.22998	0.299	-0.072	0.113	0.036	0.3439	Female	0.05
ASD	Subacute Pain	381	28	0.513	0.4	0.09819	0.71	-0.061	0.324	0.103	0.1691	Female	0.112
Attention & Learning difficulty	BD	99	111	0.197	0.432	0.0002	-0.315	-0.872	-0.594	-0.166	0.0008	Female	-0.235
Attention & Learning difficulty	BIPOLAR/PSYCH-RELATIVE	99	47	0.197	0.594	0.0002	-0.585	-1.319	-0.952	-0.262	0.0008	Female	-0.396
Attention & Learning difficulty	Chronic Pain	99	63	0.197	0.363	0.06519	0.015	-0.625	-0.305	-0.086	0.1175	Female	-0.165
Attention & Learning difficulty	DEMENTIA - LBD	99	21	0.197	0.06	0.0082	1.089	0.125	0.607	0.155	0.0186	Female	0.138
Attention & Learning difficulty	EMCI	99	139	0.197	0.621	0.0002	-0.765	-1.316	-1.04	-0.288	0.0008	Female	-0.423
Attention & Learning difficulty	LMCI	99	216	0.197	0.313	0.0256	-0.029	-0.509	-0.269	-0.075	0.0515	Female	-0.116
Attention & Learning difficulty	MCI	99	253	0.197	0.302	0.0144	-0.056	-0.524	-0.29	-0.085	0.0311	Female	-0.105
Attention & Learning difficulty	MCI-Risk	99	0	0.197	NA	1	NaN	NaN	NaN	NaN	1	Female	NA
Attention & Learning difficulty	MDD	99	3461	0.197	0.481	0.0002	-0.485	-0.886	-0.685	-0.196	0.0008	Female	-0.283
Attention & Learning difficulty	ND	99	100	0.197	0.284	0.14199	0.07	-0.491	-0.211	-0.059	0.2309	Female	-0.086
Attention & Learning difficulty	OCD	99	74	0.197	0.477	0.0002	-0.391	-1.016	-0.703	-0.197	0.0008	Female	-0.28
Attention & Learning difficulty	Other	99	117	0.197	0.435	0.0002	-0.407	-0.961	-0.684	-0.183	0.0008	Female	-0.238
Attention & Learning difficulty	OTHER	99	56	0.197	0.413	0.0156	-0.099	-0.767	-0.433	-0.126	0.0333	Female	-0.216
Attention & Learning difficulty	Other Psychiatric	99	111	0.197	0.423	0.0006	-0.287	-0.843	-0.565	-0.152	0.002	Female	-0.226
Attention & Learning difficulty	PD	99	67	0.197	0.646	0.0002	-0.849	-1.525	-1.187	-0.319	0.0008	Female	-0.448
Attention & Learning difficulty	SAD	99	150	0.197	0.444	0.0002	-0.357	-0.878	-0.618	-0.164	0.0008	Female	-0.247
Attention & Learning difficulty	Schizoaffective Disorder	99	53	0.197	0.267	0.29817	0.16	-0.514	-0.177	-0.048	0.4189	Female	-0.07
Attention & Learning difficulty	Schizoaffective Disorder - Relative	99	48	0.197	0.497	0.0004	-0.279	-0.989	-0.634	-0.181	0.0014	Female	-0.3
Attention & Learning difficulty	SCZ	99	315	0.197	0.228	0.21538	0.083	-0.37	-0.143	-0.042	0.3252	Female	-0.031
Attention & Learning difficulty	SCZ-Relative	99	138	0.197	0.365	0.0008	-0.175	-0.7	-0.437	-0.122	0.0025	Female	-0.167
Attention & Learning difficulty	SMC	99	59	0.197	0.713	0.0002	-1.083	-1.808	-1.445	-0.375	0.0008	Female	-0.516
Attention & Learning difficulty	SPECIFIC PHOBIA	99	159	0.197	0.462	0.0002	-0.381	-0.897	-0.639	-0.187	0.0008	Female	-0.265
Attention & Learning difficulty	Subacute Pain	99	28	0.197	0.4	0.0482	-0.008	-0.862	-0.435	-0.119	0.0889	Female	-0.203
BD	BIPOLAR/PSYCH-RELATIVE	111	47	0.432	0.594	0.06279	0.015	-0.677	-0.331	-0.096	0.1136	Female	-0.162
BD	Chronic Pain	111	63	0.432	0.363	0.08659	0.585	-0.04	0.272	0.08	0.1519	Female	0.069
BD	DEMENTIA - LBD	111	21	0.432	0.06	0.0002	1.654	0.671	1.163	0.321	0.0008	Female	0.372
BD	EMCI	111	139	0.432	0.621	0.0008	-0.171	-0.678	-0.425	-0.121	0.0025	Female	-0.189
BD	LMCI	111	216	0.432	0.313	0.0062	0.549	0.087	0.318	0.091	0.0143	Female	0.119
BD	MCI	111	253	0.432	0.302	0.0194	0.498	0.049	0.274	0.081	0.0404	Female	0.13
BD	MCI-Risk	111	0	0.432	NA	1	NaN	NaN	NaN	NaN	1	Female	NA
BD	MDD	111	3461	0.432	0.481	0.27497	0.084	-0.294	-0.105	-0.03	0.3959	Female	-0.049
BD	ND	111	100	0.432	0.284	0.0084	0.641	0.092	0.367	0.107	0.019	Female	0.148
BD	OCD	111	74	0.432	0.477	0.47095	0.19	-0.403	-0.107	-0.031	0.6033	Female	-0.045
BD	Other	111	117	0.432	0.435	0.63794	0.2	-0.323	-0.062	-0.017	0.7745	Female	-0.003
BD	OTHER	111	56	0.432	0.413	0.39556	0.458	-0.19	0.134	0.041	0.5318	Female	0.019
BD	Other Psychiatric	111	111	0.432	0.423	0.70353	0.314	-0.215	0.049	0.014	0.8388	Female	0.009
BD	PD	111	67	0.432	0.646	0.0014	-0.23	-0.851	-0.541	-0.153	0.0039	Female	-0.214
BD	SAD	111	150	0.432	0.444	0.94931	0.255	-0.238	0.009	0.002	1	Female	-0.012
BD	Schizoaffective Disorder	111	53	0.432	0.267	0.0192	0.742	0.076	0.409	0.118	0.0402	Female	0.165
BD	Schizoaffective Disorder - Relative	111	48	0.432	0.497	0.75732	0.292	-0.391	-0.05	-0.015	0.8782	Female	-0.065
BD	SCZ	111	315	0.432	0.228	0.0006	0.64	0.202	0.421	0.125	0.002	Female	0.204
BD	SCZ-Relative	111	138	0.432	0.365	0.23878	0.405	-0.098	0.153	0.044	0.3547	Female	0.067
BD	SMC	111	59	0.432	0.713	0.0002	-0.43	-1.087	-0.758	-0.209	0.0008	Female	-0.281
BD	SPECIFIC PHOBIA	111	159	0.432	0.462	0.57254	0.174	-0.313	-0.069	-0.021	0.7119	Female	-0.03
BD	Subacute Pain	111	28	0.432	0.4	0.44316	0.579	-0.258	0.161	0.047	0.5756	Female	0.031
BIPOLAR/PSYCH-RELATIVE	Chronic Pain	47	63	0.594	0.363	0.0028	0.983	0.203	0.593	0.176	0.0072	Female	0.231
BIPOLAR/PSYCH-RELATIVE	DEMENTIA - LBD	47	21	0.594	0.06	0.0002	2.181	1	1.59	0.417	0.0008	Female	0.534
BIPOLAR/PSYCH-RELATIVE	EMCI	47	139	0.594	0.621	0.59694	0.244	-0.422	-0.089	-0.025	0.7326	Female	-0.027
BIPOLAR/PSYCH-RELATIVE	LMCI	47	216	0.594	0.313	0.0002	0.978	0.334	0.656	0.187	0.0008	Female	0.281
BIPOLAR/PSYCH-RELATIVE	MCI	47	253	0.594	0.302	0.0006	0.909	0.277	0.593	0.177	0.002	Female	0.291
BIPOLAR/PSYCH-RELATIVE	MCI-Risk	47	0	0.594	NA	1	NaN	NaN	NaN	NaN	1	Female	NA
BIPOLAR/PSYCH-RELATIVE	MDD	47	3461	0.594	0.481	0.11819	0.518	-0.058	0.23	0.066	0.1977	Female	0.113
BIPOLAR/PSYCH-RELATIVE	ND	47	100	0.594	0.284	0.0004	1.052	0.335	0.693	0.203	0.0014	Female	0.31
BIPOLAR/PSYCH-RELATIVE	OCD	47	74	0.594	0.477	0.25097	0.59	-0.15	0.22	0.065	0.3658	Female	0.116
BIPOLAR/PSYCH-RELATIVE	Other	47	117	0.594	0.435	0.09559	0.63	-0.055	0.287	0.079	0.1659	Female	0.159
BIPOLAR/PSYCH-RELATIVE	OTHER	47	56	0.594	0.413	0.0312	0.838	0.043	0.441	0.137	0.0612	Female	0.181
BIPOLAR/PSYCH-RELATIVE	Other Psychiatric	47	111	0.594	0.423	0.0234	0.743	0.05	0.396	0.11	0.0484	Female	0.17
BIPOLAR/PSYCH-RELATIVE	PD	47	67	0.594	0.646	0.27937	0.174	-0.582	-0.204	-0.057	0.3985	Female	-0.052
BIPOLAR/PSYCH-RELATIVE	SAD	47	150	0.594	0.444	0.0296	0.696	0.033	0.364	0.098	0.0588	Female	0.15
BIPOLAR/PSYCH-RELATIVE	Schizoaffective Disorder	47	53	0.594	0.267	0.0004	1.157	0.334	0.746	0.214	0.0014	Female	0.327
BIPOLAR/PSYCH-RELATIVE	Schizoaffective Disorder - Relative	47	48	0.594	0.497	0.18638	0.675	-0.143	0.266	0.081	0.2908	Female	0.097
BIPOLAR/PSYCH-RELATIVE	SCZ	47	315	0.594	0.228	0.0002	1.055	0.431	0.743	0.221	0.0008	Female	0.366
BIPOLAR/PSYCH-RELATIVE	SCZ-Relative	47	138	0.594	0.365	0.0042	0.824	0.15	0.487	0.14	0.0101	Female	0.229
BIPOLAR/PSYCH-RELATIVE	SMC	47	59	0.594	0.713	0.0362	-0.032	-0.816	-0.424	-0.112	0.0696	Female	-0.12
BIPOLAR/PSYCH-RELATIVE	SPECIFIC PHOBIA	47	159	0.594	0.462	0.13859	0.577	-0.08	0.248	0.075	0.2261	Female	0.131
BIPOLAR/PSYCH-RELATIVE	Subacute Pain	47	28	0.594	0.4	0.0424	0.971	0.006	0.489	0.143	0.0801	Female	0.193
Chronic Pain	DEMENTIA - LBD	63	21	0.363	0.06	0.0004	1.385	0.348	0.867	0.241	0.0014	Female	0.303
Chronic Pain	EMCI	63	139	0.363	0.621	0.0004	-0.391	-1.006	-0.698	-0.202	0.0014	Female	-0.258
Chronic Pain	LMCI	63	216	0.363	0.313	0.79972	0.32	-0.244	0.038	0.011	0.9137	Female	0.05
Chronic Pain	MCI	63	253	0.363	0.302	0.9745	0.281	-0.273	0.004	0.001	1	Female	0.06
Chronic Pain	MCI-Risk	63	0	0.363	NA	1	NaN	NaN	NaN	NaN	1	Female	NA
Chronic Pain	MDD	63	3461	0.363	0.481	0.0026	-0.135	-0.634	-0.384	-0.11	0.0068	Female	-0.118
Chronic Pain	ND	63	100	0.363	0.284	0.56994	0.408	-0.228	0.09	0.027	0.7105	Female	0.079
Chronic Pain	OCD	63	74	0.363	0.477	0.0314	-0.03	-0.714	-0.372	-0.112	0.0613	Female	-0.115
Chronic Pain	Other	63	117	0.363	0.435	0.0246	-0.037	-0.658	-0.347	-0.097	0.0502	Female	-0.072
Chronic Pain	OTHER	63	56	0.363	0.413	0.48155	0.238	-0.491	-0.127	-0.04	0.6118	Female	-0.05
Chronic Pain	Other Psychiatric	63	111	0.363	0.423	0.14699	0.078	-0.547	-0.235	-0.066	0.2381	Female	-0.061
Chronic Pain	PD	63	67	0.363	0.646	0.0004	-0.453	-1.176	-0.815	-0.233	0.0014	Female	-0.283
Chronic Pain	SAD	63	150	0.363	0.444	0.05879	0.014	-0.58	-0.283	-0.078	0.1072	Female	-0.081
Chronic Pain	Schizoaffective Disorder	63	53	0.363	0.267	0.48055	0.497	-0.242	0.128	0.037	0.6118	Female	0.096
Chronic Pain	Schizoaffective Disorder - Relative	63	48	0.363	0.497	0.11479	0.075	-0.689	-0.307	-0.095	0.1948	Female	-0.134
Chronic Pain	SCZ	63	315	0.363	0.228	0.27917	0.42	-0.123	0.148	0.044	0.3985	Female	0.135
Chronic Pain	SCZ-Relative	63	138	0.363	0.365	0.42136	0.176	-0.424	-0.124	-0.036	0.5535	Female	-0.002
Chronic Pain	SMC	63	59	0.363	0.713	0.0002	-0.665	-1.43	-1.048	-0.289	0.0008	Female	-0.35
Chronic Pain	SPECIFIC PHOBIA	63	159	0.363	0.462	0.0256	-0.036	-0.626	-0.331	-0.101	0.0515	Female	-0.1
Chronic Pain	Subacute Pain	63	28	0.363	0.4	0.61734	0.34	-0.563	-0.111	-0.033	0.7534	Female	-0.038
DEMENTIA - LBD	EMCI	21	139	0.06	0.621	0.0002	-1.132	-2.125	-1.629	-0.443	0.0008	Female	-0.561
DEMENTIA - LBD	LMCI	21	216	0.06	0.313	0.0004	-0.374	-1.287	-0.83	-0.23	0.0014	Female	-0.253
DEMENTIA - LBD	MCI	21	253	0.06	0.302	0.0002	-0.363	-1.268	-0.816	-0.24	0.0008	Female	-0.243
DEMENTIA - LBD	MCI-Risk	21	0	0.06	NA	1	NaN	NaN	NaN	NaN	1	Female	NA
DEMENTIA - LBD	MDD	21	3461	0.06	0.481	0.0002	-0.796	-1.656	-1.226	-0.351	0.0008	Female	-0.421
DEMENTIA - LBD	ND	21	100	0.06	0.284	0.0012	-0.285	-1.255	-0.77	-0.214	0.0035	Female	-0.224
DEMENTIA - LBD	OCD	21	74	0.06	0.477	0.0002	-0.751	-1.8	-1.275	-0.352	0.0008	Female	-0.418
DEMENTIA - LBD	Other	21	117	0.06	0.435	0.0002	-0.822	-1.81	-1.316	-0.338	0.0008	Female	-0.375
DEMENTIA - LBD	OTHER	21	56	0.06	0.413	0.0004	-0.421	-1.486	-0.954	-0.281	0.0014	Female	-0.353
DEMENTIA - LBD	Other Psychiatric	21	111	0.06	0.423	0.0002	-0.691	-1.675	-1.183	-0.307	0.0008	Female	-0.364
DEMENTIA - LBD	PD	21	67	0.06	0.646	0.0002	-1.307	-2.45	-1.879	-0.474	0.0008	Female	-0.586
DEMENTIA - LBD	SAD	21	150	0.06	0.444	0.0002	-0.77	-1.728	-1.249	-0.319	0.0008	Female	-0.384
DEMENTIA - LBD	Schizoaffective Disorder	21	53	0.06	0.267	0.0034	-0.255	-1.314	-0.784	-0.203	0.0085	Female	-0.207
DEMENTIA - LBD	Schizoaffective Disorder - Relative	21	48	0.06	0.497	0.0002	-0.618	-1.737	-1.178	-0.336	0.0008	Female	-0.438
DEMENTIA - LBD	SCZ	21	315	0.06	0.228	0.001	-0.227	-1.119	-0.673	-0.197	0.003	Female	-0.168
DEMENTIA - LBD	SCZ-Relative	21	138	0.06	0.365	0.0002	-0.528	-1.48	-1.004	-0.277	0.0008	Female	-0.305
DEMENTIA - LBD	SMC	21	59	0.06	0.713	0.0002	-1.685	-2.931	-2.308	-0.53	0.0008	Female	-0.654
DEMENTIA - LBD	SPECIFIC PHOBIA	21	159	0.06	0.462	0.0002	-0.684	-1.631	-1.157	-0.342	0.0008	Female	-0.403
DEMENTIA - LBD	Subacute Pain	21	28	0.06	0.4	0.0004	-0.461	-1.703	-1.082	-0.274	0.0014	Female	-0.341
EMCI	LMCI	139	216	0.621	0.313	0.0002	0.971	0.529	0.75	0.213	0.0008	Female	0.308
EMCI	MCI	139	253	0.621	0.302	0.0002	0.902	0.476	0.689	0.203	0.0008	Female	0.318
EMCI	MCI-Risk	139	0	0.621	NA	1	NaN	NaN	NaN	NaN	1	Female	NA
EMCI	MDD	139	3461	0.621	0.481	0.0004	0.488	0.149	0.318	0.091	0.0014	Female	0.14
EMCI	ND	139	100	0.621	0.284	0.0002	1.063	0.527	0.795	0.228	0.0008	Female	0.337
EMCI	OCD	139	74	0.621	0.477	0.0286	0.599	0.028	0.314	0.09	0.0571	Female	0.143
EMCI	Other	139	117	0.621	0.435	0.0044	0.627	0.129	0.378	0.104	0.0105	Female	0.186
EMCI	OTHER	139	56	0.621	0.413	0.0008	0.865	0.232	0.549	0.162	0.0025	Female	0.208
EMCI	Other Psychiatric	139	111	0.621	0.423	0.0006	0.742	0.233	0.487	0.135	0.002	Female	0.197
EMCI	PD	139	67	0.621	0.646	0.44736	0.18	-0.407	-0.113	-0.031	0.5778	Female	-0.025
EMCI	SAD	139	150	0.621	0.444	0.0002	0.689	0.219	0.454	0.124	0.0008	Female	0.177
EMCI	Schizoaffective Disorder	139	53	0.621	0.267	0.0002	1.176	0.516	0.846	0.239	0.0008	Female	0.354
EMCI	Schizoaffective Disorder - Relative	139	48	0.621	0.497	0.031	0.697	0.032	0.365	0.107	0.0611	Female	0.124
EMCI	SCZ	139	315	0.621	0.228	0.0002	1.047	0.632	0.839	0.246	0.0008	Female	0.393
EMCI	SCZ-Relative	139	138	0.621	0.365	0.0002	0.823	0.34	0.582	0.166	0.0008	Female	0.256
EMCI	SMC	139	59	0.621	0.713	0.0426	-0.013	-0.629	-0.321	-0.087	0.0802	Female	-0.093
EMCI	SPECIFIC PHOBIA	139	159	0.621	0.462	0.004	0.571	0.11	0.341	0.101	0.0097	Female	0.158
EMCI	Subacute Pain	139	28	0.621	0.4	0.0066	1.005	0.177	0.591	0.168	0.0151	Female	0.22
LMCI	MCI	216	253	0.313	0.302	0.71733	0.149	-0.215	-0.033	-0.01	0.8414	Female	0.011
LMCI	MCI-Risk	216	0	0.313	NA	1	NaN	NaN	NaN	NaN	1	Female	NA
LMCI	MDD	216	3461	0.313	0.481	0.0002	-0.285	-0.561	-0.423	-0.121	0.0008	Female	-0.168
LMCI	ND	216	100	0.313	0.284	0.65493	0.293	-0.183	0.055	0.016	0.789	Female	0.029
LMCI	OCD	216	74	0.313	0.477	0.0038	-0.158	-0.693	-0.426	-0.122	0.0093	Female	-0.164
LMCI	Other	216	117	0.313	0.435	0.0018	-0.161	-0.616	-0.389	-0.108	0.0048	Female	-0.122
LMCI	OTHER	216	56	0.313	0.413	0.25597	0.123	-0.468	-0.172	-0.051	0.372	Female	-0.1
LMCI	Other Psychiatric	216	111	0.313	0.423	0.0162	-0.045	-0.507	-0.276	-0.077	0.0344	Female	-0.11
LMCI	PD	216	67	0.313	0.646	0.0002	-0.584	-1.153	-0.868	-0.244	0.0008	Female	-0.333
LMCI	SAD	216	150	0.313	0.444	0.0026	-0.111	-0.532	-0.322	-0.089	0.0068	Female	-0.131
LMCI	Schizoaffective Disorder	216	53	0.313	0.267	0.55334	0.396	-0.208	0.094	0.027	0.6917	Female	0.046
LMCI	Schizoaffective Disorder - Relative	216	48	0.313	0.497	0.0242	-0.049	-0.68	-0.364	-0.106	0.0498	Female	-0.184
LMCI	SCZ	216	315	0.313	0.228	0.19678	0.288	-0.059	0.114	0.033	0.305	Female	0.085
LMCI	SCZ-Relative	216	138	0.313	0.365	0.12299	0.05	-0.379	-0.165	-0.047	0.2035	Female	-0.052
LMCI	SMC	216	59	0.313	0.713	0.0002	-0.782	-1.388	-1.085	-0.3	0.0008	Female	-0.4
LMCI	SPECIFIC PHOBIA	216	159	0.313	0.462	0.0014	-0.173	-0.588	-0.38	-0.112	0.0039	Female	-0.149
LMCI	Subacute Pain	216	28	0.313	0.4	0.44556	0.241	-0.551	-0.155	-0.044	0.5771	Female	-0.087
MCI	MCI-Risk	253	0	0.302	NA	1	NaN	NaN	NaN	NaN	1	Female	NA
MCI	MDD	253	3461	0.302	0.481	0.0002	-0.26	-0.516	-0.388	-0.112	0.0008	Female	-0.178
MCI	ND	253	100	0.302	0.284	0.46395	0.318	-0.147	0.085	0.026	0.5976	Female	0.018
MCI	OCD	253	74	0.302	0.477	0.0054	-0.114	-0.637	-0.376	-0.113	0.0126	Female	-0.175
MCI	Other	253	117	0.302	0.435	0.0028	-0.118	-0.56	-0.339	-0.099	0.0072	Female	-0.133
MCI	OTHER	253	56	0.302	0.413	0.36816	0.157	-0.425	-0.134	-0.041	0.505	Female	-0.111
MCI	Other Psychiatric	253	111	0.302	0.423	0.0454	-0.007	-0.456	-0.231	-0.068	0.0844	Female	-0.121
MCI	PD	253	67	0.302	0.646	0.0002	-0.518	-1.072	-0.795	-0.234	0.0008	Female	-0.343
MCI	SAD	253	150	0.302	0.444	0.007	-0.072	-0.479	-0.275	-0.079	0.016	Female	-0.142
MCI	Schizoaffective Disorder	253	53	0.302	0.267	0.41716	0.419	-0.176	0.122	0.036	0.5495	Female	0.035
MCI	Schizoaffective Disorder - Relative	253	48	0.302	0.497	0.0464	-0.006	-0.628	-0.317	-0.096	0.086	Female	-0.195
MCI	SCZ	253	315	0.302	0.228	0.09319	0.31	-0.022	0.144	0.043	0.1623	Female	0.074
MCI	SCZ-Relative	253	138	0.302	0.365	0.24058	0.082	-0.334	-0.126	-0.037	0.3551	Female	-0.062
MCI	SMC	253	59	0.302	0.713	0.0002	-0.701	-1.291	-0.996	-0.29	0.0008	Female	-0.411
MCI	SPECIFIC PHOBIA	253	159	0.302	0.462	0.0014	-0.137	-0.537	-0.337	-0.102	0.0039	Female	-0.16
MCI	Subacute Pain	253	28	0.302	0.4	0.57674	0.277	-0.507	-0.115	-0.035	0.7133	Female	-0.098
MCI-Risk	MDD	0	3461	NA	0.481	1	NaN	NaN	NaN	NaN	1	Female	NA
MCI-Risk	ND	0	100	NA	0.284	1	NaN	NaN	NaN	NaN	1	Female	NA
MCI-Risk	OCD	0	74	NA	0.477	1	NaN	NaN	NaN	NaN	1	Female	NA
MCI-Risk	Other	0	117	NA	0.435	1	NaN	NaN	NaN	NaN	1	Female	NA
MCI-Risk	OTHER	0	56	NA	0.413	1	NaN	NaN	NaN	NaN	1	Female	NA
MCI-Risk	Other Psychiatric	0	111	NA	0.423	1	NaN	NaN	NaN	NaN	1	Female	NA
MCI-Risk	PD	0	67	NA	0.646	1	NaN	NaN	NaN	NaN	1	Female	NA
MCI-Risk	SAD	0	150	NA	0.444	1	NaN	NaN	NaN	NaN	1	Female	NA
MCI-Risk	Schizoaffective Disorder	0	53	NA	0.267	1	NaN	NaN	NaN	NaN	1	Female	NA
MCI-Risk	Schizoaffective Disorder - Relative	0	48	NA	0.497	1	NaN	NaN	NaN	NaN	1	Female	NA
MCI-Risk	SCZ	0	315	NA	0.228	1	NaN	NaN	NaN	NaN	1	Female	NA
MCI-Risk	SCZ-Relative	0	138	NA	0.365	1	NaN	NaN	NaN	NaN	1	Female	NA
MCI-Risk	SMC	0	59	NA	0.713	1	NaN	NaN	NaN	NaN	1	Female	NA
MCI-Risk	SPECIFIC PHOBIA	0	159	NA	0.462	1	NaN	NaN	NaN	NaN	1	Female	NA
MCI-Risk	Subacute Pain	0	28	NA	0.4	1	NaN	NaN	NaN	NaN	1	Female	NA
MDD	ND	3461	100	0.481	0.284	0.0002	0.677	0.278	0.477	0.137	0.0008	Female	0.197
MDD	OCD	3461	74	0.481	0.477	0.9647	0.226	-0.234	-0.004	-0.001	1	Female	0.003
MDD	Other	3461	117	0.481	0.435	0.64634	0.23	-0.139	0.045	0.013	0.7827	Female	0.045
MDD	OTHER	3461	56	0.481	0.413	0.06599	0.51	-0.018	0.246	0.071	0.1185	Female	0.068
MDD	Other Psychiatric	3461	111	0.481	0.423	0.11719	0.342	-0.036	0.153	0.044	0.1967	Female	0.057
MDD	PD	3461	67	0.481	0.646	0.0008	-0.186	-0.67	-0.428	-0.123	0.0025	Female	-0.165
MDD	SAD	3461	150	0.481	0.444	0.17518	0.277	-0.05	0.114	0.032	0.2771	Female	0.036
MDD	Schizoaffective Disorder	3461	53	0.481	0.267	0.0006	0.787	0.244	0.515	0.148	0.002	Female	0.213
MDD	Schizoaffective Disorder - Relative	3461	48	0.481	0.497	0.71833	0.338	-0.232	0.053	0.015	0.8414	Female	-0.017
MDD	SCZ	3461	315	0.481	0.228	0.0002	0.653	0.421	0.537	0.155	0.0008	Female	0.252
MDD	SCZ-Relative	3461	138	0.481	0.365	0.0034	0.429	0.088	0.259	0.074	0.0085	Female	0.116
MDD	SMC	3461	59	0.481	0.713	0.0002	-0.365	-0.881	-0.623	-0.178	0.0008	Female	-0.233
MDD	SPECIFIC PHOBIA	3461	159	0.481	0.462	0.70873	0.192	-0.126	0.033	0.009	0.8414	Female	0.018
MDD	Subacute Pain	3461	28	0.481	0.4	0.16338	0.64	-0.104	0.268	0.077	0.2611	Female	0.08
ND	OCD	100	74	0.284	0.477	0.0034	-0.162	-0.775	-0.468	-0.138	0.0085	Female	-0.194
ND	Other	100	117	0.284	0.435	0.0012	-0.171	-0.715	-0.443	-0.124	0.0035	Female	-0.151
ND	OTHER	100	56	0.284	0.413	0.19898	0.113	-0.548	-0.217	-0.066	0.3054	Female	-0.129
ND	Other Psychiatric	100	111	0.284	0.423	0.0166	-0.056	-0.604	-0.33	-0.093	0.0351	Female	-0.139
ND	PD	100	67	0.284	0.646	0.0002	-0.586	-1.24	-0.913	-0.26	0.0008	Female	-0.362
ND	SAD	100	150	0.284	0.444	0.003	-0.123	-0.636	-0.379	-0.105	0.0077	Female	-0.16
ND	Schizoaffective Disorder	100	53	0.284	0.267	0.83132	0.373	-0.299	0.037	0.011	0.9405	Female	0.017
ND	Schizoaffective Disorder - Relative	100	48	0.284	0.497	0.0244	-0.053	-0.753	-0.403	-0.122	0.05	Female	-0.213
ND	SCZ	100	315	0.284	0.228	0.61914	0.285	-0.167	0.059	0.018	0.7537	Female	0.056
ND	SCZ-Relative	100	138	0.284	0.365	0.09819	0.043	-0.476	-0.217	-0.063	0.1691	Female	-0.081
ND	SMC	100	59	0.284	0.713	0.0002	-0.793	-1.49	-1.142	-0.316	0.0008	Female	-0.429
ND	SPECIFIC PHOBIA	100	159	0.284	0.462	0.0012	-0.169	-0.677	-0.423	-0.128	0.0035	Female	-0.179
ND	Subacute Pain	100	28	0.284	0.4	0.32997	0.219	-0.628	-0.204	-0.06	0.4578	Female	-0.117
OCD	Other	74	117	0.477	0.435	0.71273	0.343	-0.243	0.05	0.014	0.8414	Female	0.042
OCD	OTHER	74	56	0.477	0.413	0.20098	0.584	-0.12	0.232	0.072	0.3073	Female	0.064
OCD	Other Psychiatric	74	111	0.477	0.423	0.29097	0.456	-0.137	0.16	0.045	0.4125	Female	0.054
OCD	PD	74	67	0.477	0.646	0.0114	-0.09	-0.765	-0.428	-0.122	0.0251	Female	-0.168
OCD	SAD	74	150	0.477	0.444	0.39796	0.402	-0.158	0.122	0.034	0.5318	Female	0.033
OCD	Schizoaffective Disorder	74	53	0.477	0.267	0.0066	0.873	0.15	0.511	0.149	0.0151	Female	0.21
OCD	Schizoaffective Disorder - Relative	74	48	0.477	0.497	0.77592	0.421	-0.313	0.054	0.016	0.8931	Female	-0.02
OCD	SCZ	74	315	0.477	0.228	0.0002	0.78	0.267	0.524	0.156	0.0008	Female	0.249
OCD	SCZ-Relative	74	138	0.477	0.365	0.07199	0.545	-0.026	0.26	0.075	0.1278	Female	0.113
OCD	SMC	74	59	0.477	0.713	0.0004	-0.291	-0.999	-0.645	-0.177	0.0014	Female	-0.236
OCD	SPECIFIC PHOBIA	74	159	0.477	0.462	0.79132	0.312	-0.243	0.035	0.011	0.9063	Female	0.015
OCD	Subacute Pain	74	28	0.477	0.4	0.24418	0.705	-0.178	0.263	0.078	0.3593	Female	0.077
Other	OTHER	117	56	0.435	0.413	0.21758	0.522	-0.121	0.201	0.058	0.3274	Female	0.022
Other	Other Psychiatric	117	111	0.435	0.423	0.37876	0.376	-0.146	0.115	0.031	0.515	Female	0.012
Other	PD	117	67	0.435	0.646	0.0014	-0.198	-0.812	-0.505	-0.136	0.0039	Female	-0.211
Other	SAD	117	150	0.435	0.444	0.55034	0.316	-0.169	0.073	0.019	0.6898	Female	-0.009
Other	Schizoaffective Disorder	117	53	0.435	0.267	0.0046	0.826	0.163	0.494	0.135	0.0108	Female	0.168
Other	Schizoaffective Disorder - Relative	117	48	0.435	0.497	0.9745	0.347	-0.33	0.008	0.002	1	Female	-0.062
Other	SCZ	117	315	0.435	0.228	0.0002	0.704	0.273	0.489	0.142	0.0008	Female	0.207
Other	SCZ-Relative	117	138	0.435	0.365	0.08239	0.468	-0.028	0.22	0.061	0.1451	Female	0.07
Other	SMC	117	59	0.435	0.713	0.0002	-0.411	-1.06	-0.736	-0.191	0.0008	Female	-0.278
Other	SPECIFIC PHOBIA	117	159	0.435	0.462	0.92671	0.227	-0.252	-0.012	-0.004	1	Female	-0.027
Other	Subacute Pain	117	28	0.435	0.4	0.26617	0.651	-0.183	0.234	0.064	0.3856	Female	0.035
OTHER	Other Psychiatric	56	111	0.413	0.423	0.57414	0.232	-0.416	-0.092	-0.027	0.7119	Female	-0.01
OTHER	PD	56	67	0.413	0.646	0.0004	-0.285	-1.02	-0.652	-0.194	0.0014	Female	-0.233
OTHER	SAD	56	150	0.413	0.444	0.38616	0.173	-0.445	-0.136	-0.038	0.5235	Female	-0.031
OTHER	Schizoaffective Disorder	56	53	0.413	0.267	0.18578	0.634	-0.129	0.252	0.077	0.2908	Female	0.146
OTHER	Schizoaffective Disorder - Relative	56	48	0.413	0.497	0.37576	0.219	-0.563	-0.172	-0.055	0.5139	Female	-0.084
OTHER	SCZ	56	315	0.413	0.228	0.05219	0.564	-0.008	0.278	0.084	0.0956	Female	0.185
OTHER	SCZ-Relative	56	138	0.413	0.365	0.93371	0.324	-0.301	0.012	0.004	1	Female	0.048
OTHER	SMC	56	59	0.413	0.713	0.0002	-0.483	-1.256	-0.869	-0.249	0.0008	Female	-0.3
OTHER	SPECIFIC PHOBIA	56	159	0.413	0.462	0.21338	0.11	-0.504	-0.197	-0.061	0.3232	Female	-0.049
OTHER	Subacute Pain	56	28	0.413	0.4	0.91631	0.48	-0.441	0.02	0.006	1	Female	0.012
Other Psychiatric	PD	111	67	0.423	0.646	0.0002	-0.303	-0.927	-0.615	-0.167	0.0008	Female	-0.222
Other Psychiatric	SAD	111	150	0.423	0.444	0.74313	0.204	-0.29	-0.043	-0.011	0.866	Female	-0.021
Other Psychiatric	Schizoaffective Disorder	111	53	0.423	0.267	0.026	0.71	0.045	0.377	0.104	0.0521	Female	0.156
Other Psychiatric	Schizoaffective Disorder - Relative	111	48	0.423	0.497	0.54915	0.241	-0.441	-0.1	-0.029	0.6898	Female	-0.074
Other Psychiatric	SCZ	111	315	0.423	0.228	0.001	0.599	0.162	0.38	0.111	0.003	Female	0.195
Other Psychiatric	SCZ-Relative	111	138	0.423	0.365	0.39796	0.36	-0.143	0.108	0.03	0.5318	Female	0.059
Other Psychiatric	SMC	111	59	0.423	0.713	0.0002	-0.517	-1.178	-0.848	-0.222	0.0008	Female	-0.29
Other Psychiatric	SPECIFIC PHOBIA	111	159	0.423	0.462	0.33537	0.126	-0.362	-0.118	-0.035	0.4627	Female	-0.039
Other Psychiatric	Subacute Pain	111	28	0.423	0.4	0.58054	0.538	-0.299	0.119	0.033	0.7161	Female	0.023
PD	SAD	67	150	0.646	0.444	0.0002	0.88	0.29	0.585	0.155	0.0008	Female	0.202
PD	Schizoaffective Disorder	67	53	0.646	0.267	0.0002	1.365	0.595	0.98	0.271	0.0008	Female	0.379
PD	Schizoaffective Disorder - Relative	67	48	0.646	0.497	0.0132	0.853	0.094	0.474	0.138	0.0287	Female	0.149
PD	SCZ	67	315	0.646	0.228	0.0002	1.22	0.674	0.947	0.277	0.0008	Female	0.418
PD	SCZ-Relative	67	138	0.646	0.365	0.0002	1.001	0.398	0.7	0.197	0.0008	Female	0.281
PD	SMC	67	59	0.646	0.713	0.23358	0.139	-0.57	-0.215	-0.056	0.3481	Female	-0.068
PD	SPECIFIC PHOBIA	67	159	0.646	0.462	0.0018	0.736	0.156	0.446	0.132	0.0048	Female	0.183
PD	Subacute Pain	67	28	0.646	0.4	0.0026	1.178	0.26	0.719	0.2	0.0068	Female	0.245
SAD	Schizoaffective Disorder	150	53	0.444	0.267	0.0092	0.747	0.111	0.429	0.115	0.0205	Female	0.177
SAD	Schizoaffective Disorder - Relative	150	48	0.444	0.497	0.71293	0.265	-0.389	-0.062	-0.017	0.8414	Female	-0.053
SAD	SCZ	150	315	0.444	0.228	0.0004	0.622	0.229	0.426	0.122	0.0014	Female	0.216
SAD	SCZ-Relative	150	138	0.444	0.365	0.20158	0.385	-0.08	0.152	0.042	0.3073	Female	0.079
SAD	SMC	150	59	0.444	0.713	0.0002	-0.504	-1.13	-0.817	-0.211	0.0008	Female	-0.269
SAD	SPECIFIC PHOBIA	150	159	0.444	0.462	0.47095	0.144	-0.305	-0.081	-0.023	0.6033	Female	-0.018
SAD	Subacute Pain	150	28	0.444	0.4	0.42616	0.572	-0.241	0.166	0.044	0.5582	Female	0.044
Schizoaffective Disorder	Schizoaffective Disorder - Relative	53	48	0.267	0.497	0.0298	-0.04	-0.841	-0.44	-0.133	0.059	Female	-0.23
Schizoaffective Disorder	SCZ	53	315	0.267	0.228	0.86531	0.315	-0.269	0.023	0.007	0.9696	Female	0.039
Schizoaffective Disorder	SCZ-Relative	53	138	0.267	0.365	0.11599	0.062	-0.577	-0.257	-0.074	0.1954	Female	-0.098
Schizoaffective Disorder	SMC	53	59	0.267	0.713	0.0002	-0.83	-1.649	-1.239	-0.326	0.0008	Female	-0.446
Schizoaffective Disorder	SPECIFIC PHOBIA	53	159	0.267	0.462	0.0036	-0.144	-0.776	-0.46	-0.138	0.0089	Female	-0.195
Schizoaffective Disorder	Subacute Pain	53	28	0.267	0.4	0.29597	0.22	-0.713	-0.247	-0.071	0.417	Female	-0.133
Schizoaffective Disorder - Relative	SCZ	48	315	0.497	0.228	0.0042	0.77	0.157	0.464	0.139	0.0101	Female	0.269
Schizoaffective Disorder - Relative	SCZ-Relative	48	138	0.497	0.365	0.23978	0.531	-0.132	0.2	0.059	0.3551	Female	0.132
Schizoaffective Disorder - Relative	SMC	48	59	0.497	0.713	0.0016	-0.295	-1.088	-0.691	-0.194	0.0044	Female	-0.216
Schizoaffective Disorder - Relative	SPECIFIC PHOBIA	48	159	0.497	0.462	0.89531	0.306	-0.344	-0.019	-0.006	0.9912	Female	0.035
Schizoaffective Disorder - Relative	Subacute Pain	48	28	0.497	0.4	0.41496	0.673	-0.277	0.198	0.062	0.5495	Female	0.097
SCZ	SCZ-Relative	315	138	0.228	0.365	0.0088	-0.072	-0.474	-0.273	-0.08	0.0197	Female	-0.137
SCZ	SMC	315	59	0.228	0.713	0.0002	-0.858	-1.44	-1.149	-0.333	0.0008	Female	-0.485
SCZ	SPECIFIC PHOBIA	315	159	0.228	0.462	0.0002	-0.289	-0.677	-0.483	-0.145	0.0008	Female	-0.234
SCZ	Subacute Pain	315	28	0.228	0.4	0.19898	0.127	-0.65	-0.261	-0.078	0.3054	Female	-0.172
SCZ-Relative	SMC	138	59	0.365	0.713	0.0002	-0.599	-1.239	-0.919	-0.253	0.0008	Female	-0.349
SCZ-Relative	SPECIFIC PHOBIA	138	159	0.365	0.462	0.06679	0.012	-0.448	-0.218	-0.065	0.1195	Female	-0.098
SCZ-Relative	Subacute Pain	138	28	0.365	0.4	0.9691	0.419	-0.4	0.009	0.003	1	Female	-0.036
SMC	SPECIFIC PHOBIA	59	159	0.713	0.462	0.0002	0.951	0.338	0.645	0.188	0.0008	Female	0.251
SMC	Subacute Pain	59	28	0.713	0.4	0.0002	1.456	0.498	0.977	0.255	0.0008	Female	0.313
SPECIFIC PHOBIA	Subacute Pain	159	28	0.462	0.4	0.27197	0.626	-0.184	0.221	0.068	0.3928	Female	0.062
CN	ABNORMAL VENTRICAL	38318	107	0.491	0.39	0.0118	0.436	0.056	0.246	0.07	0.0327	Male	0.101
CN	AD	38318	458	0.491	0.228	0.0002	0.742	0.558	0.65	0.185	0.001	Male	0.263
CN	ADHD	38318	885	0.491	0.36	0.0002	0.411	0.277	0.344	0.098	0.001	Male	0.131
CN	Anorexia/Bulima	38318	3	0.491	0.759	0.45835	0.688	-1.576	-0.444	-0.127	0.6072	Male	-0.267
CN	Anxiety/Phobia	38318	589	0.491	0.524	0.0204	-0.015	-0.178	-0.096	-0.027	0.0505	Male	-0.033
CN	ASD	38318	1628	0.491	0.468	0.06619	0.097	-0.002	0.047	0.014	0.1425	Male	0.023
CN	Attention & Learning difficulty	38318	227	0.491	0.224	0.0002	0.782	0.521	0.652	0.186	0.001	Male	0.268
CN	BD	38318	97	0.491	0.523	0.9983	0.2	-0.199	0	0	1	Male	-0.032
CN	BIPOLAR/PSYCH-RELATIVE	38318	27	0.491	0.441	0.73233	0.444	-0.31	0.067	0.019	0.8578	Male	0.05
CN	Chronic Pain	38318	59	0.491	0.295	0.0002	0.75	0.239	0.495	0.141	0.001	Male	0.196
CN	DEMENTIA - LBD	38318	26	0.491	0.097	0.0002	1.47	0.7	1.085	0.309	0.001	Male	0.394
CN	EMCI	38318	170	0.491	0.643	0.0002	-0.181	-0.482	-0.332	-0.095	0.001	Male	-0.152
CN	LMCI	38318	341	0.491	0.314	0.0002	0.551	0.338	0.445	0.127	0.001	Male	0.177
CN	MCI	38318	197	0.491	0.354	0.0002	0.479	0.199	0.339	0.097	0.001	Male	0.138
CN	MCI-Risk	38318	0	0.491	NA	1	NaN	NaN	NaN	NaN	1	Male	NA
CN	MDD	38318	1789	0.491	0.526	0.0006	-0.036	-0.131	-0.083	-0.024	0.0026	Male	-0.035
CN	ND	38318	74	0.491	0.405	0.0138	0.508	0.052	0.28	0.08	0.0365	Male	0.086
CN	OCD	38318	84	0.491	0.476	0.21678	0.347	-0.081	0.133	0.038	0.36	Male	0.015
CN	Other	38318	39	0.491	0.623	0.14639	0.08	-0.548	-0.234	-0.067	0.2649	Male	-0.132
CN	OTHER	38318	43	0.491	0.295	0.0082	0.709	0.111	0.41	0.117	0.024	Male	0.196
CN	Other Psychiatric	38318	142	0.491	0.301	0.0002	0.503	0.173	0.338	0.096	0.001	Male	0.19
CN	PD	38318	136	0.491	0.558	0.0206	-0.036	-0.373	-0.205	-0.058	0.0507	Male	-0.067
CN	SAD	38318	155	0.491	0.49	0.63214	0.197	-0.119	0.039	0.011	0.7776	Male	0.002
CN	Schizoaffective Disorder	38318	56	0.491	0.35	0.0216	0.564	0.04	0.302	0.086	0.0523	Male	0.142
CN	Schizoaffective Disorder - Relative	38318	25	0.491	0.383	0.21598	0.635	-0.149	0.243	0.069	0.36	Male	0.108
CN	SCZ	38318	718	0.491	0.338	0.0002	0.484	0.337	0.41	0.117	0.001	Male	0.153
CN	SCZ-Relative	38318	66	0.491	0.443	0.88391	0.258	-0.224	0.017	0.005	0.977	Male	0.048
CN	SMC	38318	44	0.491	0.584	0.12799	0.064	-0.528	-0.232	-0.066	0.239	Male	-0.093
CN	SPECIFIC PHOBIA	38318	55	0.491	0.454	0.76412	0.224	-0.305	-0.04	-0.012	0.8795	Male	0.037
CN	Subacute Pain	38318	30	0.491	0.434	0.31937	0.539	-0.177	0.181	0.052	0.4812	Male	0.058
ABNORMAL VENTRICAL	AD	107	458	0.39	0.228	0.0002	0.619	0.194	0.406	0.115	0.001	Male	0.162
ABNORMAL VENTRICAL	ADHD	107	885	0.39	0.36	0.30917	0.304	-0.098	0.103	0.028	0.4698	Male	0.03
ABNORMAL VENTRICAL	Anorexia/Bulima	107	3	0.39	0.759	0.24858	0.48	-1.848	-0.684	-0.197	0.4027	Male	-0.369
ABNORMAL VENTRICAL	Anxiety/Phobia	107	589	0.39	0.524	0.0018	-0.126	-0.54	-0.333	-0.098	0.0066	Male	-0.134
ABNORMAL VENTRICAL	ASD	107	1628	0.39	0.468	0.05599	0.006	-0.386	-0.19	-0.057	0.1246	Male	-0.078
ABNORMAL VENTRICAL	Attention & Learning difficulty	107	227	0.39	0.224	0.0004	0.659	0.194	0.427	0.116	0.0019	Male	0.167
ABNORMAL VENTRICAL	BD	107	97	0.39	0.523	0.08039	0.027	-0.528	-0.251	-0.07	0.1654	Male	-0.133
ABNORMAL VENTRICAL	BIPOLAR/PSYCH-RELATIVE	107	27	0.39	0.441	0.42616	0.251	-0.602	-0.175	-0.051	0.5777	Male	-0.051
ABNORMAL VENTRICAL	Chronic Pain	107	59	0.39	0.295	0.12039	0.575	-0.068	0.253	0.071	0.2294	Male	0.095
ABNORMAL VENTRICAL	DEMENTIA - LBD	107	26	0.39	0.097	0.0002	1.324	0.433	0.878	0.239	0.001	Male	0.293
ABNORMAL VENTRICAL	EMCI	107	170	0.39	0.643	0.0002	-0.323	-0.818	-0.57	-0.165	0.001	Male	-0.253
ABNORMAL VENTRICAL	LMCI	107	341	0.39	0.314	0.06759	0.419	-0.018	0.201	0.057	0.1448	Male	0.076
ABNORMAL VENTRICAL	MCI	107	197	0.39	0.354	0.44296	0.326	-0.147	0.09	0.026	0.5953	Male	0.036
ABNORMAL VENTRICAL	MCI-Risk	107	0	0.39	NA	1	NaN	NaN	NaN	NaN	1	Male	NA
ABNORMAL VENTRICAL	MDD	107	1789	0.39	0.526	0.0008	-0.133	-0.524	-0.328	-0.094	0.0034	Male	-0.136
ABNORMAL VENTRICAL	ND	107	74	0.39	0.405	0.82712	0.33	-0.266	0.032	0.01	0.9268	Male	-0.015
ABNORMAL VENTRICAL	OCD	107	84	0.39	0.476	0.41836	0.168	-0.408	-0.12	-0.032	0.5756	Male	-0.086
ABNORMAL VENTRICAL	Other	107	39	0.39	0.623	0.0134	-0.101	-0.848	-0.474	-0.137	0.0363	Male	-0.233
ABNORMAL VENTRICAL	OTHER	107	43	0.39	0.295	0.38356	0.515	-0.199	0.158	0.047	0.543	Male	0.095
ABNORMAL VENTRICAL	Other Psychiatric	107	142	0.39	0.301	0.47255	0.344	-0.161	0.092	0.026	0.619	Male	0.089
ABNORMAL VENTRICAL	PD	107	136	0.39	0.558	0.0014	-0.19	-0.705	-0.448	-0.129	0.0055	Male	-0.168
ABNORMAL VENTRICAL	SAD	107	155	0.39	0.49	0.11339	0.044	-0.452	-0.204	-0.059	0.2188	Male	-0.099
ABNORMAL VENTRICAL	Schizoaffective Disorder	107	56	0.39	0.35	0.72453	0.38	-0.271	0.054	0.016	0.8529	Male	0.04
ABNORMAL VENTRICAL	Schizoaffective Disorder - Relative	107	25	0.39	0.383	0.9847	0.437	-0.442	-0.003	-0.001	1	Male	0.007
ABNORMAL VENTRICAL	SCZ	107	718	0.39	0.338	0.10819	0.367	-0.04	0.164	0.047	0.2112	Male	0.052
ABNORMAL VENTRICAL	SCZ-Relative	107	66	0.39	0.443	0.16578	0.092	-0.527	-0.218	-0.065	0.2909	Male	-0.053
ABNORMAL VENTRICAL	SMC	107	44	0.39	0.584	0.007	-0.125	-0.841	-0.483	-0.136	0.021	Male	-0.194
ABNORMAL VENTRICAL	SPECIFIC PHOBIA	107	55	0.39	0.454	0.09679	0.049	-0.609	-0.28	-0.082	0.1936	Male	-0.064
ABNORMAL VENTRICAL	Subacute Pain	107	30	0.39	0.434	0.74133	0.345	-0.473	-0.064	-0.019	0.8661	Male	-0.044
AD	ADHD	458	885	0.228	0.36	0.0002	-0.206	-0.433	-0.32	-0.087	0.001	Male	-0.132
AD	Anorexia/Bulima	458	3	0.228	0.759	0.07319	0.039	-2.242	-1.102	-0.312	0.1533	Male	-0.531
AD	Anxiety/Phobia	458	589	0.228	0.524	0.0002	-0.609	-0.861	-0.735	-0.213	0.001	Male	-0.296
AD	ASD	458	1628	0.228	0.468	0.0002	-0.475	-0.686	-0.581	-0.172	0.001	Male	-0.24
AD	Attention & Learning difficulty	458	227	0.228	0.224	0.9881	0.161	-0.158	0.001	0	1	Male	0.004
AD	BD	458	97	0.228	0.523	0.0002	-0.436	-0.882	-0.659	-0.185	0.001	Male	-0.295
AD	BIPOLAR/PSYCH-RELATIVE	458	27	0.228	0.441	0.005	-0.194	-0.976	-0.585	-0.166	0.0157	Male	-0.213
AD	Chronic Pain	458	59	0.228	0.295	0.26577	0.114	-0.43	-0.158	-0.044	0.4204	Male	-0.068
AD	DEMENTIA - LBD	458	26	0.228	0.097	0.0222	0.841	0.047	0.444	0.124	0.0535	Male	0.131
AD	EMCI	458	170	0.228	0.643	0.0002	-0.798	-1.167	-0.983	-0.28	0.001	Male	-0.415
AD	LMCI	458	341	0.228	0.314	0.0048	-0.067	-0.349	-0.208	-0.059	0.0152	Male	-0.087
AD	MCI	458	197	0.228	0.354	0.0002	-0.141	-0.477	-0.309	-0.089	0.001	Male	-0.126
AD	MCI-Risk	458	0	0.228	NA	1	NaN	NaN	NaN	NaN	1	Male	NA
AD	MDD	458	1789	0.228	0.526	0.0002	-0.627	-0.837	-0.732	-0.209	0.001	Male	-0.298
AD	ND	458	74	0.228	0.405	0.0062	-0.118	-0.612	-0.365	-0.105	0.019	Male	-0.177
AD	OCD	458	84	0.228	0.476	0.0002	-0.296	-0.767	-0.531	-0.147	0.001	Male	-0.249
AD	Other	458	39	0.228	0.623	0.0002	-0.556	-1.221	-0.888	-0.252	0.001	Male	-0.395
AD	OTHER	458	43	0.228	0.295	0.13099	0.074	-0.553	-0.24	-0.069	0.2436	Male	-0.067
AD	Other Psychiatric	458	142	0.228	0.301	0.0018	-0.124	-0.503	-0.314	-0.089	0.0066	Male	-0.074
AD	PD	458	136	0.228	0.558	0.0002	-0.66	-1.056	-0.858	-0.244	0.001	Male	-0.33
AD	SAD	458	155	0.228	0.49	0.0002	-0.426	-0.797	-0.611	-0.174	0.001	Male	-0.262
AD	Schizoaffective Disorder	458	56	0.228	0.35	0.017	-0.069	-0.627	-0.348	-0.099	0.0434	Male	-0.122
AD	Schizoaffective Disorder - Relative	458	25	0.228	0.383	0.05199	-0.004	-0.813	-0.408	-0.116	0.1168	Male	-0.155
AD	SCZ	458	718	0.228	0.338	0.0002	-0.122	-0.357	-0.24	-0.068	0.001	Male	-0.11
AD	SCZ-Relative	458	66	0.228	0.443	0.0002	-0.366	-0.888	-0.627	-0.181	0.001	Male	-0.215
AD	SMC	458	44	0.228	0.584	0.0002	-0.577	-1.207	-0.892	-0.251	0.001	Male	-0.357
AD	SPECIFIC PHOBIA	458	55	0.228	0.454	0.0002	-0.407	-0.974	-0.691	-0.197	0.001	Male	-0.226
AD	Subacute Pain	458	30	0.228	0.434	0.0152	-0.099	-0.842	-0.47	-0.134	0.0395	Male	-0.206
ADHD	Anorexia/Bulima	885	3	0.36	0.759	0.16298	0.299	-1.972	-0.837	-0.225	0.2893	Male	-0.398
ADHD	Anxiety/Phobia	885	589	0.36	0.524	0.0002	-0.344	-0.555	-0.449	-0.125	0.001	Male	-0.164
ADHD	ASD	885	1628	0.36	0.468	0.0002	-0.21	-0.375	-0.292	-0.084	0.001	Male	-0.108
ADHD	Attention & Learning difficulty	885	227	0.36	0.224	0.0002	0.475	0.182	0.328	0.088	0.001	Male	0.137
ADHD	BD	885	97	0.36	0.523	0.0012	-0.154	-0.575	-0.365	-0.098	0.0049	Male	-0.163
ADHD	BIPOLAR/PSYCH-RELATIVE	885	27	0.36	0.441	0.13179	0.091	-0.676	-0.293	-0.079	0.2441	Male	-0.081
ADHD	Chronic Pain	885	59	0.36	0.295	0.22898	0.425	-0.103	0.161	0.043	0.3736	Male	0.065
ADHD	DEMENTIA - LBD	885	26	0.36	0.097	0.0002	1.185	0.401	0.793	0.211	0.001	Male	0.264
ADHD	EMCI	885	170	0.36	0.643	0.0002	-0.541	-0.875	-0.708	-0.193	0.001	Male	-0.283
ADHD	LMCI	885	341	0.36	0.314	0.08739	0.231	-0.019	0.106	0.029	0.1767	Male	0.046
ADHD	MCI	885	197	0.36	0.354	0.93551	0.149	-0.16	-0.005	-0.001	1	Male	0.007
ADHD	MCI-Risk	885	0	0.36	NA	1	NaN	NaN	NaN	NaN	1	Male	NA
ADHD	MDD	885	1789	0.36	0.526	0.0002	-0.353	-0.516	-0.434	-0.122	0.001	Male	-0.165
ADHD	ND	885	74	0.36	0.405	0.58294	0.171	-0.304	-0.066	-0.018	0.7346	Male	-0.045
ADHD	OCD	885	84	0.36	0.476	0.0488	-0.001	-0.45	-0.226	-0.06	0.1112	Male	-0.116
ADHD	Other	885	39	0.36	0.623	0.0002	-0.289	-0.934	-0.611	-0.165	0.001	Male	-0.263
ADHD	OTHER	885	43	0.36	0.295	0.66753	0.376	-0.237	0.07	0.019	0.8126	Male	0.065
ADHD	Other Psychiatric	885	142	0.36	0.301	0.9527	0.172	-0.183	-0.006	-0.002	1	Male	0.059
ADHD	PD	885	136	0.36	0.558	0.0002	-0.395	-0.76	-0.577	-0.156	0.001	Male	-0.198
ADHD	SAD	885	155	0.36	0.49	0.0006	-0.148	-0.491	-0.32	-0.087	0.0026	Male	-0.129
ADHD	Schizoaffective Disorder	885	56	0.36	0.35	0.72833	0.226	-0.314	-0.044	-0.012	0.8552	Male	0.011
ADHD	Schizoaffective Disorder - Relative	885	25	0.36	0.383	0.59334	0.292	-0.504	-0.106	-0.029	0.7417	Male	-0.023
ADHD	SCZ	885	718	0.36	0.338	0.17538	0.167	-0.03	0.069	0.019	0.3043	Male	0.022
ADHD	SCZ-Relative	885	66	0.36	0.443	0.0098	-0.091	-0.593	-0.342	-0.093	0.028	Male	-0.083
ADHD	SMC	885	44	0.36	0.584	0.0004	-0.307	-0.916	-0.612	-0.164	0.0019	Male	-0.224
ADHD	SPECIFIC PHOBIA	885	55	0.36	0.454	0.004	-0.132	-0.678	-0.405	-0.11	0.0129	Male	-0.094
ADHD	Subacute Pain	885	30	0.36	0.434	0.34517	0.192	-0.537	-0.172	-0.046	0.5063	Male	-0.073
Anorexia/Bulima	Anxiety/Phobia	3	589	0.759	0.524	0.60154	1.473	-0.801	0.336	0.099	0.7499	Male	0.235
Anorexia/Bulima	ASD	3	1628	0.759	0.468	0.42376	1.601	-0.666	0.468	0.14	0.5777	Male	0.291
Anorexia/Bulima	Attention & Learning difficulty	3	227	0.759	0.224	0.06859	2.331	0.03	1.181	0.312	0.1463	Male	0.535
Anorexia/Bulima	BD	3	97	0.759	0.523	0.44076	1.626	-0.704	0.461	0.127	0.5941	Male	0.236
Anorexia/Bulima	BIPOLAR/PSYCH-RELATIVE	3	27	0.759	0.441	0.46215	1.715	-0.791	0.462	0.146	0.6104	Male	0.318
Anorexia/Bulima	Chronic Pain	3	59	0.759	0.295	0.12379	2.185	-0.21	0.987	0.268	0.233	Male	0.463
Anorexia/Bulima	DEMENTIA - LBD	3	26	0.759	0.097	0.0106	3.359	0.636	1.997	0.436	0.0297	Male	0.662
Anorexia/Bulima	EMCI	3	170	0.759	0.643	0.90331	1.259	-1.04	0.11	0.032	0.9907	Male	0.116
Anorexia/Bulima	LMCI	3	341	0.759	0.314	0.13599	2.043	-0.242	0.901	0.253	0.2509	Male	0.444
Anorexia/Bulima	MCI	3	197	0.759	0.354	0.20518	1.898	-0.401	0.748	0.223	0.3508	Male	0.405
Anorexia/Bulima	MCI-Risk	3	0	0.759	NA	1	NaN	NaN	NaN	NaN	1	Male	NA
Anorexia/Bulima	MDD	3	1789	0.759	0.526	0.53835	1.492	-0.774	0.359	0.103	0.6896	Male	0.233
Anorexia/Bulima	ND	3	74	0.759	0.405	0.31037	1.811	-0.544	0.633	0.206	0.4701	Male	0.353
Anorexia/Bulima	OCD	3	84	0.759	0.476	0.28857	1.83	-0.515	0.657	0.164	0.4473	Male	0.282
Anorexia/Bulima	Other	3	39	0.759	0.623	0.76732	1.412	-1.011	0.2	0.06	0.881	Male	0.135
Anorexia/Bulima	OTHER	3	43	0.759	0.295	0.21438	1.977	-0.451	0.763	0.243	0.3586	Male	0.464
Anorexia/Bulima	Other Psychiatric	3	142	0.759	0.301	0.20758	1.932	-0.382	0.775	0.223	0.351	Male	0.457
Anorexia/Bulima	PD	3	136	0.759	0.558	0.69473	1.39	-0.919	0.236	0.068	0.8283	Male	0.201
Anorexia/Bulima	SAD	3	155	0.759	0.49	0.43276	1.624	-0.682	0.471	0.138	0.585	Male	0.269
Anorexia/Bulima	Schizoaffective Disorder	3	56	0.759	0.35	0.26537	1.886	-0.501	0.693	0.213	0.4204	Male	0.409
Anorexia/Bulima	Schizoaffective Disorder - Relative	3	25	0.759	0.383	0.32077	1.894	-0.642	0.626	0.196	0.4812	Male	0.376
Anorexia/Bulima	SCZ	3	718	0.759	0.338	0.15858	1.986	-0.287	0.849	0.244	0.2847	Male	0.421
Anorexia/Bulima	SCZ-Relative	3	66	0.759	0.443	0.51735	1.587	-0.773	0.407	0.131	0.6682	Male	0.316
Anorexia/Bulima	SMC	3	44	0.759	0.584	0.71973	1.421	-0.984	0.219	0.06	0.8516	Male	0.174
Anorexia/Bulima	SPECIFIC PHOBIA	3	55	0.759	0.454	0.54475	1.566	-0.814	0.376	0.115	0.6954	Male	0.305
Anorexia/Bulima	Subacute Pain	3	30	0.759	0.434	0.34417	1.814	-0.672	0.571	0.178	0.5063	Male	0.325
Anxiety/Phobia	ASD	589	1628	0.524	0.468	0.0042	0.232	0.043	0.137	0.041	0.0135	Male	0.056
Anxiety/Phobia	Attention & Learning difficulty	589	227	0.524	0.224	0.0002	0.902	0.587	0.744	0.213	0.001	Male	0.301
Anxiety/Phobia	BD	589	97	0.524	0.523	0.38196	0.31	-0.121	0.094	0.028	0.543	Male	0.001
Anxiety/Phobia	BIPOLAR/PSYCH-RELATIVE	589	27	0.524	0.441	0.42616	0.544	-0.229	0.157	0.047	0.5777	Male	0.083
Anxiety/Phobia	Chronic Pain	589	59	0.524	0.295	0.0002	0.846	0.306	0.576	0.169	0.001	Male	0.229
Anxiety/Phobia	DEMENTIA - LBD	589	26	0.524	0.097	0.0002	1.554	0.756	1.155	0.337	0.001	Male	0.427
Anxiety/Phobia	EMCI	589	170	0.524	0.643	0.0084	-0.057	-0.4	-0.229	-0.067	0.0244	Male	-0.119
Anxiety/Phobia	LMCI	589	341	0.524	0.314	0.0002	0.668	0.397	0.532	0.154	0.001	Male	0.21
Anxiety/Phobia	MCI	589	197	0.524	0.354	0.0002	0.583	0.257	0.42	0.124	0.001	Male	0.17
Anxiety/Phobia	MCI-Risk	589	0	0.524	NA	1	NaN	NaN	NaN	NaN	1	Male	NA
Anxiety/Phobia	MDD	589	1789	0.524	0.526	0.77652	0.106	-0.08	0.013	0.004	0.8894	Male	-0.002
Anxiety/Phobia	ND	589	74	0.524	0.405	0.0026	0.603	0.117	0.36	0.107	0.0091	Male	0.119
Anxiety/Phobia	OCD	589	84	0.524	0.476	0.0496	0.455	-0.004	0.226	0.065	0.1119	Male	0.048
Anxiety/Phobia	Other	589	39	0.524	0.623	0.44536	0.192	-0.458	-0.133	-0.039	0.5968	Male	-0.099
Anxiety/Phobia	OTHER	589	43	0.524	0.295	0.0028	0.798	0.176	0.487	0.144	0.0094	Male	0.229
Anxiety/Phobia	Other Psychiatric	589	142	0.524	0.301	0.0002	0.607	0.238	0.422	0.124	0.001	Male	0.223
Anxiety/Phobia	PD	589	136	0.524	0.558	0.26257	0.081	-0.292	-0.105	-0.031	0.4204	Male	-0.034
Anxiety/Phobia	SAD	589	155	0.524	0.49	0.14499	0.309	-0.046	0.131	0.039	0.2634	Male	0.035
Anxiety/Phobia	Schizoaffective Disorder	589	56	0.524	0.35	0.0066	0.659	0.109	0.384	0.114	0.0201	Male	0.174
Anxiety/Phobia	Schizoaffective Disorder - Relative	589	25	0.524	0.383	0.10679	0.729	-0.074	0.328	0.097	0.2095	Male	0.141
Anxiety/Phobia	SCZ	589	718	0.524	0.338	0.0002	0.608	0.387	0.498	0.144	0.001	Male	0.186
Anxiety/Phobia	SCZ-Relative	589	66	0.524	0.443	0.40716	0.363	-0.146	0.109	0.032	0.5669	Male	0.081
Anxiety/Phobia	SMC	589	44	0.524	0.584	0.39296	0.175	-0.439	-0.132	-0.039	0.5504	Male	-0.06
Anxiety/Phobia	SPECIFIC PHOBIA	589	55	0.524	0.454	0.70193	0.331	-0.223	0.054	0.016	0.8345	Male	0.07
Anxiety/Phobia	Subacute Pain	589	30	0.524	0.434	0.16058	0.635	-0.1	0.268	0.079	0.2861	Male	0.09
ASD	Attention & Learning difficulty	1628	227	0.468	0.224	0.0002	0.723	0.443	0.583	0.172	0.001	Male	0.244
ASD	BD	1628	97	0.468	0.523	0.66273	0.16	-0.25	-0.045	-0.013	0.811	Male	-0.055
ASD	BIPOLAR/PSYCH-RELATIVE	1628	27	0.468	0.441	0.93171	0.399	-0.362	0.018	0.006	1	Male	0.027
ASD	Chronic Pain	1628	59	0.468	0.295	0.0004	0.688	0.167	0.427	0.128	0.0019	Male	0.173
ASD	DEMENTIA - LBD	1628	26	0.468	0.097	0.0002	1.381	0.602	0.992	0.296	0.001	Male	0.371
ASD	EMCI	1628	170	0.468	0.643	0.0002	-0.204	-0.521	-0.362	-0.108	0.001	Male	-0.175
ASD	LMCI	1628	341	0.468	0.314	0.0002	0.499	0.265	0.382	0.113	0.001	Male	0.153
ASD	MCI	1628	197	0.468	0.354	0.0004	0.426	0.129	0.277	0.083	0.0019	Male	0.114
ASD	MCI-Risk	1628	0	0.468	NA	1	NaN	NaN	NaN	NaN	1	Male	NA
ASD	MDD	1628	1789	0.468	0.526	0.0004	-0.06	-0.195	-0.127	-0.037	0.0019	Male	-0.058
ASD	ND	1628	74	0.468	0.405	0.06259	0.454	-0.013	0.221	0.066	0.1386	Male	0.063
ASD	OCD	1628	84	0.468	0.476	0.46335	0.301	-0.138	0.082	0.024	0.6104	Male	-0.009
ASD	Other	1628	39	0.468	0.623	0.09699	0.05	-0.586	-0.268	-0.08	0.1936	Male	-0.155
ASD	OTHER	1628	43	0.468	0.295	0.0252	0.648	0.041	0.344	0.103	0.0604	Male	0.173
ASD	Other Psychiatric	1628	142	0.468	0.301	0.0016	0.45	0.106	0.278	0.083	0.0061	Male	0.166
ASD	PD	1628	136	0.468	0.558	0.0068	-0.066	-0.416	-0.241	-0.072	0.0205	Male	-0.09
ASD	SAD	1628	155	0.468	0.49	0.92071	0.157	-0.173	-0.008	-0.002	1	Male	-0.022
ASD	Schizoaffective Disorder	1628	56	0.468	0.35	0.07119	0.509	-0.025	0.242	0.073	0.1512	Male	0.118
ASD	Schizoaffective Disorder - Relative	1628	25	0.468	0.383	0.36036	0.582	-0.209	0.186	0.056	0.5204	Male	0.085
ASD	SCZ	1628	718	0.468	0.338	0.0002	0.439	0.262	0.35	0.104	0.001	Male	0.13
ASD	SCZ-Relative	1628	66	0.468	0.443	0.80272	0.217	-0.275	-0.029	-0.009	0.9126	Male	0.025
ASD	SMC	1628	44	0.468	0.584	0.07919	0.033	-0.566	-0.267	-0.08	0.1637	Male	-0.117
ASD	SPECIFIC PHOBIA	1628	55	0.468	0.454	0.52475	0.185	-0.353	-0.084	-0.025	0.6759	Male	0.014
ASD	Subacute Pain	1628	30	0.468	0.434	0.49655	0.488	-0.234	0.127	0.038	0.645	Male	0.034
Attention & Learning difficulty	BD	227	97	0.224	0.523	0.0002	-0.453	-0.942	-0.697	-0.186	0.001	Male	-0.299
Attention & Learning difficulty	BIPOLAR/PSYCH-RELATIVE	227	27	0.224	0.441	0.004	-0.215	-1.024	-0.62	-0.167	0.0129	Male	-0.217
Attention & Learning difficulty	Chronic Pain	227	59	0.224	0.295	0.25177	0.119	-0.457	-0.169	-0.045	0.4065	Male	-0.072
Attention & Learning difficulty	DEMENTIA - LBD	227	26	0.224	0.097	0.011	0.888	0.069	0.479	0.124	0.0306	Male	0.127
Attention & Learning difficulty	EMCI	227	170	0.224	0.643	0.0002	-0.806	-1.229	-1.018	-0.28	0.001	Male	-0.42
Attention & Learning difficulty	LMCI	227	341	0.224	0.314	0.0104	-0.047	-0.384	-0.215	-0.059	0.0293	Male	-0.091
Attention & Learning difficulty	MCI	227	197	0.224	0.354	0.0006	-0.126	-0.511	-0.319	-0.089	0.0026	Male	-0.13
Attention & Learning difficulty	MCI-Risk	227	0	0.224	NA	1	NaN	NaN	NaN	NaN	1	Male	NA
Attention & Learning difficulty	MDD	227	1789	0.224	0.526	0.0002	-0.598	-0.878	-0.738	-0.21	0.001	Male	-0.302
Attention & Learning difficulty	ND	227	74	0.224	0.405	0.006	-0.113	-0.643	-0.378	-0.106	0.0185	Male	-0.182
Attention & Learning difficulty	OCD	227	84	0.224	0.476	0.0002	-0.315	-0.826	-0.57	-0.148	0.001	Male	-0.253
Attention & Learning difficulty	Other	227	39	0.224	0.623	0.0004	-0.59	-1.291	-0.941	-0.252	0.0019	Male	-0.4
Attention & Learning difficulty	OTHER	227	43	0.224	0.295	0.14259	0.075	-0.581	-0.253	-0.069	0.2614	Male	-0.072
Attention & Learning difficulty	Other Psychiatric	227	142	0.224	0.301	0.0022	-0.116	-0.539	-0.328	-0.089	0.0079	Male	-0.078
Attention & Learning difficulty	PD	227	136	0.224	0.558	0.0002	-0.671	-1.117	-0.894	-0.244	0.001	Male	-0.335
Attention & Learning difficulty	SAD	227	155	0.224	0.49	0.0002	-0.425	-0.844	-0.635	-0.175	0.001	Male	-0.266
Attention & Learning difficulty	Schizoaffective Disorder	227	56	0.224	0.35	0.019	-0.071	-0.661	-0.366	-0.1	0.0475	Male	-0.126
Attention & Learning difficulty	Schizoaffective Disorder - Relative	227	25	0.224	0.383	0.0472	-0.017	-0.85	-0.434	-0.116	0.1081	Male	-0.159
Attention & Learning difficulty	SCZ	227	718	0.224	0.338	0.0022	-0.094	-0.394	-0.244	-0.069	0.0079	Male	-0.115
Attention & Learning difficulty	SCZ-Relative	227	66	0.224	0.443	0.0002	-0.371	-0.932	-0.652	-0.181	0.001	Male	-0.219
Attention & Learning difficulty	SMC	227	44	0.224	0.584	0.0002	-0.617	-1.285	-0.951	-0.252	0.001	Male	-0.361
Attention & Learning difficulty	SPECIFIC PHOBIA	227	55	0.224	0.454	0.0002	-0.424	-1.028	-0.726	-0.197	0.001	Male	-0.23
Attention & Learning difficulty	Subacute Pain	227	30	0.224	0.434	0.0144	-0.114	-0.884	-0.499	-0.134	0.0376	Male	-0.21
BD	BIPOLAR/PSYCH-RELATIVE	97	27	0.523	0.441	0.75652	0.498	-0.363	0.067	0.019	0.8731	Male	0.082
BD	Chronic Pain	97	59	0.523	0.295	0.0016	0.852	0.189	0.521	0.141	0.0061	Male	0.228
BD	DEMENTIA - LBD	97	26	0.523	0.097	0.0002	1.653	0.728	1.19	0.309	0.001	Male	0.426
BD	EMCI	97	170	0.523	0.643	0.0124	-0.081	-0.585	-0.333	-0.095	0.0339	Male	-0.12
BD	LMCI	97	341	0.523	0.314	0.0002	0.682	0.226	0.454	0.127	0.001	Male	0.208
BD	MCI	97	197	0.523	0.354	0.0098	0.579	0.088	0.333	0.097	0.028	Male	0.169
BD	MCI-Risk	97	0	0.523	NA	1	NaN	NaN	NaN	NaN	1	Male	NA
BD	MDD	97	1789	0.523	0.526	0.41176	0.121	-0.288	-0.083	-0.024	0.5698	Male	-0.003
BD	ND	97	74	0.523	0.405	0.07879	0.575	-0.037	0.269	0.08	0.1636	Male	0.118
BD	OCD	97	84	0.523	0.476	0.33797	0.439	-0.15	0.145	0.038	0.4989	Male	0.046
BD	Other	97	39	0.523	0.623	0.22018	0.137	-0.615	-0.239	-0.067	0.3644	Male	-0.1
BD	OTHER	97	43	0.523	0.295	0.0308	0.773	0.042	0.407	0.117	0.0734	Male	0.228
BD	Other Psychiatric	97	142	0.523	0.301	0.0136	0.604	0.081	0.343	0.096	0.0363	Male	0.221
BD	PD	97	136	0.523	0.558	0.11839	0.055	-0.47	-0.208	-0.058	0.2265	Male	-0.035
BD	SAD	97	155	0.523	0.49	0.74553	0.294	-0.216	0.039	0.011	0.8688	Male	0.033
BD	Schizoaffective Disorder	97	56	0.523	0.35	0.06619	0.635	-0.031	0.302	0.086	0.1425	Male	0.173
BD	Schizoaffective Disorder - Relative	97	25	0.523	0.383	0.27277	0.692	-0.198	0.247	0.069	0.43	Male	0.14
BD	SCZ	97	718	0.523	0.338	0.0002	0.624	0.197	0.41	0.117	0.001	Male	0.185
BD	SCZ-Relative	97	66	0.523	0.443	0.91111	0.331	-0.299	0.016	0.005	0.9969	Male	0.08
BD	SMC	97	44	0.523	0.584	0.18698	0.118	-0.603	-0.243	-0.066	0.322	Male	-0.062
BD	SPECIFIC PHOBIA	97	55	0.523	0.454	0.80892	0.293	-0.374	-0.041	-0.012	0.9174	Male	0.069
BD	Subacute Pain	97	30	0.523	0.434	0.38296	0.597	-0.231	0.183	0.052	0.543	Male	0.089
BIPOLAR/PSYCH-RELATIVE	Chronic Pain	27	59	0.441	0.295	0.07319	0.899	-0.034	0.433	0.122	0.1533	Male	0.145
BIPOLAR/PSYCH-RELATIVE	DEMENTIA - LBD	27	26	0.441	0.097	0.0002	1.691	0.507	1.099	0.29	0.001	Male	0.344
BIPOLAR/PSYCH-RELATIVE	EMCI	27	170	0.441	0.643	0.06439	0.023	-0.798	-0.387	-0.114	0.1399	Male	-0.202
BIPOLAR/PSYCH-RELATIVE	LMCI	27	341	0.441	0.314	0.06339	0.775	-0.014	0.38	0.108	0.139	Male	0.126
BIPOLAR/PSYCH-RELATIVE	MCI	27	197	0.441	0.354	0.21318	0.664	-0.146	0.259	0.078	0.3579	Male	0.087
BIPOLAR/PSYCH-RELATIVE	MCI-Risk	27	0	0.441	NA	1	NaN	NaN	NaN	NaN	1	Male	NA
BIPOLAR/PSYCH-RELATIVE	MDD	27	1789	0.441	0.526	0.45215	0.231	-0.53	-0.149	-0.043	0.6013	Male	-0.085
BIPOLAR/PSYCH-RELATIVE	ND	27	74	0.441	0.405	0.39996	0.636	-0.258	0.189	0.061	0.5585	Male	0.036
BIPOLAR/PSYCH-RELATIVE	OCD	27	84	0.441	0.476	0.75672	0.51	-0.367	0.071	0.019	0.8731	Male	-0.036
BIPOLAR/PSYCH-RELATIVE	Other	27	39	0.441	0.623	0.26417	0.219	-0.786	-0.284	-0.086	0.4204	Male	-0.182
BIPOLAR/PSYCH-RELATIVE	OTHER	27	43	0.441	0.295	0.20418	0.803	-0.182	0.31	0.098	0.3503	Male	0.146
BIPOLAR/PSYCH-RELATIVE	Other Psychiatric	27	142	0.441	0.301	0.20718	0.682	-0.149	0.266	0.077	0.351	Male	0.139
BIPOLAR/PSYCH-RELATIVE	PD	27	136	0.441	0.558	0.21178	0.152	-0.682	-0.265	-0.077	0.3568	Male	-0.117
BIPOLAR/PSYCH-RELATIVE	SAD	27	155	0.441	0.49	0.89351	0.385	-0.438	-0.027	-0.008	0.9846	Male	-0.049
BIPOLAR/PSYCH-RELATIVE	Schizoaffective Disorder	27	56	0.441	0.35	0.35516	0.685	-0.249	0.218	0.067	0.5145	Male	0.091
BIPOLAR/PSYCH-RELATIVE	Schizoaffective Disorder - Relative	27	25	0.441	0.383	0.55494	0.72	-0.396	0.162	0.05	0.7031	Male	0.058
BIPOLAR/PSYCH-RELATIVE	SCZ	27	718	0.441	0.338	0.08599	0.726	-0.045	0.341	0.098	0.175	Male	0.103
BIPOLAR/PSYCH-RELATIVE	SCZ-Relative	27	66	0.441	0.443	0.84332	0.409	-0.498	-0.045	-0.014	0.9426	Male	-0.002
BIPOLAR/PSYCH-RELATIVE	SMC	27	44	0.441	0.584	0.22858	0.194	-0.786	-0.296	-0.085	0.3736	Male	-0.144
BIPOLAR/PSYCH-RELATIVE	SPECIFIC PHOBIA	27	55	0.441	0.454	0.66613	0.368	-0.568	-0.1	-0.031	0.8126	Male	-0.013
BIPOLAR/PSYCH-RELATIVE	Subacute Pain	27	30	0.441	0.434	0.68993	0.637	-0.427	0.105	0.033	0.8283	Male	0.007
Chronic Pain	DEMENTIA - LBD	59	26	0.295	0.097	0.0034	1.153	0.194	0.673	0.168	0.0111	Male	0.199
Chronic Pain	EMCI	59	170	0.295	0.643	0.0002	-0.52	-1.134	-0.827	-0.236	0.001	Male	-0.348
Chronic Pain	LMCI	59	341	0.295	0.314	0.72453	0.226	-0.329	-0.051	-0.014	0.8529	Male	-0.019
Chronic Pain	MCI	59	197	0.295	0.354	0.30677	0.14	-0.445	-0.153	-0.044	0.4689	Male	-0.058
Chronic Pain	MCI-Risk	59	0	0.295	NA	1	NaN	NaN	NaN	NaN	1	Male	NA
Chronic Pain	MDD	59	1789	0.295	0.526	0.0002	-0.317	-0.837	-0.577	-0.165	0.001	Male	-0.23
Chronic Pain	ND	59	74	0.295	0.405	0.25457	0.143	-0.549	-0.203	-0.061	0.4096	Male	-0.11
Chronic Pain	OCD	59	84	0.295	0.476	0.0186	-0.065	-0.743	-0.404	-0.103	0.0467	Male	-0.181
Chronic Pain	Other	59	39	0.295	0.623	0.001	-0.322	-1.168	-0.745	-0.208	0.0041	Male	-0.328
Chronic Pain	OTHER	59	43	0.295	0.295	0.69073	0.314	-0.482	-0.084	-0.024	0.8283	Male	0
Chronic Pain	Other Psychiatric	59	142	0.295	0.301	0.30657	0.147	-0.465	-0.159	-0.045	0.4689	Male	-0.006
Chronic Pain	PD	59	136	0.295	0.558	0.0002	-0.392	-1.022	-0.707	-0.199	0.001	Male	-0.263
Chronic Pain	SAD	59	155	0.295	0.49	0.0028	-0.151	-0.76	-0.456	-0.13	0.0094	Male	-0.194
Chronic Pain	Schizoaffective Disorder	59	56	0.295	0.35	0.30757	0.178	-0.562	-0.192	-0.055	0.4689	Male	-0.054
Chronic Pain	Schizoaffective Disorder - Relative	59	25	0.295	0.383	0.28097	0.221	-0.732	-0.256	-0.072	0.4373	Male	-0.088
Chronic Pain	SCZ	59	718	0.295	0.338	0.53415	0.182	-0.35	-0.084	-0.024	0.6861	Male	-0.043
Chronic Pain	SCZ-Relative	59	66	0.295	0.443	0.0094	-0.099	-0.817	-0.458	-0.136	0.0271	Male	-0.148
Chronic Pain	SMC	59	44	0.295	0.584	0.0002	-0.36	-1.178	-0.769	-0.207	0.001	Male	-0.289
Chronic Pain	SPECIFIC PHOBIA	59	55	0.295	0.454	0.0056	-0.156	-0.912	-0.534	-0.153	0.0175	Male	-0.158
Chronic Pain	Subacute Pain	59	30	0.295	0.434	0.16398	0.131	-0.766	-0.317	-0.089	0.2899	Male	-0.138
DEMENTIA - LBD	EMCI	26	170	0.097	0.643	0.0002	-0.998	-1.877	-1.438	-0.404	0.001	Male	-0.546
DEMENTIA - LBD	LMCI	26	341	0.097	0.314	0.001	-0.258	-1.064	-0.661	-0.183	0.0041	Male	-0.218
DEMENTIA - LBD	MCI	26	197	0.097	0.354	0.0004	-0.321	-1.155	-0.738	-0.213	0.0019	Male	-0.257
DEMENTIA - LBD	MCI-Risk	26	0	0.097	NA	1	NaN	NaN	NaN	NaN	1	Male	NA
DEMENTIA - LBD	MDD	26	1789	0.097	0.526	0.0002	-0.778	-1.557	-1.167	-0.333	0.001	Male	-0.429
DEMENTIA - LBD	ND	26	74	0.097	0.405	0.0014	-0.303	-1.233	-0.768	-0.229	0.0055	Male	-0.309
DEMENTIA - LBD	OCD	26	84	0.097	0.476	0.0002	-0.672	-1.613	-1.143	-0.271	0.001	Male	-0.38
DEMENTIA - LBD	Other	26	39	0.097	0.623	0.0002	-0.866	-1.996	-1.431	-0.376	0.001	Male	-0.527
DEMENTIA - LBD	OTHER	26	43	0.097	0.295	0.0048	-0.178	-1.197	-0.688	-0.192	0.0152	Male	-0.198
DEMENTIA - LBD	Other Psychiatric	26	142	0.097	0.301	0.0006	-0.343	-1.202	-0.772	-0.213	0.0026	Male	-0.205
DEMENTIA - LBD	PD	26	136	0.097	0.558	0.0002	-0.882	-1.777	-1.329	-0.368	0.001	Male	-0.461
DEMENTIA - LBD	SAD	26	155	0.097	0.49	0.0002	-0.63	-1.495	-1.062	-0.298	0.001	Male	-0.393
DEMENTIA - LBD	Schizoaffective Disorder	26	56	0.097	0.35	0.0018	-0.317	-1.294	-0.805	-0.223	0.0066	Male	-0.253
DEMENTIA - LBD	Schizoaffective Disorder - Relative	26	25	0.097	0.383	0.0034	-0.329	-1.513	-0.921	-0.24	0.0111	Male	-0.286
DEMENTIA - LBD	SCZ	26	718	0.097	0.338	0.0004	-0.283	-1.07	-0.677	-0.192	0.0019	Male	-0.241
DEMENTIA - LBD	SCZ-Relative	26	66	0.097	0.443	0.0002	-0.552	-1.521	-1.037	-0.304	0.001	Male	-0.346
DEMENTIA - LBD	SMC	26	44	0.097	0.584	0.0002	-0.953	-2.064	-1.509	-0.375	0.001	Male	-0.488
DEMENTIA - LBD	SPECIFIC PHOBIA	26	55	0.097	0.454	0.0002	-0.655	-1.67	-1.162	-0.321	0.001	Male	-0.357
DEMENTIA - LBD	Subacute Pain	26	30	0.097	0.434	0.0006	-0.404	-1.54	-0.972	-0.258	0.0026	Male	-0.337
EMCI	LMCI	170	341	0.643	0.314	0.0002	0.97	0.589	0.779	0.221	0.001	Male	0.329
EMCI	MCI	170	197	0.643	0.354	0.0002	0.861	0.438	0.65	0.191	0.001	Male	0.289
EMCI	MCI-Risk	170	0	0.643	NA	1	NaN	NaN	NaN	NaN	1	Male	NA
EMCI	MDD	170	1789	0.643	0.526	0.0022	0.405	0.089	0.247	0.071	0.0079	Male	0.117
EMCI	ND	170	74	0.643	0.405	0.0004	0.858	0.3	0.579	0.174	0.0019	Male	0.238
EMCI	OCD	170	84	0.643	0.476	0.0008	0.744	0.212	0.478	0.132	0.0034	Male	0.167
EMCI	Other	170	39	0.643	0.623	0.58514	0.446	-0.254	0.096	0.028	0.7354	Male	0.02
EMCI	OTHER	170	43	0.643	0.295	0.0004	1.057	0.371	0.714	0.211	0.0019	Male	0.348
EMCI	Other Psychiatric	170	142	0.643	0.301	0.0002	0.891	0.432	0.661	0.191	0.001	Male	0.342
EMCI	PD	170	136	0.643	0.558	0.27917	0.352	-0.102	0.125	0.036	0.4371	Male	0.085
EMCI	SAD	170	155	0.643	0.49	0.0014	0.584	0.143	0.363	0.106	0.0055	Male	0.153
EMCI	Schizoaffective Disorder	170	56	0.643	0.35	0.0002	0.923	0.305	0.614	0.181	0.001	Male	0.293
EMCI	Schizoaffective Disorder - Relative	170	25	0.643	0.383	0.0136	0.986	0.133	0.56	0.164	0.0363	Male	0.26
EMCI	SCZ	170	718	0.643	0.338	0.0002	0.907	0.566	0.736	0.212	0.001	Male	0.305
EMCI	SCZ-Relative	170	66	0.643	0.443	0.0216	0.619	0.045	0.332	0.099	0.0523	Male	0.2
EMCI	SMC	170	44	0.643	0.584	0.54635	0.433	-0.234	0.099	0.028	0.6954	Male	0.059
EMCI	SPECIFIC PHOBIA	170	55	0.643	0.454	0.07179	0.589	-0.024	0.283	0.083	0.1517	Male	0.189
EMCI	Subacute Pain	170	30	0.643	0.434	0.0142	0.892	0.105	0.498	0.146	0.0373	Male	0.209
LMCI	MCI	341	197	0.314	0.354	0.23058	0.071	-0.281	-0.105	-0.03	0.3749	Male	-0.039
LMCI	MCI-Risk	341	0	0.314	NA	1	NaN	NaN	NaN	NaN	1	Male	NA
LMCI	MDD	341	1789	0.314	0.526	0.0002	-0.41	-0.644	-0.527	-0.151	0.001	Male	-0.211
LMCI	ND	341	74	0.314	0.405	0.20638	0.09	-0.414	-0.162	-0.047	0.351	Male	-0.091
LMCI	OCD	341	84	0.314	0.476	0.0104	-0.083	-0.564	-0.324	-0.089	0.0293	Male	-0.162
LMCI	Other	341	39	0.314	0.623	0.0006	-0.35	-1.021	-0.685	-0.193	0.0026	Male	-0.309
LMCI	OTHER	341	43	0.314	0.295	0.79872	0.283	-0.353	-0.035	-0.01	0.9103	Male	0.019
LMCI	Other Psychiatric	341	142	0.314	0.301	0.28117	0.089	-0.304	-0.107	-0.03	0.4373	Male	0.013
LMCI	PD	341	136	0.314	0.558	0.0002	-0.451	-0.858	-0.655	-0.185	0.001	Male	-0.244
LMCI	SAD	341	155	0.314	0.49	0.0002	-0.215	-0.599	-0.407	-0.116	0.001	Male	-0.175
LMCI	Schizoaffective Disorder	341	56	0.314	0.35	0.32717	0.141	-0.427	-0.143	-0.041	0.4876	Male	-0.035
LMCI	Schizoaffective Disorder - Relative	341	25	0.314	0.383	0.33137	0.205	-0.611	-0.203	-0.057	0.4923	Male	-0.069
LMCI	SCZ	341	718	0.314	0.338	0.59094	0.095	-0.163	-0.034	-0.01	0.7407	Male	-0.024
LMCI	SCZ-Relative	341	66	0.314	0.443	0.0024	-0.158	-0.69	-0.424	-0.122	0.0085	Male	-0.129
LMCI	SMC	341	44	0.314	0.584	0.0004	-0.371	-1.008	-0.689	-0.193	0.0019	Male	-0.27
LMCI	SPECIFIC PHOBIA	341	55	0.314	0.454	0.001	-0.199	-0.775	-0.487	-0.138	0.0041	Male	-0.139
LMCI	Subacute Pain	341	30	0.314	0.434	0.17198	0.109	-0.641	-0.266	-0.075	0.2995	Male	-0.119
MCI	MCI-Risk	197	0	0.354	NA	1	NaN	NaN	NaN	NaN	1	Male	NA
MCI	MDD	197	1789	0.354	0.526	0.0002	-0.271	-0.566	-0.419	-0.12	0.001	Male	-0.172
MCI	ND	197	74	0.354	0.405	0.69293	0.214	-0.323	-0.055	-0.017	0.8283	Male	-0.052
MCI	OCD	197	84	0.354	0.476	0.11659	0.05	-0.464	-0.207	-0.059	0.224	Male	-0.123
MCI	Other	197	39	0.354	0.623	0.0028	-0.201	-0.898	-0.549	-0.163	0.0094	Male	-0.27
MCI	OTHER	197	43	0.354	0.295	0.68893	0.399	-0.264	0.067	0.02	0.8283	Male	0.058
MCI	Other Psychiatric	197	142	0.354	0.301	0.9973	0.216	-0.217	-0.001	0	1	Male	0.052
MCI	PD	197	136	0.354	0.558	0.0002	-0.305	-0.751	-0.528	-0.155	0.001	Male	-0.205
MCI	SAD	197	155	0.354	0.49	0.008	-0.078	-0.502	-0.29	-0.085	0.0237	Male	-0.136
MCI	Schizoaffective Disorder	197	56	0.354	0.35	0.82632	0.263	-0.333	-0.035	-0.011	0.9268	Male	0.004
MCI	Schizoaffective Disorder - Relative	197	25	0.354	0.383	0.68193	0.327	-0.51	-0.091	-0.027	0.8279	Male	-0.029
MCI	SCZ	197	718	0.354	0.338	0.38416	0.229	-0.087	0.071	0.02	0.543	Male	0.016
MCI	SCZ-Relative	197	66	0.354	0.443	0.0366	-0.021	-0.583	-0.302	-0.092	0.0864	Male	-0.089
MCI	SMC	197	44	0.354	0.584	0.002	-0.223	-0.887	-0.555	-0.163	0.0073	Male	-0.231
MCI	SPECIFIC PHOBIA	197	55	0.354	0.454	0.0196	-0.06	-0.664	-0.362	-0.108	0.0487	Male	-0.1
MCI	Subacute Pain	197	30	0.354	0.434	0.44976	0.236	-0.537	-0.15	-0.045	0.601	Male	-0.08
MCI-Risk	MDD	0	1789	NA	0.526	1	NaN	NaN	NaN	NaN	1	Male	NA
MCI-Risk	ND	0	74	NA	0.405	1	NaN	NaN	NaN	NaN	1	Male	NA
MCI-Risk	OCD	0	84	NA	0.476	1	NaN	NaN	NaN	NaN	1	Male	NA
MCI-Risk	Other	0	39	NA	0.623	1	NaN	NaN	NaN	NaN	1	Male	NA
MCI-Risk	OTHER	0	43	NA	0.295	1	NaN	NaN	NaN	NaN	1	Male	NA
MCI-Risk	Other Psychiatric	0	142	NA	0.301	1	NaN	NaN	NaN	NaN	1	Male	NA
MCI-Risk	PD	0	136	NA	0.558	1	NaN	NaN	NaN	NaN	1	Male	NA
MCI-Risk	SAD	0	155	NA	0.49	1	NaN	NaN	NaN	NaN	1	Male	NA
MCI-Risk	Schizoaffective Disorder	0	56	NA	0.35	1	NaN	NaN	NaN	NaN	1	Male	NA
MCI-Risk	Schizoaffective Disorder - Relative	0	25	NA	0.383	1	NaN	NaN	NaN	NaN	1	Male	NA
MCI-Risk	SCZ	0	718	NA	0.338	1	NaN	NaN	NaN	NaN	1	Male	NA
MCI-Risk	SCZ-Relative	0	66	NA	0.443	1	NaN	NaN	NaN	NaN	1	Male	NA
MCI-Risk	SMC	0	44	NA	0.584	1	NaN	NaN	NaN	NaN	1	Male	NA
MCI-Risk	SPECIFIC PHOBIA	0	55	NA	0.454	1	NaN	NaN	NaN	NaN	1	Male	NA
MCI-Risk	Subacute Pain	0	30	NA	0.434	1	NaN	NaN	NaN	NaN	1	Male	NA
MDD	ND	1789	74	0.526	0.405	0.0028	0.593	0.127	0.36	0.104	0.0094	Male	0.12
MDD	OCD	1789	84	0.526	0.476	0.05459	0.436	-0.003	0.217	0.062	0.1221	Male	0.049
MDD	Other	1789	39	0.526	0.623	0.34957	0.168	-0.467	-0.15	-0.043	0.5091	Male	-0.098
MDD	OTHER	1789	43	0.526	0.295	0.0018	0.793	0.187	0.49	0.141	0.0066	Male	0.231
MDD	Other Psychiatric	1789	142	0.526	0.301	0.0002	0.591	0.248	0.42	0.12	0.001	Male	0.224
MDD	PD	1789	136	0.526	0.558	0.18338	0.054	-0.295	-0.121	-0.035	0.317	Male	-0.032
MDD	SAD	1789	155	0.526	0.49	0.14439	0.286	-0.043	0.122	0.035	0.2633	Male	0.036
MDD	Schizoaffective Disorder	1789	56	0.526	0.35	0.0058	0.649	0.116	0.383	0.11	0.018	Male	0.176
MDD	Schizoaffective Disorder - Relative	1789	25	0.526	0.383	0.10139	0.72	-0.07	0.325	0.093	0.2006	Male	0.143
MDD	SCZ	1789	718	0.526	0.338	0.0002	0.579	0.404	0.492	0.141	0.001	Male	0.188
MDD	SCZ-Relative	1789	66	0.526	0.443	0.41596	0.345	-0.146	0.099	0.029	0.5739	Male	0.083
MDD	SMC	1789	44	0.526	0.584	0.33437	0.151	-0.447	-0.148	-0.042	0.4952	Male	-0.059
MDD	SPECIFIC PHOBIA	1789	55	0.526	0.454	0.75412	0.311	-0.226	0.043	0.012	0.8731	Male	0.072
MDD	Subacute Pain	1789	30	0.526	0.434	0.15498	0.624	-0.098	0.263	0.075	0.2793	Male	0.092
ND	OCD	74	84	0.405	0.476	0.37276	0.169	-0.462	-0.147	-0.042	0.535	Male	-0.071
ND	Other	74	39	0.405	0.623	0.0172	-0.068	-0.862	-0.465	-0.147	0.0437	Male	-0.218
ND	OTHER	74	43	0.405	0.295	0.54735	0.495	-0.265	0.115	0.037	0.6954	Male	0.11
ND	Other Psychiatric	74	142	0.405	0.301	0.70353	0.338	-0.228	0.055	0.017	0.8345	Male	0.104
ND	PD	74	136	0.405	0.558	0.0026	-0.17	-0.747	-0.458	-0.138	0.0091	Male	-0.153
ND	SAD	74	155	0.405	0.49	0.10899	0.052	-0.506	-0.227	-0.069	0.2112	Male	-0.084
ND	Schizoaffective Disorder	74	56	0.405	0.35	0.90191	0.37	-0.331	0.02	0.006	0.9907	Male	0.056
ND	Schizoaffective Disorder - Relative	74	25	0.405	0.383	0.88451	0.426	-0.492	-0.033	-0.011	0.977	Male	0.022
ND	SCZ	74	718	0.405	0.338	0.29577	0.368	-0.112	0.128	0.037	0.4569	Male	0.067
ND	SCZ-Relative	74	66	0.405	0.443	0.17178	0.104	-0.568	-0.232	-0.075	0.2995	Male	-0.038
ND	SMC	74	44	0.405	0.584	0.0158	-0.094	-0.858	-0.476	-0.146	0.0408	Male	-0.179
ND	SPECIFIC PHOBIA	74	55	0.405	0.454	0.10259	0.065	-0.643	-0.289	-0.091	0.2021	Male	-0.049
ND	Subacute Pain	74	30	0.405	0.434	0.68653	0.341	-0.518	-0.088	-0.028	0.8283	Male	-0.028
OCD	Other	84	39	0.476	0.623	0.0496	-0.01	-0.784	-0.397	-0.105	0.1119	Male	-0.147
OCD	OTHER	84	43	0.476	0.295	0.12519	0.663	-0.083	0.29	0.079	0.2347	Male	0.181
OCD	Other Psychiatric	84	142	0.476	0.301	0.12159	0.487	-0.057	0.215	0.059	0.2308	Male	0.175
OCD	PD	84	136	0.476	0.558	0.0136	-0.077	-0.628	-0.352	-0.096	0.0363	Male	-0.082
OCD	SAD	84	155	0.476	0.49	0.47395	0.17	-0.364	-0.097	-0.027	0.6191	Male	-0.013
OCD	Schizoaffective Disorder	84	56	0.476	0.35	0.32317	0.519	-0.164	0.177	0.048	0.4832	Male	0.127
OCD	Schizoaffective Disorder - Relative	84	25	0.476	0.383	0.60694	0.572	-0.332	0.12	0.032	0.7546	Male	0.094
OCD	SCZ	84	718	0.476	0.338	0.017	0.507	0.053	0.28	0.079	0.0434	Male	0.138
OCD	SCZ-Relative	84	66	0.476	0.443	0.47235	0.208	-0.442	-0.117	-0.033	0.619	Male	0.034
OCD	SMC	84	44	0.476	0.584	0.032	-0.035	-0.778	-0.407	-0.104	0.0759	Male	-0.108
OCD	SPECIFIC PHOBIA	84	55	0.476	0.454	0.29977	0.161	-0.526	-0.182	-0.049	0.4616	Male	0.023
OCD	Subacute Pain	84	30	0.476	0.434	0.79012	0.473	-0.37	0.052	0.014	0.9027	Male	0.043
Other	OTHER	39	43	0.623	0.295	0.0082	1.048	0.148	0.598	0.184	0.024	Male	0.328
Other	Other Psychiatric	39	142	0.623	0.301	0.0016	0.927	0.204	0.565	0.163	0.0061	Male	0.322
Other	PD	39	136	0.623	0.558	0.87951	0.387	-0.33	0.029	0.008	0.9761	Male	0.065
Other	SAD	39	155	0.623	0.49	0.14279	0.621	-0.088	0.266	0.078	0.2614	Male	0.134
Other	Schizoaffective Disorder	39	56	0.623	0.35	0.0186	0.928	0.087	0.507	0.153	0.0467	Male	0.274
Other	Schizoaffective Disorder - Relative	39	25	0.623	0.383	0.08359	0.971	-0.066	0.452	0.136	0.1712	Male	0.24
Other	SCZ	39	718	0.623	0.338	0.0008	0.964	0.316	0.64	0.184	0.0034	Male	0.285
Other	SCZ-Relative	39	66	0.623	0.443	0.26497	0.631	-0.173	0.229	0.072	0.4204	Male	0.18
Other	SMC	39	44	0.623	0.584	0.9923	0.44	-0.436	0.002	0.001	1	Male	0.039
Other	SPECIFIC PHOBIA	39	55	0.623	0.454	0.37676	0.6	-0.233	0.184	0.055	0.5391	Male	0.169
Other	Subacute Pain	39	30	0.623	0.434	0.10879	0.882	-0.097	0.393	0.118	0.2112	Male	0.19
OTHER	Other Psychiatric	43	142	0.295	0.301	0.69353	0.274	-0.413	-0.07	-0.02	0.8283	Male	-0.006
OTHER	PD	43	136	0.295	0.558	0.0012	-0.243	-0.944	-0.594	-0.175	0.0049	Male	-0.263
OTHER	SAD	43	155	0.295	0.49	0.0388	-0.014	-0.698	-0.356	-0.106	0.0911	Male	-0.194
OTHER	Schizoaffective Disorder	43	56	0.295	0.35	0.62994	0.303	-0.502	-0.099	-0.031	0.777	Male	-0.055
OTHER	Schizoaffective Disorder - Relative	43	25	0.295	0.383	0.56614	0.352	-0.654	-0.151	-0.047	0.7154	Male	-0.088
OTHER	SCZ	43	718	0.295	0.338	0.9699	0.309	-0.308	0.001	0	1	Male	-0.043
OTHER	SCZ-Relative	43	66	0.295	0.443	0.07679	0.041	-0.741	-0.35	-0.112	0.1601	Male	-0.148
OTHER	SMC	43	44	0.295	0.584	0.0074	-0.184	-1.057	-0.62	-0.183	0.0221	Male	-0.289
OTHER	SPECIFIC PHOBIA	43	55	0.295	0.454	0.0424	-0.006	-0.823	-0.415	-0.128	0.0981	Male	-0.159
OTHER	Subacute Pain	43	30	0.295	0.434	0.38576	0.267	-0.684	-0.208	-0.065	0.5436	Male	-0.139
Other Psychiatric	PD	142	136	0.301	0.558	0.0002	-0.298	-0.779	-0.539	-0.155	0.001	Male	-0.257
Other Psychiatric	SAD	142	155	0.301	0.49	0.0138	-0.065	-0.525	-0.295	-0.085	0.0365	Male	-0.188
Other Psychiatric	Schizoaffective Disorder	142	56	0.301	0.35	0.81792	0.276	-0.347	-0.035	-0.01	0.9231	Male	-0.048
Other Psychiatric	Schizoaffective Disorder - Relative	142	25	0.301	0.383	0.66193	0.335	-0.522	-0.093	-0.027	0.811	Male	-0.082
Other Psychiatric	SCZ	142	718	0.301	0.338	0.41996	0.252	-0.108	0.072	0.021	0.576	Male	-0.037
Other Psychiatric	SCZ-Relative	142	66	0.301	0.443	0.0412	-0.012	-0.602	-0.307	-0.092	0.0963	Male	-0.142
Other Psychiatric	SMC	142	44	0.301	0.584	0.0014	-0.228	-0.919	-0.574	-0.163	0.0055	Male	-0.283
Other Psychiatric	SPECIFIC PHOBIA	142	55	0.301	0.454	0.0208	-0.055	-0.686	-0.37	-0.108	0.0509	Male	-0.152
Other Psychiatric	Subacute Pain	142	30	0.301	0.434	0.42436	0.243	-0.551	-0.154	-0.045	0.5777	Male	-0.132
PD	SAD	136	155	0.558	0.49	0.0422	0.472	0.008	0.24	0.07	0.0981	Male	0.069
PD	Schizoaffective Disorder	136	56	0.558	0.35	0.0028	0.81	0.176	0.493	0.144	0.0094	Male	0.209
PD	Schizoaffective Disorder - Relative	136	25	0.558	0.383	0.0464	0.871	0.006	0.439	0.128	0.1068	Male	0.175
PD	SCZ	136	718	0.558	0.338	0.0002	0.797	0.426	0.612	0.175	0.001	Male	0.22
PD	SCZ-Relative	136	66	0.558	0.443	0.15998	0.508	-0.085	0.211	0.063	0.2861	Male	0.115
PD	SMC	136	44	0.558	0.584	0.87471	0.315	-0.369	-0.027	-0.008	0.9754	Male	-0.026
PD	SPECIFIC PHOBIA	136	55	0.558	0.454	0.32057	0.476	-0.156	0.16	0.047	0.4812	Male	0.104
PD	Subacute Pain	136	30	0.558	0.434	0.06379	0.777	-0.024	0.377	0.11	0.1393	Male	0.124
SAD	Schizoaffective Disorder	155	56	0.49	0.35	0.10059	0.562	-0.054	0.254	0.075	0.1999	Male	0.14
SAD	Schizoaffective Disorder - Relative	155	25	0.49	0.383	0.34977	0.624	-0.228	0.198	0.058	0.5091	Male	0.107
SAD	SCZ	155	718	0.49	0.338	0.0006	0.543	0.194	0.368	0.106	0.0026	Male	0.151
SAD	SCZ-Relative	155	66	0.49	0.443	0.87691	0.269	-0.311	-0.021	-0.006	0.9755	Male	0.047
SAD	SMC	155	44	0.49	0.584	0.12319	0.069	-0.607	-0.269	-0.077	0.2329	Male	-0.095
SAD	SPECIFIC PHOBIA	155	55	0.49	0.454	0.62474	0.233	-0.386	-0.077	-0.023	0.7726	Male	0.036
SAD	Subacute Pain	155	30	0.49	0.434	0.49355	0.531	-0.256	0.138	0.04	0.6429	Male	0.056
Schizoaffective Disorder	Schizoaffective Disorder - Relative	56	25	0.35	0.383	0.81252	0.424	-0.533	-0.054	-0.017	0.9193	Male	-0.033
Schizoaffective Disorder	SCZ	56	718	0.35	0.338	0.45255	0.38	-0.165	0.108	0.031	0.6013	Male	0.012
Schizoaffective Disorder	SCZ-Relative	56	66	0.35	0.443	0.16458	0.103	-0.62	-0.258	-0.081	0.2899	Male	-0.093
Schizoaffective Disorder	SMC	56	44	0.35	0.584	0.0124	-0.117	-0.929	-0.523	-0.152	0.0339	Male	-0.235
Schizoaffective Disorder	SPECIFIC PHOBIA	56	55	0.35	0.454	0.09419	0.058	-0.699	-0.321	-0.098	0.1896	Male	-0.104
Schizoaffective Disorder	Subacute Pain	56	30	0.35	0.434	0.61794	0.338	-0.563	-0.113	-0.034	0.7662	Male	-0.084
Schizoaffective Disorder - Relative	SCZ	25	718	0.383	0.338	0.40936	0.565	-0.234	0.166	0.048	0.5682	Male	0.045
Schizoaffective Disorder - Relative	SCZ-Relative	25	66	0.383	0.443	0.38836	0.265	-0.67	-0.203	-0.065	0.5456	Male	-0.06
Schizoaffective Disorder - Relative	SMC	25	44	0.383	0.584	0.06299	0.032	-0.98	-0.474	-0.135	0.1388	Male	-0.201
Schizoaffective Disorder - Relative	SPECIFIC PHOBIA	25	55	0.383	0.454	0.27917	0.217	-0.747	-0.265	-0.081	0.4371	Male	-0.071
Schizoaffective Disorder - Relative	Subacute Pain	25	30	0.383	0.434	0.82132	0.486	-0.601	-0.058	-0.018	0.9247	Male	-0.051
SCZ	SCZ-Relative	718	66	0.338	0.443	0.003	-0.134	-0.64	-0.387	-0.112	0.01	Male	-0.105
SCZ	SMC	718	44	0.338	0.584	0.0002	-0.334	-0.947	-0.641	-0.183	0.001	Male	-0.246
SCZ	SPECIFIC PHOBIA	718	55	0.338	0.454	0.0034	-0.171	-0.722	-0.447	-0.129	0.0111	Male	-0.116
SCZ	Subacute Pain	718	30	0.338	0.434	0.22478	0.138	-0.594	-0.228	-0.065	0.3706	Male	-0.096
SCZ-Relative	SMC	66	44	0.443	0.584	0.22818	0.153	-0.621	-0.234	-0.071	0.3736	Male	-0.141
SCZ-Relative	SPECIFIC PHOBIA	66	55	0.443	0.454	0.75532	0.309	-0.414	-0.052	-0.016	0.8731	Male	-0.011
SCZ-Relative	Subacute Pain	66	30	0.443	0.434	0.50675	0.585	-0.291	0.147	0.047	0.6564	Male	0.009
SMC	SPECIFIC PHOBIA	44	55	0.584	0.454	0.35036	0.59	-0.214	0.188	0.055	0.5091	Male	0.131
SMC	Subacute Pain	44	30	0.584	0.434	0.08619	0.886	-0.067	0.41	0.118	0.175	Male	0.151
SPECIFIC PHOBIA	Subacute Pain	55	30	0.454	0.434	0.37156	0.659	-0.246	0.207	0.063	0.5349	Male	0.02
