# Supplementary material for: Brain charts for the human lifespan
Source: Nature. 2022 Apr 6;604(7906):525–33. doi: 10.1038/s41586-022-04554-y (PMC9021021; doi:10.1038/s41586-022-04554-y)
Supplement: Supplementary file 5 — Case–control centile comparisons. SI3.1–3.7, statistics and sample size for case–control comparisons presented in Fig. 4a (that is, for clinical groups with N > 500) and SI10. Each table reports the sample sizes, test-statistics, effect sizes and corrected and uncorrected P-values per case–control pair and per sex. Corrected P-values represent P-values adjusted using Benjamini–Hochberg FDR correction for multiple comparisons across all case–control pairs of a specific sex within a specific feature. SI3.8–3.14, same statistics as 3.1–3.7 for all clinical groups with N > 250. SI3.15–3.21, same statistics as 3.1–3.7 for all clinical groups with N > 100. SI3.22–3.28, same statistics as 3.1–3.7 for all clinical groups with N > 50. [file 41586_2022_4554_MOESM5_ESM.zip › Table3_CaseControl/Table_3_19_t100_Total_cerebrum_volume_PermDx.csv]

Group 1	Group 2	Sample size G1	Sample size G2	Median centile G1	Median centile G2	P uncorrected	Cohens D lower CI	Cohens D upper CI	Cohens D	Mean group difference	P corrected (BH-FDR)	Sex	Median group difference
CN	ABNORMAL VENTRICAL	38783	73	0.495	0.442	0.66633	0.281	-0.178	0.052	0.015	0.8695	Female	0.054
CN	AD	38783	529	0.495	0.229	0.0002	0.671	0.499	0.585	0.167	0.0009	Female	0.266
CN	ADHD	38783	329	0.495	0.46	0.71793	0.128	-0.089	0.019	0.006	0.8936	Female	0.036
CN	Anorexia/Bulima	38783	105	0.495	0.519	0.71533	0.226	-0.157	0.035	0.01	0.8935	Female	-0.023
CN	Anxiety/Phobia	38783	1039	0.495	0.486	0.20258	0.101	-0.022	0.04	0.011	0.3367	Female	0.009
CN	ASD	38783	381	0.495	0.486	0.61054	0.074	-0.128	-0.027	-0.008	0.8139	Female	0.009
CN	Attention & Learning difficulty	38783	99	0.495	0.192	0.0002	0.918	0.523	0.72	0.206	0.0009	Female	0.303
CN	BD	38783	111	0.495	0.442	0.35676	0.277	-0.096	0.091	0.026	0.5306	Female	0.053
CN	Chronic Pain	38783	63	0.495	0.413	0.05119	0.494	0	0.247	0.071	0.1102	Female	0.083
CN	EMCI	38783	139	0.495	0.479	0.9745	0.162	-0.171	-0.005	-0.001	1	Female	0.017
CN	LMCI	38783	216	0.495	0.394	0.0002	0.41	0.143	0.276	0.079	0.0009	Female	0.102
CN	MCI	38783	253	0.495	0.406	0.0002	0.332	0.085	0.209	0.06	0.0009	Female	0.09
CN	MCI-Risk	38783	0	0.495	NA	1	NaN	NaN	NaN	NaN	1	Female	NA
CN	MDD	38783	3461	0.495	0.485	0.14519	0.061	-0.009	0.026	0.007	0.251	Female	0.011
CN	ND	38783	100	0.495	0.205	0.0002	0.895	0.502	0.698	0.2	0.0009	Female	0.291
CN	OCD	38783	74	0.495	0.486	0.81592	0.254	-0.202	0.026	0.007	0.9779	Female	0.01
CN	Other	38783	117	0.495	0.476	0.70433	0.219	-0.144	0.037	0.011	0.8893	Female	0.019
CN	OTHER	38783	56	0.495	0.289	0.0002	0.872	0.347	0.61	0.174	0.0009	Female	0.207
CN	Other Psychiatric	38783	111	0.495	0.403	0.0298	0.394	0.021	0.207	0.059	0.0711	Female	0.092
CN	PD	38783	67	0.495	0.601	0.0292	-0.033	-0.512	-0.273	-0.078	0.0702	Female	-0.106
CN	SAD	38783	150	0.495	0.444	0.24618	0.256	-0.065	0.095	0.027	0.3982	Female	0.051
CN	Schizoaffective Disorder	38783	53	0.495	0.316	0.0002	0.843	0.305	0.574	0.164	0.0009	Female	0.18
CN	SCZ	38783	315	0.495	0.297	0.0002	0.585	0.363	0.474	0.136	0.0009	Female	0.198
CN	SCZ-Relative	38783	138	0.495	0.354	0.0004	0.47	0.136	0.303	0.087	0.0017	Female	0.141
CN	SMC	38783	59	0.495	0.585	0.08539	0.028	-0.483	-0.227	-0.065	0.1638	Female	-0.09
CN	SPECIFIC PHOBIA	38783	159	0.495	0.45	0.27197	0.241	-0.07	0.085	0.024	0.4335	Female	0.046
ABNORMAL VENTRICAL	AD	73	529	0.442	0.229	0.0002	0.766	0.272	0.519	0.153	0.0009	Female	0.212
ABNORMAL VENTRICAL	ADHD	73	329	0.442	0.46	0.81112	0.223	-0.286	-0.031	-0.009	0.9779	Female	-0.018
ABNORMAL VENTRICAL	Anorexia/Bulima	73	105	0.442	0.519	0.92351	0.284	-0.317	-0.017	-0.005	1	Female	-0.077
ABNORMAL VENTRICAL	Anxiety/Phobia	73	1039	0.442	0.486	0.93211	0.225	-0.25	-0.012	-0.003	1	Female	-0.045
ABNORMAL VENTRICAL	ASD	73	381	0.442	0.486	0.56434	0.18	-0.322	-0.071	-0.023	0.7738	Female	-0.044
ABNORMAL VENTRICAL	Attention & Learning difficulty	73	99	0.442	0.192	0.0002	0.988	0.362	0.675	0.191	0.0009	Female	0.249
ABNORMAL VENTRICAL	BD	73	111	0.442	0.442	0.78752	0.336	-0.259	0.038	0.011	0.9598	Female	-0.001
ABNORMAL VENTRICAL	Chronic Pain	73	63	0.442	0.413	0.27297	0.525	-0.156	0.184	0.056	0.4335	Female	0.029
ABNORMAL VENTRICAL	EMCI	73	139	0.442	0.479	0.67533	0.228	-0.342	-0.057	-0.016	0.8729	Female	-0.037
ABNORMAL VENTRICAL	LMCI	73	216	0.442	0.394	0.08739	0.493	-0.041	0.226	0.064	0.1667	Female	0.048
ABNORMAL VENTRICAL	MCI	73	253	0.442	0.406	0.28277	0.403	-0.12	0.142	0.045	0.4471	Female	0.036
ABNORMAL VENTRICAL	MCI-Risk	73	0	0.442	NA	1	NaN	NaN	NaN	NaN	1	Female	NA
ABNORMAL VENTRICAL	MDD	73	3461	0.442	0.485	0.83292	0.206	-0.258	-0.026	-0.007	0.992	Female	-0.043
ABNORMAL VENTRICAL	ND	73	100	0.442	0.205	0.0002	0.956	0.333	0.645	0.185	0.0009	Female	0.237
ABNORMAL VENTRICAL	OCD	73	74	0.442	0.486	0.87311	0.3	-0.352	-0.026	-0.007	1	Female	-0.044
ABNORMAL VENTRICAL	Other	73	117	0.442	0.476	0.92831	0.279	-0.309	-0.015	-0.004	1	Female	-0.035
ABNORMAL VENTRICAL	OTHER	73	56	0.442	0.289	0.0034	0.89	0.175	0.533	0.16	0.0103	Female	0.153
ABNORMAL VENTRICAL	Other Psychiatric	73	111	0.442	0.403	0.28637	0.454	-0.141	0.156	0.044	0.4507	Female	0.038
ABNORMAL VENTRICAL	PD	73	67	0.442	0.601	0.05579	0.007	-0.667	-0.33	-0.093	0.1173	Female	-0.16
ABNORMAL VENTRICAL	SAD	73	150	0.442	0.444	0.75212	0.326	-0.237	0.044	0.012	0.9296	Female	-0.003
ABNORMAL VENTRICAL	Schizoaffective Disorder	73	53	0.442	0.316	0.0036	0.886	0.16	0.523	0.149	0.0106	Female	0.126
ABNORMAL VENTRICAL	SCZ	73	315	0.442	0.297	0.0022	0.666	0.152	0.409	0.121	0.0074	Female	0.144
ABNORMAL VENTRICAL	SCZ-Relative	73	138	0.442	0.354	0.09759	0.529	-0.043	0.243	0.072	0.1775	Female	0.088
ABNORMAL VENTRICAL	SMC	73	59	0.442	0.585	0.09699	0.056	-0.641	-0.293	-0.08	0.1775	Female	-0.143
ABNORMAL VENTRICAL	SPECIFIC PHOBIA	73	159	0.442	0.45	0.83672	0.31	-0.248	0.031	0.01	0.9922	Female	-0.008
AD	ADHD	529	329	0.229	0.46	0.0002	-0.41	-0.69	-0.55	-0.162	0.0009	Female	-0.231
AD	Anorexia/Bulima	529	105	0.229	0.519	0.0002	-0.327	-0.751	-0.539	-0.157	0.0009	Female	-0.29
AD	Anxiety/Phobia	529	1039	0.229	0.486	0.0002	-0.438	-0.651	-0.545	-0.156	0.0009	Female	-0.257
AD	ASD	529	381	0.229	0.486	0.0002	-0.438	-0.707	-0.573	-0.175	0.0009	Female	-0.257
AD	Attention & Learning difficulty	529	99	0.229	0.192	0.22738	0.348	-0.082	0.133	0.039	0.3712	Female	0.037
AD	BD	529	111	0.229	0.442	0.0002	-0.279	-0.692	-0.486	-0.141	0.0009	Female	-0.213
AD	Chronic Pain	529	63	0.229	0.413	0.0166	-0.066	-0.59	-0.328	-0.097	0.0428	Female	-0.184
AD	EMCI	529	139	0.229	0.479	0.0002	-0.392	-0.772	-0.582	-0.169	0.0009	Female	-0.25
AD	LMCI	529	216	0.229	0.394	0.0002	-0.146	-0.465	-0.305	-0.088	0.0009	Female	-0.165
AD	MCI	529	253	0.229	0.406	0.0002	-0.205	-0.507	-0.356	-0.108	0.0009	Female	-0.177
AD	MCI-Risk	529	0	0.229	NA	1	NaN	NaN	NaN	NaN	1	Female	NA
AD	MDD	529	3461	0.229	0.485	0.0002	-0.465	-0.65	-0.558	-0.16	0.0009	Female	-0.256
AD	ND	529	100	0.229	0.205	0.31437	0.326	-0.103	0.111	0.032	0.484	Female	0.024
AD	OCD	529	74	0.229	0.486	0.0002	-0.303	-0.795	-0.549	-0.16	0.0009	Female	-0.257
AD	Other	529	117	0.229	0.476	0.0002	-0.34	-0.745	-0.543	-0.157	0.0009	Female	-0.247
AD	OTHER	529	56	0.229	0.289	0.87371	0.3	-0.252	0.024	0.007	1	Female	-0.06
AD	Other Psychiatric	529	111	0.229	0.403	0.001	-0.167	-0.579	-0.373	-0.108	0.0037	Female	-0.174
AD	PD	529	67	0.229	0.601	0.0002	-0.587	-1.106	-0.846	-0.245	0.0009	Female	-0.372
AD	SAD	529	150	0.229	0.444	0.0002	-0.302	-0.669	-0.486	-0.14	0.0009	Female	-0.215
AD	Schizoaffective Disorder	529	53	0.229	0.316	0.92551	0.272	-0.294	-0.011	-0.003	1	Female	-0.087
AD	SCZ	529	315	0.229	0.297	0.12319	0.031	-0.248	-0.108	-0.032	0.2151	Female	-0.068
AD	SCZ-Relative	529	138	0.229	0.354	0.0032	-0.087	-0.463	-0.275	-0.081	0.0099	Female	-0.125
AD	SMC	529	59	0.229	0.585	0.0002	-0.533	-1.08	-0.806	-0.232	0.0009	Female	-0.356
AD	SPECIFIC PHOBIA	529	159	0.229	0.45	0.0002	-0.301	-0.659	-0.48	-0.143	0.0009	Female	-0.221
ADHD	Anorexia/Bulima	329	105	0.46	0.519	0.90391	0.236	-0.205	0.015	0.004	1	Female	-0.059
ADHD	Anxiety/Phobia	329	1039	0.46	0.486	0.75652	0.145	-0.104	0.021	0.006	0.9317	Female	-0.026
ADHD	ASD	329	381	0.46	0.486	0.56974	0.105	-0.191	-0.043	-0.013	0.7781	Female	-0.026
ADHD	Attention & Learning difficulty	329	99	0.46	0.192	0.0002	0.921	0.461	0.691	0.201	0.0009	Female	0.267
ADHD	BD	329	111	0.46	0.442	0.51835	0.286	-0.146	0.07	0.02	0.7191	Female	0.018
ADHD	Chronic Pain	329	63	0.46	0.413	0.11619	0.49	-0.052	0.219	0.065	0.2039	Female	0.047
ADHD	EMCI	329	139	0.46	0.479	0.83372	0.175	-0.222	-0.024	-0.007	0.992	Female	-0.019
ADHD	LMCI	329	216	0.46	0.394	0.0034	0.427	0.081	0.254	0.074	0.0103	Female	0.066
ADHD	MCI	329	253	0.46	0.406	0.0366	0.341	0.012	0.177	0.054	0.0834	Female	0.054
ADHD	MCI-Risk	329	0	0.46	NA	1	NaN	NaN	NaN	NaN	1	Female	NA
ADHD	MDD	329	3461	0.46	0.485	0.91871	0.12	-0.107	0.007	0.002	1	Female	-0.025
ADHD	ND	329	100	0.46	0.205	0.0002	0.895	0.437	0.666	0.194	0.0009	Female	0.255
ADHD	OCD	329	74	0.46	0.486	0.9555	0.259	-0.247	0.006	0.002	1	Female	-0.026
ADHD	Other	329	117	0.46	0.476	0.86451	0.229	-0.194	0.018	0.005	1	Female	-0.016
ADHD	OTHER	329	56	0.46	0.289	0.0002	0.857	0.283	0.57	0.169	0.0009	Female	0.171
ADHD	Other Psychiatric	329	111	0.46	0.403	0.08799	0.401	-0.031	0.185	0.054	0.1669	Female	0.057
ADHD	PD	329	67	0.46	0.601	0.0366	-0.023	-0.552	-0.288	-0.083	0.0834	Female	-0.141
ADHD	SAD	329	150	0.46	0.444	0.44776	0.269	-0.118	0.076	0.022	0.6441	Female	0.016
ADHD	Schizoaffective Disorder	329	53	0.46	0.316	0.0004	0.837	0.25	0.544	0.159	0.0017	Female	0.144
ADHD	SCZ	329	315	0.46	0.297	0.0002	0.598	0.284	0.441	0.13	0.0009	Female	0.163
ADHD	SCZ-Relative	329	138	0.46	0.354	0.0072	0.475	0.075	0.275	0.081	0.0199	Female	0.106
ADHD	SMC	329	59	0.46	0.585	0.09019	0.033	-0.524	-0.245	-0.071	0.1693	Female	-0.125
ADHD	SPECIFIC PHOBIA	329	159	0.46	0.45	0.52795	0.253	-0.127	0.063	0.019	0.7296	Female	0.01
Anorexia/Bulima	Anxiety/Phobia	105	1039	0.519	0.486	0.9641	0.206	-0.196	0.005	0.001	1	Female	0.033
Anorexia/Bulima	ASD	105	381	0.519	0.486	0.61114	0.16	-0.273	-0.056	-0.018	0.8139	Female	0.033
Anorexia/Bulima	Attention & Learning difficulty	105	99	0.519	0.192	0.0002	0.988	0.419	0.703	0.196	0.0009	Female	0.327
Anorexia/Bulima	BD	105	111	0.519	0.442	0.67333	0.325	-0.212	0.056	0.016	0.8729	Female	0.077
Anorexia/Bulima	Chronic Pain	105	63	0.519	0.413	0.20338	0.522	-0.109	0.206	0.061	0.3367	Female	0.106
Anorexia/Bulima	EMCI	105	139	0.519	0.479	0.75932	0.215	-0.295	-0.04	-0.011	0.9319	Female	0.04
Anorexia/Bulima	LMCI	105	216	0.519	0.394	0.0414	0.48	0.011	0.245	0.069	0.0931	Female	0.125
Anorexia/Bulima	MCI	105	253	0.519	0.406	0.17398	0.388	-0.069	0.16	0.05	0.295	Female	0.113
Anorexia/Bulima	MCI-Risk	105	0	0.519	NA	1	NaN	NaN	NaN	NaN	1	Female	NA
Anorexia/Bulima	MDD	105	3461	0.519	0.485	0.93571	0.185	-0.203	-0.009	-0.003	1	Female	0.034
Anorexia/Bulima	ND	105	100	0.519	0.205	0.0002	0.956	0.39	0.673	0.19	0.0009	Female	0.314
Anorexia/Bulima	OCD	105	74	0.519	0.486	0.9727	0.29	-0.309	-0.009	-0.003	1	Female	0.033
Anorexia/Bulima	Other	105	117	0.519	0.476	0.9997	0.267	-0.263	0.002	0.001	1	Female	0.043
Anorexia/Bulima	OTHER	105	56	0.519	0.289	0.0012	0.898	0.232	0.565	0.164	0.0043	Female	0.23
Anorexia/Bulima	Other Psychiatric	105	111	0.519	0.403	0.19898	0.445	-0.093	0.176	0.049	0.3326	Female	0.116
Anorexia/Bulima	PD	105	67	0.519	0.601	0.0404	-0.008	-0.629	-0.318	-0.088	0.0915	Female	-0.082
Anorexia/Bulima	SAD	105	150	0.519	0.444	0.61754	0.313	-0.188	0.063	0.017	0.8149	Female	0.075
Anorexia/Bulima	Schizoaffective Disorder	105	53	0.519	0.316	0.0016	0.891	0.214	0.552	0.154	0.0056	Female	0.203
Anorexia/Bulima	SCZ	105	315	0.519	0.297	0.0008	0.653	0.207	0.43	0.126	0.0031	Female	0.222
Anorexia/Bulima	SCZ-Relative	105	138	0.519	0.354	0.0448	0.52	0.008	0.264	0.077	0.0995	Female	0.165
Anorexia/Bulima	SMC	105	59	0.519	0.585	0.08879	0.044	-0.601	-0.278	-0.075	0.1676	Female	-0.066
Anorexia/Bulima	SPECIFIC PHOBIA	105	159	0.519	0.45	0.70193	0.295	-0.2	0.048	0.014	0.8893	Female	0.069
Anxiety/Phobia	ASD	1039	381	0.486	0.486	0.26797	0.052	-0.183	-0.065	-0.019	0.4295	Female	0
Anxiety/Phobia	Attention & Learning difficulty	1039	99	0.486	0.192	0.0002	0.9	0.483	0.691	0.195	0.0009	Female	0.294
Anxiety/Phobia	BD	1039	111	0.486	0.442	0.59774	0.247	-0.144	0.052	0.015	0.8063	Female	0.044
Anxiety/Phobia	Chronic Pain	1039	63	0.486	0.413	0.10299	0.464	-0.046	0.209	0.059	0.1844	Female	0.073
Anxiety/Phobia	EMCI	1039	139	0.486	0.479	0.62494	0.132	-0.222	-0.045	-0.013	0.8215	Female	0.007
Anxiety/Phobia	LMCI	1039	216	0.486	0.394	0.001	0.387	0.093	0.24	0.068	0.0037	Female	0.092
Anxiety/Phobia	MCI	1039	253	0.486	0.406	0.0184	0.304	0.029	0.166	0.048	0.0465	Female	0.081
Anxiety/Phobia	MCI-Risk	1039	0	0.486	NA	1	NaN	NaN	NaN	NaN	1	Female	NA
Anxiety/Phobia	MDD	1039	3461	0.486	0.485	0.69993	0.055	-0.083	-0.014	-0.004	0.8893	Female	0.001
Anxiety/Phobia	ND	1039	100	0.486	0.205	0.0002	0.875	0.46	0.668	0.188	0.0009	Female	0.281
Anxiety/Phobia	OCD	1039	74	0.486	0.486	0.90611	0.222	-0.25	-0.014	-0.004	1	Female	0.001
Anxiety/Phobia	Other	1039	117	0.486	0.476	0.9947	0.189	-0.194	-0.003	-0.001	1	Female	0.01
Anxiety/Phobia	OTHER	1039	56	0.486	0.289	0.0002	0.845	0.305	0.575	0.163	0.0009	Female	0.197
Anxiety/Phobia	Other Psychiatric	1039	111	0.486	0.403	0.09119	0.366	-0.026	0.17	0.048	0.1703	Female	0.083
Anxiety/Phobia	PD	1039	67	0.486	0.601	0.0128	-0.07	-0.565	-0.318	-0.089	0.034	Female	-0.115
Anxiety/Phobia	SAD	1039	150	0.486	0.444	0.50375	0.228	-0.115	0.057	0.016	0.7017	Female	0.042
Anxiety/Phobia	Schizoaffective Disorder	1039	53	0.486	0.316	0.0002	0.82	0.265	0.542	0.153	0.0009	Female	0.171
Anxiety/Phobia	SCZ	1039	315	0.486	0.297	0.0002	0.562	0.308	0.435	0.124	0.0009	Female	0.189
Anxiety/Phobia	SCZ-Relative	1039	138	0.486	0.354	0.0036	0.443	0.087	0.265	0.075	0.0106	Female	0.132
Anxiety/Phobia	SMC	1039	59	0.486	0.585	0.0442	-0.01	-0.535	-0.272	-0.076	0.0988	Female	-0.099
Anxiety/Phobia	SPECIFIC PHOBIA	1039	159	0.486	0.45	0.59654	0.213	-0.122	0.045	0.013	0.8063	Female	0.037
ASD	Attention & Learning difficulty	381	99	0.486	0.192	0.0002	0.91	0.458	0.684	0.214	0.0009	Female	0.294
ASD	BD	381	111	0.486	0.442	0.32217	0.32	-0.104	0.108	0.034	0.4938	Female	0.044
ASD	Chronic Pain	381	63	0.486	0.413	0.06759	0.513	-0.023	0.245	0.079	0.1364	Female	0.073
ASD	EMCI	381	139	0.486	0.479	0.84532	0.216	-0.174	0.021	0.007	0.9957	Female	0.007
ASD	LMCI	381	216	0.486	0.394	0.001	0.45	0.114	0.282	0.087	0.0037	Female	0.092
ASD	MCI	381	253	0.486	0.406	0.0102	0.369	0.05	0.21	0.068	0.0273	Female	0.08
ASD	MCI-Risk	381	0	0.486	NA	1	NaN	NaN	NaN	NaN	1	Female	NA
ASD	MDD	381	3461	0.486	0.485	0.33757	0.158	-0.053	0.053	0.015	0.5106	Female	0.001
ASD	ND	381	100	0.486	0.205	0.0002	0.886	0.436	0.661	0.208	0.0009	Female	0.281
ASD	OCD	381	74	0.486	0.486	0.70253	0.298	-0.202	0.048	0.015	0.8893	Female	0
ASD	Other	381	117	0.486	0.476	0.58834	0.267	-0.148	0.059	0.018	0.8004	Female	0.01
ASD	OTHER	381	56	0.486	0.289	0.0002	0.853	0.286	0.569	0.182	0.0009	Female	0.197
ASD	Other Psychiatric	381	111	0.486	0.403	0.05059	0.427	0.002	0.215	0.067	0.1102	Female	0.083
ASD	PD	381	67	0.486	0.601	0.09559	0.038	-0.484	-0.223	-0.07	0.1766	Female	-0.115
ASD	SAD	381	150	0.486	0.444	0.24118	0.303	-0.076	0.114	0.035	0.3919	Female	0.042
ASD	Schizoaffective Disorder	381	53	0.486	0.316	0.0004	0.834	0.253	0.544	0.172	0.0017	Female	0.17
ASD	SCZ	381	315	0.486	0.297	0.0002	0.614	0.311	0.462	0.143	0.0009	Female	0.189
ASD	SCZ-Relative	381	138	0.486	0.354	0.0024	0.496	0.104	0.3	0.095	0.0079	Female	0.132
ASD	SMC	381	59	0.486	0.585	0.19018	0.093	-0.458	-0.183	-0.057	0.3209	Female	-0.099
ASD	SPECIFIC PHOBIA	381	159	0.486	0.45	0.29077	0.286	-0.085	0.101	0.032	0.4556	Female	0.036
Attention & Learning difficulty	BD	99	111	0.192	0.442	0.0002	-0.371	-0.931	-0.651	-0.18	0.0009	Female	-0.25
Attention & Learning difficulty	Chronic Pain	99	63	0.192	0.413	0.0036	-0.152	-0.797	-0.474	-0.135	0.0106	Female	-0.22
Attention & Learning difficulty	EMCI	99	139	0.192	0.479	0.0002	-0.488	-1.024	-0.756	-0.207	0.0009	Female	-0.286
Attention & Learning difficulty	LMCI	99	216	0.192	0.394	0.0002	-0.217	-0.7	-0.459	-0.127	0.0009	Female	-0.201
Attention & Learning difficulty	MCI	99	253	0.192	0.406	0.0002	-0.239	-0.711	-0.475	-0.146	0.0009	Female	-0.213
Attention & Learning difficulty	MCI-Risk	99	0	0.192	NA	1	NaN	NaN	NaN	NaN	1	Female	NA
Attention & Learning difficulty	MDD	99	3461	0.192	0.485	0.0002	-0.495	-0.896	-0.696	-0.199	0.0009	Female	-0.292
Attention & Learning difficulty	ND	99	100	0.192	0.205	0.86191	0.257	-0.302	-0.023	-0.006	1	Female	-0.012
Attention & Learning difficulty	OCD	99	74	0.192	0.486	0.0002	-0.412	-1.038	-0.725	-0.199	0.0009	Female	-0.293
Attention & Learning difficulty	Other	99	117	0.192	0.476	0.0002	-0.448	-1.003	-0.726	-0.195	0.0009	Female	-0.284
Attention & Learning difficulty	OTHER	99	56	0.192	0.289	0.49755	0.218	-0.443	-0.112	-0.032	0.6986	Female	-0.097
Attention & Learning difficulty	Other Psychiatric	99	111	0.192	0.403	0.0006	-0.261	-0.816	-0.538	-0.147	0.0024	Female	-0.211
Attention & Learning difficulty	PD	99	67	0.192	0.601	0.0002	-0.732	-1.398	-1.065	-0.284	0.0009	Female	-0.409
Attention & Learning difficulty	SAD	99	150	0.192	0.444	0.0002	-0.399	-0.923	-0.661	-0.179	0.0009	Female	-0.252
Attention & Learning difficulty	Schizoaffective Disorder	99	53	0.192	0.316	0.35996	0.181	-0.492	-0.156	-0.042	0.5331	Female	-0.123
Attention & Learning difficulty	SCZ	99	315	0.192	0.297	0.0348	-0.017	-0.471	-0.244	-0.071	0.0804	Female	-0.105
Attention & Learning difficulty	SCZ-Relative	99	138	0.192	0.354	0.0018	-0.157	-0.682	-0.419	-0.119	0.0061	Female	-0.162
Attention & Learning difficulty	SMC	99	59	0.192	0.585	0.0002	-0.704	-1.394	-1.049	-0.271	0.0009	Female	-0.393
Attention & Learning difficulty	SPECIFIC PHOBIA	99	159	0.192	0.45	0.0002	-0.353	-0.868	-0.611	-0.182	0.0009	Female	-0.257
BD	Chronic Pain	111	63	0.442	0.413	0.33897	0.466	-0.158	0.154	0.045	0.5106	Female	0.029
BD	EMCI	111	139	0.442	0.479	0.43736	0.153	-0.349	-0.098	-0.027	0.6317	Female	-0.037
BD	LMCI	111	216	0.442	0.394	0.10599	0.42	-0.041	0.19	0.053	0.1888	Female	0.048
BD	MCI	111	253	0.442	0.406	0.32797	0.333	-0.115	0.109	0.034	0.5005	Female	0.037
BD	MCI-Risk	111	0	0.442	NA	1	NaN	NaN	NaN	NaN	1	Female	NA
BD	MDD	111	3461	0.442	0.485	0.49135	0.124	-0.254	-0.065	-0.019	0.6954	Female	-0.043
BD	ND	111	100	0.442	0.205	0.0002	0.9	0.343	0.621	0.174	0.0009	Female	0.237
BD	OCD	111	74	0.442	0.486	0.65653	0.23	-0.363	-0.066	-0.019	0.8599	Female	-0.043
BD	Other	111	117	0.442	0.476	0.67893	0.205	-0.317	-0.056	-0.015	0.8729	Female	-0.034
BD	OTHER	111	56	0.442	0.289	0.002	0.844	0.187	0.516	0.148	0.0067	Female	0.153
BD	Other Psychiatric	111	111	0.442	0.403	0.36296	0.385	-0.145	0.12	0.033	0.5353	Female	0.039
BD	PD	111	67	0.442	0.601	0.0168	-0.071	-0.687	-0.379	-0.104	0.043	Female	-0.159
BD	SAD	111	150	0.442	0.444	0.9615	0.251	-0.242	0.005	0.001	1	Female	-0.002
BD	Schizoaffective Disorder	111	53	0.442	0.316	0.0034	0.834	0.166	0.5	0.138	0.0103	Female	0.127
BD	SCZ	111	315	0.442	0.297	0.0014	0.595	0.158	0.377	0.11	0.005	Female	0.145
BD	SCZ-Relative	111	138	0.442	0.354	0.10179	0.462	-0.041	0.211	0.061	0.1836	Female	0.088
BD	SMC	111	59	0.442	0.585	0.0318	-0.021	-0.661	-0.341	-0.091	0.0749	Female	-0.143
BD	SPECIFIC PHOBIA	111	159	0.442	0.45	0.9601	0.238	-0.249	-0.005	-0.002	1	Female	-0.008
Chronic Pain	EMCI	63	139	0.413	0.479	0.09519	0.049	-0.552	-0.252	-0.072	0.1766	Female	-0.066
Chronic Pain	LMCI	63	216	0.413	0.394	0.84912	0.311	-0.253	0.029	0.008	0.996	Female	0.019
Chronic Pain	MCI	63	253	0.413	0.406	0.80752	0.243	-0.312	-0.035	-0.011	0.9774	Female	0.007
Chronic Pain	MCI-Risk	63	0	0.413	NA	1	NaN	NaN	NaN	NaN	1	Female	NA
Chronic Pain	MDD	63	3461	0.413	0.485	0.07419	0.028	-0.47	-0.221	-0.063	0.1455	Female	-0.072
Chronic Pain	ND	63	100	0.413	0.205	0.0054	0.767	0.125	0.446	0.129	0.0153	Female	0.208
Chronic Pain	OCD	63	74	0.413	0.486	0.19878	0.123	-0.557	-0.217	-0.063	0.3326	Female	-0.073
Chronic Pain	Other	63	117	0.413	0.476	0.16898	0.096	-0.522	-0.213	-0.06	0.2893	Female	-0.063
Chronic Pain	OTHER	63	56	0.413	0.289	0.06739	0.708	-0.025	0.341	0.104	0.1364	Female	0.124
Chronic Pain	Other Psychiatric	63	111	0.413	0.403	0.80352	0.272	-0.351	-0.04	-0.011	0.9759	Female	0.01
Chronic Pain	PD	63	67	0.413	0.601	0.004	-0.17	-0.876	-0.523	-0.149	0.0115	Female	-0.188
Chronic Pain	SAD	63	150	0.413	0.444	0.30677	0.142	-0.451	-0.154	-0.043	0.4764	Female	-0.031
Chronic Pain	Schizoaffective Disorder	63	53	0.413	0.316	0.07499	0.695	-0.048	0.324	0.094	0.1462	Female	0.097
Chronic Pain	SCZ	63	315	0.413	0.297	0.10779	0.491	-0.053	0.219	0.065	0.1911	Female	0.116
Chronic Pain	SCZ-Relative	63	138	0.413	0.354	0.73153	0.354	-0.246	0.054	0.016	0.9073	Female	0.059
Chronic Pain	SMC	63	59	0.413	0.585	0.0086	-0.129	-0.857	-0.493	-0.136	0.0236	Female	-0.172
Chronic Pain	SPECIFIC PHOBIA	63	159	0.413	0.45	0.31117	0.145	-0.442	-0.149	-0.046	0.4811	Female	-0.037
EMCI	LMCI	139	216	0.479	0.394	0.009	0.504	0.074	0.289	0.08	0.0245	Female	0.085
EMCI	MCI	139	253	0.479	0.406	0.05359	0.407	-0.009	0.199	0.061	0.1147	Female	0.073
EMCI	MCI-Risk	139	0	0.479	NA	1	NaN	NaN	NaN	NaN	1	Female	NA
EMCI	MDD	139	3461	0.479	0.485	0.71333	0.2	-0.139	0.031	0.009	0.8935	Female	-0.006
EMCI	ND	139	100	0.479	0.205	0.0002	0.992	0.46	0.726	0.201	0.0009	Female	0.274
EMCI	OCD	139	74	0.479	0.486	0.84032	0.315	-0.252	0.031	0.009	0.9931	Female	-0.007
EMCI	Other	139	117	0.479	0.476	0.71313	0.291	-0.203	0.044	0.012	0.8935	Female	0.003
EMCI	OTHER	139	56	0.479	0.289	0.0002	0.938	0.302	0.62	0.176	0.0009	Female	0.19
EMCI	Other Psychiatric	139	111	0.479	0.403	0.08379	0.472	-0.031	0.22	0.061	0.1616	Female	0.076
EMCI	PD	139	67	0.479	0.601	0.05519	0.012	-0.577	-0.282	-0.077	0.1171	Female	-0.122
EMCI	SAD	139	150	0.479	0.444	0.38656	0.337	-0.127	0.105	0.029	0.5677	Female	0.035
EMCI	Schizoaffective Disorder	139	53	0.479	0.316	0.0002	0.93	0.281	0.605	0.166	0.0009	Female	0.163
EMCI	SCZ	139	315	0.479	0.297	0.0002	0.676	0.271	0.474	0.137	0.0009	Female	0.182
EMCI	SCZ-Relative	139	138	0.479	0.354	0.0098	0.546	0.07	0.308	0.088	0.0265	Female	0.125
EMCI	SMC	139	59	0.479	0.585	0.12479	0.067	-0.547	-0.24	-0.064	0.2168	Female	-0.106
EMCI	SPECIFIC PHOBIA	139	159	0.479	0.45	0.47595	0.315	-0.142	0.087	0.026	0.6764	Female	0.029
LMCI	MCI	216	253	0.394	0.406	0.49335	0.118	-0.246	-0.064	-0.019	0.6954	Female	-0.012
LMCI	MCI-Risk	216	0	0.394	NA	1	NaN	NaN	NaN	NaN	1	Female	NA
LMCI	MDD	216	3461	0.394	0.485	0.0002	-0.113	-0.389	-0.251	-0.072	0.0009	Female	-0.091
LMCI	ND	216	100	0.394	0.205	0.0008	0.673	0.193	0.433	0.121	0.0031	Female	0.189
LMCI	OCD	216	74	0.394	0.486	0.05759	0.009	-0.523	-0.257	-0.072	0.1196	Female	-0.092
LMCI	Other	216	117	0.394	0.476	0.0326	-0.022	-0.475	-0.248	-0.068	0.0763	Female	-0.082
LMCI	OTHER	216	56	0.394	0.289	0.0278	0.633	0.04	0.336	0.095	0.0678	Female	0.105
LMCI	Other Psychiatric	216	111	0.394	0.403	0.53715	0.159	-0.301	-0.071	-0.02	0.7394	Female	-0.009
LMCI	PD	216	67	0.394	0.601	0.0002	-0.292	-0.85	-0.571	-0.157	0.0009	Female	-0.207
LMCI	SAD	216	150	0.394	0.444	0.07019	0.022	-0.397	-0.188	-0.052	0.14	Female	-0.05
LMCI	Schizoaffective Disorder	216	53	0.394	0.316	0.0464	0.611	0.005	0.308	0.085	0.1024	Female	0.078
LMCI	SCZ	216	315	0.394	0.297	0.028	0.37	0.022	0.196	0.057	0.0678	Female	0.097
LMCI	SCZ-Relative	216	138	0.394	0.354	0.81632	0.241	-0.188	0.027	0.008	0.9779	Female	0.04
LMCI	SMC	216	59	0.394	0.585	0.001	-0.24	-0.825	-0.532	-0.144	0.0037	Female	-0.191
LMCI	SPECIFIC PHOBIA	216	159	0.394	0.45	0.07219	0.02	-0.392	-0.186	-0.055	0.1424	Female	-0.056
MCI	MCI-Risk	253	0	0.406	NA	1	NaN	NaN	NaN	NaN	1	Female	NA
MCI	MDD	253	3461	0.406	0.485	0.0058	-0.054	-0.309	-0.181	-0.052	0.0162	Female	-0.079
MCI	ND	253	100	0.406	0.205	0.0004	0.687	0.218	0.453	0.14	0.0017	Female	0.201
MCI	OCD	253	74	0.406	0.486	0.20918	0.093	-0.428	-0.168	-0.052	0.3431	Female	-0.08
MCI	Other	253	117	0.406	0.476	0.15418	0.059	-0.381	-0.161	-0.049	0.2653	Female	-0.071
MCI	OTHER	253	56	0.406	0.289	0.015	0.653	0.069	0.361	0.115	0.0393	Female	0.117
MCI	Other Psychiatric	253	111	0.406	0.403	0.9963	0.223	-0.225	-0.001	0	1	Female	0.003
MCI	PD	253	67	0.406	0.601	0.0008	-0.172	-0.717	-0.445	-0.138	0.0031	Female	-0.195
MCI	SAD	253	150	0.406	0.444	0.29737	0.096	-0.31	-0.107	-0.032	0.4639	Female	-0.039
MCI	Schizoaffective Disorder	253	53	0.406	0.316	0.0268	0.633	0.036	0.335	0.105	0.0658	Female	0.09
MCI	SCZ	253	315	0.406	0.297	0.0038	0.414	0.081	0.248	0.076	0.0111	Female	0.108
MCI	SCZ-Relative	253	138	0.406	0.354	0.42036	0.295	-0.122	0.087	0.027	0.6122	Female	0.052
MCI	SMC	253	59	0.406	0.585	0.0046	-0.12	-0.692	-0.406	-0.125	0.0131	Female	-0.179
MCI	SPECIFIC PHOBIA	253	159	0.406	0.45	0.26197	0.088	-0.31	-0.111	-0.035	0.4218	Female	-0.044
MCI-Risk	MDD	0	3461	NA	0.485	1	NaN	NaN	NaN	NaN	1	Female	NA
MCI-Risk	ND	0	100	NA	0.205	1	NaN	NaN	NaN	NaN	1	Female	NA
MCI-Risk	OCD	0	74	NA	0.486	1	NaN	NaN	NaN	NaN	1	Female	NA
MCI-Risk	Other	0	117	NA	0.476	1	NaN	NaN	NaN	NaN	1	Female	NA
MCI-Risk	OTHER	0	56	NA	0.289	1	NaN	NaN	NaN	NaN	1	Female	NA
MCI-Risk	Other Psychiatric	0	111	NA	0.403	1	NaN	NaN	NaN	NaN	1	Female	NA
MCI-Risk	PD	0	67	NA	0.601	1	NaN	NaN	NaN	NaN	1	Female	NA
MCI-Risk	SAD	0	150	NA	0.444	1	NaN	NaN	NaN	NaN	1	Female	NA
MCI-Risk	Schizoaffective Disorder	0	53	NA	0.316	1	NaN	NaN	NaN	NaN	1	Female	NA
MCI-Risk	SCZ	0	315	NA	0.297	1	NaN	NaN	NaN	NaN	1	Female	NA
MCI-Risk	SCZ-Relative	0	138	NA	0.354	1	NaN	NaN	NaN	NaN	1	Female	NA
MCI-Risk	SMC	0	59	NA	0.585	1	NaN	NaN	NaN	NaN	1	Female	NA
MCI-Risk	SPECIFIC PHOBIA	0	159	NA	0.45	1	NaN	NaN	NaN	NaN	1	Female	NA
MDD	ND	3461	100	0.485	0.205	0.0002	0.873	0.474	0.673	0.192	0.0009	Female	0.28
MDD	OCD	3461	74	0.485	0.486	0.9925	0.23	-0.23	0	0	1	Female	-0.001
MDD	Other	3461	117	0.485	0.476	0.92531	0.196	-0.173	0.011	0.003	1	Female	0.009
MDD	OTHER	3461	56	0.485	0.289	0.0002	0.848	0.319	0.584	0.167	0.0009	Female	0.196
MDD	Other Psychiatric	3461	111	0.485	0.403	0.05999	0.371	-0.007	0.182	0.052	0.1239	Female	0.082
MDD	PD	3461	67	0.485	0.601	0.016	-0.057	-0.541	-0.299	-0.085	0.0416	Female	-0.116
MDD	SAD	3461	150	0.485	0.444	0.41016	0.233	-0.094	0.07	0.02	0.5999	Female	0.041
MDD	Schizoaffective Disorder	3461	53	0.485	0.316	0.0002	0.821	0.277	0.549	0.157	0.0009	Female	0.169
MDD	SCZ	3461	315	0.485	0.297	0.0002	0.563	0.331	0.447	0.128	0.0009	Female	0.188
MDD	SCZ-Relative	3461	138	0.485	0.354	0.0016	0.447	0.107	0.277	0.079	0.0056	Female	0.131
MDD	SMC	3461	59	0.485	0.585	0.05539	0.004	-0.511	-0.254	-0.072	0.1171	Female	-0.1
MDD	SPECIFIC PHOBIA	3461	159	0.485	0.45	0.47455	0.218	-0.1	0.059	0.017	0.6764	Female	0.035
ND	OCD	100	74	0.205	0.486	0.0002	-0.381	-1.004	-0.693	-0.192	0.0009	Female	-0.281
ND	Other	100	117	0.205	0.476	0.0002	-0.418	-0.97	-0.694	-0.189	0.0009	Female	-0.272
ND	OTHER	100	56	0.205	0.289	0.59954	0.241	-0.419	-0.089	-0.025	0.8063	Female	-0.084
ND	Other Psychiatric	100	111	0.205	0.403	0.0002	-0.233	-0.786	-0.509	-0.141	0.0009	Female	-0.198
ND	PD	100	67	0.205	0.601	0.0002	-0.694	-1.356	-1.025	-0.278	0.0009	Female	-0.396
ND	SAD	100	150	0.205	0.444	0.0002	-0.371	-0.892	-0.632	-0.173	0.0009	Female	-0.24
ND	Schizoaffective Disorder	100	53	0.205	0.316	0.43616	0.206	-0.466	-0.13	-0.036	0.6317	Female	-0.111
ND	SCZ	100	315	0.205	0.297	0.0484	0.005	-0.447	-0.221	-0.064	0.1062	Female	-0.093
ND	SCZ-Relative	100	138	0.205	0.354	0.003	-0.132	-0.655	-0.394	-0.113	0.0094	Female	-0.149
ND	SMC	100	59	0.205	0.585	0.0002	-0.664	-1.35	-1.007	-0.265	0.0009	Female	-0.38
ND	SPECIFIC PHOBIA	100	159	0.205	0.45	0.0002	-0.329	-0.841	-0.585	-0.175	0.0009	Female	-0.245
OCD	Other	74	117	0.486	0.476	0.93091	0.305	-0.281	0.012	0.003	1	Female	0.009
OCD	OTHER	74	56	0.486	0.289	0.0026	0.938	0.223	0.581	0.167	0.0083	Female	0.197
OCD	Other Psychiatric	74	111	0.486	0.403	0.20838	0.485	-0.108	0.188	0.052	0.3431	Female	0.082
OCD	PD	74	67	0.486	0.601	0.06199	0.019	-0.652	-0.316	-0.085	0.1273	Female	-0.115
OCD	SAD	74	150	0.486	0.444	0.61214	0.353	-0.207	0.073	0.02	0.8139	Female	0.041
OCD	Schizoaffective Disorder	74	53	0.486	0.316	0.0028	0.938	0.212	0.575	0.157	0.0089	Female	0.17
OCD	SCZ	74	315	0.486	0.297	0.0012	0.696	0.185	0.44	0.128	0.0043	Female	0.188
OCD	SCZ-Relative	74	138	0.486	0.354	0.05639	0.56	-0.01	0.275	0.079	0.1178	Female	0.132
OCD	SMC	74	59	0.486	0.585	0.10839	0.069	-0.625	-0.278	-0.072	0.1912	Female	-0.099
OCD	SPECIFIC PHOBIA	74	159	0.486	0.45	0.67893	0.334	-0.221	0.056	0.017	0.8729	Female	0.036
Other	OTHER	117	56	0.476	0.289	0.0014	0.914	0.261	0.588	0.164	0.005	Female	0.187
Other	Other Psychiatric	117	111	0.476	0.403	0.17198	0.441	-0.082	0.18	0.049	0.293	Female	0.073
Other	PD	117	67	0.476	0.601	0.0302	-0.03	-0.638	-0.334	-0.089	0.0716	Female	-0.125
Other	SAD	117	150	0.476	0.444	0.61454	0.305	-0.181	0.062	0.017	0.814	Female	0.032
Other	Schizoaffective Disorder	117	53	0.476	0.316	0.0008	0.907	0.242	0.575	0.154	0.0031	Female	0.161
Other	SCZ	117	315	0.476	0.297	0.0002	0.65	0.22	0.435	0.125	0.0009	Female	0.179
Other	SCZ-Relative	117	138	0.476	0.354	0.034	0.518	0.021	0.269	0.076	0.079	Female	0.122
Other	SMC	117	59	0.476	0.585	0.06799	0.023	-0.61	-0.293	-0.076	0.1364	Female	-0.109
Other	SPECIFIC PHOBIA	117	159	0.476	0.45	0.68913	0.287	-0.193	0.047	0.014	0.8828	Female	0.027
OTHER	Other Psychiatric	56	111	0.289	0.403	0.0138	-0.08	-0.733	-0.407	-0.115	0.0364	Female	-0.114
OTHER	PD	56	67	0.289	0.601	0.0002	-0.528	-1.28	-0.904	-0.252	0.0009	Female	-0.312
OTHER	SAD	56	150	0.289	0.444	0.0006	-0.215	-0.841	-0.528	-0.147	0.0024	Female	-0.155
OTHER	Schizoaffective Disorder	56	53	0.289	0.316	0.85131	0.344	-0.416	-0.036	-0.01	0.996	Female	-0.027
OTHER	SCZ	56	315	0.289	0.297	0.35616	0.154	-0.417	-0.132	-0.039	0.5306	Female	-0.008
OTHER	SCZ-Relative	56	138	0.289	0.354	0.06379	0.017	-0.61	-0.296	-0.088	0.1302	Female	-0.065
OTHER	SMC	56	59	0.289	0.585	0.0002	-0.502	-1.277	-0.89	-0.239	0.0009	Female	-0.296
OTHER	SPECIFIC PHOBIA	56	159	0.289	0.45	0.0026	-0.175	-0.794	-0.484	-0.15	0.0083	Female	-0.161
Other Psychiatric	PD	111	67	0.403	0.601	0.0018	-0.2	-0.82	-0.51	-0.137	0.0061	Female	-0.198
Other Psychiatric	SAD	111	150	0.403	0.444	0.34757	0.129	-0.365	-0.118	-0.032	0.5213	Female	-0.041
Other Psychiatric	Schizoaffective Disorder	111	53	0.403	0.316	0.0254	0.719	0.054	0.387	0.105	0.0632	Female	0.087
Other Psychiatric	SCZ	111	315	0.403	0.297	0.0172	0.482	0.046	0.264	0.076	0.0437	Female	0.106
Other Psychiatric	SCZ-Relative	111	138	0.403	0.354	0.45955	0.347	-0.155	0.096	0.027	0.6584	Female	0.049
Other Psychiatric	SMC	111	59	0.403	0.585	0.004	-0.153	-0.797	-0.475	-0.124	0.0115	Female	-0.182
Other Psychiatric	SPECIFIC PHOBIA	111	159	0.403	0.45	0.33677	0.127	-0.361	-0.117	-0.035	0.5106	Female	-0.047
PD	SAD	67	150	0.601	0.444	0.0056	0.686	0.102	0.394	0.105	0.0157	Female	0.157
PD	Schizoaffective Disorder	67	53	0.601	0.316	0.0002	1.305	0.54	0.922	0.242	0.0009	Female	0.285
PD	SCZ	67	315	0.601	0.297	0.0002	1.01	0.47	0.74	0.214	0.0009	Female	0.304
PD	SCZ-Relative	67	138	0.601	0.354	0.0004	0.88	0.282	0.581	0.165	0.0017	Female	0.247
PD	SMC	67	59	0.601	0.585	0.77272	0.406	-0.301	0.052	0.013	0.945	Female	0.016
PD	SPECIFIC PHOBIA	67	159	0.601	0.45	0.0186	0.632	0.054	0.343	0.102	0.0466	Female	0.151
SAD	Schizoaffective Disorder	150	53	0.444	0.316	0.0026	0.828	0.19	0.509	0.137	0.0083	Female	0.129
SAD	SCZ	150	315	0.444	0.297	0.0004	0.574	0.181	0.378	0.108	0.0017	Female	0.147
SAD	SCZ-Relative	150	138	0.444	0.354	0.07119	0.444	-0.022	0.211	0.059	0.1412	Female	0.09
SAD	SMC	150	59	0.444	0.585	0.0264	-0.049	-0.658	-0.354	-0.092	0.0652	Female	-0.141
SAD	SPECIFIC PHOBIA	150	159	0.444	0.45	0.93291	0.214	-0.234	-0.01	-0.003	1	Female	-0.005
Schizoaffective Disorder	SCZ	53	315	0.316	0.297	0.50215	0.193	-0.391	-0.099	-0.029	0.7017	Female	0.018
Schizoaffective Disorder	SCZ-Relative	53	138	0.316	0.354	0.10199	0.049	-0.59	-0.271	-0.078	0.1836	Female	-0.038
Schizoaffective Disorder	SMC	53	59	0.316	0.585	0.0002	-0.522	-1.311	-0.916	-0.229	0.0009	Female	-0.269
Schizoaffective Disorder	SPECIFIC PHOBIA	53	159	0.316	0.45	0.0024	-0.147	-0.779	-0.463	-0.14	0.0079	Female	-0.134
SCZ	SCZ-Relative	315	138	0.297	0.354	0.09739	0.035	-0.367	-0.166	-0.049	0.1775	Female	-0.057
SCZ	SMC	315	59	0.297	0.585	0.0002	-0.418	-0.985	-0.702	-0.201	0.0009	Female	-0.288
SCZ	SPECIFIC PHOBIA	315	159	0.297	0.45	0.0004	-0.177	-0.562	-0.37	-0.111	0.0017	Female	-0.152
SCZ-Relative	SMC	138	59	0.354	0.585	0.0004	-0.234	-0.857	-0.546	-0.152	0.0017	Female	-0.231
SCZ-Relative	SPECIFIC PHOBIA	138	159	0.354	0.45	0.08159	0.025	-0.434	-0.205	-0.062	0.1582	Female	-0.096
SMC	SPECIFIC PHOBIA	59	159	0.585	0.45	0.05119	0.606	0.002	0.304	0.089	0.1102	Female	0.135
CN	ABNORMAL VENTRICAL	38248	107	0.49	0.438	0.39616	0.272	-0.108	0.082	0.023	0.6099	Male	0.052
CN	AD	38248	458	0.49	0.28	0.0002	0.514	0.33	0.422	0.121	0.0014	Male	0.21
CN	ADHD	38248	885	0.49	0.362	0.0002	0.431	0.298	0.364	0.104	0.0014	Male	0.129
CN	Anorexia/Bulima	38248	3	0.49	0.688	0.62354	0.834	-1.429	-0.297	-0.085	0.7901	Male	-0.198
CN	Anxiety/Phobia	38248	589	0.49	0.54	0.004	-0.037	-0.2	-0.119	-0.034	0.0165	Male	-0.05
CN	ASD	38248	1628	0.49	0.467	0.0026	0.123	0.024	0.073	0.021	0.0119	Male	0.023
CN	Attention & Learning difficulty	38248	227	0.49	0.239	0.0002	0.704	0.443	0.574	0.164	0.0014	Male	0.251
CN	BD	38248	97	0.49	0.493	0.77572	0.171	-0.228	-0.029	-0.008	0.9106	Male	-0.003
CN	Chronic Pain	38248	59	0.49	0.363	0.0154	0.567	0.057	0.312	0.089	0.0496	Male	0.127
CN	EMCI	38248	170	0.49	0.528	0.24718	0.063	-0.238	-0.087	-0.025	0.4399	Male	-0.038
CN	LMCI	38248	341	0.49	0.435	0.0388	0.219	0.006	0.113	0.032	0.1032	Male	0.055
CN	MCI	38248	197	0.49	0.47	0.10559	0.254	-0.026	0.114	0.033	0.2274	Male	0.02
CN	MCI-Risk	38248	0	0.49	NA	1	NaN	NaN	NaN	NaN	1	Male	NA
CN	MDD	38248	1789	0.49	0.519	0.0002	-0.048	-0.143	-0.096	-0.027	0.0014	Male	-0.029
CN	ND	38248	74	0.49	0.315	0.0002	0.665	0.209	0.437	0.125	0.0014	Male	0.175
CN	OCD	38248	84	0.49	0.412	0.0456	0.429	0.001	0.215	0.061	0.1151	Male	0.078
CN	Other	38248	39	0.49	0.579	0.29557	0.149	-0.479	-0.165	-0.047	0.4987	Male	-0.089
CN	OTHER	38248	43	0.49	0.401	0.17718	0.507	-0.091	0.208	0.059	0.3451	Male	0.089
CN	Other Psychiatric	38248	142	0.49	0.313	0.0002	0.518	0.188	0.353	0.101	0.0014	Male	0.177
CN	PD	38248	136	0.49	0.599	0.0006	-0.164	-0.501	-0.333	-0.095	0.0036	Male	-0.109
CN	SAD	38248	155	0.49	0.489	0.60714	0.199	-0.116	0.041	0.012	0.7749	Male	0.002
CN	Schizoaffective Disorder	38248	56	0.49	0.351	0.016	0.586	0.062	0.324	0.093	0.051	Male	0.14
CN	SCZ	38248	718	0.49	0.387	0.0002	0.378	0.23	0.304	0.087	0.0014	Male	0.103
CN	SCZ-Relative	38248	66	0.49	0.405	0.59434	0.307	-0.176	0.065	0.019	0.768	Male	0.085
CN	SMC	38248	44	0.49	0.508	0.41856	0.178	-0.414	-0.118	-0.034	0.6278	Male	-0.018
CN	SPECIFIC PHOBIA	38248	55	0.49	0.445	0.88511	0.245	-0.284	-0.02	-0.006	0.999	Male	0.046
ABNORMAL VENTRICAL	AD	107	458	0.438	0.28	0.0046	0.531	0.108	0.319	0.097	0.0181	Male	0.158
ABNORMAL VENTRICAL	ADHD	107	885	0.438	0.362	0.0056	0.495	0.092	0.293	0.08	0.0209	Male	0.076
ABNORMAL VENTRICAL	Anorexia/Bulima	107	3	0.438	0.688	0.53555	0.788	-1.535	-0.373	-0.108	0.7303	Male	-0.25
ABNORMAL VENTRICAL	Anxiety/Phobia	107	589	0.438	0.54	0.05799	0.009	-0.404	-0.197	-0.057	0.1414	Male	-0.102
ABNORMAL VENTRICAL	ASD	107	1628	0.438	0.467	0.94731	0.188	-0.204	-0.008	-0.002	1	Male	-0.029
ABNORMAL VENTRICAL	Attention & Learning difficulty	107	227	0.438	0.239	0.0002	0.732	0.264	0.498	0.14	0.0014	Male	0.199
ABNORMAL VENTRICAL	BD	107	97	0.438	0.493	0.41596	0.162	-0.391	-0.114	-0.032	0.6266	Male	-0.055
ABNORMAL VENTRICAL	Chronic Pain	107	59	0.438	0.363	0.15838	0.549	-0.093	0.228	0.066	0.3232	Male	0.074
ABNORMAL VENTRICAL	EMCI	107	170	0.438	0.528	0.17298	0.078	-0.409	-0.165	-0.048	0.3411	Male	-0.091
ABNORMAL VENTRICAL	LMCI	107	341	0.438	0.435	0.78672	0.247	-0.188	0.029	0.009	0.9174	Male	0.003
ABNORMAL VENTRICAL	MCI	107	197	0.438	0.47	0.79572	0.267	-0.206	0.03	0.009	0.9218	Male	-0.033
ABNORMAL VENTRICAL	MCI-Risk	107	0	0.438	NA	1	NaN	NaN	NaN	NaN	1	Male	NA
ABNORMAL VENTRICAL	MDD	107	1789	0.438	0.519	0.07239	0.019	-0.371	-0.176	-0.051	0.1683	Male	-0.081
ABNORMAL VENTRICAL	ND	107	74	0.438	0.315	0.027	0.634	0.033	0.333	0.101	0.0781	Male	0.123
ABNORMAL VENTRICAL	OCD	107	84	0.438	0.412	0.33817	0.426	-0.149	0.138	0.038	0.5395	Male	0.025
ABNORMAL VENTRICAL	Other	107	39	0.438	0.579	0.19598	0.128	-0.614	-0.243	-0.07	0.3659	Male	-0.141
ABNORMAL VENTRICAL	OTHER	107	43	0.438	0.401	0.52115	0.477	-0.237	0.12	0.036	0.7259	Male	0.037
ABNORMAL VENTRICAL	Other Psychiatric	107	142	0.438	0.313	0.0394	0.52	0.013	0.266	0.077	0.104	Male	0.125
ABNORMAL VENTRICAL	PD	107	136	0.438	0.599	0.0006	-0.177	-0.692	-0.434	-0.118	0.0036	Male	-0.162
ABNORMAL VENTRICAL	SAD	107	155	0.438	0.489	0.76832	0.208	-0.287	-0.039	-0.012	0.9073	Male	-0.051
ABNORMAL VENTRICAL	Schizoaffective Disorder	107	56	0.438	0.351	0.14399	0.568	-0.085	0.242	0.069	0.3026	Male	0.087
ABNORMAL VENTRICAL	SCZ	107	718	0.438	0.387	0.028	0.428	0.021	0.225	0.063	0.0786	Male	0.051
ABNORMAL VENTRICAL	SCZ-Relative	107	66	0.438	0.405	0.92851	0.293	-0.325	-0.016	-0.005	1	Male	0.033
ABNORMAL VENTRICAL	SMC	107	44	0.438	0.508	0.27697	0.155	-0.554	-0.2	-0.057	0.4803	Male	-0.071
ABNORMAL VENTRICAL	SPECIFIC PHOBIA	107	55	0.438	0.445	0.53175	0.228	-0.427	-0.1	-0.029	0.7303	Male	-0.007
AD	ADHD	458	885	0.28	0.362	0.31557	0.054	-0.172	-0.059	-0.017	0.5128	Male	-0.081
AD	Anorexia/Bulima	458	3	0.28	0.688	0.25897	0.472	-1.806	-0.667	-0.205	0.4568	Male	-0.408
AD	Anxiety/Phobia	458	589	0.28	0.54	0.0002	-0.393	-0.642	-0.518	-0.155	0.0014	Male	-0.26
AD	ASD	458	1628	0.28	0.467	0.0002	-0.224	-0.432	-0.328	-0.1	0.0014	Male	-0.187
AD	Attention & Learning difficulty	458	227	0.28	0.239	0.07479	0.304	-0.015	0.145	0.043	0.1727	Male	0.041
AD	BD	458	97	0.28	0.493	0.0006	-0.208	-0.65	-0.429	-0.129	0.0036	Male	-0.213
AD	Chronic Pain	458	59	0.28	0.363	0.45215	0.169	-0.375	-0.103	-0.032	0.6696	Male	-0.083
AD	EMCI	458	170	0.28	0.528	0.0002	-0.3	-0.656	-0.478	-0.146	0.0014	Male	-0.248
AD	LMCI	458	341	0.28	0.435	0.0002	-0.151	-0.433	-0.292	-0.088	0.0014	Male	-0.155
AD	MCI	458	197	0.28	0.47	0.0016	-0.118	-0.454	-0.286	-0.088	0.0079	Male	-0.19
AD	MCI-Risk	458	0	0.28	NA	1	NaN	NaN	NaN	NaN	1	Male	NA
AD	MDD	458	1789	0.28	0.519	0.0002	-0.401	-0.609	-0.505	-0.148	0.0014	Male	-0.239
AD	ND	458	74	0.28	0.315	0.92711	0.259	-0.233	0.013	0.004	1	Male	-0.035
AD	OCD	458	84	0.28	0.412	0.10079	0.036	-0.431	-0.198	-0.059	0.2197	Male	-0.132
AD	Other	458	39	0.28	0.579	0.0016	-0.217	-0.876	-0.547	-0.168	0.0079	Male	-0.299
AD	OTHER	458	43	0.28	0.401	0.21978	0.116	-0.511	-0.197	-0.061	0.4018	Male	-0.121
AD	Other Psychiatric	458	142	0.28	0.313	0.48595	0.124	-0.254	-0.065	-0.02	0.7048	Male	-0.033
AD	PD	458	136	0.28	0.599	0.0002	-0.529	-0.921	-0.725	-0.216	0.0014	Male	-0.319
AD	SAD	458	155	0.28	0.489	0.0002	-0.172	-0.539	-0.356	-0.109	0.0014	Male	-0.208
AD	Schizoaffective Disorder	458	56	0.28	0.351	0.52435	0.186	-0.37	-0.092	-0.028	0.7275	Male	-0.07
AD	SCZ	458	718	0.28	0.387	0.05639	0.001	-0.234	-0.116	-0.034	0.1384	Male	-0.107
AD	SCZ-Relative	458	66	0.28	0.405	0.014	-0.071	-0.59	-0.331	-0.102	0.0455	Male	-0.125
AD	SMC	458	44	0.28	0.508	0.002	-0.194	-0.817	-0.505	-0.154	0.0097	Male	-0.228
AD	SPECIFIC PHOBIA	458	55	0.28	0.445	0.0032	-0.13	-0.693	-0.412	-0.126	0.0144	Male	-0.164
ADHD	Anorexia/Bulima	885	3	0.362	0.688	0.24818	0.443	-1.828	-0.692	-0.189	0.4399	Male	-0.326
ADHD	Anxiety/Phobia	885	589	0.362	0.54	0.0002	-0.386	-0.598	-0.492	-0.138	0.0014	Male	-0.178
ADHD	ASD	885	1628	0.362	0.467	0.0002	-0.201	-0.366	-0.283	-0.083	0.0014	Male	-0.106
ADHD	Attention & Learning difficulty	885	227	0.362	0.239	0.0038	0.365	0.072	0.219	0.06	0.0161	Male	0.122
ADHD	BD	885	97	0.362	0.493	0.0008	-0.202	-0.623	-0.413	-0.112	0.0046	Male	-0.131
ADHD	Chronic Pain	885	59	0.362	0.363	0.68093	0.21	-0.318	-0.054	-0.015	0.8304	Male	-0.002
ADHD	EMCI	885	170	0.362	0.528	0.0002	-0.301	-0.632	-0.467	-0.129	0.0014	Male	-0.167
ADHD	LMCI	885	341	0.362	0.435	0.0004	-0.132	-0.383	-0.257	-0.072	0.0026	Male	-0.074
ADHD	MCI	885	197	0.362	0.47	0.0008	-0.1	-0.41	-0.255	-0.071	0.0046	Male	-0.109
ADHD	MCI-Risk	885	0	0.362	NA	1	NaN	NaN	NaN	NaN	1	Male	NA
ADHD	MDD	885	1789	0.362	0.519	0.0002	-0.381	-0.544	-0.463	-0.131	0.0014	Male	-0.157
ADHD	ND	885	74	0.362	0.315	0.53135	0.313	-0.162	0.075	0.021	0.7303	Male	0.047
ADHD	OCD	885	84	0.362	0.412	0.17218	0.067	-0.382	-0.158	-0.043	0.3411	Male	-0.051
ADHD	Other	885	39	0.362	0.579	0.0012	-0.23	-0.874	-0.552	-0.151	0.0065	Male	-0.217
ADHD	OTHER	885	43	0.362	0.401	0.31337	0.145	-0.468	-0.161	-0.044	0.5126	Male	-0.04
ADHD	Other Psychiatric	885	142	0.362	0.313	0.91511	0.166	-0.189	-0.011	-0.003	1	Male	0.048
ADHD	PD	885	136	0.362	0.599	0.0002	-0.551	-0.918	-0.735	-0.199	0.0014	Male	-0.238
ADHD	SAD	885	155	0.362	0.489	0.0004	-0.161	-0.504	-0.333	-0.092	0.0026	Male	-0.127
ADHD	Schizoaffective Disorder	885	56	0.362	0.351	0.75332	0.229	-0.312	-0.042	-0.011	0.8963	Male	0.011
ADHD	SCZ	885	718	0.362	0.387	0.22398	0.036	-0.161	-0.062	-0.017	0.4052	Male	-0.026
ADHD	SCZ-Relative	885	66	0.362	0.405	0.0202	-0.059	-0.56	-0.31	-0.085	0.0622	Male	-0.044
ADHD	SMC	885	44	0.362	0.508	0.0016	-0.2	-0.808	-0.504	-0.138	0.0079	Male	-0.147
ADHD	SPECIFIC PHOBIA	885	55	0.362	0.445	0.0048	-0.126	-0.673	-0.4	-0.109	0.0187	Male	-0.083
Anorexia/Bulima	Anxiety/Phobia	3	589	0.688	0.54	0.79512	1.312	-0.962	0.175	0.051	0.9218	Male	0.148
Anorexia/Bulima	ASD	3	1628	0.688	0.467	0.55774	1.483	-0.784	0.35	0.106	0.7444	Male	0.221
Anorexia/Bulima	Attention & Learning difficulty	3	227	0.688	0.239	0.15538	2.038	-0.258	0.89	0.249	0.3227	Male	0.449
Anorexia/Bulima	BD	3	97	0.688	0.493	0.64154	1.452	-0.876	0.288	0.077	0.8013	Male	0.195
Anorexia/Bulima	Chronic Pain	3	59	0.688	0.363	0.31937	1.793	-0.585	0.604	0.174	0.5142	Male	0.325
Anorexia/Bulima	EMCI	3	170	0.688	0.528	0.76072	1.352	-0.948	0.202	0.06	0.9021	Male	0.16
Anorexia/Bulima	LMCI	3	341	0.688	0.435	0.51135	1.536	-0.746	0.395	0.117	0.7259	Male	0.253
Anorexia/Bulima	MCI	3	197	0.688	0.47	0.54095	1.527	-0.768	0.38	0.118	0.7303	Male	0.217
Anorexia/Bulima	MCI-Risk	3	0	0.688	NA	1	NaN	NaN	NaN	NaN	1	Male	NA
Anorexia/Bulima	MDD	3	1789	0.688	0.519	0.74813	1.332	-0.934	0.199	0.058	0.8962	Male	0.169
Anorexia/Bulima	ND	3	74	0.688	0.315	0.28797	1.821	-0.534	0.643	0.21	0.4931	Male	0.373
Anorexia/Bulima	OCD	3	84	0.688	0.412	0.34997	1.745	-0.598	0.574	0.146	0.5533	Male	0.275
Anorexia/Bulima	Other	3	39	0.688	0.579	0.84332	1.339	-1.084	0.127	0.038	0.9642	Male	0.109
Anorexia/Bulima	OTHER	3	43	0.688	0.401	0.48575	1.645	-0.769	0.438	0.144	0.7048	Male	0.287
Anorexia/Bulima	Other Psychiatric	3	142	0.688	0.313	0.29957	1.79	-0.521	0.635	0.186	0.5007	Male	0.375
Anorexia/Bulima	PD	3	136	0.688	0.599	0.93091	1.116	-1.193	-0.039	-0.01	1	Male	0.089
Anorexia/Bulima	SAD	3	155	0.688	0.489	0.59734	1.474	-0.83	0.322	0.097	0.768	Male	0.199
Anorexia/Bulima	Schizoaffective Disorder	3	56	0.688	0.351	0.30997	1.818	-0.566	0.626	0.177	0.5126	Male	0.337
Anorexia/Bulima	SCZ	3	718	0.688	0.387	0.29697	1.748	-0.525	0.611	0.172	0.4987	Male	0.301
Anorexia/Bulima	SCZ-Relative	3	66	0.688	0.405	0.59174	1.51	-0.849	0.331	0.104	0.768	Male	0.283
Anorexia/Bulima	SMC	3	44	0.688	0.508	0.77032	1.383	-1.022	0.181	0.051	0.9073	Male	0.179
Anorexia/Bulima	SPECIFIC PHOBIA	3	55	0.688	0.445	0.64654	1.453	-0.924	0.265	0.079	0.8047	Male	0.243
Anxiety/Phobia	ASD	589	1628	0.54	0.467	0.0002	0.278	0.089	0.183	0.055	0.0014	Male	0.073
Anxiety/Phobia	Attention & Learning difficulty	589	227	0.54	0.239	0.0002	0.844	0.53	0.687	0.198	0.0014	Male	0.301
Anxiety/Phobia	BD	589	97	0.54	0.493	0.40776	0.305	-0.126	0.089	0.026	0.6169	Male	0.047
Anxiety/Phobia	Chronic Pain	589	59	0.54	0.363	0.0022	0.692	0.154	0.423	0.123	0.0104	Male	0.176
Anxiety/Phobia	EMCI	589	170	0.54	0.528	0.72813	0.202	-0.14	0.031	0.009	0.8783	Male	0.011
Anxiety/Phobia	LMCI	589	341	0.54	0.435	0.0012	0.359	0.092	0.225	0.066	0.0065	Male	0.105
Anxiety/Phobia	MCI	589	197	0.54	0.47	0.0072	0.387	0.063	0.225	0.067	0.0258	Male	0.069
Anxiety/Phobia	MCI-Risk	589	0	0.54	NA	1	NaN	NaN	NaN	NaN	1	Male	NA
Anxiety/Phobia	MDD	589	1789	0.54	0.519	0.63034	0.116	-0.071	0.023	0.007	0.7943	Male	0.021
Anxiety/Phobia	ND	589	74	0.54	0.315	0.0002	0.782	0.294	0.538	0.159	0.0014	Male	0.225
Anxiety/Phobia	OCD	589	84	0.54	0.412	0.0038	0.562	0.102	0.332	0.095	0.0161	Male	0.127
Anxiety/Phobia	Other	589	39	0.54	0.579	0.81372	0.28	-0.37	-0.045	-0.013	0.9395	Male	-0.039
Anxiety/Phobia	OTHER	589	43	0.54	0.401	0.0426	0.629	0.007	0.318	0.093	0.1107	Male	0.139
Anxiety/Phobia	Other Psychiatric	589	142	0.54	0.313	0.0002	0.648	0.278	0.463	0.135	0.0014	Male	0.227
Anxiety/Phobia	PD	589	136	0.54	0.599	0.0232	-0.027	-0.401	-0.214	-0.061	0.0696	Male	-0.06
Anxiety/Phobia	SAD	589	155	0.54	0.489	0.08179	0.334	-0.021	0.156	0.046	0.184	Male	0.051
Anxiety/Phobia	Schizoaffective Disorder	589	56	0.54	0.351	0.0014	0.711	0.16	0.436	0.126	0.0073	Male	0.189
Anxiety/Phobia	SCZ	589	718	0.54	0.387	0.0002	0.533	0.313	0.423	0.121	0.0014	Male	0.153
Anxiety/Phobia	SCZ-Relative	589	66	0.54	0.405	0.16338	0.434	-0.076	0.179	0.053	0.3296	Male	0.135
Anxiety/Phobia	SMC	589	44	0.54	0.508	0.9857	0.308	-0.306	0.001	0	1	Male	0.031
Anxiety/Phobia	SPECIFIC PHOBIA	589	55	0.54	0.445	0.49695	0.374	-0.18	0.097	0.028	0.7149	Male	0.095
ASD	Attention & Learning difficulty	1628	227	0.467	0.239	0.0002	0.616	0.336	0.476	0.143	0.0014	Male	0.228
ASD	BD	1628	97	0.467	0.493	0.35496	0.108	-0.302	-0.097	-0.029	0.5587	Male	-0.026
ASD	Chronic Pain	1628	59	0.467	0.363	0.09259	0.485	-0.035	0.225	0.068	0.2031	Male	0.104
ASD	EMCI	1628	170	0.467	0.528	0.05879	0.006	-0.31	-0.152	-0.046	0.1423	Male	-0.061
ASD	LMCI	1628	341	0.467	0.435	0.53775	0.154	-0.08	0.037	0.011	0.7303	Male	0.032
ASD	MCI	1628	197	0.467	0.47	0.63134	0.186	-0.11	0.038	0.012	0.7943	Male	-0.003
ASD	MCI-Risk	1628	0	0.467	NA	1	NaN	NaN	NaN	NaN	1	Male	NA
ASD	MDD	1628	1789	0.467	0.519	0.0002	-0.096	-0.231	-0.164	-0.048	0.0014	Male	-0.052
ASD	ND	1628	74	0.467	0.315	0.004	0.575	0.108	0.342	0.104	0.0165	Male	0.152
ASD	OCD	1628	84	0.467	0.412	0.22158	0.353	-0.086	0.134	0.04	0.403	Male	0.055
ASD	Other	1628	39	0.467	0.579	0.16858	0.093	-0.543	-0.225	-0.068	0.3381	Male	-0.112
ASD	OTHER	1628	43	0.467	0.401	0.39956	0.43	-0.176	0.127	0.038	0.6124	Male	0.066
ASD	Other Psychiatric	1628	142	0.467	0.313	0.0036	0.436	0.092	0.264	0.08	0.0158	Male	0.154
ASD	PD	1628	136	0.467	0.599	0.0004	-0.212	-0.563	-0.387	-0.116	0.0026	Male	-0.132
ASD	SAD	1628	155	0.467	0.489	0.71633	0.135	-0.195	-0.03	-0.009	0.867	Male	-0.022
ASD	Schizoaffective Disorder	1628	56	0.467	0.351	0.07919	0.503	-0.03	0.237	0.071	0.1817	Male	0.116
ASD	SCZ	1628	718	0.467	0.387	0.0002	0.31	0.134	0.222	0.066	0.0014	Male	0.08
ASD	SCZ-Relative	1628	66	0.467	0.405	0.9509	0.239	-0.254	-0.008	-0.002	1	Male	0.062
ASD	SMC	1628	44	0.467	0.508	0.24038	0.119	-0.481	-0.181	-0.055	0.4305	Male	-0.041
ASD	SPECIFIC PHOBIA	1628	55	0.467	0.445	0.49595	0.181	-0.357	-0.088	-0.027	0.7149	Male	0.022
Attention & Learning difficulty	BD	227	97	0.239	0.493	0.0002	-0.384	-0.871	-0.627	-0.172	0.0014	Male	-0.254
Attention & Learning difficulty	Chronic Pain	227	59	0.239	0.363	0.06499	0.022	-0.555	-0.267	-0.075	0.1541	Male	-0.124
Attention & Learning difficulty	EMCI	227	170	0.239	0.528	0.0002	-0.456	-0.865	-0.66	-0.189	0.0014	Male	-0.289
Attention & Learning difficulty	LMCI	227	341	0.239	0.435	0.0002	-0.285	-0.626	-0.455	-0.132	0.0014	Male	-0.196
Attention & Learning difficulty	MCI	227	197	0.239	0.47	0.0002	-0.254	-0.641	-0.447	-0.131	0.0014	Male	-0.231
Attention & Learning difficulty	MCI-Risk	227	0	0.239	NA	1	NaN	NaN	NaN	NaN	1	Male	NA
Attention & Learning difficulty	MDD	227	1789	0.239	0.519	0.0002	-0.524	-0.804	-0.664	-0.191	0.0014	Male	-0.28
Attention & Learning difficulty	ND	227	74	0.239	0.315	0.31077	0.129	-0.398	-0.134	-0.039	0.5126	Male	-0.076
Attention & Learning difficulty	OCD	227	84	0.239	0.412	0.0046	-0.124	-0.631	-0.378	-0.102	0.0181	Male	-0.173
Attention & Learning difficulty	Other	227	39	0.239	0.579	0.0004	-0.404	-1.098	-0.751	-0.211	0.0026	Male	-0.34
Attention & Learning difficulty	OTHER	227	43	0.239	0.401	0.036	-0.035	-0.692	-0.364	-0.104	0.0972	Male	-0.162
Attention & Learning difficulty	Other Psychiatric	227	142	0.239	0.313	0.0436	-0.011	-0.433	-0.222	-0.063	0.1125	Male	-0.074
Attention & Learning difficulty	PD	227	136	0.239	0.599	0.0002	-0.729	-1.177	-0.953	-0.259	0.0014	Male	-0.36
Attention & Learning difficulty	SAD	227	155	0.239	0.489	0.0002	-0.321	-0.737	-0.529	-0.152	0.0014	Male	-0.25
Attention & Learning difficulty	Schizoaffective Disorder	227	56	0.239	0.351	0.09219	0.039	-0.55	-0.256	-0.071	0.2031	Male	-0.111
Attention & Learning difficulty	SCZ	227	718	0.239	0.387	0.0012	-0.125	-0.425	-0.275	-0.077	0.0065	Male	-0.148
Attention & Learning difficulty	SCZ-Relative	227	66	0.239	0.405	0.0014	-0.229	-0.785	-0.507	-0.145	0.0073	Male	-0.166
Attention & Learning difficulty	SMC	227	44	0.239	0.508	0.0004	-0.379	-1.038	-0.709	-0.197	0.0026	Male	-0.269
Attention & Learning difficulty	SPECIFIC PHOBIA	227	55	0.239	0.445	0.0002	-0.3	-0.9	-0.6	-0.169	0.0014	Male	-0.205
BD	Chronic Pain	97	59	0.493	0.363	0.035	0.686	0.029	0.358	0.097	0.0952	Male	0.13
BD	EMCI	97	170	0.493	0.528	0.65833	0.192	-0.31	-0.059	-0.017	0.8136	Male	-0.036
BD	LMCI	97	341	0.493	0.435	0.22678	0.366	-0.087	0.139	0.04	0.4082	Male	0.058
BD	MCI	97	197	0.493	0.47	0.26497	0.383	-0.106	0.138	0.041	0.4648	Male	0.022
BD	MCI-Risk	97	0	0.493	NA	1	NaN	NaN	NaN	NaN	1	Male	NA
BD	MDD	97	1789	0.493	0.519	0.51995	0.138	-0.271	-0.067	-0.019	0.7259	Male	-0.026
BD	ND	97	74	0.493	0.315	0.0038	0.764	0.147	0.456	0.133	0.0161	Male	0.178
BD	OCD	97	84	0.493	0.412	0.06919	0.564	-0.026	0.269	0.069	0.163	Male	0.08
BD	Other	97	39	0.493	0.579	0.46475	0.233	-0.518	-0.142	-0.039	0.6825	Male	-0.086
BD	OTHER	97	43	0.493	0.401	0.19238	0.601	-0.126	0.237	0.068	0.3611	Male	0.092
BD	Other Psychiatric	97	142	0.493	0.313	0.0054	0.65	0.127	0.388	0.109	0.0204	Male	0.18
BD	PD	97	136	0.493	0.599	0.0092	-0.069	-0.596	-0.332	-0.087	0.031	Male	-0.107
BD	SAD	97	155	0.493	0.489	0.57334	0.325	-0.185	0.07	0.02	0.7566	Male	0.004
BD	Schizoaffective Disorder	97	56	0.493	0.351	0.0272	0.707	0.039	0.373	0.101	0.0781	Male	0.142
BD	SCZ	97	718	0.493	0.387	0.0024	0.554	0.128	0.341	0.095	0.0111	Male	0.106
BD	SCZ-Relative	97	66	0.493	0.405	0.54695	0.41	-0.221	0.095	0.027	0.7355	Male	0.088
BD	SMC	97	44	0.493	0.508	0.59674	0.265	-0.454	-0.095	-0.025	0.768	Male	-0.016
BD	SPECIFIC PHOBIA	97	55	0.493	0.445	0.9565	0.343	-0.324	0.01	0.003	1	Male	0.048
Chronic Pain	EMCI	59	170	0.363	0.528	0.0102	-0.09	-0.689	-0.39	-0.114	0.0338	Male	-0.165
Chronic Pain	LMCI	59	341	0.363	0.435	0.17798	0.084	-0.471	-0.193	-0.057	0.3451	Male	-0.072
Chronic Pain	MCI	59	197	0.363	0.47	0.20558	0.107	-0.479	-0.186	-0.056	0.3778	Male	-0.107
Chronic Pain	MCI-Risk	59	0	0.363	NA	1	NaN	NaN	NaN	NaN	1	Male	NA
Chronic Pain	MDD	59	1789	0.363	0.519	0.0024	-0.143	-0.663	-0.403	-0.116	0.0111	Male	-0.156
Chronic Pain	ND	59	74	0.363	0.315	0.50455	0.461	-0.23	0.116	0.036	0.7199	Male	0.048
Chronic Pain	OCD	59	84	0.363	0.412	0.54075	0.231	-0.441	-0.105	-0.028	0.7303	Male	-0.049
Chronic Pain	Other	59	39	0.363	0.579	0.0276	-0.057	-0.887	-0.472	-0.136	0.0781	Male	-0.216
Chronic Pain	OTHER	59	43	0.363	0.401	0.63414	0.301	-0.495	-0.097	-0.03	0.7949	Male	-0.038
Chronic Pain	Other Psychiatric	59	142	0.363	0.313	0.77892	0.346	-0.265	0.041	0.012	0.9113	Male	0.05
Chronic Pain	PD	59	136	0.363	0.599	0.0002	-0.374	-1.004	-0.689	-0.184	0.0014	Male	-0.236
Chronic Pain	SAD	59	155	0.363	0.489	0.08679	0.041	-0.564	-0.261	-0.077	0.1928	Male	-0.125
Chronic Pain	Schizoaffective Disorder	59	56	0.363	0.351	0.94711	0.382	-0.357	0.012	0.003	1	Male	0.013
Chronic Pain	SCZ	59	718	0.363	0.387	0.94891	0.258	-0.274	-0.008	-0.002	1	Male	-0.024
Chronic Pain	SCZ-Relative	59	66	0.363	0.405	0.18438	0.121	-0.591	-0.235	-0.07	0.3536	Male	-0.042
Chronic Pain	SMC	59	44	0.363	0.508	0.029	-0.035	-0.834	-0.434	-0.123	0.0808	Male	-0.145
Chronic Pain	SPECIFIC PHOBIA	59	55	0.363	0.445	0.08379	0.048	-0.699	-0.325	-0.095	0.1873	Male	-0.081
EMCI	LMCI	170	341	0.528	0.435	0.0376	0.378	0.008	0.193	0.057	0.1007	Male	0.093
EMCI	MCI	170	197	0.528	0.47	0.07139	0.397	-0.016	0.19	0.058	0.1671	Male	0.058
EMCI	MCI-Risk	170	0	0.528	NA	1	NaN	NaN	NaN	NaN	1	Male	NA
EMCI	MDD	170	1789	0.528	0.519	0.91771	0.149	-0.166	-0.008	-0.002	1	Male	0.009
EMCI	ND	170	74	0.528	0.315	0.0002	0.769	0.214	0.492	0.15	0.0014	Male	0.213
EMCI	OCD	170	84	0.528	0.412	0.025	0.57	0.042	0.306	0.086	0.0731	Male	0.116
EMCI	Other	170	39	0.528	0.579	0.67393	0.275	-0.425	-0.075	-0.022	0.8271	Male	-0.051
EMCI	OTHER	170	43	0.528	0.401	0.10459	0.617	-0.058	0.279	0.084	0.2266	Male	0.127
EMCI	Other Psychiatric	170	142	0.528	0.313	0.0006	0.655	0.202	0.428	0.126	0.0036	Male	0.215
EMCI	PD	170	136	0.528	0.599	0.0302	-0.023	-0.477	-0.25	-0.07	0.0835	Male	-0.071
EMCI	SAD	170	155	0.528	0.489	0.26617	0.343	-0.095	0.124	0.037	0.4648	Male	0.04
EMCI	Schizoaffective Disorder	170	56	0.528	0.351	0.0078	0.709	0.097	0.403	0.117	0.0277	Male	0.178
EMCI	SCZ	170	718	0.528	0.387	0.0002	0.563	0.226	0.394	0.112	0.0014	Male	0.141
EMCI	SCZ-Relative	170	66	0.528	0.405	0.31817	0.432	-0.141	0.146	0.044	0.5142	Male	0.123
EMCI	SMC	170	44	0.528	0.508	0.87351	0.304	-0.363	-0.03	-0.009	0.9955	Male	0.02
EMCI	SPECIFIC PHOBIA	170	55	0.528	0.445	0.68133	0.371	-0.24	0.066	0.019	0.8304	Male	0.084
LMCI	MCI	341	197	0.435	0.47	0.9931	0.177	-0.174	0.002	0	1	Male	-0.035
LMCI	MCI-Risk	341	0	0.435	NA	1	NaN	NaN	NaN	NaN	1	Male	NA
LMCI	MDD	341	1789	0.435	0.519	0.0002	-0.089	-0.321	-0.205	-0.06	0.0014	Male	-0.084
LMCI	ND	341	74	0.435	0.315	0.0174	0.56	0.054	0.307	0.093	0.055	Male	0.12
LMCI	OCD	341	84	0.435	0.412	0.40536	0.341	-0.138	0.101	0.029	0.6159	Male	0.023
LMCI	Other	341	39	0.435	0.579	0.11099	0.065	-0.601	-0.268	-0.079	0.2375	Male	-0.144
LMCI	OTHER	341	43	0.435	0.401	0.58314	0.409	-0.227	0.091	0.027	0.7614	Male	0.034
LMCI	Other Psychiatric	341	142	0.435	0.313	0.0236	0.43	0.036	0.233	0.069	0.0702	Male	0.122
LMCI	PD	341	136	0.435	0.599	0.0002	-0.243	-0.646	-0.444	-0.127	0.0014	Male	-0.164
LMCI	SAD	341	155	0.435	0.489	0.48195	0.122	-0.259	-0.068	-0.02	0.7048	Male	-0.054
LMCI	Schizoaffective Disorder	341	56	0.435	0.351	0.15678	0.489	-0.078	0.205	0.06	0.3232	Male	0.085
LMCI	SCZ	341	718	0.435	0.387	0.0042	0.321	0.062	0.191	0.055	0.0171	Male	0.048
LMCI	SCZ-Relative	341	66	0.435	0.405	0.73153	0.219	-0.309	-0.045	-0.013	0.8793	Male	0.03
LMCI	SMC	341	44	0.435	0.508	0.17018	0.092	-0.539	-0.224	-0.066	0.3394	Male	-0.073
LMCI	SPECIFIC PHOBIA	341	55	0.435	0.445	0.37876	0.158	-0.413	-0.127	-0.038	0.5857	Male	-0.009
MCI	MCI-Risk	197	0	0.47	NA	1	NaN	NaN	NaN	NaN	1	Male	NA
MCI	MDD	197	1789	0.47	0.519	0.006	-0.059	-0.354	-0.206	-0.06	0.0222	Male	-0.049
MCI	ND	197	74	0.47	0.315	0.0348	0.564	0.024	0.294	0.092	0.0952	Male	0.155
MCI	OCD	197	84	0.47	0.412	0.46315	0.354	-0.159	0.098	0.029	0.6825	Male	0.058
MCI	Other	197	39	0.47	0.579	0.14679	0.086	-0.606	-0.26	-0.08	0.3067	Male	-0.109
MCI	OTHER	197	43	0.47	0.401	0.60654	0.418	-0.246	0.086	0.027	0.7749	Male	0.069
MCI	Other Psychiatric	197	142	0.47	0.313	0.0398	0.443	0.009	0.226	0.068	0.1042	Male	0.157
MCI	PD	197	136	0.47	0.599	0.0002	-0.219	-0.662	-0.44	-0.128	0.0014	Male	-0.129
MCI	SAD	197	155	0.47	0.489	0.52035	0.143	-0.279	-0.068	-0.021	0.7259	Male	-0.018
MCI	Schizoaffective Disorder	197	56	0.47	0.351	0.20358	0.496	-0.101	0.198	0.06	0.3761	Male	0.12
MCI	SCZ	197	718	0.47	0.387	0.0198	0.347	0.031	0.189	0.054	0.0615	Male	0.083
MCI	SCZ-Relative	197	66	0.47	0.405	0.75112	0.235	-0.325	-0.045	-0.014	0.8963	Male	0.065
MCI	SMC	197	44	0.47	0.508	0.19178	0.111	-0.547	-0.218	-0.066	0.3611	Male	-0.038
MCI	SPECIFIC PHOBIA	197	55	0.47	0.445	0.40476	0.176	-0.425	-0.125	-0.038	0.6159	Male	0.026
MCI-Risk	MDD	0	1789	NA	0.519	1	NaN	NaN	NaN	NaN	1	Male	NA
MCI-Risk	ND	0	74	NA	0.315	1	NaN	NaN	NaN	NaN	1	Male	NA
MCI-Risk	OCD	0	84	NA	0.412	1	NaN	NaN	NaN	NaN	1	Male	NA
MCI-Risk	Other	0	39	NA	0.579	1	NaN	NaN	NaN	NaN	1	Male	NA
MCI-Risk	OTHER	0	43	NA	0.401	1	NaN	NaN	NaN	NaN	1	Male	NA
MCI-Risk	Other Psychiatric	0	142	NA	0.313	1	NaN	NaN	NaN	NaN	1	Male	NA
MCI-Risk	PD	0	136	NA	0.599	1	NaN	NaN	NaN	NaN	1	Male	NA
MCI-Risk	SAD	0	155	NA	0.489	1	NaN	NaN	NaN	NaN	1	Male	NA
MCI-Risk	Schizoaffective Disorder	0	56	NA	0.351	1	NaN	NaN	NaN	NaN	1	Male	NA
MCI-Risk	SCZ	0	718	NA	0.387	1	NaN	NaN	NaN	NaN	1	Male	NA
MCI-Risk	SCZ-Relative	0	66	NA	0.405	1	NaN	NaN	NaN	NaN	1	Male	NA
MCI-Risk	SMC	0	44	NA	0.508	1	NaN	NaN	NaN	NaN	1	Male	NA
MCI-Risk	SPECIFIC PHOBIA	0	55	NA	0.445	1	NaN	NaN	NaN	NaN	1	Male	NA
MDD	ND	1789	74	0.519	0.315	0.0002	0.757	0.29	0.524	0.152	0.0014	Male	0.204
MDD	OCD	1789	84	0.519	0.412	0.0082	0.527	0.089	0.308	0.089	0.0288	Male	0.107
MDD	Other	1789	39	0.519	0.579	0.66573	0.25	-0.385	-0.068	-0.02	0.8199	Male	-0.06
MDD	OTHER	1789	43	0.519	0.401	0.05379	0.602	-0.003	0.299	0.087	0.1339	Male	0.118
MDD	Other Psychiatric	1789	142	0.519	0.313	0.0002	0.615	0.272	0.443	0.128	0.0014	Male	0.206
MDD	PD	1789	136	0.519	0.599	0.0088	-0.061	-0.41	-0.235	-0.068	0.0303	Male	-0.08
MDD	SAD	1789	155	0.519	0.489	0.11259	0.3	-0.029	0.135	0.039	0.2395	Male	0.03
MDD	Schizoaffective Disorder	1789	56	0.519	0.351	0.0022	0.682	0.149	0.415	0.12	0.0104	Male	0.168
MDD	SCZ	1789	718	0.519	0.387	0.0002	0.486	0.311	0.398	0.114	0.0014	Male	0.132
MDD	SCZ-Relative	1789	66	0.519	0.405	0.19938	0.405	-0.087	0.159	0.046	0.3703	Male	0.114
MDD	SMC	1789	44	0.519	0.508	0.90171	0.277	-0.321	-0.022	-0.006	1	Male	0.011
MDD	SPECIFIC PHOBIA	1789	55	0.519	0.445	0.57034	0.344	-0.193	0.075	0.022	0.7554	Male	0.074
ND	OCD	74	84	0.315	0.412	0.17438	0.096	-0.536	-0.22	-0.063	0.3419	Male	-0.097
ND	Other	74	39	0.315	0.579	0.0064	-0.148	-0.945	-0.546	-0.172	0.0234	Male	-0.264
ND	OTHER	74	43	0.315	0.401	0.31397	0.18	-0.581	-0.2	-0.065	0.5126	Male	-0.086
ND	Other Psychiatric	74	142	0.315	0.313	0.56394	0.204	-0.362	-0.079	-0.024	0.7498	Male	0.002
ND	PD	74	136	0.315	0.599	0.0002	-0.479	-1.068	-0.774	-0.22	0.0014	Male	-0.284
ND	SAD	74	155	0.315	0.489	0.0102	-0.086	-0.647	-0.367	-0.113	0.0338	Male	-0.174
ND	Schizoaffective Disorder	74	56	0.315	0.351	0.55314	0.245	-0.456	-0.105	-0.032	0.741	Male	-0.036
ND	SCZ	74	718	0.315	0.387	0.27857	0.106	-0.373	-0.133	-0.038	0.4803	Male	-0.072
ND	SCZ-Relative	74	66	0.315	0.405	0.05279	0.004	-0.67	-0.333	-0.106	0.1324	Male	-0.09
ND	SMC	74	44	0.315	0.508	0.0086	-0.13	-0.896	-0.513	-0.158	0.0299	Male	-0.193
ND	SPECIFIC PHOBIA	74	55	0.315	0.445	0.0194	-0.06	-0.772	-0.416	-0.13	0.0608	Male	-0.13
OCD	Other	84	39	0.412	0.579	0.0446	-0.021	-0.795	-0.408	-0.108	0.1139	Male	-0.167
OCD	OTHER	84	43	0.412	0.401	0.9803	0.365	-0.378	-0.006	-0.002	1	Male	0.011
OCD	Other Psychiatric	84	142	0.412	0.313	0.29597	0.414	-0.129	0.143	0.04	0.4987	Male	0.099
OCD	PD	84	136	0.412	0.599	0.0002	-0.33	-0.889	-0.61	-0.156	0.0014	Male	-0.187
OCD	SAD	84	155	0.412	0.489	0.19178	0.093	-0.442	-0.174	-0.049	0.3611	Male	-0.076
OCD	Schizoaffective Disorder	84	56	0.412	0.351	0.51695	0.46	-0.223	0.119	0.031	0.7259	Male	0.062
OCD	SCZ	84	718	0.412	0.387	0.43776	0.318	-0.135	0.092	0.025	0.6511	Male	0.025
OCD	SCZ-Relative	84	66	0.412	0.405	0.34337	0.173	-0.478	-0.152	-0.043	0.5453	Male	0.007
OCD	SMC	84	44	0.412	0.508	0.05439	0.008	-0.734	-0.363	-0.095	0.1345	Male	-0.096
OCD	SPECIFIC PHOBIA	84	55	0.412	0.445	0.16198	0.097	-0.592	-0.247	-0.067	0.3286	Male	-0.032
Other	OTHER	39	43	0.579	0.401	0.12259	0.784	-0.102	0.341	0.107	0.2592	Male	0.178
Other	Other Psychiatric	39	142	0.579	0.313	0.0052	0.867	0.146	0.507	0.148	0.0198	Male	0.266
Other	PD	39	136	0.579	0.599	0.32177	0.18	-0.538	-0.179	-0.048	0.5157	Male	-0.02
Other	SAD	39	155	0.579	0.489	0.27917	0.551	-0.156	0.197	0.059	0.4803	Male	0.09
Other	Schizoaffective Disorder	39	56	0.579	0.351	0.0232	0.909	0.069	0.489	0.14	0.0696	Male	0.228
Other	SCZ	39	718	0.579	0.387	0.0044	0.8	0.152	0.476	0.134	0.0177	Male	0.192
Other	SCZ-Relative	39	66	0.579	0.405	0.29637	0.617	-0.186	0.216	0.066	0.4987	Male	0.174
Other	SMC	39	44	0.579	0.508	0.84072	0.484	-0.391	0.047	0.013	0.9642	Male	0.071
Other	SPECIFIC PHOBIA	39	55	0.579	0.445	0.50115	0.557	-0.276	0.14	0.041	0.718	Male	0.134
OTHER	Other Psychiatric	43	142	0.401	0.313	0.43196	0.481	-0.206	0.138	0.041	0.6452	Male	0.088
OTHER	PD	43	136	0.401	0.599	0.0016	-0.207	-0.907	-0.557	-0.154	0.0079	Male	-0.198
OTHER	SAD	43	155	0.401	0.489	0.37036	0.184	-0.496	-0.156	-0.048	0.5778	Male	-0.087
OTHER	Schizoaffective Disorder	43	56	0.401	0.351	0.58354	0.512	-0.293	0.109	0.033	0.7614	Male	0.051
OTHER	SCZ	43	718	0.401	0.387	0.53875	0.405	-0.212	0.096	0.027	0.7303	Male	0.014
OTHER	SCZ-Relative	43	66	0.401	0.405	0.51795	0.261	-0.517	-0.128	-0.041	0.7259	Male	-0.004
OTHER	SMC	43	44	0.401	0.508	0.15778	0.123	-0.735	-0.306	-0.093	0.3232	Male	-0.107
OTHER	SPECIFIC PHOBIA	43	55	0.401	0.445	0.31117	0.196	-0.614	-0.209	-0.065	0.5126	Male	-0.043
Other Psychiatric	PD	142	136	0.313	0.599	0.0002	-0.465	-0.952	-0.709	-0.196	0.0014	Male	-0.286
Other Psychiatric	SAD	142	155	0.313	0.489	0.0108	-0.071	-0.531	-0.301	-0.089	0.0354	Male	-0.175
Other Psychiatric	Schizoaffective Disorder	142	56	0.313	0.351	0.84312	0.282	-0.34	-0.029	-0.008	0.9642	Male	-0.037
Other Psychiatric	SCZ	142	718	0.313	0.387	0.57794	0.13	-0.23	-0.05	-0.014	0.7598	Male	-0.074
Other Psychiatric	SCZ-Relative	142	66	0.313	0.405	0.06499	0.019	-0.571	-0.276	-0.082	0.1541	Male	-0.092
Other Psychiatric	SMC	142	44	0.313	0.508	0.0092	-0.122	-0.81	-0.466	-0.134	0.031	Male	-0.195
Other Psychiatric	SPECIFIC PHOBIA	142	55	0.313	0.445	0.0246	-0.048	-0.678	-0.363	-0.106	0.0726	Male	-0.131
PD	SAD	136	155	0.599	0.489	0.001	0.613	0.146	0.38	0.107	0.0057	Male	0.111
PD	Schizoaffective Disorder	136	56	0.599	0.351	0.0002	1.028	0.385	0.706	0.187	0.0014	Male	0.249
PD	SCZ	136	718	0.599	0.387	0.0002	0.842	0.469	0.656	0.182	0.0014	Male	0.212
PD	SCZ-Relative	136	66	0.599	0.405	0.0072	0.708	0.111	0.41	0.114	0.0258	Male	0.194
PD	SMC	136	44	0.599	0.508	0.18638	0.575	-0.111	0.232	0.061	0.3555	Male	0.091
PD	SPECIFIC PHOBIA	136	55	0.599	0.445	0.0448	0.647	0.013	0.33	0.089	0.1139	Male	0.155
SAD	Schizoaffective Disorder	155	56	0.489	0.351	0.08039	0.583	-0.034	0.274	0.081	0.183	Male	0.138
SAD	SCZ	155	718	0.489	0.387	0.0034	0.438	0.09	0.264	0.075	0.0151	Male	0.101
SAD	SCZ-Relative	155	66	0.489	0.405	0.88291	0.312	-0.267	0.023	0.007	0.999	Male	0.084
SAD	SMC	155	44	0.489	0.508	0.37336	0.183	-0.491	-0.154	-0.046	0.5799	Male	-0.02
SAD	SPECIFIC PHOBIA	155	55	0.489	0.445	0.70673	0.251	-0.368	-0.058	-0.017	0.8583	Male	0.044
Schizoaffective Disorder	SCZ	56	718	0.351	0.387	0.88171	0.252	-0.293	-0.021	-0.006	0.999	Male	-0.037
Schizoaffective Disorder	SCZ-Relative	56	66	0.351	0.405	0.17898	0.113	-0.609	-0.248	-0.074	0.3452	Male	-0.055
Schizoaffective Disorder	SMC	56	44	0.351	0.508	0.0276	-0.046	-0.856	-0.451	-0.126	0.0781	Male	-0.158
Schizoaffective Disorder	SPECIFIC PHOBIA	56	55	0.351	0.445	0.08079	0.039	-0.719	-0.34	-0.098	0.183	Male	-0.094
SCZ	SCZ-Relative	718	66	0.387	0.405	0.06239	0.012	-0.493	-0.24	-0.068	0.15	Male	-0.018
SCZ	SMC	718	44	0.387	0.508	0.005	-0.124	-0.735	-0.43	-0.12	0.0193	Male	-0.121
SCZ	SPECIFIC PHOBIA	718	55	0.387	0.445	0.0226	-0.053	-0.603	-0.328	-0.092	0.069	Male	-0.057
SCZ-Relative	SMC	66	44	0.405	0.508	0.36016	0.211	-0.562	-0.175	-0.052	0.5644	Male	-0.103
SCZ-Relative	SPECIFIC PHOBIA	66	55	0.405	0.445	0.65173	0.282	-0.441	-0.08	-0.024	0.8083	Male	-0.039
SMC	SPECIFIC PHOBIA	44	55	0.508	0.445	0.61914	0.499	-0.305	0.097	0.028	0.7874	Male	0.064
