# Supplementary material for: Brain charts for the human lifespan
Source: Nature. 2022 Apr 6;604(7906):525–33. doi: 10.1038/s41586-022-04554-y (PMC9021021; doi:10.1038/s41586-022-04554-y)
Supplement: Supplementary file 5 — Case–control centile comparisons. SI3.1–3.7, statistics and sample size for case–control comparisons presented in Fig. 4a (that is, for clinical groups with N > 500) and SI10. Each table reports the sample sizes, test-statistics, effect sizes and corrected and uncorrected P-values per case–control pair and per sex. Corrected P-values represent P-values adjusted using Benjamini–Hochberg FDR correction for multiple comparisons across all case–control pairs of a specific sex within a specific feature. SI3.8–3.14, same statistics as 3.1–3.7 for all clinical groups with N > 250. SI3.15–3.21, same statistics as 3.1–3.7 for all clinical groups with N > 100. SI3.22–3.28, same statistics as 3.1–3.7 for all clinical groups with N > 50. [file 41586_2022_4554_MOESM5_ESM.zip › Table3_CaseControl/Table_3_7_Total_surface_area_PermDx.csv]

Group 1	Group 2	Sample size G1	Sample size G2	Median centile G2	Median centile G1	P uncorrected	Cohens D lower CI	Cohens D upper CI	Cohens D	Mean group difference	P corrected (BH-FDR)	Sex	Median group difference
CN	AD	33081	528	0.342	0.5	0.0002	0.485	0.313	0.399	0.115	0.0008	Female	0.158
CN	ADHD	33081	222	0.543	0.5	0.08879	0.017	-0.247	-0.115	-0.033	0.1453	Female	-0.043
CN	Anxiety/Phobia	33081	975	0.493	0.5	0.59194	0.081	-0.046	0.018	0.005	0.6659	Female	0.008
CN	ASD	33081	365	0.503	0.5	0.57814	0.133	-0.073	0.03	0.009	0.6659	Female	-0.003
CN	LMCI	33081	217	0.468	0.5	0.07279	0.259	-0.008	0.126	0.036	0.1248	Female	0.032
CN	MCI	33081	245	0.4	0.5	0.0002	0.391	0.14	0.265	0.076	0.0008	Female	0.101
CN	MDD	33081	3158	0.49	0.5	0.13679	0.064	-0.009	0.028	0.008	0.1965	Female	0.011
CN	SCZ	33081	75	0.337	0.5	0.0002	0.67	0.216	0.443	0.127	0.0008	Female	0.164
AD	ADHD	528	222	0.543	0.342	0.0002	-0.345	-0.663	-0.504	-0.148	0.0008	Female	-0.201
AD	Anxiety/Phobia	528	975	0.493	0.342	0.0002	-0.276	-0.49	-0.383	-0.11	0.0008	Female	-0.151
AD	ASD	528	365	0.503	0.342	0.0002	-0.214	-0.483	-0.349	-0.106	0.0008	Female	-0.161
AD	LMCI	528	217	0.468	0.342	0.0004	-0.115	-0.433	-0.274	-0.079	0.0013	Female	-0.126
AD	MCI	528	245	0.4	0.342	0.09659	0.025	-0.279	-0.127	-0.038	0.1512	Female	-0.057
AD	MDD	528	3158	0.49	0.342	0.0002	-0.278	-0.463	-0.371	-0.107	0.0008	Female	-0.148
AD	SCZ	528	75	0.337	0.342	0.74373	0.285	-0.199	0.043	0.013	0.8097	Female	0.005
ADHD	Anxiety/Phobia	222	975	0.493	0.543	0.07259	0.28	-0.012	0.134	0.038	0.1248	Female	0.051
ADHD	ASD	222	365	0.503	0.543	0.11399	0.302	-0.032	0.135	0.042	0.171	Female	0.04
ADHD	LMCI	222	217	0.468	0.543	0.0112	0.433	0.057	0.245	0.069	0.0252	Female	0.075
ADHD	MCI	222	245	0.4	0.543	0.0002	0.539	0.172	0.356	0.109	0.0008	Female	0.144
ADHD	MDD	222	3158	0.49	0.543	0.0404	0.279	0.006	0.142	0.041	0.0765	Female	0.054
ADHD	SCZ	222	75	0.337	0.543	0.0002	0.819	0.286	0.553	0.16	0.0008	Female	0.207
Anxiety/Phobia	ASD	975	365	0.503	0.493	0.83972	0.133	-0.108	0.012	0.004	0.8637	Female	-0.01
Anxiety/Phobia	LMCI	975	217	0.468	0.493	0.14199	0.258	-0.037	0.111	0.031	0.1965	Female	0.025
Anxiety/Phobia	MCI	975	245	0.4	0.493	0.0008	0.386	0.105	0.245	0.071	0.0021	Female	0.093
Anxiety/Phobia	MDD	975	3158	0.49	0.493	0.76472	0.082	-0.062	0.01	0.003	0.8097	Female	0.003
Anxiety/Phobia	SCZ	975	75	0.337	0.493	0.0006	0.669	0.197	0.433	0.122	0.0018	Female	0.156
ASD	LMCI	365	217	0.468	0.503	0.29457	0.259	-0.078	0.091	0.027	0.3535	Female	0.035
ASD	MCI	365	245	0.4	0.503	0.0126	0.375	0.049	0.212	0.068	0.0267	Female	0.103
ASD	MDD	365	3158	0.49	0.503	0.9795	0.106	-0.111	-0.002	-0.001	0.9795	Female	0.013
ASD	SCZ	365	75	0.337	0.503	0.0028	0.63	0.129	0.379	0.119	0.0067	Female	0.166
LMCI	MCI	217	245	0.4	0.468	0.14739	0.318	-0.048	0.135	0.04	0.1965	Female	0.069
LMCI	MDD	217	3158	0.49	0.468	0.16638	0.039	-0.236	-0.098	-0.028	0.2139	Female	-0.022
LMCI	SCZ	217	75	0.337	0.468	0.014	0.598	0.067	0.333	0.091	0.028	Female	0.131
MCI	MDD	245	3158	0.49	0.4	0.0008	-0.106	-0.366	-0.236	-0.068	0.0021	Female	-0.09
MCI	SCZ	245	75	0.337	0.4	0.20618	0.423	-0.097	0.163	0.051	0.2559	Female	0.063
MDD	SCZ	3158	75	0.337	0.49	0.0004	0.645	0.186	0.416	0.119	0.0013	Female	0.153
CN	AD	33144	456	0.408	0.49	0.0012	0.255	0.07	0.163	0.046	0.0023	Male	0.082
CN	ADHD	33144	639	0.398	0.49	0.0002	0.36	0.204	0.282	0.08	0.0007	Male	0.092
CN	Anxiety/Phobia	33144	565	0.519	0.49	0.0192	-0.016	-0.183	-0.099	-0.028	0.0314	Male	-0.029
CN	ASD	33144	1607	0.453	0.49	0.0004	0.167	0.067	0.117	0.034	0.001	Male	0.037
CN	LMCI	33144	341	0.532	0.49	0.17638	0.033	-0.18	-0.073	-0.021	0.2268	Male	-0.042
CN	MCI	33144	188	0.492	0.49	0.78732	0.165	-0.122	0.021	0.006	0.8098	Male	-0.002
CN	MDD	33144	1635	0.534	0.49	0.0004	-0.042	-0.141	-0.092	-0.026	0.001	Male	-0.044
CN	SCZ	33144	212	0.351	0.49	0.0002	0.492	0.222	0.357	0.102	0.0007	Male	0.139
AD	ADHD	456	639	0.398	0.408	0.05359	0.238	-0.002	0.118	0.034	0.0804	Male	0.01
AD	Anxiety/Phobia	456	565	0.519	0.408	0.0002	-0.124	-0.372	-0.248	-0.075	0.0007	Male	-0.11
AD	ASD	456	1607	0.453	0.408	0.41476	0.061	-0.147	-0.043	-0.013	0.4666	Male	-0.045
AD	LMCI	456	341	0.532	0.408	0.0012	-0.083	-0.365	-0.224	-0.067	0.0023	Male	-0.124
AD	MCI	456	188	0.492	0.408	0.13579	0.04	-0.301	-0.13	-0.04	0.1955	Male	-0.084
AD	MDD	456	1635	0.534	0.408	0.0002	-0.143	-0.351	-0.247	-0.073	0.0007	Male	-0.125
AD	SCZ	456	212	0.351	0.408	0.0278	0.347	0.02	0.184	0.055	0.0435	Male	0.058
ADHD	Anxiety/Phobia	639	565	0.519	0.398	0.0002	-0.271	-0.499	-0.385	-0.109	0.0007	Male	-0.121
ADHD	ASD	639	1607	0.453	0.398	0.001	-0.068	-0.252	-0.16	-0.047	0.0022	Male	-0.055
ADHD	LMCI	639	341	0.532	0.398	0.0002	-0.232	-0.497	-0.364	-0.101	0.0007	Male	-0.135
ADHD	MCI	639	188	0.492	0.398	0.0012	-0.101	-0.428	-0.265	-0.074	0.0023	Male	-0.094
ADHD	MDD	639	1635	0.534	0.398	0.0002	-0.282	-0.466	-0.374	-0.107	0.0007	Male	-0.136
ADHD	SCZ	639	212	0.351	0.398	0.32757	0.234	-0.078	0.078	0.021	0.3804	Male	0.047
Anxiety/Phobia	ASD	565	1607	0.453	0.519	0.0004	0.303	0.11	0.207	0.062	0.001	Male	0.066
Anxiety/Phobia	LMCI	565	341	0.532	0.519	0.70993	0.16	-0.109	0.025	0.007	0.7745	Male	-0.014
Anxiety/Phobia	MCI	565	188	0.492	0.519	0.17478	0.281	-0.05	0.116	0.034	0.2268	Male	0.027
Anxiety/Phobia	MDD	565	1635	0.534	0.519	0.87131	0.103	-0.088	0.008	0.002	0.8713	Male	-0.015
Anxiety/Phobia	SCZ	565	212	0.351	0.519	0.0002	0.606	0.287	0.447	0.13	0.0007	Male	0.168
ASD	LMCI	1607	341	0.532	0.453	0.0008	-0.065	-0.299	-0.182	-0.054	0.0019	Male	-0.079
ASD	MCI	1607	188	0.492	0.453	0.23358	0.061	-0.242	-0.091	-0.027	0.29	Male	-0.039
ASD	MDD	1607	1635	0.534	0.453	0.0002	-0.133	-0.271	-0.202	-0.06	0.0007	Male	-0.08
ASD	SCZ	1607	212	0.351	0.453	0.0018	0.371	0.084	0.228	0.068	0.0032	Male	0.103
LMCI	MCI	341	188	0.492	0.532	0.31897	0.269	-0.088	0.091	0.027	0.3804	Male	0.04
LMCI	MDD	341	1635	0.534	0.532	0.75892	0.099	-0.135	-0.018	-0.005	0.8036	Male	-0.001
LMCI	SCZ	341	212	0.351	0.532	0.0002	0.6	0.253	0.427	0.123	0.0007	Male	0.182
MCI	MDD	188	1635	0.534	0.492	0.15178	0.041	-0.262	-0.111	-0.032	0.2102	Male	-0.041
MCI	SCZ	188	212	0.351	0.492	0.0026	0.521	0.125	0.323	0.096	0.0045	Male	0.142
MDD	SCZ	1635	212	0.351	0.534	0.0002	0.586	0.299	0.442	0.128	0.0007	Male	0.183
