# Supplementary material for: Brain charts for the human lifespan
Source: Nature. 2022 Apr 6;604(7906):525–33. doi: 10.1038/s41586-022-04554-y (PMC9021021; doi:10.1038/s41586-022-04554-y)
Supplement: Supplementary file 5 — Case–control centile comparisons. SI3.1–3.7, statistics and sample size for case–control comparisons presented in Fig. 4a (that is, for clinical groups with N > 500) and SI10. Each table reports the sample sizes, test-statistics, effect sizes and corrected and uncorrected P-values per case–control pair and per sex. Corrected P-values represent P-values adjusted using Benjamini–Hochberg FDR correction for multiple comparisons across all case–control pairs of a specific sex within a specific feature. SI3.8–3.14, same statistics as 3.1–3.7 for all clinical groups with N > 250. SI3.15–3.21, same statistics as 3.1–3.7 for all clinical groups with N > 100. SI3.22–3.28, same statistics as 3.1–3.7 for all clinical groups with N > 50. [file 41586_2022_4554_MOESM5_ESM.zip › Table3_CaseControl/Table_3_25_t50_Ventricular_volume_PermDx.csv]

Group 1	Group 2	Sample size G1	Sample size G2	Median centile G1	Median centile G2	P uncorrected	Cohens D lower CI	Cohens D upper CI	Cohens D	Mean group difference	P corrected (BH-FDR)	Sex	Median group difference
CN	ABNORMAL VENTRICAL	35298	73	0.494	0.388	0.023	0.495	0.036	0.265	0.076	0.0597	Female	0.105
CN	AD	35298	529	0.494	0.826	0.0002	-0.773	-0.945	-0.859	-0.245	0.0011	Female	-0.332
CN	ADHD	35298	329	0.494	0.554	0.0016	-0.072	-0.289	-0.18	-0.052	0.0064	Female	-0.06
CN	Anorexia/Bulima	35298	105	0.494	0.618	0.017	-0.042	-0.425	-0.233	-0.067	0.0479	Female	-0.124
CN	Anxiety/Phobia	35298	1039	0.494	0.453	0.0028	0.154	0.03	0.092	0.026	0.0104	Female	0.041
CN	ASD	35298	376	0.494	0.58	0.0002	-0.115	-0.318	-0.216	-0.062	0.0011	Female	-0.087
CN	Attention & Learning difficulty	35298	99	0.494	0.355	0.0018	0.513	0.119	0.316	0.09	0.007	Female	0.139
CN	BD	35298	111	0.494	0.554	0.12799	0.04	-0.333	-0.146	-0.042	0.248	Female	-0.06
CN	BIPOLAR/PSYCH-RELATIVE	35298	47	0.494	0.431	0.67073	0.345	-0.227	0.059	0.017	0.8189	Female	0.062
CN	Chronic Pain	35298	63	0.494	0.46	0.12939	0.437	-0.058	0.189	0.054	0.2486	Female	0.034
CN	DEMENTIA - LBD	35298	21	0.494	0.765	0.001	-0.325	-1.181	-0.753	-0.215	0.0045	Female	-0.272
CN	EMCI	35298	139	0.494	0.511	0.77852	0.14	-0.193	-0.027	-0.008	0.9028	Female	-0.017
CN	LMCI	35298	216	0.494	0.667	0.0002	-0.239	-0.506	-0.373	-0.107	0.0011	Female	-0.173
CN	MCI	35298	253	0.494	0.651	0.0002	-0.202	-0.45	-0.326	-0.093	0.0011	Female	-0.157
CN	MCI-Risk	35298	0	0.494	NA	1	NaN	NaN	NaN	NaN	1	Female	NA
CN	MDD	35298	3392	0.494	0.506	0.41576	0.021	-0.05	-0.015	-0.004	0.5949	Female	-0.012
CN	ND	35298	100	0.494	0.766	0.0002	-0.391	-0.784	-0.588	-0.168	0.0011	Female	-0.272
CN	OCD	35298	74	0.494	0.412	0.44496	0.317	-0.139	0.089	0.026	0.627	Female	0.082
CN	Other	35298	117	0.494	0.534	0.09259	0.024	-0.339	-0.157	-0.045	0.1897	Female	-0.04
CN	OTHER	35298	56	0.494	0.769	0.0002	-0.517	-1.042	-0.78	-0.223	0.0011	Female	-0.276
CN	Other Psychiatric	35298	111	0.494	0.495	0.28157	0.085	-0.288	-0.101	-0.029	0.4484	Female	-0.002
CN	PD	35298	67	0.494	0.535	0.86531	0.217	-0.262	-0.022	-0.006	0.9765	Female	-0.042
CN	SAD	35298	150	0.494	0.501	0.71793	0.19	-0.13	0.03	0.009	0.856	Female	-0.008
CN	Schizoaffective Disorder	35298	53	0.494	0.558	0.20998	0.094	-0.445	-0.176	-0.05	0.3564	Female	-0.065
CN	Schizoaffective Disorder - Relative	35298	48	0.494	0.512	0.69113	0.228	-0.339	-0.056	-0.016	0.8304	Female	-0.018
CN	SCZ	35298	294	0.494	0.626	0.0002	-0.174	-0.404	-0.289	-0.083	0.0011	Female	-0.132
CN	SCZ-Relative	35298	138	0.494	0.398	0.0378	0.343	0.009	0.176	0.05	0.0906	Female	0.095
CN	SMC	35298	59	0.494	0.515	0.13279	0.058	-0.453	-0.197	-0.056	0.2541	Female	-0.021
CN	SPECIFIC PHOBIA	35298	159	0.494	0.551	0.08699	0.02	-0.292	-0.136	-0.039	0.1798	Female	-0.058
CN	Subacute Pain	35298	28	0.494	0.488	0.87111	0.339	-0.402	-0.031	-0.009	0.9768	Female	0.006
ABNORMAL VENTRICAL	AD	73	529	0.388	0.826	0.0002	-1.032	-1.544	-1.288	-0.321	0.0011	Female	-0.438
ABNORMAL VENTRICAL	ADHD	73	329	0.388	0.554	0.0014	-0.18	-0.693	-0.436	-0.127	0.0058	Female	-0.166
ABNORMAL VENTRICAL	Anorexia/Bulima	73	105	0.388	0.618	0.0014	-0.194	-0.804	-0.499	-0.143	0.0058	Female	-0.23
ABNORMAL VENTRICAL	Anxiety/Phobia	73	1039	0.388	0.453	0.14859	0.064	-0.411	-0.174	-0.05	0.2731	Female	-0.064
ABNORMAL VENTRICAL	ASD	73	376	0.388	0.58	0.0002	-0.229	-0.736	-0.482	-0.138	0.0011	Female	-0.192
ABNORMAL VENTRICAL	Attention & Learning difficulty	73	99	0.388	0.355	0.77212	0.353	-0.256	0.048	0.015	0.8998	Female	0.034
ABNORMAL VENTRICAL	BD	73	111	0.388	0.554	0.009	-0.106	-0.706	-0.406	-0.118	0.0289	Female	-0.166
ABNORMAL VENTRICAL	BIPOLAR/PSYCH-RELATIVE	73	47	0.388	0.431	0.30297	0.175	-0.567	-0.196	-0.059	0.4734	Female	-0.043
ABNORMAL VENTRICAL	Chronic Pain	73	63	0.388	0.46	0.67193	0.266	-0.415	-0.074	-0.022	0.8189	Female	-0.072
ABNORMAL VENTRICAL	DEMENTIA - LBD	73	21	0.388	0.765	0.0002	-0.542	-1.572	-1.057	-0.291	0.0011	Female	-0.377
ABNORMAL VENTRICAL	EMCI	73	139	0.388	0.511	0.05939	0.009	-0.564	-0.278	-0.084	0.1297	Female	-0.122
ABNORMAL VENTRICAL	LMCI	73	216	0.388	0.667	0.0002	-0.38	-0.924	-0.652	-0.183	0.0011	Female	-0.278
ABNORMAL VENTRICAL	MCI	73	253	0.388	0.651	0.0002	-0.316	-0.847	-0.582	-0.169	0.0011	Female	-0.263
ABNORMAL VENTRICAL	MCI-Risk	73	0	0.388	NA	1	NaN	NaN	NaN	NaN	1	Female	NA
ABNORMAL VENTRICAL	MDD	73	3392	0.388	0.506	0.021	-0.043	-0.507	-0.275	-0.08	0.0561	Female	-0.117
ABNORMAL VENTRICAL	ND	73	100	0.388	0.766	0.0002	-0.546	-1.181	-0.863	-0.244	0.0011	Female	-0.378
ABNORMAL VENTRICAL	OCD	73	74	0.388	0.412	0.28497	0.152	-0.501	-0.175	-0.05	0.4523	Female	-0.023
ABNORMAL VENTRICAL	Other	73	117	0.388	0.534	0.0042	-0.131	-0.725	-0.428	-0.121	0.0149	Female	-0.146
ABNORMAL VENTRICAL	OTHER	73	56	0.388	0.769	0.0002	-0.78	-1.539	-1.16	-0.299	0.0011	Female	-0.381
ABNORMAL VENTRICAL	Other Psychiatric	73	111	0.388	0.495	0.0212	-0.055	-0.654	-0.355	-0.105	0.0563	Female	-0.107
ABNORMAL VENTRICAL	PD	73	67	0.388	0.535	0.09399	0.051	-0.621	-0.285	-0.082	0.1917	Female	-0.147
ABNORMAL VENTRICAL	SAD	73	150	0.388	0.501	0.10259	0.05	-0.514	-0.232	-0.067	0.2056	Female	-0.113
ABNORMAL VENTRICAL	Schizoaffective Disorder	73	53	0.388	0.558	0.0204	-0.061	-0.783	-0.422	-0.126	0.0551	Female	-0.17
ABNORMAL VENTRICAL	Schizoaffective Disorder - Relative	73	48	0.388	0.512	0.08519	0.046	-0.694	-0.324	-0.092	0.1784	Female	-0.124
ABNORMAL VENTRICAL	SCZ	73	294	0.388	0.626	0.0002	-0.26	-0.78	-0.52	-0.159	0.0011	Female	-0.237
ABNORMAL VENTRICAL	SCZ-Relative	73	138	0.388	0.398	0.56674	0.201	-0.37	-0.085	-0.025	0.7346	Female	-0.01
ABNORMAL VENTRICAL	SMC	73	59	0.388	0.515	0.014	-0.101	-0.802	-0.452	-0.132	0.0409	Female	-0.127
ABNORMAL VENTRICAL	SPECIFIC PHOBIA	73	159	0.388	0.551	0.0116	-0.097	-0.659	-0.378	-0.115	0.0355	Female	-0.163
ABNORMAL VENTRICAL	Subacute Pain	73	28	0.388	0.488	0.18798	0.149	-0.737	-0.294	-0.085	0.3274	Female	-0.1
AD	ADHD	529	329	0.826	0.554	0.0002	0.875	0.59	0.733	0.194	0.0011	Female	0.272
AD	Anorexia/Bulima	529	105	0.826	0.618	0.0002	0.921	0.495	0.708	0.179	0.0011	Female	0.208
AD	Anxiety/Phobia	529	1039	0.826	0.453	0.0002	1.107	0.886	0.997	0.272	0.0011	Female	0.373
AD	ASD	529	376	0.826	0.58	0.0002	0.835	0.562	0.699	0.184	0.0011	Female	0.246
AD	Attention & Learning difficulty	529	99	0.826	0.355	0.0002	1.534	1.081	1.307	0.336	0.0011	Female	0.471
AD	BD	529	111	0.826	0.554	0.0002	1.011	0.592	0.801	0.204	0.0011	Female	0.272
AD	BIPOLAR/PSYCH-RELATIVE	529	47	0.826	0.431	0.0002	1.345	0.735	1.04	0.262	0.0011	Female	0.395
AD	Chronic Pain	529	63	0.826	0.46	0.0002	1.463	0.922	1.193	0.3	0.0011	Female	0.366
AD	DEMENTIA - LBD	529	21	0.826	0.765	0.56714	0.56	-0.314	0.123	0.03	0.7346	Female	0.061
AD	EMCI	529	139	0.826	0.511	0.0002	1.109	0.722	0.916	0.238	0.0011	Female	0.315
AD	LMCI	529	216	0.826	0.667	0.0002	0.705	0.383	0.544	0.139	0.0011	Female	0.159
AD	MCI	529	253	0.826	0.651	0.0002	0.735	0.43	0.582	0.152	0.0011	Female	0.175
AD	MCI-Risk	529	0	0.826	NA	1	NaN	NaN	NaN	NaN	1	Female	NA
AD	MDD	529	3392	0.826	0.506	0.0002	0.938	0.751	0.844	0.241	0.0011	Female	0.32
AD	ND	529	100	0.826	0.766	0.005	0.523	0.093	0.308	0.077	0.0175	Female	0.06
AD	OCD	529	74	0.826	0.412	0.0002	1.33	0.828	1.079	0.271	0.0011	Female	0.414
AD	Other	529	117	0.826	0.534	0.0002	1.001	0.591	0.796	0.2	0.0011	Female	0.292
AD	OTHER	529	56	0.826	0.769	0.49595	0.368	-0.184	0.092	0.022	0.6717	Female	0.057
AD	Other Psychiatric	529	111	0.826	0.495	0.0002	1.056	0.636	0.846	0.216	0.0011	Female	0.331
AD	PD	529	67	0.826	0.535	0.0002	1.214	0.693	0.953	0.239	0.0011	Female	0.291
AD	SAD	529	150	0.826	0.501	0.0002	1.181	0.803	0.992	0.254	0.0011	Female	0.325
AD	Schizoaffective Disorder	529	53	0.826	0.558	0.0002	1.06	0.487	0.773	0.195	0.0011	Female	0.267
AD	Schizoaffective Disorder - Relative	529	48	0.826	0.512	0.0002	1.226	0.625	0.925	0.23	0.0011	Female	0.314
AD	SCZ	529	294	0.826	0.626	0.0002	0.748	0.457	0.602	0.163	0.0011	Female	0.2
AD	SCZ-Relative	529	138	0.826	0.398	0.0002	1.338	0.943	1.14	0.296	0.0011	Female	0.428
AD	SMC	529	59	0.826	0.515	0.0002	1.025	0.479	0.752	0.189	0.0011	Female	0.311
AD	SPECIFIC PHOBIA	529	159	0.826	0.551	0.0002	0.971	0.606	0.788	0.206	0.0011	Female	0.275
AD	Subacute Pain	529	28	0.826	0.488	0.0002	1.34	0.57	0.955	0.237	0.0011	Female	0.338
ADHD	Anorexia/Bulima	329	105	0.554	0.618	0.63454	0.168	-0.272	-0.052	-0.015	0.7932	Female	-0.064
ADHD	Anxiety/Phobia	329	1039	0.554	0.453	0.0002	0.395	0.146	0.271	0.078	0.0011	Female	0.101
ADHD	ASD	329	376	0.554	0.58	0.63794	0.113	-0.184	-0.036	-0.01	0.7951	Female	-0.026
ADHD	Attention & Learning difficulty	329	99	0.554	0.355	0.0002	0.702	0.247	0.475	0.142	0.0011	Female	0.199
ADHD	BD	329	111	0.554	0.554	0.75652	0.249	-0.183	0.033	0.01	0.8882	Female	0
ADHD	BIPOLAR/PSYCH-RELATIVE	329	47	0.554	0.431	0.14019	0.537	-0.078	0.229	0.069	0.2654	Female	0.123
ADHD	Chronic Pain	329	63	0.554	0.46	0.0086	0.63	0.086	0.358	0.106	0.0282	Female	0.094
ADHD	DEMENTIA - LBD	329	21	0.554	0.765	0.0128	-0.117	-1.006	-0.562	-0.164	0.0384	Female	-0.211
ADHD	EMCI	329	139	0.554	0.511	0.14439	0.346	-0.052	0.147	0.044	0.2675	Female	0.043
ADHD	LMCI	329	216	0.554	0.667	0.0288	-0.019	-0.363	-0.191	-0.055	0.0728	Female	-0.113
ADHD	MCI	329	253	0.554	0.651	0.09559	0.022	-0.306	-0.142	-0.042	0.1941	Female	-0.097
ADHD	MCI-Risk	329	0	0.554	NA	1	NaN	NaN	NaN	NaN	1	Female	NA
ADHD	MDD	329	3392	0.554	0.506	0.006	0.276	0.049	0.162	0.047	0.0204	Female	0.048
ADHD	ND	329	100	0.554	0.766	0.0006	-0.174	-0.626	-0.4	-0.117	0.003	Female	-0.212
ADHD	OCD	329	74	0.554	0.412	0.0444	0.516	0.008	0.262	0.077	0.1042	Female	0.142
ADHD	Other	329	117	0.554	0.534	0.82792	0.234	-0.189	0.022	0.007	0.9459	Female	0.02
ADHD	OTHER	329	56	0.554	0.769	0.0002	-0.315	-0.89	-0.602	-0.172	0.0011	Female	-0.215
ADHD	Other Psychiatric	329	111	0.554	0.495	0.47715	0.292	-0.14	0.076	0.023	0.6584	Female	0.059
ADHD	PD	329	67	0.554	0.535	0.25277	0.417	-0.11	0.153	0.045	0.4081	Female	0.019
ADHD	SAD	329	150	0.554	0.501	0.0348	0.399	0.011	0.205	0.06	0.0852	Female	0.053
ADHD	Schizoaffective Disorder	329	53	0.554	0.558	0.9615	0.295	-0.287	0.004	0.001	1	Female	-0.004
ADHD	Schizoaffective Disorder - Relative	329	48	0.554	0.512	0.43296	0.426	-0.182	0.122	0.036	0.6138	Female	0.042
ADHD	SCZ	329	294	0.554	0.626	0.20418	0.054	-0.261	-0.104	-0.031	0.3503	Female	-0.072
ADHD	SCZ-Relative	329	138	0.554	0.398	0.0008	0.542	0.141	0.341	0.102	0.0037	Female	0.156
ADHD	SMC	329	59	0.554	0.515	0.90611	0.261	-0.295	-0.017	-0.005	0.9984	Female	0.039
ADHD	SPECIFIC PHOBIA	329	159	0.554	0.551	0.67933	0.232	-0.148	0.042	0.013	0.8212	Female	0.003
ADHD	Subacute Pain	329	28	0.554	0.488	0.45135	0.532	-0.243	0.145	0.043	0.6341	Female	0.066
Anorexia/Bulima	Anxiety/Phobia	105	1039	0.618	0.453	0.0014	0.527	0.124	0.326	0.093	0.0058	Female	0.165
Anorexia/Bulima	ASD	105	376	0.618	0.58	0.87731	0.234	-0.2	0.017	0.005	0.9768	Female	0.038
Anorexia/Bulima	Attention & Learning difficulty	105	99	0.618	0.355	0.0004	0.802	0.24	0.521	0.157	0.0021	Female	0.263
Anorexia/Bulima	BD	105	111	0.618	0.554	0.54455	0.354	-0.183	0.085	0.025	0.7214	Female	0.064
Anorexia/Bulima	BIPOLAR/PSYCH-RELATIVE	105	47	0.618	0.431	0.11619	0.626	-0.07	0.278	0.084	0.2299	Female	0.187
Anorexia/Bulima	Chronic Pain	105	63	0.618	0.46	0.0156	0.73	0.094	0.412	0.121	0.0451	Female	0.158
Anorexia/Bulima	DEMENTIA - LBD	105	21	0.618	0.765	0.0224	-0.049	-1.004	-0.526	-0.149	0.0588	Female	-0.147
Anorexia/Bulima	EMCI	105	139	0.618	0.511	0.12619	0.452	-0.059	0.196	0.059	0.2455	Female	0.107
Anorexia/Bulima	LMCI	105	216	0.618	0.667	0.23738	0.093	-0.375	-0.141	-0.04	0.39	Female	-0.049
Anorexia/Bulima	MCI	105	253	0.618	0.651	0.41976	0.138	-0.319	-0.091	-0.026	0.5987	Female	-0.033
Anorexia/Bulima	MCI-Risk	105	0	0.618	NA	1	NaN	NaN	NaN	NaN	1	Female	NA
Anorexia/Bulima	MDD	105	3392	0.618	0.506	0.0316	0.409	0.02	0.215	0.063	0.0786	Female	0.112
Anorexia/Bulima	ND	105	100	0.618	0.766	0.0128	-0.077	-0.632	-0.355	-0.101	0.0384	Female	-0.148
Anorexia/Bulima	OCD	105	74	0.618	0.412	0.0388	0.619	0.016	0.317	0.092	0.0925	Female	0.206
Anorexia/Bulima	Other	105	117	0.618	0.534	0.56034	0.341	-0.189	0.076	0.022	0.7319	Female	0.084
Anorexia/Bulima	OTHER	105	56	0.618	0.769	0.0008	-0.252	-0.918	-0.585	-0.156	0.0037	Female	-0.151
Anorexia/Bulima	Other Psychiatric	105	111	0.618	0.495	0.34597	0.396	-0.141	0.127	0.038	0.5218	Female	0.123
Anorexia/Bulima	PD	105	67	0.618	0.535	0.18638	0.517	-0.102	0.207	0.06	0.3258	Female	0.083
Anorexia/Bulima	SAD	105	150	0.618	0.501	0.0446	0.51	0.007	0.259	0.075	0.1042	Female	0.117
Anorexia/Bulima	Schizoaffective Disorder	105	53	0.618	0.558	0.73933	0.388	-0.278	0.055	0.017	0.8742	Female	0.06
Anorexia/Bulima	Schizoaffective Disorder - Relative	105	48	0.618	0.512	0.29697	0.522	-0.167	0.177	0.051	0.4684	Female	0.106
Anorexia/Bulima	SCZ	105	294	0.618	0.626	0.64254	0.171	-0.276	-0.053	-0.016	0.7951	Female	-0.008
Anorexia/Bulima	SCZ-Relative	105	138	0.618	0.398	0.0022	0.647	0.132	0.389	0.117	0.0082	Female	0.22
Anorexia/Bulima	SMC	105	59	0.618	0.515	0.84252	0.356	-0.286	0.035	0.01	0.9579	Female	0.103
Anorexia/Bulima	SPECIFIC PHOBIA	105	159	0.618	0.551	0.46415	0.339	-0.156	0.092	0.028	0.6426	Female	0.067
Anorexia/Bulima	Subacute Pain	105	28	0.618	0.488	0.34157	0.62	-0.223	0.199	0.058	0.519	Female	0.13
Anxiety/Phobia	ASD	1039	376	0.453	0.58	0.0002	-0.19	-0.427	-0.309	-0.088	0.0011	Female	-0.128
Anxiety/Phobia	Attention & Learning difficulty	1039	99	0.453	0.355	0.034	0.429	0.016	0.222	0.064	0.0836	Female	0.098
Anxiety/Phobia	BD	1039	111	0.453	0.554	0.016	-0.042	-0.434	-0.238	-0.068	0.0459	Female	-0.101
Anxiety/Phobia	BIPOLAR/PSYCH-RELATIVE	1039	47	0.453	0.431	0.83532	0.26	-0.325	-0.033	-0.009	0.952	Female	0.021
Anxiety/Phobia	Chronic Pain	1039	63	0.453	0.46	0.46395	0.352	-0.157	0.097	0.028	0.6426	Female	-0.007
Anxiety/Phobia	DEMENTIA - LBD	1039	21	0.453	0.765	0.0004	-0.414	-1.282	-0.848	-0.242	0.0021	Female	-0.313
Anxiety/Phobia	EMCI	1039	139	0.453	0.511	0.17518	0.059	-0.295	-0.118	-0.034	0.3108	Female	-0.058
Anxiety/Phobia	LMCI	1039	216	0.453	0.667	0.0002	-0.319	-0.615	-0.467	-0.133	0.0011	Female	-0.214
Anxiety/Phobia	MCI	1039	253	0.453	0.651	0.0002	-0.278	-0.555	-0.416	-0.12	0.0011	Female	-0.198
Anxiety/Phobia	MCI-Risk	1039	0	0.453	NA	1	NaN	NaN	NaN	NaN	1	Female	NA
Anxiety/Phobia	MDD	1039	3392	0.453	0.506	0.0022	-0.036	-0.175	-0.105	-0.031	0.0082	Female	-0.053
Anxiety/Phobia	ND	1039	100	0.453	0.766	0.0002	-0.474	-0.888	-0.681	-0.194	0.0011	Female	-0.313
Anxiety/Phobia	OCD	1039	74	0.453	0.412	0.9773	0.233	-0.239	-0.003	-0.001	1	Female	0.041
Anxiety/Phobia	Other	1039	117	0.453	0.534	0.0108	-0.058	-0.442	-0.25	-0.071	0.0337	Female	-0.081
Anxiety/Phobia	OTHER	1039	56	0.453	0.769	0.0002	-0.61	-1.153	-0.881	-0.249	0.0011	Female	-0.317
Anxiety/Phobia	Other Psychiatric	1039	111	0.453	0.495	0.05619	0.004	-0.388	-0.192	-0.055	0.125	Female	-0.043
Anxiety/Phobia	PD	1039	67	0.453	0.535	0.35836	0.133	-0.362	-0.114	-0.033	0.5327	Female	-0.083
Anxiety/Phobia	SAD	1039	150	0.453	0.501	0.48475	0.109	-0.233	-0.062	-0.018	0.663	Female	-0.049
Anxiety/Phobia	Schizoaffective Disorder	1039	53	0.453	0.558	0.05919	0.01	-0.543	-0.266	-0.077	0.1297	Female	-0.106
Anxiety/Phobia	Schizoaffective Disorder - Relative	1039	48	0.453	0.512	0.31437	0.142	-0.438	-0.148	-0.042	0.4857	Female	-0.059
Anxiety/Phobia	SCZ	1039	294	0.453	0.626	0.0002	-0.244	-0.505	-0.375	-0.109	0.0011	Female	-0.173
Anxiety/Phobia	SCZ-Relative	1039	138	0.453	0.398	0.34577	0.261	-0.094	0.083	0.024	0.5218	Female	0.054
Anxiety/Phobia	SMC	1039	59	0.453	0.515	0.0314	-0.026	-0.552	-0.289	-0.083	0.0785	Female	-0.062
Anxiety/Phobia	SPECIFIC PHOBIA	1039	159	0.453	0.551	0.0094	-0.058	-0.393	-0.225	-0.065	0.0299	Female	-0.099
Anxiety/Phobia	Subacute Pain	1039	28	0.453	0.488	0.52015	0.253	-0.499	-0.123	-0.035	0.695	Female	-0.035
ASD	Attention & Learning difficulty	376	99	0.58	0.355	0.0002	0.745	0.296	0.521	0.152	0.0011	Female	0.226
ASD	BD	376	111	0.58	0.554	0.51755	0.282	-0.143	0.069	0.02	0.695	Female	0.026
ASD	BIPOLAR/PSYCH-RELATIVE	376	47	0.58	0.431	0.08999	0.575	-0.034	0.271	0.079	0.1852	Female	0.149
ASD	Chronic Pain	376	63	0.58	0.46	0.003	0.671	0.133	0.402	0.116	0.0111	Female	0.12
ASD	DEMENTIA - LBD	376	21	0.58	0.765	0.014	-0.097	-0.982	-0.54	-0.154	0.0409	Female	-0.185
ASD	EMCI	376	139	0.58	0.511	0.06799	0.38	-0.01	0.185	0.054	0.1457	Female	0.07
ASD	LMCI	376	216	0.58	0.667	0.05879	0.01	-0.326	-0.158	-0.045	0.1296	Female	-0.086
ASD	MCI	376	253	0.58	0.651	0.18898	0.051	-0.268	-0.109	-0.031	0.3279	Female	-0.071
ASD	MCI-Risk	376	0	0.58	NA	1	NaN	NaN	NaN	NaN	1	Female	NA
ASD	MDD	376	3392	0.58	0.506	0.0008	0.305	0.092	0.198	0.058	0.0037	Female	0.075
ASD	ND	376	100	0.58	0.766	0.0008	-0.15	-0.594	-0.372	-0.106	0.0037	Female	-0.186
ASD	OCD	376	74	0.58	0.412	0.0188	0.555	0.053	0.304	0.087	0.0514	Female	0.169
ASD	Other	376	117	0.58	0.534	0.58174	0.267	-0.149	0.059	0.017	0.7473	Female	0.047
ASD	OTHER	376	56	0.58	0.769	0.0002	-0.294	-0.862	-0.578	-0.161	0.0011	Female	-0.189
ASD	Other Psychiatric	376	111	0.58	0.495	0.29717	0.326	-0.099	0.113	0.033	0.4684	Female	0.085
ASD	PD	376	67	0.58	0.535	0.14339	0.454	-0.068	0.193	0.055	0.2674	Female	0.045
ASD	SAD	376	150	0.58	0.501	0.01	0.435	0.054	0.244	0.07	0.0314	Female	0.079
ASD	Schizoaffective Disorder	376	53	0.58	0.558	0.76792	0.328	-0.248	0.04	0.012	0.8972	Female	0.022
ASD	Schizoaffective Disorder - Relative	376	48	0.58	0.512	0.30537	0.462	-0.141	0.161	0.046	0.4749	Female	0.068
ASD	SCZ	376	294	0.58	0.626	0.36676	0.082	-0.223	-0.071	-0.021	0.5431	Female	-0.045
ASD	SCZ-Relative	376	138	0.58	0.398	0.0002	0.58	0.187	0.383	0.112	0.0011	Female	0.182
ASD	SMC	376	59	0.58	0.515	0.89551	0.294	-0.257	0.019	0.005	0.9891	Female	0.065
ASD	SPECIFIC PHOBIA	376	159	0.58	0.551	0.41316	0.264	-0.108	0.078	0.023	0.5941	Female	0.029
ASD	Subacute Pain	376	28	0.58	0.488	0.34677	0.57	-0.201	0.184	0.053	0.5218	Female	0.092
Attention & Learning difficulty	BD	99	111	0.355	0.554	0.0022	-0.159	-0.71	-0.434	-0.132	0.0082	Female	-0.199
Attention & Learning difficulty	BIPOLAR/PSYCH-RELATIVE	99	47	0.355	0.431	0.20218	0.121	-0.581	-0.23	-0.073	0.3482	Female	-0.077
Attention & Learning difficulty	Chronic Pain	99	63	0.355	0.46	0.45915	0.202	-0.435	-0.117	-0.036	0.6412	Female	-0.105
Attention & Learning difficulty	DEMENTIA - LBD	99	21	0.355	0.765	0.0002	-0.51	-1.496	-1.003	-0.306	0.0011	Female	-0.411
Attention & Learning difficulty	EMCI	99	139	0.355	0.511	0.0182	-0.053	-0.575	-0.314	-0.098	0.0504	Female	-0.156
Attention & Learning difficulty	LMCI	99	216	0.355	0.667	0.0002	-0.433	-0.922	-0.678	-0.197	0.0011	Female	-0.312
Attention & Learning difficulty	MCI	99	253	0.355	0.651	0.0002	-0.376	-0.851	-0.613	-0.184	0.0011	Female	-0.296
Attention & Learning difficulty	MCI-Risk	99	0	0.355	NA	1	NaN	NaN	NaN	NaN	1	Female	NA
Attention & Learning difficulty	MDD	99	3392	0.355	0.506	0.0014	-0.124	-0.524	-0.324	-0.095	0.0058	Female	-0.151
Attention & Learning difficulty	ND	99	100	0.355	0.766	0.0002	-0.572	-1.156	-0.864	-0.259	0.0011	Female	-0.411
Attention & Learning difficulty	OCD	99	74	0.355	0.412	0.16858	0.092	-0.516	-0.212	-0.065	0.3038	Female	-0.057
Attention & Learning difficulty	Other	99	117	0.355	0.534	0.0008	-0.182	-0.727	-0.455	-0.135	0.0037	Female	-0.179
Attention & Learning difficulty	OTHER	99	56	0.355	0.769	0.0002	-0.748	-1.453	-1.101	-0.313	0.0011	Female	-0.415
Attention & Learning difficulty	Other Psychiatric	99	111	0.355	0.495	0.0062	-0.111	-0.661	-0.386	-0.119	0.0209	Female	-0.141
Attention & Learning difficulty	PD	99	67	0.355	0.535	0.0498	-0.001	-0.629	-0.315	-0.097	0.1129	Female	-0.181
Attention & Learning difficulty	SAD	99	150	0.355	0.501	0.0376	-0.015	-0.527	-0.271	-0.082	0.0906	Female	-0.147
Attention & Learning difficulty	Schizoaffective Disorder	99	53	0.355	0.558	0.0114	-0.104	-0.784	-0.444	-0.141	0.0351	Female	-0.204
Attention & Learning difficulty	Schizoaffective Disorder - Relative	99	48	0.355	0.512	0.0486	0.002	-0.698	-0.348	-0.106	0.1108	Female	-0.157
Attention & Learning difficulty	SCZ	99	294	0.355	0.626	0.0002	-0.324	-0.788	-0.556	-0.173	0.0011	Female	-0.271
Attention & Learning difficulty	SCZ-Relative	99	138	0.355	0.398	0.32337	0.132	-0.388	-0.128	-0.04	0.4963	Female	-0.044
Attention & Learning difficulty	SMC	99	59	0.355	0.515	0.0056	-0.142	-0.801	-0.471	-0.147	0.0191	Female	-0.16
Attention & Learning difficulty	SPECIFIC PHOBIA	99	159	0.355	0.551	0.0012	-0.158	-0.667	-0.412	-0.129	0.0052	Female	-0.197
Attention & Learning difficulty	Subacute Pain	99	28	0.355	0.488	0.14379	0.107	-0.743	-0.318	-0.099	0.2674	Female	-0.133
BD	BIPOLAR/PSYCH-RELATIVE	111	47	0.554	0.431	0.26417	0.537	-0.151	0.193	0.059	0.4251	Female	0.123
BD	Chronic Pain	111	63	0.554	0.46	0.0402	0.636	0.01	0.323	0.096	0.0949	Female	0.094
BD	DEMENTIA - LBD	111	21	0.554	0.765	0.0126	-0.125	-1.078	-0.602	-0.173	0.0383	Female	-0.211
BD	EMCI	111	139	0.554	0.511	0.37036	0.364	-0.138	0.113	0.034	0.5467	Female	0.043
BD	LMCI	111	216	0.554	0.667	0.05579	0.003	-0.458	-0.227	-0.065	0.1247	Female	-0.113
BD	MCI	111	253	0.554	0.651	0.12879	0.049	-0.399	-0.175	-0.051	0.2485	Female	-0.097
BD	MCI-Risk	111	0	0.554	NA	1	NaN	NaN	NaN	NaN	1	Female	NA
BD	MDD	111	3392	0.554	0.506	0.17578	0.318	-0.06	0.129	0.038	0.3108	Female	0.048
BD	ND	111	100	0.554	0.766	0.0022	-0.161	-0.711	-0.436	-0.126	0.0082	Female	-0.212
BD	OCD	111	74	0.554	0.412	0.12599	0.526	-0.068	0.229	0.067	0.2455	Female	0.142
BD	Other	111	117	0.554	0.534	0.92171	0.25	-0.272	-0.011	-0.003	1	Female	0.02
BD	OTHER	111	56	0.554	0.769	0.0004	-0.333	-0.996	-0.665	-0.181	0.0021	Female	-0.215
BD	Other Psychiatric	111	111	0.554	0.495	0.73093	0.308	-0.222	0.043	0.013	0.8675	Female	0.059
BD	PD	111	67	0.554	0.535	0.43896	0.426	-0.185	0.12	0.035	0.6204	Female	0.019
BD	SAD	111	150	0.554	0.501	0.17778	0.419	-0.075	0.172	0.05	0.3131	Female	0.053
BD	Schizoaffective Disorder	111	53	0.554	0.558	0.88231	0.302	-0.357	-0.028	-0.008	0.9768	Female	-0.004
BD	Schizoaffective Disorder - Relative	111	48	0.554	0.512	0.61074	0.431	-0.252	0.089	0.026	0.7717	Female	0.042
BD	SCZ	111	294	0.554	0.626	0.21858	0.086	-0.353	-0.134	-0.041	0.3656	Female	-0.072
BD	SCZ-Relative	111	138	0.554	0.398	0.0184	0.557	0.052	0.304	0.092	0.0506	Female	0.156
BD	SMC	111	59	0.554	0.515	0.75832	0.269	-0.367	-0.049	-0.015	0.8882	Female	0.039
BD	SPECIFIC PHOBIA	111	159	0.554	0.551	0.93611	0.253	-0.234	0.01	0.003	1	Female	0.003
BD	Subacute Pain	111	28	0.554	0.488	0.58454	0.53	-0.307	0.111	0.033	0.7488	Female	0.066
BIPOLAR/PSYCH-RELATIVE	Chronic Pain	47	63	0.431	0.46	0.51975	0.501	-0.264	0.119	0.037	0.695	Female	-0.029
BIPOLAR/PSYCH-RELATIVE	DEMENTIA - LBD	47	21	0.431	0.765	0.0056	-0.219	-1.299	-0.759	-0.232	0.0191	Female	-0.334
BIPOLAR/PSYCH-RELATIVE	EMCI	47	139	0.431	0.511	0.64854	0.255	-0.411	-0.078	-0.025	0.7957	Female	-0.079
BIPOLAR/PSYCH-RELATIVE	LMCI	47	216	0.431	0.667	0.009	-0.11	-0.748	-0.429	-0.124	0.0289	Female	-0.235
BIPOLAR/PSYCH-RELATIVE	MCI	47	253	0.431	0.651	0.019	-0.055	-0.683	-0.369	-0.11	0.0517	Female	-0.22
BIPOLAR/PSYCH-RELATIVE	MCI-Risk	47	0	0.431	NA	1	NaN	NaN	NaN	NaN	1	Female	NA
BIPOLAR/PSYCH-RELATIVE	MDD	47	3392	0.431	0.506	0.62414	0.216	-0.36	-0.072	-0.021	0.7823	Female	-0.074
BIPOLAR/PSYCH-RELATIVE	ND	47	100	0.431	0.766	0.0006	-0.265	-0.978	-0.621	-0.185	0.003	Female	-0.335
BIPOLAR/PSYCH-RELATIVE	OCD	47	74	0.431	0.412	0.87631	0.397	-0.342	0.028	0.009	0.9768	Female	0.02
BIPOLAR/PSYCH-RELATIVE	Other	47	117	0.431	0.534	0.21758	0.132	-0.551	-0.209	-0.062	0.3652	Female	-0.103
BIPOLAR/PSYCH-RELATIVE	OTHER	47	56	0.431	0.769	0.0002	-0.462	-1.284	-0.873	-0.24	0.0011	Female	-0.338
BIPOLAR/PSYCH-RELATIVE	Other Psychiatric	47	111	0.431	0.495	0.38856	0.197	-0.492	-0.148	-0.046	0.5629	Female	-0.064
BIPOLAR/PSYCH-RELATIVE	PD	47	67	0.431	0.535	0.68653	0.302	-0.453	-0.076	-0.023	0.827	Female	-0.104
BIPOLAR/PSYCH-RELATIVE	SAD	47	150	0.431	0.501	0.88031	0.302	-0.357	-0.028	-0.008	0.9768	Female	-0.07
BIPOLAR/PSYCH-RELATIVE	Schizoaffective Disorder	47	53	0.431	0.558	0.30337	0.191	-0.606	-0.207	-0.067	0.4734	Female	-0.127
BIPOLAR/PSYCH-RELATIVE	Schizoaffective Disorder - Relative	47	48	0.431	0.512	0.61654	0.301	-0.515	-0.107	-0.033	0.7769	Female	-0.081
BIPOLAR/PSYCH-RELATIVE	SCZ	47	294	0.431	0.626	0.0394	-0.009	-0.629	-0.319	-0.1	0.0935	Female	-0.194
BIPOLAR/PSYCH-RELATIVE	SCZ-Relative	47	138	0.431	0.398	0.51835	0.44	-0.227	0.106	0.033	0.695	Female	0.033
BIPOLAR/PSYCH-RELATIVE	SMC	47	59	0.431	0.515	0.23838	0.156	-0.622	-0.233	-0.073	0.3903	Female	-0.084
BIPOLAR/PSYCH-RELATIVE	SPECIFIC PHOBIA	47	159	0.431	0.551	0.27937	0.151	-0.504	-0.177	-0.056	0.4464	Female	-0.12
BIPOLAR/PSYCH-RELATIVE	Subacute Pain	47	28	0.431	0.488	0.73133	0.395	-0.557	-0.081	-0.026	0.8675	Female	-0.057
Chronic Pain	DEMENTIA - LBD	63	21	0.46	0.765	0.0002	-0.409	-1.451	-0.93	-0.27	0.0011	Female	-0.305
Chronic Pain	EMCI	63	139	0.46	0.511	0.18258	0.099	-0.501	-0.201	-0.062	0.3204	Female	-0.051
Chronic Pain	LMCI	63	216	0.46	0.667	0.0004	-0.28	-0.851	-0.566	-0.161	0.0021	Female	-0.207
Chronic Pain	MCI	63	253	0.46	0.651	0.0004	-0.22	-0.78	-0.5	-0.147	0.0021	Female	-0.191
Chronic Pain	MCI-Risk	63	0	0.46	NA	1	NaN	NaN	NaN	NaN	1	Female	NA
Chronic Pain	MDD	63	3392	0.46	0.506	0.11439	0.049	-0.45	-0.2	-0.058	0.2283	Female	-0.046
Chronic Pain	ND	63	100	0.46	0.766	0.0002	-0.437	-1.094	-0.766	-0.222	0.0011	Female	-0.306
Chronic Pain	OCD	63	74	0.46	0.412	0.55714	0.243	-0.436	-0.096	-0.029	0.7319	Female	0.048
Chronic Pain	Other	63	117	0.46	0.534	0.0236	-0.032	-0.653	-0.343	-0.099	0.061	Female	-0.074
Chronic Pain	OTHER	63	56	0.46	0.769	0.0002	-0.651	-1.426	-1.038	-0.277	0.0011	Female	-0.309
Chronic Pain	Other Psychiatric	63	111	0.46	0.495	0.08639	0.039	-0.587	-0.274	-0.083	0.1793	Female	-0.035
Chronic Pain	PD	63	67	0.46	0.535	0.24478	0.145	-0.551	-0.203	-0.061	0.398	Female	-0.075
Chronic Pain	SAD	63	150	0.46	0.501	0.31897	0.142	-0.451	-0.154	-0.046	0.4911	Female	-0.041
Chronic Pain	Schizoaffective Disorder	63	53	0.46	0.558	0.07359	0.036	-0.708	-0.336	-0.104	0.1563	Female	-0.099
Chronic Pain	Schizoaffective Disorder - Relative	63	48	0.46	0.512	0.21318	0.143	-0.619	-0.238	-0.07	0.3592	Female	-0.052
Chronic Pain	SCZ	63	294	0.46	0.626	0.0022	-0.168	-0.718	-0.443	-0.137	0.0082	Female	-0.166
Chronic Pain	SCZ-Relative	63	138	0.46	0.398	0.94051	0.288	-0.312	-0.012	-0.004	1	Female	0.062
Chronic Pain	SMC	63	59	0.46	0.515	0.0472	-0.003	-0.726	-0.364	-0.111	0.1081	Female	-0.055
Chronic Pain	SPECIFIC PHOBIA	63	159	0.46	0.551	0.0456	-0.006	-0.595	-0.3	-0.093	0.1055	Female	-0.091
Chronic Pain	Subacute Pain	63	28	0.46	0.488	0.35356	0.244	-0.661	-0.209	-0.063	0.5286	Female	-0.028
DEMENTIA - LBD	EMCI	21	139	0.765	0.511	0.0042	1.153	0.216	0.685	0.208	0.0149	Female	0.255
DEMENTIA - LBD	LMCI	21	216	0.765	0.667	0.08139	0.845	-0.058	0.393	0.109	0.1713	Female	0.099
DEMENTIA - LBD	MCI	21	253	0.765	0.651	0.06039	0.869	-0.028	0.421	0.122	0.1312	Female	0.114
DEMENTIA - LBD	MCI-Risk	21	0	0.765	NA	1	NaN	NaN	NaN	NaN	1	Female	NA
DEMENTIA - LBD	MDD	21	3392	0.765	0.506	0.0006	1.154	0.295	0.725	0.211	0.003	Female	0.259
DEMENTIA - LBD	ND	21	100	0.765	0.766	0.48835	0.646	-0.305	0.17	0.047	0.6659	Female	-0.001
DEMENTIA - LBD	OCD	21	74	0.765	0.412	0.001	1.351	0.34	0.845	0.241	0.0045	Female	0.354
DEMENTIA - LBD	Other	21	117	0.765	0.534	0.01	1.088	0.139	0.613	0.17	0.0314	Female	0.231
DEMENTIA - LBD	OTHER	21	56	0.765	0.769	0.86731	0.476	-0.543	-0.033	-0.008	0.9765	Female	-0.004
DEMENTIA - LBD	Other Psychiatric	21	111	0.765	0.495	0.009	1.106	0.152	0.629	0.186	0.0289	Female	0.27
DEMENTIA - LBD	PD	21	67	0.765	0.535	0.0048	1.241	0.223	0.732	0.209	0.0169	Female	0.23
DEMENTIA - LBD	SAD	21	150	0.765	0.501	0.0008	1.244	0.309	0.777	0.224	0.0037	Female	0.264
DEMENTIA - LBD	Schizoaffective Disorder	21	53	0.765	0.558	0.0362	1.068	0.024	0.546	0.165	0.0881	Female	0.207
DEMENTIA - LBD	Schizoaffective Disorder - Relative	21	48	0.765	0.512	0.0072	1.265	0.191	0.728	0.2	0.0239	Female	0.253
DEMENTIA - LBD	SCZ	21	294	0.765	0.626	0.05279	0.878	-0.014	0.432	0.133	0.1186	Female	0.139
DEMENTIA - LBD	SCZ-Relative	21	138	0.765	0.398	0.0004	1.349	0.404	0.877	0.266	0.0021	Female	0.367
DEMENTIA - LBD	SMC	21	59	0.765	0.515	0.0336	1.057	0.031	0.544	0.159	0.0831	Female	0.25
DEMENTIA - LBD	SPECIFIC PHOBIA	21	159	0.765	0.551	0.0156	1.038	0.114	0.576	0.176	0.0451	Female	0.214
DEMENTIA - LBD	Subacute Pain	21	28	0.765	0.488	0.0164	1.335	0.136	0.735	0.207	0.0465	Female	0.277
EMCI	LMCI	139	216	0.511	0.667	0.0018	-0.124	-0.554	-0.339	-0.099	0.007	Female	-0.156
EMCI	MCI	139	253	0.511	0.651	0.0064	-0.077	-0.494	-0.286	-0.086	0.0214	Female	-0.14
EMCI	MCI-Risk	139	0	0.511	NA	1	NaN	NaN	NaN	NaN	1	Female	NA
EMCI	MDD	139	3392	0.511	0.506	0.87451	0.182	-0.158	0.012	0.003	0.9768	Female	0.005
EMCI	ND	139	100	0.511	0.766	0.0002	-0.273	-0.799	-0.536	-0.16	0.0011	Female	-0.255
EMCI	OCD	139	74	0.511	0.412	0.46435	0.393	-0.175	0.109	0.033	0.6426	Female	0.099
EMCI	Other	139	117	0.511	0.534	0.32617	0.122	-0.373	-0.125	-0.037	0.4989	Female	-0.023
EMCI	OTHER	139	56	0.511	0.769	0.0002	-0.427	-1.069	-0.748	-0.215	0.0011	Female	-0.259
EMCI	Other Psychiatric	139	111	0.511	0.495	0.59134	0.182	-0.32	-0.069	-0.021	0.7528	Female	0.015
EMCI	PD	139	67	0.511	0.535	0.9679	0.297	-0.289	0.004	0.001	1	Female	-0.025
EMCI	SAD	139	150	0.511	0.501	0.64634	0.286	-0.178	0.054	0.016	0.7951	Female	0.009
EMCI	Schizoaffective Disorder	139	53	0.511	0.558	0.41396	0.183	-0.455	-0.136	-0.043	0.5941	Female	-0.048
EMCI	Schizoaffective Disorder - Relative	139	48	0.511	0.512	0.88111	0.303	-0.357	-0.027	-0.008	0.9768	Female	-0.002
EMCI	SCZ	139	294	0.511	0.626	0.0206	-0.039	-0.445	-0.242	-0.075	0.0554	Female	-0.115
EMCI	SCZ-Relative	139	138	0.511	0.398	0.11819	0.424	-0.05	0.187	0.058	0.2319	Female	0.112
EMCI	SMC	139	59	0.511	0.515	0.31417	0.149	-0.465	-0.158	-0.049	0.4857	Female	-0.004
EMCI	SPECIFIC PHOBIA	139	159	0.511	0.551	0.39436	0.129	-0.329	-0.1	-0.031	0.5695	Female	-0.041
EMCI	Subacute Pain	139	28	0.511	0.488	0.9881	0.405	-0.413	-0.004	-0.001	1	Female	0.023
LMCI	MCI	216	253	0.667	0.651	0.60954	0.229	-0.136	0.047	0.013	0.7717	Female	0.016
LMCI	MCI-Risk	216	0	0.667	NA	1	NaN	NaN	NaN	NaN	1	Female	NA
LMCI	MDD	216	3392	0.667	0.506	0.0002	0.49	0.214	0.352	0.102	0.0011	Female	0.161
LMCI	ND	216	100	0.667	0.766	0.07139	0.019	-0.458	-0.22	-0.062	0.1523	Female	-0.099
LMCI	OCD	216	74	0.667	0.412	0.0008	0.735	0.199	0.467	0.132	0.0037	Female	0.255
LMCI	Other	216	117	0.667	0.534	0.06159	0.446	-0.007	0.22	0.062	0.1332	Female	0.133
LMCI	OTHER	216	56	0.667	0.769	0.0038	-0.137	-0.732	-0.434	-0.116	0.0138	Female	-0.103
LMCI	Other Psychiatric	216	111	0.667	0.495	0.0222	0.5	0.039	0.27	0.078	0.0586	Female	0.171
LMCI	PD	216	67	0.667	0.535	0.0162	0.631	0.077	0.354	0.1	0.0462	Female	0.132
LMCI	SAD	216	150	0.667	0.501	0.0004	0.615	0.193	0.404	0.115	0.0021	Female	0.165
LMCI	Schizoaffective Disorder	216	53	0.667	0.558	0.20698	0.498	-0.106	0.196	0.056	0.3525	Female	0.108
LMCI	Schizoaffective Disorder - Relative	216	48	0.667	0.512	0.0468	0.64	0.009	0.324	0.091	0.1077	Female	0.155
LMCI	SCZ	216	294	0.667	0.626	0.37616	0.256	-0.096	0.08	0.024	0.55	Female	0.041
LMCI	SCZ-Relative	216	138	0.667	0.398	0.0002	0.757	0.321	0.539	0.157	0.0011	Female	0.268
LMCI	SMC	216	59	0.667	0.515	0.23478	0.466	-0.114	0.176	0.05	0.3871	Female	0.152
LMCI	SPECIFIC PHOBIA	216	159	0.667	0.551	0.0276	0.436	0.024	0.23	0.068	0.0701	Female	0.115
LMCI	Subacute Pain	216	28	0.667	0.488	0.08639	0.744	-0.05	0.347	0.098	0.1793	Female	0.179
MCI	MCI-Risk	253	0	0.651	NA	1	NaN	NaN	NaN	NaN	1	Female	NA
MCI	MDD	253	3392	0.651	0.506	0.0002	0.433	0.177	0.305	0.089	0.0011	Female	0.145
MCI	ND	253	100	0.651	0.766	0.0274	-0.025	-0.491	-0.258	-0.075	0.07	Female	-0.115
MCI	OCD	253	74	0.651	0.412	0.004	0.667	0.143	0.405	0.119	0.0144	Female	0.239
MCI	Other	253	117	0.651	0.534	0.14499	0.387	-0.054	0.166	0.048	0.2675	Female	0.117
MCI	OTHER	253	56	0.651	0.769	0.0012	-0.168	-0.754	-0.461	-0.13	0.0052	Female	-0.118
MCI	Other Psychiatric	253	111	0.651	0.495	0.05719	0.441	-0.008	0.217	0.064	0.1266	Female	0.156
MCI	PD	253	67	0.651	0.535	0.0368	0.567	0.024	0.296	0.087	0.0891	Female	0.116
MCI	SAD	253	150	0.651	0.501	0.0012	0.551	0.143	0.347	0.102	0.0052	Female	0.15
MCI	Schizoaffective Disorder	253	53	0.651	0.558	0.33957	0.442	-0.153	0.144	0.043	0.5177	Female	0.093
MCI	Schizoaffective Disorder - Relative	253	48	0.651	0.512	0.10179	0.576	-0.045	0.265	0.077	0.2049	Female	0.139
MCI	SCZ	253	294	0.651	0.626	0.69853	0.203	-0.134	0.034	0.01	0.8372	Female	0.025
MCI	SCZ-Relative	253	138	0.651	0.398	0.0002	0.691	0.269	0.48	0.144	0.0011	Female	0.253
MCI	SMC	253	59	0.651	0.515	0.38396	0.409	-0.16	0.124	0.037	0.5579	Female	0.136
MCI	SPECIFIC PHOBIA	253	159	0.651	0.551	0.07779	0.38	-0.019	0.18	0.054	0.1644	Female	0.1
MCI	Subacute Pain	253	28	0.651	0.488	0.15258	0.68	-0.106	0.287	0.084	0.2793	Female	0.163
MCI-Risk	MDD	0	3392	NA	0.506	1	NaN	NaN	NaN	NaN	1	Female	NA
MCI-Risk	ND	0	100	NA	0.766	1	NaN	NaN	NaN	NaN	1	Female	NA
MCI-Risk	OCD	0	74	NA	0.412	1	NaN	NaN	NaN	NaN	1	Female	NA
MCI-Risk	Other	0	117	NA	0.534	1	NaN	NaN	NaN	NaN	1	Female	NA
MCI-Risk	OTHER	0	56	NA	0.769	1	NaN	NaN	NaN	NaN	1	Female	NA
MCI-Risk	Other Psychiatric	0	111	NA	0.495	1	NaN	NaN	NaN	NaN	1	Female	NA
MCI-Risk	PD	0	67	NA	0.535	1	NaN	NaN	NaN	NaN	1	Female	NA
MCI-Risk	SAD	0	150	NA	0.501	1	NaN	NaN	NaN	NaN	1	Female	NA
MCI-Risk	Schizoaffective Disorder	0	53	NA	0.558	1	NaN	NaN	NaN	NaN	1	Female	NA
MCI-Risk	Schizoaffective Disorder - Relative	0	48	NA	0.512	1	NaN	NaN	NaN	NaN	1	Female	NA
MCI-Risk	SCZ	0	294	NA	0.626	1	NaN	NaN	NaN	NaN	1	Female	NA
MCI-Risk	SCZ-Relative	0	138	NA	0.398	1	NaN	NaN	NaN	NaN	1	Female	NA
MCI-Risk	SMC	0	59	NA	0.515	1	NaN	NaN	NaN	NaN	1	Female	NA
MCI-Risk	SPECIFIC PHOBIA	0	159	NA	0.551	1	NaN	NaN	NaN	NaN	1	Female	NA
MCI-Risk	Subacute Pain	0	28	NA	0.488	1	NaN	NaN	NaN	NaN	1	Female	NA
MDD	ND	3392	100	0.506	0.766	0.0002	-0.363	-0.762	-0.563	-0.164	0.0011	Female	-0.26
MDD	OCD	3392	74	0.506	0.412	0.37936	0.332	-0.129	0.102	0.03	0.553	Female	0.094
MDD	Other	3392	117	0.506	0.534	0.13879	0.044	-0.325	-0.14	-0.041	0.2645	Female	-0.028
MDD	OTHER	3392	56	0.506	0.769	0.0002	-0.488	-1.018	-0.753	-0.219	0.0011	Female	-0.264
MDD	Other Psychiatric	3392	111	0.506	0.495	0.37236	0.104	-0.274	-0.085	-0.025	0.5479	Female	0.01
MDD	PD	3392	67	0.506	0.535	0.9543	0.234	-0.249	-0.008	-0.002	1	Female	-0.029
MDD	SAD	3392	150	0.506	0.501	0.59254	0.207	-0.12	0.044	0.013	0.7528	Female	0.005
MDD	Schizoaffective Disorder	3392	53	0.506	0.558	0.26597	0.114	-0.429	-0.158	-0.046	0.4265	Female	-0.053
MDD	Schizoaffective Disorder - Relative	3392	48	0.506	0.512	0.78712	0.245	-0.325	-0.04	-0.012	0.9105	Female	-0.006
MDD	SCZ	3392	294	0.506	0.626	0.0002	-0.149	-0.388	-0.268	-0.079	0.0011	Female	-0.12
MDD	SCZ-Relative	3392	138	0.506	0.398	0.026	0.357	0.017	0.187	0.055	0.0668	Female	0.108
MDD	SMC	3392	59	0.506	0.515	0.17318	0.078	-0.437	-0.179	-0.052	0.3085	Female	-0.009
MDD	SPECIFIC PHOBIA	3392	159	0.506	0.551	0.14219	0.04	-0.278	-0.119	-0.035	0.2673	Female	-0.045
MDD	Subacute Pain	3392	28	0.506	0.488	0.91951	0.356	-0.388	-0.016	-0.005	1	Female	0.018
ND	OCD	100	74	0.766	0.412	0.0002	0.984	0.362	0.673	0.194	0.0011	Female	0.354
ND	Other	100	117	0.766	0.534	0.0016	0.707	0.164	0.436	0.123	0.0064	Female	0.232
ND	OTHER	100	56	0.766	0.769	0.20658	0.121	-0.54	-0.209	-0.055	0.3525	Female	-0.003
ND	Other Psychiatric	100	111	0.766	0.495	0.0014	0.748	0.197	0.473	0.139	0.0058	Female	0.271
ND	PD	100	67	0.766	0.535	0.001	0.879	0.244	0.561	0.162	0.0045	Female	0.231
ND	SAD	100	150	0.766	0.501	0.0002	0.871	0.351	0.611	0.177	0.0011	Female	0.265
ND	Schizoaffective Disorder	100	53	0.766	0.558	0.023	0.736	0.059	0.398	0.118	0.0597	Female	0.208
ND	Schizoaffective Disorder - Relative	100	48	0.766	0.512	0.0052	0.89	0.185	0.538	0.152	0.018	Female	0.254
ND	SCZ	100	294	0.766	0.626	0.013	0.509	0.052	0.281	0.085	0.0385	Female	0.14
ND	SCZ-Relative	100	138	0.766	0.398	0.0002	0.998	0.464	0.731	0.219	0.0011	Female	0.368
ND	SMC	100	59	0.766	0.515	0.0172	0.71	0.056	0.383	0.112	0.0479	Female	0.251
ND	SPECIFIC PHOBIA	100	159	0.766	0.551	0.001	0.682	0.174	0.428	0.129	0.0045	Female	0.215
ND	Subacute Pain	100	28	0.766	0.488	0.013	0.983	0.126	0.555	0.159	0.0385	Female	0.278
OCD	Other	74	117	0.412	0.534	0.09959	0.048	-0.54	-0.246	-0.071	0.2013	Female	-0.122
OCD	OTHER	74	56	0.412	0.769	0.0002	-0.569	-1.306	-0.937	-0.249	0.0011	Female	-0.358
OCD	Other Psychiatric	74	111	0.412	0.495	0.22278	0.115	-0.478	-0.182	-0.055	0.3713	Female	-0.084
OCD	PD	74	67	0.412	0.535	0.52555	0.225	-0.442	-0.108	-0.032	0.7002	Female	-0.124
OCD	SAD	74	150	0.412	0.501	0.67993	0.222	-0.338	-0.058	-0.017	0.8212	Female	-0.09
OCD	Schizoaffective Disorder	74	53	0.412	0.558	0.17118	0.109	-0.606	-0.248	-0.076	0.3062	Female	-0.147
OCD	Schizoaffective Disorder - Relative	74	48	0.412	0.512	0.45475	0.225	-0.51	-0.143	-0.041	0.6369	Female	-0.1
OCD	SCZ	74	294	0.412	0.626	0.0074	-0.096	-0.61	-0.353	-0.108	0.0244	Female	-0.214
OCD	SCZ-Relative	74	138	0.412	0.398	0.56574	0.366	-0.202	0.082	0.025	0.7346	Female	0.013
OCD	SMC	74	59	0.412	0.515	0.11499	0.073	-0.621	-0.274	-0.082	0.2285	Female	-0.103
OCD	SPECIFIC PHOBIA	74	159	0.412	0.551	0.14259	0.068	-0.488	-0.21	-0.064	0.2673	Female	-0.14
OCD	Subacute Pain	74	28	0.412	0.488	0.58954	0.324	-0.557	-0.116	-0.034	0.7528	Female	-0.076
Other	OTHER	117	56	0.534	0.769	0.0002	-0.345	-1.002	-0.674	-0.178	0.0011	Female	-0.236
Other	Other Psychiatric	117	111	0.534	0.495	0.67553	0.316	-0.207	0.055	0.016	0.8202	Female	0.038
Other	PD	117	67	0.534	0.535	0.37476	0.437	-0.168	0.134	0.039	0.5497	Female	-0.001
Other	SAD	117	150	0.534	0.501	0.14039	0.429	-0.058	0.186	0.054	0.2654	Female	0.033
Other	Schizoaffective Disorder	117	53	0.534	0.558	0.93131	0.309	-0.345	-0.018	-0.005	1	Female	-0.025
Other	Schizoaffective Disorder - Relative	117	48	0.534	0.512	0.54215	0.442	-0.236	0.103	0.029	0.7203	Female	0.022
Other	SCZ	117	294	0.534	0.626	0.24898	0.09	-0.34	-0.125	-0.038	0.4034	Female	-0.092
Other	SCZ-Relative	117	138	0.534	0.398	0.0112	0.569	0.071	0.32	0.095	0.0347	Female	0.136
Other	SMC	117	59	0.534	0.515	0.79392	0.276	-0.355	-0.039	-0.011	0.9145	Female	0.019
Other	SPECIFIC PHOBIA	117	159	0.534	0.551	0.84572	0.26	-0.22	0.02	0.006	0.9592	Female	-0.017
Other	Subacute Pain	117	28	0.534	0.488	0.54675	0.542	-0.29	0.126	0.036	0.7223	Female	0.046
OTHER	Other Psychiatric	56	111	0.769	0.495	0.0002	1.027	0.362	0.695	0.194	0.0011	Female	0.274
OTHER	PD	56	67	0.769	0.535	0.0002	1.193	0.446	0.819	0.217	0.0011	Female	0.234
OTHER	SAD	56	150	0.769	0.501	0.0002	1.16	0.521	0.84	0.232	0.0011	Female	0.268
OTHER	Schizoaffective Disorder	56	53	0.769	0.558	0.0016	1.02	0.242	0.631	0.173	0.0064	Female	0.211
OTHER	Schizoaffective Disorder - Relative	56	48	0.769	0.512	0.0002	1.228	0.416	0.822	0.207	0.0011	Female	0.257
OTHER	SCZ	56	294	0.769	0.626	0.0012	0.759	0.181	0.47	0.14	0.0052	Female	0.144
OTHER	SCZ-Relative	56	138	0.769	0.398	0.0002	1.278	0.624	0.951	0.273	0.0011	Female	0.371
OTHER	SMC	56	59	0.769	0.515	0.0004	1	0.243	0.622	0.167	0.0021	Female	0.255
OTHER	SPECIFIC PHOBIA	56	159	0.769	0.551	0.0002	0.942	0.318	0.63	0.184	0.0011	Female	0.218
OTHER	Subacute Pain	56	28	0.769	0.488	0.0016	1.333	0.375	0.854	0.214	0.0064	Female	0.282
Other Psychiatric	PD	111	67	0.495	0.535	0.64634	0.38	-0.23	0.075	0.023	0.7951	Female	-0.04
Other Psychiatric	SAD	111	150	0.495	0.501	0.30297	0.373	-0.121	0.126	0.038	0.4734	Female	-0.006
Other Psychiatric	Schizoaffective Disorder	111	53	0.495	0.558	0.67273	0.261	-0.398	-0.069	-0.021	0.8189	Female	-0.063
Other Psychiatric	Schizoaffective Disorder - Relative	111	48	0.495	0.512	0.79452	0.385	-0.297	0.044	0.013	0.9145	Female	-0.017
Other Psychiatric	SCZ	111	294	0.495	0.626	0.11819	0.045	-0.394	-0.174	-0.054	0.2319	Female	-0.13
Other Psychiatric	SCZ-Relative	111	138	0.495	0.398	0.0452	0.51	0.006	0.258	0.079	0.1051	Female	0.097
Other Psychiatric	SMC	111	59	0.495	0.515	0.57414	0.228	-0.408	-0.09	-0.027	0.7395	Female	-0.019
Other Psychiatric	SPECIFIC PHOBIA	111	159	0.495	0.551	0.81052	0.211	-0.276	-0.032	-0.01	0.9306	Female	-0.056
Other Psychiatric	Subacute Pain	111	28	0.495	0.488	0.74993	0.484	-0.352	0.066	0.02	0.8828	Female	0.008
PD	SAD	67	150	0.535	0.501	0.74073	0.341	-0.239	0.051	0.015	0.8742	Female	0.034
PD	Schizoaffective Disorder	67	53	0.535	0.558	0.42756	0.222	-0.507	-0.143	-0.044	0.608	Female	-0.023
PD	Schizoaffective Disorder - Relative	67	48	0.535	0.512	0.85751	0.342	-0.407	-0.033	-0.009	0.9702	Female	0.023
PD	SCZ	67	294	0.535	0.626	0.06239	0.019	-0.515	-0.248	-0.076	0.1343	Female	-0.091
PD	SCZ-Relative	67	138	0.535	0.398	0.21218	0.48	-0.108	0.186	0.057	0.3588	Female	0.137
PD	SMC	67	59	0.535	0.515	0.35856	0.187	-0.521	-0.167	-0.05	0.5327	Female	0.02
PD	SPECIFIC PHOBIA	67	159	0.535	0.551	0.48115	0.182	-0.393	-0.106	-0.033	0.6614	Female	-0.016
PD	Subacute Pain	67	28	0.535	0.488	0.9775	0.439	-0.455	-0.008	-0.002	1	Female	0.047
SAD	Schizoaffective Disorder	150	53	0.501	0.558	0.22378	0.12	-0.511	-0.196	-0.059	0.3716	Female	-0.057
SAD	Schizoaffective Disorder - Relative	150	48	0.501	0.512	0.62274	0.243	-0.411	-0.084	-0.024	0.7823	Female	-0.011
SAD	SCZ	150	294	0.501	0.626	0.0032	-0.102	-0.498	-0.3	-0.091	0.0117	Female	-0.125
SAD	SCZ-Relative	150	138	0.501	0.398	0.24318	0.371	-0.094	0.139	0.042	0.3968	Female	0.103
SAD	SMC	150	59	0.501	0.515	0.15338	0.085	-0.523	-0.219	-0.065	0.2793	Female	-0.014
SAD	SPECIFIC PHOBIA	150	159	0.501	0.551	0.17078	0.068	-0.381	-0.156	-0.048	0.3062	Female	-0.05
SAD	Subacute Pain	150	28	0.501	0.488	0.77472	0.347	-0.466	-0.059	-0.017	0.9006	Female	0.013
Schizoaffective Disorder	Schizoaffective Disorder - Relative	53	48	0.558	0.512	0.56874	0.509	-0.283	0.113	0.034	0.7346	Female	0.046
Schizoaffective Disorder	SCZ	53	294	0.558	0.626	0.49095	0.189	-0.398	-0.104	-0.033	0.6675	Female	-0.067
Schizoaffective Disorder	SCZ-Relative	53	138	0.558	0.398	0.05079	0.642	0.001	0.322	0.101	0.1147	Female	0.16
Schizoaffective Disorder	SMC	53	59	0.558	0.515	0.91551	0.355	-0.395	-0.02	-0.006	1	Female	0.044
Schizoaffective Disorder	SPECIFIC PHOBIA	53	159	0.558	0.551	0.82092	0.349	-0.277	0.036	0.011	0.9402	Female	0.007
Schizoaffective Disorder	Subacute Pain	53	28	0.558	0.488	0.55974	0.597	-0.334	0.132	0.041	0.7319	Female	0.071
Schizoaffective Disorder - Relative	SCZ	48	294	0.512	0.626	0.15858	0.089	-0.525	-0.218	-0.067	0.2869	Female	-0.114
Schizoaffective Disorder - Relative	SCZ-Relative	48	138	0.512	0.398	0.19898	0.55	-0.113	0.218	0.066	0.344	Female	0.114
Schizoaffective Disorder - Relative	SMC	48	59	0.512	0.515	0.48215	0.249	-0.523	-0.137	-0.041	0.6614	Female	-0.003
Schizoaffective Disorder - Relative	SPECIFIC PHOBIA	48	159	0.512	0.551	0.64154	0.25	-0.4	-0.075	-0.023	0.7951	Female	-0.039
Schizoaffective Disorder - Relative	Subacute Pain	48	28	0.512	0.488	0.92471	0.498	-0.45	0.024	0.007	1	Female	0.024
SCZ	SCZ-Relative	294	138	0.626	0.398	0.0004	0.634	0.224	0.429	0.133	0.0021	Female	0.227
SCZ	SMC	294	59	0.626	0.515	0.55954	0.366	-0.196	0.085	0.026	0.7319	Female	0.111
SCZ	SPECIFIC PHOBIA	294	159	0.626	0.551	0.15378	0.335	-0.053	0.141	0.044	0.2793	Female	0.075
SCZ	Subacute Pain	294	28	0.626	0.488	0.22658	0.628	-0.151	0.239	0.074	0.3749	Female	0.138
SCZ-Relative	SMC	138	59	0.398	0.515	0.0292	-0.037	-0.655	-0.346	-0.107	0.0734	Female	-0.117
SCZ-Relative	SPECIFIC PHOBIA	138	159	0.398	0.551	0.0172	-0.056	-0.517	-0.287	-0.089	0.0479	Female	-0.153
SCZ-Relative	Subacute Pain	138	28	0.398	0.488	0.34977	0.218	-0.602	-0.192	-0.059	0.5246	Female	-0.09
SMC	SPECIFIC PHOBIA	59	159	0.515	0.551	0.71553	0.357	-0.244	0.056	0.018	0.8553	Female	-0.036
SMC	Subacute Pain	59	28	0.515	0.488	0.49695	0.613	-0.301	0.156	0.048	0.6717	Female	0.027
SPECIFIC PHOBIA	Subacute Pain	159	28	0.551	0.488	0.64614	0.501	-0.308	0.096	0.03	0.7951	Female	0.063
CN	ABNORMAL VENTRICAL	34702	107	0.501	0.457	0.13839	0.335	-0.045	0.145	0.042	0.2375	Male	0.045
CN	AD	34702	458	0.501	0.824	0.0002	-0.79	-0.975	-0.883	-0.255	0.0007	Male	-0.322
CN	ADHD	34702	885	0.501	0.414	0.0002	0.243	0.11	0.177	0.051	0.0007	Male	0.087
CN	Anorexia/Bulima	34702	3	0.501	0.504	0.9577	1.098	-1.165	-0.033	-0.01	1	Male	-0.003
CN	Anxiety/Phobia	34702	589	0.501	0.533	0.0404	-0.004	-0.167	-0.086	-0.025	0.0862	Male	-0.032
CN	ASD	34702	1622	0.501	0.526	0.0048	-0.025	-0.125	-0.075	-0.022	0.0125	Male	-0.025
CN	Attention & Learning difficulty	34702	227	0.501	0.278	0.0002	0.623	0.362	0.492	0.142	0.0007	Male	0.224
CN	BD	34702	97	0.501	0.608	0.0064	-0.089	-0.488	-0.288	-0.083	0.0164	Male	-0.107
CN	BIPOLAR/PSYCH-RELATIVE	34702	27	0.501	0.567	0.91811	0.356	-0.399	-0.022	-0.006	1	Male	-0.065
CN	Chronic Pain	34702	59	0.501	0.575	0.56554	0.18	-0.331	-0.076	-0.022	0.7408	Male	-0.074
CN	DEMENTIA - LBD	34702	26	0.501	0.913	0.0002	-0.824	-1.593	-1.209	-0.349	0.0007	Male	-0.412
CN	EMCI	34702	170	0.501	0.611	0.0004	-0.153	-0.454	-0.303	-0.088	0.0013	Male	-0.109
CN	LMCI	34702	341	0.501	0.732	0.0002	-0.463	-0.677	-0.57	-0.165	0.0007	Male	-0.231
CN	MCI	34702	197	0.501	0.74	0.0002	-0.428	-0.708	-0.568	-0.164	0.0007	Male	-0.238
CN	MCI-Risk	34702	0	0.501	NA	1	NaN	NaN	NaN	NaN	1	Male	NA
CN	MDD	34702	1746	0.501	0.576	0.0002	-0.13	-0.226	-0.178	-0.051	0.0007	Male	-0.075
CN	ND	34702	74	0.501	0.824	0.0002	-0.569	-1.026	-0.797	-0.23	0.0007	Male	-0.323
CN	OCD	34702	84	0.501	0.613	0.09799	0.032	-0.396	-0.182	-0.053	0.1812	Male	-0.111
CN	Other	34702	39	0.501	0.511	0.65293	0.386	-0.242	0.072	0.021	0.8184	Male	-0.009
CN	OTHER	34702	43	0.501	0.818	0.0002	-0.573	-1.171	-0.872	-0.252	0.0007	Male	-0.317
CN	Other Psychiatric	34702	142	0.501	0.41	0.27277	0.256	-0.074	0.091	0.026	0.4214	Male	0.091
CN	PD	34702	136	0.501	0.608	0.011	-0.056	-0.393	-0.225	-0.065	0.0268	Male	-0.107
CN	SAD	34702	155	0.501	0.582	0.0052	-0.065	-0.38	-0.222	-0.064	0.0134	Male	-0.081
CN	Schizoaffective Disorder	34702	56	0.501	0.662	0.0124	-0.083	-0.608	-0.345	-0.1	0.0296	Male	-0.161
CN	Schizoaffective Disorder - Relative	34702	25	0.501	0.374	0.24978	0.624	-0.161	0.231	0.067	0.3951	Male	0.128
CN	SCZ	34702	709	0.501	0.601	0.0002	-0.171	-0.32	-0.246	-0.071	0.0007	Male	-0.1
CN	SCZ-Relative	34702	66	0.501	0.528	0.62634	0.18	-0.303	-0.061	-0.018	0.7936	Male	-0.027
CN	SMC	34702	44	0.501	0.462	0.75852	0.343	-0.249	0.047	0.014	0.9044	Male	0.04
CN	SPECIFIC PHOBIA	34702	55	0.501	0.459	0.48895	0.357	-0.172	0.093	0.027	0.6668	Male	0.042
CN	Subacute Pain	34702	30	0.501	0.508	0.71573	0.422	-0.294	0.064	0.019	0.8758	Male	-0.007
ABNORMAL VENTRICAL	AD	107	458	0.457	0.824	0.0002	-1.032	-1.478	-1.255	-0.296	0.0007	Male	-0.367
ABNORMAL VENTRICAL	ADHD	107	885	0.457	0.414	0.75052	0.232	-0.17	0.031	0.009	0.9018	Male	0.042
ABNORMAL VENTRICAL	Anorexia/Bulima	107	3	0.457	0.504	0.74673	0.974	-1.347	-0.186	-0.051	0.8996	Male	-0.048
ABNORMAL VENTRICAL	Anxiety/Phobia	107	589	0.457	0.533	0.022	-0.034	-0.448	-0.241	-0.067	0.0504	Male	-0.077
ABNORMAL VENTRICAL	ASD	107	1622	0.457	0.526	0.031	-0.019	-0.411	-0.215	-0.064	0.068	Male	-0.069
ABNORMAL VENTRICAL	Attention & Learning difficulty	107	227	0.457	0.278	0.004	0.567	0.103	0.335	0.101	0.0106	Male	0.179
ABNORMAL VENTRICAL	BD	107	97	0.457	0.608	0.0014	-0.177	-0.737	-0.457	-0.125	0.004	Male	-0.152
ABNORMAL VENTRICAL	BIPOLAR/PSYCH-RELATIVE	107	27	0.457	0.567	0.45235	0.262	-0.591	-0.164	-0.048	0.6336	Male	-0.11
ABNORMAL VENTRICAL	Chronic Pain	107	59	0.457	0.575	0.17858	0.097	-0.545	-0.224	-0.064	0.2955	Male	-0.119
ABNORMAL VENTRICAL	DEMENTIA - LBD	107	26	0.457	0.913	0.0002	-1.04	-1.979	-1.509	-0.391	0.0007	Male	-0.457
ABNORMAL VENTRICAL	EMCI	107	170	0.457	0.611	0.0002	-0.217	-0.709	-0.463	-0.13	0.0007	Male	-0.154
ABNORMAL VENTRICAL	LMCI	107	341	0.457	0.732	0.0002	-0.522	-0.969	-0.745	-0.207	0.0007	Male	-0.276
ABNORMAL VENTRICAL	MCI	107	197	0.457	0.74	0.0002	-0.493	-0.98	-0.736	-0.206	0.0007	Male	-0.283
ABNORMAL VENTRICAL	MCI-Risk	107	0	0.457	NA	1	NaN	NaN	NaN	NaN	1	Male	NA
ABNORMAL VENTRICAL	MDD	107	1746	0.457	0.576	0.0016	-0.139	-0.53	-0.334	-0.093	0.0045	Male	-0.12
ABNORMAL VENTRICAL	ND	107	74	0.457	0.824	0.0002	-0.682	-1.313	-0.997	-0.272	0.0007	Male	-0.367
ABNORMAL VENTRICAL	OCD	107	84	0.457	0.613	0.0274	-0.041	-0.62	-0.331	-0.094	0.0604	Male	-0.156
ABNORMAL VENTRICAL	Other	107	39	0.457	0.511	0.68533	0.296	-0.444	-0.074	-0.021	0.8521	Male	-0.054
ABNORMAL VENTRICAL	OTHER	107	43	0.457	0.818	0.0002	-0.725	-1.482	-1.104	-0.294	0.0007	Male	-0.361
ABNORMAL VENTRICAL	Other Psychiatric	107	142	0.457	0.41	0.66893	0.2	-0.305	-0.052	-0.016	0.8339	Male	0.046
ABNORMAL VENTRICAL	PD	107	136	0.457	0.608	0.0028	-0.12	-0.634	-0.377	-0.107	0.0077	Male	-0.152
ABNORMAL VENTRICAL	SAD	107	155	0.457	0.582	0.0036	-0.127	-0.627	-0.377	-0.106	0.0097	Male	-0.126
ABNORMAL VENTRICAL	Schizoaffective Disorder	107	56	0.457	0.662	0.0044	-0.167	-0.827	-0.497	-0.142	0.0116	Male	-0.205
ABNORMAL VENTRICAL	Schizoaffective Disorder - Relative	107	25	0.457	0.374	0.70233	0.529	-0.35	0.089	0.025	0.864	Male	0.083
ABNORMAL VENTRICAL	SCZ	107	709	0.457	0.601	0.0002	-0.183	-0.592	-0.388	-0.113	0.0007	Male	-0.145
ABNORMAL VENTRICAL	SCZ-Relative	107	66	0.457	0.528	0.18438	0.1	-0.519	-0.21	-0.06	0.303	Male	-0.072
ABNORMAL VENTRICAL	SMC	107	44	0.457	0.462	0.57854	0.253	-0.455	-0.101	-0.028	0.7536	Male	-0.005
ABNORMAL VENTRICAL	SPECIFIC PHOBIA	107	55	0.457	0.459	0.73953	0.273	-0.382	-0.055	-0.015	0.8932	Male	-0.002
ABNORMAL VENTRICAL	Subacute Pain	107	30	0.457	0.508	0.69433	0.327	-0.49	-0.082	-0.023	0.8587	Male	-0.051
AD	ADHD	458	885	0.824	0.414	0.0002	1.229	0.989	1.109	0.306	0.0007	Male	0.409
AD	Anorexia/Bulima	458	3	0.824	0.504	0.09199	2.229	-0.052	1.089	0.245	0.1718	Male	0.319
AD	Anxiety/Phobia	458	589	0.824	0.533	0.0002	1.029	0.773	0.901	0.23	0.0007	Male	0.29
AD	ASD	458	1622	0.824	0.526	0.0002	0.931	0.718	0.824	0.233	0.0007	Male	0.298
AD	Attention & Learning difficulty	458	227	0.824	0.278	0.0002	1.728	1.369	1.549	0.397	0.0007	Male	0.546
AD	BD	458	97	0.824	0.608	0.0002	0.956	0.509	0.733	0.171	0.0007	Male	0.216
AD	BIPOLAR/PSYCH-RELATIVE	458	27	0.824	0.567	0.0002	1.457	0.668	1.062	0.248	0.0007	Male	0.257
AD	Chronic Pain	458	59	0.824	0.575	0.0002	1.272	0.715	0.993	0.233	0.0007	Male	0.248
AD	DEMENTIA - LBD	458	26	0.824	0.913	0.0246	-0.029	-0.823	-0.426	-0.095	0.0555	Male	-0.09
AD	EMCI	458	170	0.824	0.611	0.0002	0.871	0.51	0.691	0.167	0.0007	Male	0.213
AD	LMCI	458	341	0.824	0.732	0.0002	0.503	0.22	0.361	0.09	0.0007	Male	0.091
AD	MCI	458	197	0.824	0.74	0.0002	0.54	0.203	0.371	0.09	0.0007	Male	0.084
AD	MCI-Risk	458	0	0.824	NA	1	NaN	NaN	NaN	NaN	1	Male	NA
AD	MDD	458	1746	0.824	0.576	0.0002	0.862	0.651	0.756	0.203	0.0007	Male	0.247
AD	ND	458	74	0.824	0.824	0.39996	0.35	-0.142	0.104	0.024	0.5737	Male	0
AD	OCD	458	84	0.824	0.613	0.0002	1.09	0.613	0.851	0.202	0.0007	Male	0.211
AD	Other	458	39	0.824	0.511	0.0002	1.521	0.849	1.185	0.275	0.0007	Male	0.313
AD	OTHER	458	43	0.824	0.818	0.89871	0.325	-0.302	0.012	0.003	1	Male	0.006
AD	Other Psychiatric	458	142	0.824	0.41	0.0002	1.329	0.93	1.13	0.281	0.0007	Male	0.413
AD	PD	458	136	0.824	0.608	0.0002	0.984	0.59	0.787	0.19	0.0007	Male	0.215
AD	SAD	458	155	0.824	0.582	0.0002	0.975	0.6	0.788	0.19	0.0007	Male	0.241
AD	Schizoaffective Disorder	458	56	0.824	0.662	0.0002	0.941	0.379	0.66	0.155	0.0007	Male	0.162
AD	Schizoaffective Disorder - Relative	458	25	0.824	0.374	0.0002	1.817	0.99	1.404	0.321	0.0007	Male	0.45
AD	SCZ	458	709	0.824	0.601	0.0002	0.804	0.562	0.683	0.183	0.0007	Male	0.222
AD	SCZ-Relative	458	66	0.824	0.528	0.0002	1.273	0.742	1.008	0.237	0.0007	Male	0.295
AD	SMC	458	44	0.824	0.462	0.0002	1.479	0.842	1.16	0.268	0.0007	Male	0.362
AD	SPECIFIC PHOBIA	458	55	0.824	0.459	0.0002	1.51	0.93	1.22	0.281	0.0007	Male	0.365
AD	Subacute Pain	458	30	0.824	0.508	0.0002	1.56	0.805	1.182	0.273	0.0007	Male	0.316
ADHD	Anorexia/Bulima	885	3	0.414	0.504	0.72213	0.931	-1.339	-0.204	-0.061	0.8813	Male	-0.09
ADHD	Anxiety/Phobia	885	589	0.414	0.533	0.0002	-0.157	-0.367	-0.262	-0.076	0.0007	Male	-0.119
ADHD	ASD	885	1622	0.414	0.526	0.0002	-0.163	-0.327	-0.245	-0.073	0.0007	Male	-0.112
ADHD	Attention & Learning difficulty	885	227	0.414	0.278	0.0002	0.45	0.157	0.304	0.091	0.0007	Male	0.137
ADHD	BD	885	97	0.414	0.608	0.0004	-0.244	-0.666	-0.455	-0.134	0.0013	Male	-0.194
ADHD	BIPOLAR/PSYCH-RELATIVE	885	27	0.414	0.567	0.32717	0.192	-0.575	-0.191	-0.057	0.4972	Male	-0.152
ADHD	Chronic Pain	885	59	0.414	0.575	0.07819	0.019	-0.509	-0.245	-0.073	0.1484	Male	-0.161
ADHD	DEMENTIA - LBD	885	26	0.414	0.913	0.0002	-0.961	-1.752	-1.356	-0.4	0.0007	Male	-0.499
ADHD	EMCI	885	170	0.414	0.611	0.0002	-0.304	-0.635	-0.47	-0.139	0.0007	Male	-0.197
ADHD	LMCI	885	341	0.414	0.732	0.0002	-0.609	-0.866	-0.738	-0.216	0.0007	Male	-0.318
ADHD	MCI	885	197	0.414	0.74	0.0002	-0.572	-0.887	-0.73	-0.215	0.0007	Male	-0.326
ADHD	MCI-Risk	885	0	0.414	NA	1	NaN	NaN	NaN	NaN	1	Male	NA
ADHD	MDD	885	1746	0.414	0.576	0.0002	-0.277	-0.44	-0.359	-0.102	0.0007	Male	-0.162
ADHD	ND	885	74	0.414	0.824	0.0002	-0.71	-1.193	-0.952	-0.282	0.0007	Male	-0.41
ADHD	OCD	885	84	0.414	0.613	0.001	-0.123	-0.573	-0.348	-0.104	0.0029	Male	-0.199
ADHD	Other	885	39	0.414	0.511	0.54395	0.22	-0.423	-0.101	-0.03	0.7268	Male	-0.096
ADHD	OTHER	885	43	0.414	0.818	0.0002	-0.715	-1.335	-1.025	-0.303	0.0007	Male	-0.404
ADHD	Other Psychiatric	885	142	0.414	0.41	0.36576	0.095	-0.26	-0.083	-0.025	0.5365	Male	0.004
ADHD	PD	885	136	0.414	0.608	0.0002	-0.209	-0.572	-0.391	-0.116	0.0007	Male	-0.194
ADHD	SAD	885	155	0.414	0.582	0.0002	-0.218	-0.561	-0.39	-0.115	0.0007	Male	-0.168
ADHD	Schizoaffective Disorder	885	56	0.414	0.662	0.0004	-0.235	-0.777	-0.506	-0.151	0.0013	Male	-0.248
ADHD	Schizoaffective Disorder - Relative	885	25	0.414	0.374	0.82012	0.451	-0.345	0.053	0.016	0.95	Male	0.041
ADHD	SCZ	885	709	0.414	0.601	0.0002	-0.313	-0.513	-0.413	-0.122	0.0007	Male	-0.187
ADHD	SCZ-Relative	885	66	0.414	0.528	0.07719	0.02	-0.482	-0.231	-0.069	0.1471	Male	-0.114
ADHD	SMC	885	44	0.414	0.462	0.40096	0.177	-0.429	-0.126	-0.038	0.5737	Male	-0.047
ADHD	SPECIFIC PHOBIA	885	55	0.414	0.459	0.53675	0.191	-0.355	-0.082	-0.024	0.7213	Male	-0.045
ADHD	Subacute Pain	885	30	0.414	0.508	0.55714	0.256	-0.473	-0.109	-0.032	0.7318	Male	-0.094
Anorexia/Bulima	Anxiety/Phobia	3	589	0.504	0.533	0.91191	1.082	-1.192	-0.055	-0.015	1	Male	-0.029
Anorexia/Bulima	ASD	3	1622	0.504	0.526	0.93211	1.093	-1.174	-0.041	-0.012	1	Male	-0.022
Anorexia/Bulima	Attention & Learning difficulty	3	227	0.504	0.278	0.40236	1.639	-0.653	0.493	0.152	0.5739	Male	0.227
Anorexia/Bulima	BD	3	97	0.504	0.608	0.64514	0.888	-1.44	-0.276	-0.074	0.8108	Male	-0.104
Anorexia/Bulima	BIPOLAR/PSYCH-RELATIVE	3	27	0.504	0.567	0.9927	1.256	-1.237	0.01	0.003	1	Male	-0.062
Anorexia/Bulima	Chronic Pain	3	59	0.504	0.575	0.92391	1.142	-1.226	-0.042	-0.012	1	Male	-0.071
Anorexia/Bulima	DEMENTIA - LBD	3	26	0.504	0.913	0.0048	-0.857	-3.637	-2.247	-0.34	0.0125	Male	-0.409
Anorexia/Bulima	EMCI	3	170	0.504	0.611	0.61734	0.87	-1.43	-0.28	-0.078	0.7865	Male	-0.106
Anorexia/Bulima	LMCI	3	341	0.504	0.732	0.35136	0.58	-1.703	-0.562	-0.155	0.5254	Male	-0.228
Anorexia/Bulima	MCI	3	197	0.504	0.74	0.35776	0.595	-1.702	-0.553	-0.155	0.5293	Male	-0.235
Anorexia/Bulima	MCI-Risk	3	0	0.504	NA	1	NaN	NaN	NaN	NaN	1	Male	NA
Anorexia/Bulima	MDD	3	1746	0.504	0.576	0.77112	0.984	-1.283	-0.15	-0.042	0.9124	Male	-0.072
Anorexia/Bulima	ND	3	74	0.504	0.824	0.17778	0.339	-2.023	-0.842	-0.221	0.2955	Male	-0.32
Anorexia/Bulima	OCD	3	84	0.504	0.613	0.76772	1.021	-1.316	-0.147	-0.043	0.9107	Male	-0.108
Anorexia/Bulima	Other	3	39	0.504	0.511	0.85271	1.313	-1.109	0.102	0.03	0.9718	Male	-0.006
Anorexia/Bulima	OTHER	3	43	0.504	0.818	0.11679	0.165	-2.283	-1.059	-0.242	0.2061	Male	-0.314
Anorexia/Bulima	Other Psychiatric	3	142	0.504	0.41	0.83452	1.269	-1.038	0.116	0.036	0.9558	Male	0.094
Anorexia/Bulima	PD	3	136	0.504	0.608	0.73413	0.961	-1.348	-0.194	-0.055	0.8913	Male	-0.104
Anorexia/Bulima	SAD	3	155	0.504	0.582	0.72453	0.958	-1.345	-0.194	-0.055	0.882	Male	-0.078
Anorexia/Bulima	Schizoaffective Disorder	3	56	0.504	0.662	0.59554	0.881	-1.495	-0.307	-0.09	0.765	Male	-0.158
Anorexia/Bulima	Schizoaffective Disorder - Relative	3	25	0.504	0.374	0.63754	1.531	-0.986	0.272	0.076	0.8034	Male	0.131
Anorexia/Bulima	SCZ	3	709	0.504	0.601	0.70153	0.926	-1.346	-0.21	-0.061	0.864	Male	-0.097
Anorexia/Bulima	SCZ-Relative	3	66	0.504	0.528	0.9647	1.15	-1.206	-0.028	-0.008	1	Male	-0.024
Anorexia/Bulima	SMC	3	44	0.504	0.462	0.91331	1.285	-1.119	0.083	0.023	1	Male	0.043
Anorexia/Bulima	SPECIFIC PHOBIA	3	55	0.504	0.459	0.82732	1.324	-1.052	0.136	0.036	0.9522	Male	0.045
Anorexia/Bulima	Subacute Pain	3	30	0.504	0.508	0.90711	1.33	-1.141	0.095	0.028	1	Male	-0.004
Anxiety/Phobia	ASD	589	1622	0.533	0.526	0.83332	0.105	-0.084	0.011	0.003	0.9558	Male	0.007
Anxiety/Phobia	Attention & Learning difficulty	589	227	0.533	0.278	0.0002	0.741	0.429	0.585	0.167	0.0007	Male	0.256
Anxiety/Phobia	BD	589	97	0.533	0.608	0.048	0.002	-0.429	-0.213	-0.059	0.0983	Male	-0.075
Anxiety/Phobia	BIPOLAR/PSYCH-RELATIVE	589	27	0.533	0.567	0.75852	0.453	-0.32	0.066	0.018	0.9044	Male	-0.033
Anxiety/Phobia	Chronic Pain	589	59	0.533	0.575	0.93611	0.278	-0.258	0.01	0.003	1	Male	-0.042
Anxiety/Phobia	DEMENTIA - LBD	589	26	0.533	0.913	0.0002	-0.794	-1.593	-1.193	-0.324	0.0007	Male	-0.38
Anxiety/Phobia	EMCI	589	170	0.533	0.611	0.0088	-0.056	-0.399	-0.227	-0.063	0.0216	Male	-0.077
Anxiety/Phobia	LMCI	589	341	0.533	0.732	0.0002	-0.371	-0.642	-0.507	-0.14	0.0007	Male	-0.199
Anxiety/Phobia	MCI	589	197	0.533	0.74	0.0002	-0.34	-0.667	-0.503	-0.139	0.0007	Male	-0.206
Anxiety/Phobia	MCI-Risk	589	0	0.533	NA	1	NaN	NaN	NaN	NaN	1	Male	NA
Anxiety/Phobia	MDD	589	1746	0.533	0.576	0.046	-0.002	-0.189	-0.096	-0.027	0.0955	Male	-0.043
Anxiety/Phobia	ND	589	74	0.533	0.824	0.0002	-0.503	-0.994	-0.749	-0.206	0.0007	Male	-0.291
Anxiety/Phobia	OCD	589	84	0.533	0.613	0.38656	0.129	-0.329	-0.1	-0.028	0.5617	Male	-0.08
Anxiety/Phobia	Other	589	39	0.533	0.511	0.32257	0.489	-0.161	0.164	0.046	0.495	Male	0.023
Anxiety/Phobia	OTHER	589	43	0.533	0.818	0.0002	-0.518	-1.145	-0.832	-0.227	0.0007	Male	-0.285
Anxiety/Phobia	Other Psychiatric	589	142	0.533	0.41	0.05319	0.364	-0.004	0.18	0.051	0.1066	Male	0.123
Anxiety/Phobia	PD	589	136	0.533	0.608	0.13399	0.042	-0.332	-0.145	-0.04	0.2316	Male	-0.075
Anxiety/Phobia	SAD	589	155	0.533	0.582	0.11119	0.035	-0.32	-0.143	-0.04	0.2004	Male	-0.049
Anxiety/Phobia	Schizoaffective Disorder	589	56	0.533	0.662	0.05619	0.005	-0.545	-0.27	-0.075	0.1117	Male	-0.129
Anxiety/Phobia	Schizoaffective Disorder - Relative	589	25	0.533	0.374	0.11179	0.733	-0.07	0.331	0.092	0.2007	Male	0.16
Anxiety/Phobia	SCZ	589	709	0.533	0.601	0.0034	-0.053	-0.272	-0.162	-0.046	0.0093	Male	-0.068
Anxiety/Phobia	SCZ-Relative	589	66	0.533	0.528	0.84572	0.28	-0.23	0.025	0.007	0.9662	Male	0.005
Anxiety/Phobia	SMC	589	44	0.533	0.462	0.38376	0.445	-0.169	0.138	0.038	0.5594	Male	0.072
Anxiety/Phobia	SPECIFIC PHOBIA	589	55	0.533	0.459	0.18058	0.464	-0.09	0.187	0.052	0.2978	Male	0.074
Anxiety/Phobia	Subacute Pain	589	30	0.533	0.508	0.40036	0.524	-0.211	0.156	0.043	0.5737	Male	0.025
ASD	Attention & Learning difficulty	1622	227	0.526	0.278	0.0002	0.69	0.41	0.55	0.164	0.0007	Male	0.248
ASD	BD	1622	97	0.526	0.608	0.0452	-0.004	-0.414	-0.209	-0.062	0.0942	Male	-0.082
ASD	BIPOLAR/PSYCH-RELATIVE	1622	27	0.526	0.567	0.79272	0.432	-0.329	0.052	0.015	0.9308	Male	-0.041
ASD	Chronic Pain	1622	59	0.526	0.575	0.9979	0.259	-0.261	-0.001	0	1	Male	-0.049
ASD	DEMENTIA - LBD	1622	26	0.526	0.913	0.0002	-0.721	-1.501	-1.111	-0.328	0.0007	Male	-0.387
ASD	EMCI	1622	170	0.526	0.611	0.008	-0.066	-0.382	-0.224	-0.066	0.0201	Male	-0.085
ASD	LMCI	1622	341	0.526	0.732	0.0002	-0.37	-0.606	-0.488	-0.143	0.0007	Male	-0.206
ASD	MCI	1622	197	0.526	0.74	0.0002	-0.335	-0.632	-0.483	-0.143	0.0007	Male	-0.214
ASD	MCI-Risk	1622	0	0.526	NA	1	NaN	NaN	NaN	NaN	1	Male	NA
ASD	MDD	1622	1746	0.526	0.576	0.004	-0.035	-0.171	-0.103	-0.03	0.0106	Male	-0.05
ASD	ND	1622	74	0.526	0.824	0.0002	-0.473	-0.941	-0.707	-0.209	0.0007	Male	-0.298
ASD	OCD	1622	84	0.526	0.613	0.36396	0.115	-0.324	-0.104	-0.031	0.5356	Male	-0.087
ASD	Other	1622	39	0.526	0.511	0.37696	0.461	-0.175	0.143	0.042	0.5512	Male	0.015
ASD	OTHER	1622	43	0.526	0.818	0.0002	-0.476	-1.084	-0.78	-0.23	0.0007	Male	-0.292
ASD	Other Psychiatric	1622	142	0.526	0.41	0.06399	0.333	-0.011	0.161	0.048	0.125	Male	0.116
ASD	PD	1622	136	0.526	0.608	0.10719	0.029	-0.321	-0.146	-0.043	0.1939	Male	-0.082
ASD	SAD	1622	155	0.526	0.582	0.08239	0.021	-0.309	-0.144	-0.043	0.1557	Male	-0.056
ASD	Schizoaffective Disorder	1622	56	0.526	0.662	0.0478	0.003	-0.53	-0.264	-0.078	0.0983	Male	-0.136
ASD	Schizoaffective Disorder - Relative	1622	25	0.526	0.374	0.13839	0.694	-0.097	0.299	0.089	0.2375	Male	0.152
ASD	SCZ	1622	709	0.526	0.601	0.0002	-0.079	-0.256	-0.167	-0.049	0.0007	Male	-0.075
ASD	SCZ-Relative	1622	66	0.526	0.528	0.92211	0.26	-0.233	0.013	0.004	1	Male	-0.002
ASD	SMC	1622	44	0.526	0.462	0.42736	0.419	-0.181	0.119	0.035	0.604	Male	0.064
ASD	SPECIFIC PHOBIA	1622	55	0.526	0.459	0.24878	0.433	-0.105	0.164	0.048	0.3948	Male	0.067
ASD	Subacute Pain	1622	30	0.526	0.508	0.47015	0.497	-0.226	0.136	0.04	0.6487	Male	0.018
Attention & Learning difficulty	BD	227	97	0.278	0.608	0.0002	-0.511	-1.003	-0.757	-0.226	0.0007	Male	-0.331
Attention & Learning difficulty	BIPOLAR/PSYCH-RELATIVE	227	27	0.278	0.567	0.025	-0.071	-0.877	-0.474	-0.149	0.0556	Male	-0.289
Attention & Learning difficulty	Chronic Pain	227	59	0.278	0.575	0.001	-0.245	-0.827	-0.536	-0.164	0.0029	Male	-0.298
Attention & Learning difficulty	DEMENTIA - LBD	227	26	0.278	0.913	0.0002	-1.219	-2.084	-1.651	-0.492	0.0007	Male	-0.636
Attention & Learning difficulty	EMCI	227	170	0.278	0.611	0.0002	-0.567	-0.98	-0.773	-0.23	0.0007	Male	-0.333
Attention & Learning difficulty	LMCI	227	341	0.278	0.732	0.0002	-0.879	-1.237	-1.058	-0.307	0.0007	Male	-0.455
Attention & Learning difficulty	MCI	227	197	0.278	0.74	0.0002	-0.83	-1.238	-1.034	-0.307	0.0007	Male	-0.462
Attention & Learning difficulty	MCI-Risk	227	0	0.278	NA	1	NaN	NaN	NaN	NaN	1	Male	NA
Attention & Learning difficulty	MDD	227	1746	0.278	0.576	0.0002	-0.546	-0.826	-0.686	-0.194	0.0007	Male	-0.299
Attention & Learning difficulty	ND	227	74	0.278	0.824	0.0002	-0.964	-1.527	-1.245	-0.373	0.0007	Male	-0.546
Attention & Learning difficulty	OCD	227	84	0.278	0.613	0.0002	-0.382	-0.894	-0.638	-0.195	0.0007	Male	-0.335
Attention & Learning difficulty	Other	227	39	0.278	0.511	0.025	-0.051	-0.737	-0.394	-0.122	0.0556	Male	-0.233
Attention & Learning difficulty	OTHER	227	43	0.278	0.818	0.0002	-0.973	-1.665	-1.319	-0.394	0.0007	Male	-0.54
Attention & Learning difficulty	Other Psychiatric	227	142	0.278	0.41	0.0004	-0.162	-0.586	-0.374	-0.116	0.0013	Male	-0.133
Attention & Learning difficulty	PD	227	136	0.278	0.608	0.0002	-0.468	-0.907	-0.688	-0.207	0.0007	Male	-0.331
Attention & Learning difficulty	SAD	227	155	0.278	0.582	0.0002	-0.479	-0.901	-0.69	-0.207	0.0007	Male	-0.305
Attention & Learning difficulty	Schizoaffective Disorder	227	56	0.278	0.662	0.0002	-0.487	-1.089	-0.788	-0.242	0.0007	Male	-0.384
Attention & Learning difficulty	Schizoaffective Disorder - Relative	227	25	0.278	0.374	0.25257	0.17	-0.661	-0.245	-0.076	0.3981	Male	-0.096
Attention & Learning difficulty	SCZ	227	709	0.278	0.601	0.0002	-0.565	-0.871	-0.718	-0.213	0.0007	Male	-0.324
Attention & Learning difficulty	SCZ-Relative	227	66	0.278	0.528	0.0006	-0.245	-0.802	-0.523	-0.16	0.0018	Male	-0.251
Attention & Learning difficulty	SMC	227	44	0.278	0.462	0.016	-0.095	-0.748	-0.421	-0.129	0.0378	Male	-0.184
Attention & Learning difficulty	SPECIFIC PHOBIA	227	55	0.278	0.459	0.0164	-0.084	-0.68	-0.382	-0.116	0.0385	Male	-0.181
Attention & Learning difficulty	Subacute Pain	227	30	0.278	0.508	0.0424	-0.016	-0.784	-0.4	-0.124	0.0896	Male	-0.231
BD	BIPOLAR/PSYCH-RELATIVE	97	27	0.608	0.567	0.22738	0.699	-0.165	0.267	0.077	0.3621	Male	0.041
BD	Chronic Pain	97	59	0.608	0.575	0.18538	0.547	-0.107	0.22	0.061	0.3035	Male	0.033
BD	DEMENTIA - LBD	97	26	0.608	0.913	0.0002	-0.606	-1.521	-1.063	-0.266	0.0007	Male	-0.305
BD	EMCI	97	170	0.608	0.611	0.89471	0.235	-0.266	-0.016	-0.004	1	Male	-0.003
BD	LMCI	97	341	0.608	0.732	0.0128	-0.068	-0.522	-0.295	-0.081	0.0304	Male	-0.124
BD	MCI	97	197	0.608	0.74	0.0218	-0.047	-0.537	-0.292	-0.081	0.0502	Male	-0.132
BD	MCI-Risk	97	0	0.608	NA	1	NaN	NaN	NaN	NaN	1	Male	NA
BD	MDD	97	1746	0.608	0.576	0.26717	0.32	-0.09	0.115	0.032	0.4169	Male	0.032
BD	ND	97	74	0.608	0.824	0.0006	-0.239	-0.86	-0.549	-0.147	0.0018	Male	-0.216
BD	OCD	97	84	0.608	0.613	0.46375	0.404	-0.185	0.109	0.031	0.6437	Male	-0.005
BD	Other	97	39	0.608	0.511	0.05079	0.75	-0.005	0.372	0.104	0.1022	Male	0.098
BD	OTHER	97	43	0.608	0.818	0.0004	-0.28	-1.021	-0.651	-0.169	0.0013	Male	-0.21
BD	Other Psychiatric	97	142	0.608	0.41	0.0046	0.632	0.109	0.371	0.11	0.0121	Male	0.198
BD	PD	97	136	0.608	0.608	0.61514	0.328	-0.196	0.066	0.018	0.7858	Male	0
BD	SAD	97	155	0.608	0.582	0.59454	0.323	-0.187	0.068	0.019	0.765	Male	0.026
BD	Schizoaffective Disorder	97	56	0.608	0.662	0.70753	0.273	-0.39	-0.059	-0.016	0.8681	Male	-0.054
BD	Schizoaffective Disorder - Relative	97	25	0.608	0.374	0.0172	0.998	0.099	0.549	0.15	0.0402	Male	0.235
BD	SCZ	97	709	0.608	0.601	0.68853	0.255	-0.17	0.042	0.012	0.8538	Male	0.007
BD	SCZ-Relative	97	66	0.608	0.528	0.14239	0.551	-0.082	0.235	0.066	0.2416	Male	0.08
BD	SMC	97	44	0.608	0.462	0.0492	0.715	-0.009	0.353	0.097	0.1003	Male	0.146
BD	SPECIFIC PHOBIA	97	55	0.608	0.459	0.021	0.744	0.071	0.408	0.11	0.0486	Male	0.149
BD	Subacute Pain	97	30	0.608	0.508	0.08339	0.782	-0.05	0.366	0.102	0.157	Male	0.1
BIPOLAR/PSYCH-RELATIVE	Chronic Pain	27	59	0.567	0.575	0.79832	0.412	-0.512	-0.05	-0.016	0.9327	Male	-0.009
BIPOLAR/PSYCH-RELATIVE	DEMENTIA - LBD	27	26	0.567	0.913	0.0002	-0.66	-1.869	-1.265	-0.343	0.0007	Male	-0.347
BIPOLAR/PSYCH-RELATIVE	EMCI	27	170	0.567	0.611	0.17858	0.129	-0.69	-0.28	-0.081	0.2955	Male	-0.044
BIPOLAR/PSYCH-RELATIVE	LMCI	27	341	0.567	0.732	0.007	-0.165	-0.956	-0.561	-0.158	0.0179	Male	-0.166
BIPOLAR/PSYCH-RELATIVE	MCI	27	197	0.567	0.74	0.0086	-0.138	-0.953	-0.546	-0.158	0.0214	Male	-0.173
BIPOLAR/PSYCH-RELATIVE	MCI-Risk	27	0	0.567	NA	1	NaN	NaN	NaN	NaN	1	Male	NA
BIPOLAR/PSYCH-RELATIVE	MDD	27	1746	0.567	0.576	0.39416	0.22	-0.541	-0.161	-0.045	0.571	Male	-0.009
BIPOLAR/PSYCH-RELATIVE	ND	27	74	0.567	0.824	0.0008	-0.315	-1.233	-0.774	-0.224	0.0024	Male	-0.257
BIPOLAR/PSYCH-RELATIVE	OCD	27	84	0.567	0.613	0.50255	0.289	-0.589	-0.15	-0.046	0.6833	Male	-0.046
BIPOLAR/PSYCH-RELATIVE	Other	27	39	0.567	0.511	0.73633	0.584	-0.416	0.084	0.027	0.8916	Male	0.056
BIPOLAR/PSYCH-RELATIVE	OTHER	27	43	0.567	0.818	0.0014	-0.357	-1.38	-0.868	-0.246	0.004	Male	-0.251
BIPOLAR/PSYCH-RELATIVE	Other Psychiatric	27	142	0.567	0.41	0.62954	0.517	-0.312	0.102	0.033	0.7955	Male	0.156
BIPOLAR/PSYCH-RELATIVE	PD	27	136	0.567	0.608	0.35456	0.22	-0.613	-0.197	-0.059	0.5284	Male	-0.042
BIPOLAR/PSYCH-RELATIVE	SAD	27	155	0.567	0.582	0.32617	0.215	-0.609	-0.197	-0.058	0.4972	Male	-0.016
BIPOLAR/PSYCH-RELATIVE	Schizoaffective Disorder	27	56	0.567	0.662	0.20518	0.172	-0.765	-0.297	-0.094	0.3324	Male	-0.095
BIPOLAR/PSYCH-RELATIVE	Schizoaffective Disorder - Relative	27	25	0.567	0.374	0.40616	0.787	-0.332	0.227	0.073	0.5776	Male	0.193
BIPOLAR/PSYCH-RELATIVE	SCZ	27	709	0.567	0.601	0.25797	0.166	-0.604	-0.219	-0.065	0.4042	Male	-0.035
BIPOLAR/PSYCH-RELATIVE	SCZ-Relative	27	66	0.567	0.528	0.87931	0.417	-0.491	-0.037	-0.011	0.9997	Male	0.038
BIPOLAR/PSYCH-RELATIVE	SMC	27	44	0.567	0.462	0.80732	0.552	-0.424	0.064	0.02	0.9409	Male	0.105
BIPOLAR/PSYCH-RELATIVE	SPECIFIC PHOBIA	27	55	0.567	0.459	0.62394	0.579	-0.357	0.111	0.033	0.7927	Male	0.108
BIPOLAR/PSYCH-RELATIVE	Subacute Pain	27	30	0.567	0.508	0.77772	0.608	-0.456	0.076	0.025	0.9179	Male	0.059
Chronic Pain	DEMENTIA - LBD	59	26	0.575	0.913	0.0002	-0.75	-1.762	-1.256	-0.327	0.0007	Male	-0.338
Chronic Pain	EMCI	59	170	0.575	0.611	0.12979	0.067	-0.53	-0.231	-0.066	0.2252	Male	-0.035
Chronic Pain	LMCI	59	341	0.575	0.732	0.0008	-0.231	-0.79	-0.511	-0.143	0.0024	Male	-0.157
Chronic Pain	MCI	59	197	0.575	0.74	0.0012	-0.206	-0.797	-0.501	-0.142	0.0035	Male	-0.164
Chronic Pain	MCI-Risk	59	0	0.575	NA	1	NaN	NaN	NaN	NaN	1	Male	NA
Chronic Pain	MDD	59	1746	0.575	0.576	0.43436	0.154	-0.365	-0.105	-0.029	0.612	Male	-0.001
Chronic Pain	ND	59	74	0.575	0.824	0.0002	-0.391	-1.105	-0.748	-0.209	0.0007	Male	-0.249
Chronic Pain	OCD	59	84	0.575	0.613	0.53255	0.232	-0.44	-0.104	-0.031	0.7178	Male	-0.037
Chronic Pain	Other	59	39	0.575	0.511	0.48895	0.553	-0.267	0.143	0.043	0.6668	Male	0.065
Chronic Pain	OTHER	59	43	0.575	0.818	0.0002	-0.435	-1.265	-0.85	-0.23	0.0007	Male	-0.243
Chronic Pain	Other Psychiatric	59	142	0.575	0.41	0.30657	0.463	-0.149	0.157	0.048	0.472	Male	0.165
Chronic Pain	PD	59	136	0.575	0.608	0.32677	0.159	-0.456	-0.148	-0.043	0.4972	Male	-0.033
Chronic Pain	SAD	59	155	0.575	0.582	0.34277	0.154	-0.45	-0.148	-0.042	0.5158	Male	-0.007
Chronic Pain	Schizoaffective Disorder	59	56	0.575	0.662	0.16298	0.108	-0.634	-0.263	-0.078	0.2756	Male	-0.086
Chronic Pain	Schizoaffective Disorder - Relative	59	25	0.575	0.374	0.20338	0.779	-0.175	0.302	0.089	0.3307	Male	0.202
Chronic Pain	SCZ	59	709	0.575	0.601	0.21878	0.099	-0.434	-0.168	-0.049	0.3508	Male	-0.026
Chronic Pain	SCZ-Relative	59	66	0.575	0.528	0.93211	0.369	-0.341	0.014	0.004	1	Male	0.047
Chronic Pain	SMC	59	44	0.575	0.462	0.55154	0.517	-0.274	0.122	0.035	0.7286	Male	0.114
Chronic Pain	SPECIFIC PHOBIA	59	55	0.575	0.459	0.35756	0.544	-0.2	0.172	0.049	0.5293	Male	0.117
Chronic Pain	Subacute Pain	59	30	0.575	0.508	0.55014	0.582	-0.311	0.136	0.041	0.7286	Male	0.067
DEMENTIA - LBD	EMCI	26	170	0.913	0.611	0.0002	1.404	0.551	0.978	0.262	0.0007	Male	0.302
DEMENTIA - LBD	LMCI	26	341	0.913	0.732	0.0002	1.087	0.28	0.683	0.185	0.0007	Male	0.181
DEMENTIA - LBD	MCI	26	197	0.913	0.74	0.0004	1.103	0.271	0.687	0.185	0.0013	Male	0.173
DEMENTIA - LBD	MCI-Risk	26	0	0.913	NA	1	NaN	NaN	NaN	NaN	1	Male	NA
DEMENTIA - LBD	MDD	26	1746	0.913	0.576	0.0002	1.463	0.684	1.074	0.298	0.0007	Male	0.337
DEMENTIA - LBD	ND	26	74	0.913	0.824	0.025	0.95	0.034	0.492	0.119	0.0556	Male	0.089
DEMENTIA - LBD	OCD	26	84	0.913	0.613	0.0002	1.574	0.637	1.106	0.297	0.0007	Male	0.3
DEMENTIA - LBD	Other	26	39	0.913	0.511	0.0002	2.015	0.883	1.449	0.37	0.0007	Male	0.403
DEMENTIA - LBD	OTHER	26	43	0.913	0.818	0.05079	0.973	-0.031	0.471	0.097	0.1022	Male	0.095
DEMENTIA - LBD	Other Psychiatric	26	142	0.913	0.41	0.0002	1.721	0.835	1.278	0.376	0.0007	Male	0.503
DEMENTIA - LBD	PD	26	136	0.913	0.608	0.0002	1.487	0.611	1.049	0.284	0.0007	Male	0.305
DEMENTIA - LBD	SAD	26	155	0.913	0.582	0.0002	1.489	0.625	1.057	0.285	0.0007	Male	0.331
DEMENTIA - LBD	Schizoaffective Disorder	26	56	0.913	0.662	0.0002	1.447	0.458	0.953	0.249	0.0007	Male	0.251
DEMENTIA - LBD	Schizoaffective Disorder - Relative	26	25	0.913	0.374	0.0002	2.472	1.137	1.804	0.416	0.0007	Male	0.54
DEMENTIA - LBD	SCZ	26	709	0.913	0.601	0.0002	1.355	0.565	0.96	0.278	0.0007	Male	0.312
DEMENTIA - LBD	SCZ-Relative	26	66	0.913	0.528	0.0002	1.758	0.767	1.262	0.331	0.0007	Male	0.385
DEMENTIA - LBD	SMC	26	44	0.913	0.462	0.0002	2.036	0.929	1.483	0.363	0.0007	Male	0.452
DEMENTIA - LBD	SPECIFIC PHOBIA	26	55	0.913	0.459	0.0002	2.098	1.031	1.564	0.376	0.0007	Male	0.454
DEMENTIA - LBD	Subacute Pain	26	30	0.913	0.508	0.0002	2.09	0.878	1.484	0.368	0.0007	Male	0.405
EMCI	LMCI	170	341	0.611	0.732	0.0036	-0.092	-0.462	-0.277	-0.077	0.0097	Male	-0.122
EMCI	MCI	170	197	0.611	0.74	0.0084	-0.066	-0.479	-0.273	-0.077	0.021	Male	-0.129
EMCI	MCI-Risk	170	0	0.611	NA	1	NaN	NaN	NaN	NaN	1	Male	NA
EMCI	MDD	170	1746	0.611	0.576	0.10619	0.288	-0.027	0.13	0.036	0.1936	Male	0.035
EMCI	ND	170	74	0.611	0.824	0.0002	-0.239	-0.795	-0.517	-0.143	0.0007	Male	-0.213
EMCI	OCD	170	84	0.611	0.613	0.35856	0.386	-0.14	0.123	0.035	0.5293	Male	-0.002
EMCI	Other	170	39	0.611	0.511	0.0334	0.733	0.029	0.381	0.109	0.0729	Male	0.1
EMCI	OTHER	170	43	0.611	0.818	0.0002	-0.263	-0.946	-0.604	-0.164	0.0007	Male	-0.207
EMCI	Other Psychiatric	170	142	0.611	0.41	0.0006	0.612	0.16	0.386	0.114	0.0018	Male	0.2
EMCI	PD	170	136	0.611	0.608	0.48235	0.307	-0.146	0.08	0.023	0.6636	Male	0.002
EMCI	SAD	170	155	0.611	0.582	0.44256	0.302	-0.136	0.083	0.023	0.6217	Male	0.028
EMCI	Schizoaffective Disorder	170	56	0.611	0.662	0.79792	0.261	-0.346	-0.043	-0.012	0.9327	Male	-0.051
EMCI	Schizoaffective Disorder - Relative	170	25	0.611	0.374	0.0124	0.975	0.123	0.549	0.155	0.0296	Male	0.237
EMCI	SCZ	170	709	0.611	0.601	0.50695	0.225	-0.11	0.057	0.017	0.6873	Male	0.009
EMCI	SCZ-Relative	170	66	0.611	0.528	0.09559	0.533	-0.041	0.246	0.07	0.1778	Male	0.082
EMCI	SMC	170	44	0.611	0.462	0.037	0.695	0.025	0.36	0.101	0.0804	Male	0.149
EMCI	SPECIFIC PHOBIA	170	55	0.611	0.459	0.0078	0.72	0.103	0.411	0.115	0.0198	Male	0.152
EMCI	Subacute Pain	170	30	0.611	0.508	0.06499	0.766	-0.018	0.374	0.106	0.1265	Male	0.103
LMCI	MCI	341	197	0.732	0.74	0.9967	0.177	-0.174	0.002	0	1	Male	-0.007
LMCI	MCI-Risk	341	0	0.732	NA	1	NaN	NaN	NaN	NaN	1	Male	NA
LMCI	MDD	341	1746	0.732	0.576	0.0002	0.524	0.29	0.407	0.113	0.0007	Male	0.156
LMCI	ND	341	74	0.732	0.824	0.05979	0.013	-0.492	-0.239	-0.066	0.1173	Male	-0.092
LMCI	OCD	341	84	0.732	0.613	0.002	0.641	0.159	0.4	0.112	0.0056	Male	0.12
LMCI	Other	341	39	0.732	0.511	0.0002	0.999	0.328	0.663	0.185	0.0007	Male	0.222
LMCI	OTHER	341	43	0.732	0.818	0.0378	-0.001	-0.639	-0.32	-0.087	0.0817	Male	-0.086
LMCI	Other Psychiatric	341	142	0.732	0.41	0.0002	0.865	0.463	0.664	0.191	0.0007	Male	0.322
LMCI	PD	341	136	0.732	0.608	0.0002	0.557	0.156	0.356	0.1	0.0007	Male	0.124
LMCI	SAD	341	155	0.732	0.582	0.0004	0.551	0.168	0.36	0.1	0.0013	Male	0.15
LMCI	Schizoaffective Disorder	341	56	0.732	0.662	0.10359	0.516	-0.052	0.232	0.065	0.1904	Male	0.07
LMCI	Schizoaffective Disorder - Relative	341	25	0.732	0.374	0.0002	1.246	0.422	0.834	0.232	0.0007	Male	0.359
LMCI	SCZ	341	709	0.732	0.601	0.0002	0.455	0.195	0.325	0.094	0.0007	Male	0.131
LMCI	SCZ-Relative	341	66	0.732	0.528	0.0004	0.792	0.259	0.526	0.147	0.0013	Male	0.204
LMCI	SMC	341	44	0.732	0.462	0.0004	0.96	0.324	0.642	0.178	0.0013	Male	0.271
LMCI	SPECIFIC PHOBIA	341	55	0.732	0.459	0.0002	0.983	0.404	0.694	0.191	0.0007	Male	0.273
LMCI	Subacute Pain	341	30	0.732	0.508	0.0014	1.034	0.279	0.656	0.183	0.004	Male	0.224
MCI	MCI-Risk	197	0	0.74	NA	1	NaN	NaN	NaN	NaN	1	Male	NA
MCI	MDD	197	1746	0.74	0.576	0.0002	0.552	0.257	0.405	0.113	0.0007	Male	0.164
MCI	ND	197	74	0.74	0.824	0.07419	0.03	-0.509	-0.239	-0.066	0.1426	Male	-0.084
MCI	OCD	197	84	0.74	0.613	0.0028	0.651	0.133	0.392	0.112	0.0077	Male	0.127
MCI	Other	197	39	0.74	0.511	0.0006	1	0.3	0.65	0.185	0.0018	Male	0.229
MCI	OTHER	197	43	0.74	0.818	0.05	0.011	-0.654	-0.321	-0.088	0.1015	Male	-0.078
MCI	Other Psychiatric	197	142	0.74	0.41	0.0002	0.869	0.425	0.647	0.19	0.0007	Male	0.329
MCI	PD	197	136	0.74	0.608	0.0026	0.571	0.129	0.35	0.099	0.0072	Male	0.131
MCI	SAD	197	155	0.74	0.582	0.0012	0.567	0.141	0.354	0.1	0.0035	Male	0.157
MCI	Schizoaffective Disorder	197	56	0.74	0.662	0.14119	0.525	-0.073	0.226	0.064	0.2414	Male	0.078
MCI	Schizoaffective Disorder - Relative	197	25	0.74	0.374	0.0004	1.246	0.395	0.82	0.231	0.0013	Male	0.366
MCI	SCZ	197	709	0.74	0.601	0.0002	0.479	0.162	0.32	0.093	0.0007	Male	0.138
MCI	SCZ-Relative	197	66	0.74	0.528	0.001	0.799	0.232	0.516	0.146	0.0029	Male	0.211
MCI	SMC	197	44	0.74	0.462	0.0004	0.965	0.298	0.632	0.178	0.0013	Male	0.278
MCI	SPECIFIC PHOBIA	197	55	0.74	0.459	0.0002	0.992	0.379	0.685	0.191	0.0007	Male	0.281
MCI	Subacute Pain	197	30	0.74	0.508	0.0036	1.034	0.253	0.643	0.183	0.0097	Male	0.232
MCI-Risk	MDD	0	1746	NA	0.576	1	NaN	NaN	NaN	NaN	1	Male	NA
MCI-Risk	ND	0	74	NA	0.824	1	NaN	NaN	NaN	NaN	1	Male	NA
MCI-Risk	OCD	0	84	NA	0.613	1	NaN	NaN	NaN	NaN	1	Male	NA
MCI-Risk	Other	0	39	NA	0.511	1	NaN	NaN	NaN	NaN	1	Male	NA
MCI-Risk	OTHER	0	43	NA	0.818	1	NaN	NaN	NaN	NaN	1	Male	NA
MCI-Risk	Other Psychiatric	0	142	NA	0.41	1	NaN	NaN	NaN	NaN	1	Male	NA
MCI-Risk	PD	0	136	NA	0.608	1	NaN	NaN	NaN	NaN	1	Male	NA
MCI-Risk	SAD	0	155	NA	0.582	1	NaN	NaN	NaN	NaN	1	Male	NA
MCI-Risk	Schizoaffective Disorder	0	56	NA	0.662	1	NaN	NaN	NaN	NaN	1	Male	NA
MCI-Risk	Schizoaffective Disorder - Relative	0	25	NA	0.374	1	NaN	NaN	NaN	NaN	1	Male	NA
MCI-Risk	SCZ	0	709	NA	0.601	1	NaN	NaN	NaN	NaN	1	Male	NA
MCI-Risk	SCZ-Relative	0	66	NA	0.528	1	NaN	NaN	NaN	NaN	1	Male	NA
MCI-Risk	SMC	0	44	NA	0.462	1	NaN	NaN	NaN	NaN	1	Male	NA
MCI-Risk	SPECIFIC PHOBIA	0	55	NA	0.459	1	NaN	NaN	NaN	NaN	1	Male	NA
MCI-Risk	Subacute Pain	0	30	NA	0.508	1	NaN	NaN	NaN	NaN	1	Male	NA
MDD	ND	1746	74	0.576	0.824	0.0002	-0.41	-0.877	-0.643	-0.179	0.0007	Male	-0.248
MDD	OCD	1746	84	0.576	0.613	0.9519	0.215	-0.224	-0.004	-0.001	1	Male	-0.037
MDD	Other	1746	39	0.576	0.511	0.11399	0.576	-0.06	0.258	0.072	0.2023	Male	0.066
MDD	OTHER	1746	43	0.576	0.818	0.0002	-0.418	-1.025	-0.722	-0.201	0.0007	Male	-0.242
MDD	Other Psychiatric	1746	142	0.576	0.41	0.0018	0.447	0.104	0.276	0.078	0.0051	Male	0.166
MDD	PD	1746	136	0.576	0.608	0.59854	0.126	-0.223	-0.049	-0.014	0.7667	Male	-0.032
MDD	SAD	1746	155	0.576	0.582	0.58754	0.118	-0.211	-0.046	-0.013	0.7589	Male	-0.006
MDD	Schizoaffective Disorder	1746	56	0.576	0.662	0.20658	0.093	-0.44	-0.174	-0.049	0.3335	Male	-0.086
MDD	Schizoaffective Disorder - Relative	1746	25	0.576	0.374	0.0428	0.819	0.028	0.424	0.118	0.0896	Male	0.203
MDD	SCZ	1746	709	0.576	0.601	0.10419	0.018	-0.157	-0.07	-0.02	0.1907	Male	-0.025
MDD	SCZ-Relative	1746	66	0.576	0.528	0.33797	0.366	-0.126	0.12	0.034	0.5102	Male	0.048
MDD	SMC	1746	44	0.576	0.462	0.11879	0.532	-0.067	0.232	0.065	0.2084	Male	0.114
MDD	SPECIFIC PHOBIA	1746	55	0.576	0.459	0.0426	0.549	0.012	0.28	0.078	0.0896	Male	0.117
MDD	Subacute Pain	1746	30	0.576	0.508	0.17558	0.612	-0.111	0.25	0.07	0.2937	Male	0.068
ND	OCD	74	84	0.824	0.613	0.0002	0.956	0.31	0.633	0.178	0.0007	Male	0.211
ND	Other	74	39	0.824	0.511	0.0002	1.31	0.49	0.9	0.251	0.0007	Male	0.313
ND	OTHER	74	43	0.824	0.818	0.66753	0.295	-0.465	-0.085	-0.021	0.8339	Male	0.006
ND	Other Psychiatric	74	142	0.824	0.41	0.0002	1.159	0.57	0.864	0.257	0.0007	Male	0.414
ND	PD	74	136	0.824	0.608	0.0002	0.881	0.301	0.591	0.165	0.0007	Male	0.216
ND	SAD	74	155	0.824	0.582	0.0002	0.881	0.314	0.597	0.166	0.0007	Male	0.242
ND	Schizoaffective Disorder	74	56	0.824	0.662	0.0088	0.822	0.111	0.466	0.131	0.0216	Male	0.162
ND	Schizoaffective Disorder - Relative	74	25	0.824	0.374	0.0002	1.579	0.611	1.095	0.297	0.0007	Male	0.45
ND	SCZ	74	709	0.824	0.601	0.0002	0.789	0.307	0.548	0.159	0.0007	Male	0.223
ND	SCZ-Relative	74	66	0.824	0.528	0.0002	1.109	0.415	0.762	0.213	0.0007	Male	0.296
ND	SMC	74	44	0.824	0.462	0.0004	1.29	0.501	0.895	0.244	0.0013	Male	0.362
ND	SPECIFIC PHOBIA	74	55	0.824	0.459	0.0002	1.332	0.589	0.961	0.257	0.0007	Male	0.365
ND	Subacute Pain	74	30	0.824	0.508	0.0002	1.344	0.45	0.897	0.249	0.0007	Male	0.316
OCD	Other	84	39	0.613	0.511	0.20078	0.632	-0.138	0.247	0.073	0.3276	Male	0.102
OCD	OTHER	84	43	0.613	0.818	0.0006	-0.343	-1.106	-0.724	-0.199	0.0018	Male	-0.205
OCD	Other Psychiatric	84	142	0.613	0.41	0.06839	0.53	-0.014	0.258	0.079	0.132	Male	0.202
OCD	PD	84	136	0.613	0.608	0.75792	0.231	-0.316	-0.043	-0.012	0.9044	Male	0.004
OCD	SAD	84	155	0.613	0.582	0.76472	0.226	-0.308	-0.041	-0.012	0.9095	Male	0.03
OCD	Schizoaffective Disorder	84	56	0.613	0.662	0.34757	0.182	-0.501	-0.16	-0.047	0.5213	Male	-0.049
OCD	Schizoaffective Disorder - Relative	84	25	0.613	0.374	0.07699	0.862	-0.048	0.407	0.119	0.1471	Male	0.239
OCD	SCZ	84	709	0.613	0.601	0.58234	0.163	-0.29	-0.063	-0.019	0.7564	Male	0.011
OCD	SCZ-Relative	84	66	0.613	0.528	0.46795	0.444	-0.207	0.118	0.035	0.6476	Male	0.084
OCD	SMC	84	44	0.613	0.462	0.21498	0.596	-0.142	0.227	0.066	0.3459	Male	0.151
OCD	SPECIFIC PHOBIA	84	55	0.613	0.459	0.11359	0.623	-0.067	0.278	0.079	0.2023	Male	0.154
OCD	Subacute Pain	84	30	0.613	0.508	0.25817	0.662	-0.183	0.239	0.071	0.4042	Male	0.105
Other	OTHER	39	43	0.511	0.818	0.0002	-0.546	-1.481	-1.013	-0.273	0.0007	Male	-0.307
Other	Other Psychiatric	39	142	0.511	0.41	0.93091	0.374	-0.339	0.018	0.005	1	Male	0.1
Other	PD	39	136	0.511	0.608	0.11379	0.066	-0.654	-0.294	-0.086	0.2023	Male	-0.098
Other	SAD	39	155	0.511	0.582	0.09819	0.059	-0.65	-0.295	-0.085	0.1812	Male	-0.072
Other	Schizoaffective Disorder	39	56	0.511	0.662	0.05879	0.017	-0.819	-0.401	-0.121	0.1158	Male	-0.151
Other	Schizoaffective Disorder - Relative	39	25	0.511	0.374	0.54395	0.667	-0.359	0.154	0.046	0.7268	Male	0.137
Other	SCZ	39	709	0.511	0.601	0.05459	0.011	-0.636	-0.313	-0.092	0.109	Male	-0.091
Other	SCZ-Relative	39	66	0.511	0.528	0.52735	0.272	-0.53	-0.129	-0.039	0.7128	Male	-0.018
Other	SMC	39	44	0.511	0.462	0.92651	0.413	-0.462	-0.025	-0.007	1	Male	0.049
Other	SPECIFIC PHOBIA	39	55	0.511	0.459	0.90611	0.437	-0.395	0.021	0.006	1	Male	0.052
Other	Subacute Pain	39	30	0.511	0.508	0.9773	0.478	-0.492	-0.007	-0.002	1	Male	0.003
OTHER	Other Psychiatric	43	142	0.818	0.41	0.0002	1.297	0.584	0.94	0.278	0.0007	Male	0.408
OTHER	PD	43	136	0.818	0.608	0.0004	1.031	0.326	0.678	0.187	0.0013	Male	0.21
OTHER	SAD	43	155	0.818	0.582	0.0004	1.032	0.338	0.685	0.188	0.0013	Male	0.236
OTHER	Schizoaffective Disorder	43	56	0.818	0.662	0.008	0.969	0.149	0.559	0.152	0.0201	Male	0.156
OTHER	Schizoaffective Disorder - Relative	43	25	0.818	0.374	0.0002	1.795	0.704	1.25	0.319	0.0007	Male	0.444
OTHER	SCZ	43	709	0.818	0.601	0.0002	0.933	0.313	0.623	0.181	0.0007	Male	0.217
OTHER	SCZ-Relative	43	66	0.818	0.528	0.0004	1.267	0.457	0.862	0.234	0.0013	Male	0.29
OTHER	SMC	43	44	0.818	0.462	0.0002	1.473	0.567	1.02	0.265	0.0007	Male	0.356
OTHER	SPECIFIC PHOBIA	43	55	0.818	0.459	0.0002	1.525	0.659	1.092	0.279	0.0007	Male	0.359
OTHER	Subacute Pain	43	30	0.818	0.508	0.0002	1.522	0.515	1.019	0.271	0.0007	Male	0.31
Other Psychiatric	PD	142	136	0.41	0.608	0.0114	-0.066	-0.541	-0.304	-0.091	0.0276	Male	-0.198
Other Psychiatric	SAD	142	155	0.41	0.582	0.0122	-0.074	-0.534	-0.304	-0.091	0.0294	Male	-0.172
Other Psychiatric	Schizoaffective Disorder	142	56	0.41	0.662	0.009	-0.095	-0.723	-0.409	-0.126	0.022	Male	-0.251
Other Psychiatric	Schizoaffective Disorder - Relative	142	25	0.41	0.374	0.54555	0.56	-0.297	0.131	0.041	0.7269	Male	0.037
Other Psychiatric	SCZ	142	709	0.41	0.601	0.0008	-0.147	-0.509	-0.328	-0.097	0.0024	Male	-0.191
Other Psychiatric	SCZ-Relative	142	66	0.41	0.528	0.33317	0.15	-0.438	-0.144	-0.044	0.5046	Male	-0.118
Other Psychiatric	SMC	142	44	0.41	0.462	0.82132	0.299	-0.382	-0.042	-0.013	0.95	Male	-0.051
Other Psychiatric	SPECIFIC PHOBIA	142	55	0.41	0.459	0.9999	0.315	-0.311	0.002	0.001	1	Male	-0.049
Other Psychiatric	Subacute Pain	142	30	0.41	0.508	0.90311	0.372	-0.421	-0.025	-0.008	1	Male	-0.098
PD	SAD	136	155	0.608	0.582	0.9901	0.234	-0.229	0.002	0.001	1	Male	0.026
PD	Schizoaffective Disorder	136	56	0.608	0.662	0.45595	0.193	-0.433	-0.12	-0.035	0.6367	Male	-0.054
PD	Schizoaffective Disorder - Relative	136	25	0.608	0.374	0.04	0.89	0.025	0.458	0.132	0.0857	Male	0.235
PD	SCZ	136	709	0.608	0.601	0.82052	0.163	-0.205	-0.021	-0.006	0.95	Male	0.007
PD	SCZ-Relative	136	66	0.608	0.528	0.27017	0.459	-0.133	0.163	0.047	0.4188	Male	0.08
PD	SMC	136	44	0.608	0.462	0.11699	0.617	-0.07	0.274	0.078	0.2061	Male	0.147
PD	SPECIFIC PHOBIA	136	55	0.608	0.459	0.0464	0.641	0.007	0.324	0.092	0.0959	Male	0.149
PD	Subacute Pain	136	30	0.608	0.508	0.17238	0.687	-0.112	0.287	0.084	0.2894	Male	0.1
SAD	Schizoaffective Disorder	155	56	0.582	0.662	0.42036	0.184	-0.431	-0.124	-0.036	0.5959	Male	-0.08
SAD	Schizoaffective Disorder - Relative	155	25	0.582	0.374	0.04	0.889	0.033	0.461	0.131	0.0857	Male	0.209
SAD	SCZ	155	709	0.582	0.601	0.78432	0.151	-0.197	-0.023	-0.007	0.9233	Male	-0.019
SAD	SCZ-Relative	155	66	0.582	0.528	0.26837	0.452	-0.128	0.162	0.047	0.4174	Male	0.054
SAD	SMC	155	44	0.582	0.462	0.11979	0.612	-0.064	0.274	0.078	0.2094	Male	0.121
SAD	SPECIFIC PHOBIA	155	55	0.582	0.459	0.0408	0.635	0.013	0.324	0.091	0.0866	Male	0.123
SAD	Subacute Pain	155	30	0.582	0.508	0.14179	0.683	-0.106	0.288	0.083	0.2415	Male	0.074
Schizoaffective Disorder	Schizoaffective Disorder - Relative	56	25	0.662	0.374	0.0246	1.05	0.077	0.564	0.167	0.0555	Male	0.288
Schizoaffective Disorder	SCZ	56	709	0.662	0.601	0.48415	0.371	-0.175	0.098	0.029	0.6641	Male	0.061
Schizoaffective Disorder	SCZ-Relative	56	66	0.662	0.528	0.12659	0.639	-0.084	0.277	0.082	0.2205	Male	0.134
Schizoaffective Disorder	SMC	56	44	0.662	0.462	0.05699	0.791	-0.016	0.388	0.113	0.1128	Male	0.2
Schizoaffective Disorder	SPECIFIC PHOBIA	56	55	0.662	0.459	0.0234	0.825	0.063	0.444	0.127	0.0533	Male	0.203
Schizoaffective Disorder	Subacute Pain	56	30	0.662	0.508	0.09099	0.847	-0.061	0.393	0.118	0.1706	Male	0.154
Schizoaffective Disorder - Relative	SCZ	25	709	0.374	0.601	0.0252	-0.07	-0.871	-0.471	-0.138	0.0558	Male	-0.228
Schizoaffective Disorder - Relative	SCZ-Relative	25	66	0.374	0.528	0.22338	0.18	-0.757	-0.289	-0.085	0.3569	Male	-0.155
Schizoaffective Disorder - Relative	SMC	25	44	0.374	0.462	0.45735	0.315	-0.687	-0.186	-0.053	0.6367	Male	-0.088
Schizoaffective Disorder - Relative	SPECIFIC PHOBIA	25	55	0.374	0.459	0.55314	0.336	-0.625	-0.145	-0.04	0.7286	Male	-0.085
Schizoaffective Disorder - Relative	Subacute Pain	25	30	0.374	0.508	0.55314	0.383	-0.705	-0.161	-0.048	0.7286	Male	-0.134
SCZ	SCZ-Relative	709	66	0.601	0.528	0.16458	0.435	-0.071	0.182	0.053	0.2773	Male	0.073
SCZ	SMC	709	44	0.601	0.462	0.06719	0.594	-0.016	0.289	0.085	0.1302	Male	0.14
SCZ	SPECIFIC PHOBIA	709	55	0.601	0.459	0.0202	0.611	0.06	0.335	0.098	0.047	Male	0.142
SCZ	Subacute Pain	709	30	0.601	0.508	0.10679	0.672	-0.061	0.305	0.09	0.1939	Male	0.093
SCZ-Relative	SMC	66	44	0.528	0.462	0.58734	0.494	-0.278	0.108	0.031	0.7589	Male	0.067
SCZ-Relative	SPECIFIC PHOBIA	66	55	0.528	0.459	0.39696	0.519	-0.205	0.157	0.045	0.5733	Male	0.069
SCZ-Relative	Subacute Pain	66	30	0.528	0.508	0.57854	0.56	-0.316	0.122	0.036	0.7536	Male	0.02
SMC	SPECIFIC PHOBIA	44	55	0.462	0.459	0.82352	0.449	-0.354	0.048	0.013	0.9502	Male	0.003
SMC	Subacute Pain	44	30	0.462	0.508	0.94491	0.489	-0.455	0.017	0.005	1	Male	-0.046
SPECIFIC PHOBIA	Subacute Pain	55	30	0.459	0.508	0.89611	0.423	-0.48	-0.029	-0.008	1	Male	-0.049
