# Supplementary material for: Brain charts for the human lifespan
Source: Nature. 2022 Apr 6;604(7906):525–33. doi: 10.1038/s41586-022-04554-y (PMC9021021; doi:10.1038/s41586-022-04554-y)
Supplement: Supplementary file 5 — Case–control centile comparisons. SI3.1–3.7, statistics and sample size for case–control comparisons presented in Fig. 4a (that is, for clinical groups with N > 500) and SI10. Each table reports the sample sizes, test-statistics, effect sizes and corrected and uncorrected P-values per case–control pair and per sex. Corrected P-values represent P-values adjusted using Benjamini–Hochberg FDR correction for multiple comparisons across all case–control pairs of a specific sex within a specific feature. SI3.8–3.14, same statistics as 3.1–3.7 for all clinical groups with N > 250. SI3.15–3.21, same statistics as 3.1–3.7 for all clinical groups with N > 100. SI3.22–3.28, same statistics as 3.1–3.7 for all clinical groups with N > 50. [file 41586_2022_4554_MOESM5_ESM.zip › Table3_CaseControl/Table_3_2_White_matter_volume_PermDx.csv]

Group 1	Group 2	Sample size G1	Sample size G2	Median centile G1	Median centile G2	P uncorrected	Cohens D lower CI	Cohens D upper CI	Cohens D	Mean group difference	P corrected (BH-FDR)	Sex	Median group difference
CN	AD	38783	529	0.499	0.379	0.0002	0.316	0.145	0.231	0.066	0.001	Female	0.12
CN	ADHD	38783	329	0.499	0.507	0.86411	0.116	-0.101	0.008	0.002	0.931	Female	-0.008
CN	Anxiety/Phobia	38783	1039	0.499	0.479	0.11639	0.11	-0.013	0.049	0.014	0.2793	Female	0.02
CN	ASD	38783	381	0.499	0.506	0.69333	0.121	-0.081	0.02	0.006	0.873	Female	-0.007
CN	LMCI	38783	216	0.499	0.477	0.27417	0.209	-0.059	0.075	0.021	0.5483	Female	0.022
CN	MCI	38783	253	0.499	0.466	0.38516	0.177	-0.07	0.053	0.015	0.7298	Female	0.033
CN	MDD	38783	3461	0.499	0.492	0.25457	0.055	-0.014	0.02	0.006	0.5391	Female	0.007
CN	SCZ	38783	315	0.499	0.366	0.0002	0.444	0.222	0.333	0.095	0.001	Female	0.133
AD	ADHD	529	329	0.379	0.507	0.0044	-0.066	-0.342	-0.204	-0.064	0.015	Female	-0.128
AD	Anxiety/Phobia	529	1039	0.379	0.479	0.0012	-0.071	-0.281	-0.176	-0.052	0.0054	Female	-0.1
AD	ASD	529	381	0.379	0.506	0.0046	-0.058	-0.322	-0.19	-0.06	0.015	Female	-0.127
AD	LMCI	529	216	0.379	0.477	0.07759	0.015	-0.302	-0.144	-0.045	0.1995	Female	-0.098
AD	MCI	529	253	0.379	0.466	0.0354	-0.007	-0.308	-0.157	-0.051	0.098	Female	-0.087
AD	MDD	529	3461	0.379	0.492	0.0002	-0.115	-0.298	-0.206	-0.06	0.001	Female	-0.113
AD	SCZ	529	315	0.379	0.366	0.19678	0.234	-0.046	0.094	0.029	0.4428	Female	0.013
ADHD	Anxiety/Phobia	329	1039	0.507	0.479	0.51935	0.165	-0.083	0.041	0.012	0.8042	Female	0.028
ADHD	ASD	329	381	0.507	0.506	0.87931	0.159	-0.137	0.011	0.003	0.931	Female	0.001
ADHD	LMCI	329	216	0.507	0.477	0.45355	0.238	-0.106	0.066	0.019	0.7504	Female	0.03
ADHD	MCI	329	253	0.507	0.466	0.62654	0.206	-0.123	0.042	0.013	0.8452	Female	0.041
ADHD	MDD	329	3461	0.507	0.492	0.83812	0.126	-0.101	0.012	0.004	0.931	Female	0.015
ADHD	SCZ	329	315	0.507	0.366	0.0002	0.47	0.159	0.314	0.093	0.001	Female	0.141
Anxiety/Phobia	ASD	1039	381	0.479	0.506	0.61494	0.089	-0.146	-0.028	-0.008	0.8452	Female	-0.027
Anxiety/Phobia	LMCI	1039	216	0.479	0.477	0.72753	0.173	-0.12	0.027	0.008	0.873	Female	0.002
Anxiety/Phobia	MCI	1039	253	0.479	0.466	0.93431	0.142	-0.133	0.004	0.001	0.961	Female	0.013
Anxiety/Phobia	MDD	1039	3461	0.479	0.492	0.41936	0.041	-0.098	-0.028	-0.008	0.7504	Female	-0.013
Anxiety/Phobia	SCZ	1039	315	0.479	0.366	0.0002	0.412	0.158	0.285	0.081	0.001	Female	0.113
ASD	LMCI	381	216	0.506	0.477	0.53615	0.22	-0.115	0.052	0.016	0.8042	Female	0.029
ASD	MCI	381	253	0.506	0.466	0.71653	0.189	-0.129	0.03	0.01	0.873	Female	0.04
ASD	MDD	381	3461	0.506	0.492	0.9971	0.106	-0.105	0.001	0	0.9971	Female	0.014
ASD	SCZ	381	315	0.506	0.366	0.0002	0.445	0.144	0.295	0.09	0.001	Female	0.14
LMCI	MCI	216	253	0.477	0.466	0.81712	0.162	-0.202	-0.02	-0.006	0.931	Female	0.011
LMCI	MDD	216	3461	0.477	0.492	0.45855	0.083	-0.192	-0.054	-0.016	0.7504	Female	-0.015
LMCI	SCZ	216	315	0.477	0.366	0.005	0.43	0.082	0.256	0.074	0.015	Female	0.111
MCI	MDD	253	3461	0.466	0.492	0.63394	0.095	-0.16	-0.032	-0.009	0.8452	Female	-0.026
MCI	SCZ	253	315	0.466	0.366	0.002	0.426	0.093	0.26	0.08	0.008	Female	0.1
MDD	SCZ	3461	315	0.492	0.366	0.0002	0.426	0.195	0.311	0.089	0.001	Female	0.126
CN	AD	38248	458	0.493	0.404	0.0008	0.275	0.09	0.182	0.052	0.0016	Male	0.089
CN	ADHD	38248	885	0.493	0.379	0.0002	0.363	0.229	0.296	0.085	0.0005	Male	0.114
CN	Anxiety/Phobia	38248	589	0.493	0.559	0.005	-0.037	-0.2	-0.119	-0.034	0.009	Male	-0.066
CN	ASD	38248	1628	0.493	0.463	0.0004	0.14	0.041	0.091	0.026	0.0008	Male	0.03
CN	LMCI	38248	341	0.493	0.551	0.0102	-0.034	-0.247	-0.14	-0.04	0.0175	Male	-0.058
CN	MCI	38248	197	0.493	0.535	0.64354	0.105	-0.175	-0.035	-0.01	0.6814	Male	-0.042
CN	MDD	38248	1789	0.493	0.521	0.001	-0.04	-0.135	-0.088	-0.025	0.0019	Male	-0.028
CN	SCZ	38248	718	0.493	0.444	0.0002	0.242	0.094	0.168	0.048	0.0005	Male	0.049
AD	ADHD	458	885	0.404	0.379	0.06299	0.222	-0.004	0.109	0.032	0.0907	Male	0.024
AD	Anxiety/Phobia	458	589	0.404	0.559	0.0002	-0.166	-0.411	-0.289	-0.086	0.0005	Male	-0.155
AD	ASD	458	1628	0.404	0.463	0.09999	0.018	-0.189	-0.085	-0.026	0.1333	Male	-0.06
AD	LMCI	458	341	0.404	0.551	0.0002	-0.157	-0.439	-0.298	-0.092	0.0005	Male	-0.147
AD	MCI	458	197	0.404	0.535	0.0246	-0.028	-0.363	-0.195	-0.062	0.0369	Male	-0.131
AD	MDD	458	1789	0.404	0.521	0.0002	-0.157	-0.363	-0.26	-0.077	0.0005	Male	-0.117
AD	SCZ	458	718	0.404	0.444	0.82472	0.103	-0.131	-0.014	-0.004	0.8247	Male	-0.04
ADHD	Anxiety/Phobia	885	589	0.379	0.559	0.0002	-0.311	-0.521	-0.416	-0.118	0.0005	Male	-0.18
ADHD	ASD	885	1628	0.379	0.463	0.0002	-0.115	-0.279	-0.197	-0.059	0.0005	Male	-0.084
ADHD	LMCI	885	341	0.379	0.551	0.0002	-0.304	-0.557	-0.43	-0.125	0.0005	Male	-0.171
ADHD	MCI	885	197	0.379	0.535	0.0002	-0.168	-0.478	-0.323	-0.095	0.0005	Male	-0.155
ADHD	MDD	885	1789	0.379	0.521	0.0002	-0.297	-0.459	-0.378	-0.11	0.0005	Male	-0.142
ADHD	SCZ	885	718	0.379	0.444	0.0114	-0.029	-0.226	-0.127	-0.037	0.0187	Male	-0.064
Anxiety/Phobia	ASD	589	1628	0.559	0.463	0.0002	0.295	0.106	0.201	0.06	0.0005	Male	0.096
Anxiety/Phobia	LMCI	589	341	0.559	0.551	0.73473	0.112	-0.155	-0.021	-0.006	0.7557	Male	0.008
Anxiety/Phobia	MCI	589	197	0.559	0.535	0.31137	0.243	-0.08	0.082	0.024	0.3736	Male	0.024
Anxiety/Phobia	MDD	589	1789	0.559	0.521	0.51175	0.124	-0.062	0.031	0.009	0.5583	Male	0.038
Anxiety/Phobia	SCZ	589	718	0.559	0.444	0.0002	0.397	0.178	0.288	0.082	0.0005	Male	0.115
ASD	LMCI	1628	341	0.463	0.551	0.0004	-0.101	-0.335	-0.218	-0.066	0.0008	Male	-0.087
ASD	MCI	1628	197	0.463	0.535	0.11579	0.03	-0.266	-0.118	-0.036	0.1489	Male	-0.071
ASD	MDD	1628	1789	0.463	0.521	0.0002	-0.104	-0.239	-0.171	-0.051	0.0005	Male	-0.058
ASD	SCZ	1628	718	0.463	0.444	0.09359	0.162	-0.014	0.074	0.022	0.1296	Male	0.02
LMCI	MCI	341	197	0.551	0.535	0.27417	0.274	-0.078	0.098	0.03	0.3404	Male	0.016
LMCI	MDD	341	1789	0.551	0.521	0.39436	0.167	-0.065	0.051	0.015	0.458	Male	0.03
LMCI	SCZ	341	718	0.551	0.444	0.0002	0.433	0.173	0.303	0.088	0.0005	Male	0.107
MCI	MDD	197	1789	0.535	0.521	0.51095	0.096	-0.198	-0.051	-0.015	0.5583	Male	0.014
MCI	SCZ	197	718	0.535	0.444	0.0144	0.355	0.039	0.197	0.058	0.0225	Male	0.091
MDD	SCZ	1789	718	0.521	0.444	0.0002	0.339	0.165	0.252	0.073	0.0005	Male	0.077
