# Supplementary material for: Brain charts for the human lifespan
Source: Nature. 2022 Apr 6;604(7906):525–33. doi: 10.1038/s41586-022-04554-y (PMC9021021; doi:10.1038/s41586-022-04554-y)
Supplement: Supplementary file 5 — Case–control centile comparisons. SI3.1–3.7, statistics and sample size for case–control comparisons presented in Fig. 4a (that is, for clinical groups with N > 500) and SI10. Each table reports the sample sizes, test-statistics, effect sizes and corrected and uncorrected P-values per case–control pair and per sex. Corrected P-values represent P-values adjusted using Benjamini–Hochberg FDR correction for multiple comparisons across all case–control pairs of a specific sex within a specific feature. SI3.8–3.14, same statistics as 3.1–3.7 for all clinical groups with N > 250. SI3.15–3.21, same statistics as 3.1–3.7 for all clinical groups with N > 100. SI3.22–3.28, same statistics as 3.1–3.7 for all clinical groups with N > 50. [file 41586_2022_4554_MOESM5_ESM.zip › Table3_CaseControl/Table_3_21_t100_Total_surface_area_PermDx.csv]

Group 1	Group 2	Sample size G1	Sample size G2	Median centile G1	Median centile G2	P uncorrected	Cohens D lower CI	Cohens D upper CI	Cohens D	Mean group difference	P corrected (BH-FDR)	Sex	Median group difference
CN	ABNORMAL VENTRICAL	33081	73	0.5	0.43	0.05059	0.457	-0.002	0.227	0.065	0.1356	Female	0.07
CN	AD	33081	528	0.5	0.342	0.0002	0.485	0.313	0.399	0.115	0.0016	Female	0.158
CN	ADHD	33081	222	0.5	0.543	0.08879	0.017	-0.247	-0.115	-0.033	0.205	Female	-0.043
CN	Anorexia/Bulima	33081	68	0.5	0.571	0.34417	0.121	-0.355	-0.117	-0.034	0.5541	Female	-0.071
CN	Anxiety/Phobia	33081	975	0.5	0.493	0.59194	0.081	-0.046	0.018	0.005	0.8767	Female	0.008
CN	ASD	33081	365	0.5	0.503	0.57814	0.133	-0.073	0.03	0.009	0.8635	Female	-0.003
CN	Attention & Learning difficulty	33081	99	0.5	0.197	0.0002	0.972	0.577	0.774	0.222	0.0016	Female	0.303
CN	BD	33081	80	0.5	0.477	0.94991	0.227	-0.211	0.008	0.002	1	Female	0.023
CN	Chronic Pain	33081	0	0.5	NA	1	NaN	NaN	NaN	NaN	1	Female	NA
CN	EMCI	33081	139	0.5	0.567	0.39936	0.094	-0.24	-0.073	-0.021	0.6343	Female	-0.066
CN	LMCI	33081	217	0.5	0.468	0.07279	0.259	-0.008	0.126	0.036	0.1715	Female	0.032
CN	MCI	33081	245	0.5	0.4	0.0002	0.391	0.14	0.265	0.076	0.0016	Female	0.101
CN	MCI-Risk	33081	0	0.5	NA	1	NaN	NaN	NaN	NaN	1	Female	NA
CN	MDD	33081	3158	0.5	0.49	0.13679	0.064	-0.009	0.028	0.008	0.2858	Female	0.011
CN	ND	33081	100	0.5	0.253	0.0002	0.721	0.328	0.525	0.151	0.0016	Female	0.247
CN	OCD	33081	63	0.5	0.492	0.71053	0.295	-0.2	0.047	0.014	1	Female	0.008
CN	Other	33081	3	0.5	0.741	0.17118	0.321	-1.942	-0.81	-0.233	0.3301	Female	-0.241
CN	OTHER	33081	54	0.5	0.335	0.0002	0.81	0.276	0.543	0.156	0.0016	Female	0.165
CN	Other Psychiatric	33081	111	0.5	0.429	0.06999	0.359	-0.014	0.173	0.05	0.1694	Female	0.071
CN	PD	33081	0	0.5	NA	1	NaN	NaN	NaN	NaN	1	Female	NA
CN	SAD	33081	150	0.5	0.463	0.51015	0.215	-0.106	0.055	0.016	0.7807	Female	0.037
CN	Schizoaffective Disorder	33081	40	0.5	0.301	0.0006	0.884	0.264	0.574	0.165	0.0031	Female	0.199
CN	SCZ	33081	75	0.5	0.337	0.0002	0.67	0.216	0.443	0.127	0.0016	Female	0.164
CN	SCZ-Relative	33081	71	0.5	0.268	0.0002	0.709	0.244	0.477	0.137	0.0016	Female	0.232
CN	SMC	33081	59	0.5	0.633	0.0206	-0.05	-0.561	-0.305	-0.088	0.0613	Female	-0.133
CN	SPECIFIC PHOBIA	33081	159	0.5	0.471	0.9893	0.154	-0.157	-0.001	0	1	Female	0.029
ABNORMAL VENTRICAL	AD	73	528	0.43	0.342	0.18138	0.413	-0.077	0.168	0.049	0.3441	Female	0.088
ABNORMAL VENTRICAL	ADHD	73	222	0.43	0.543	0.0142	-0.069	-0.603	-0.336	-0.098	0.0457	Female	-0.113
ABNORMAL VENTRICAL	Anorexia/Bulima	73	68	0.43	0.571	0.045	-0.011	-0.682	-0.346	-0.099	0.1224	Female	-0.141
ABNORMAL VENTRICAL	Anxiety/Phobia	73	975	0.43	0.493	0.08619	0.025	-0.451	-0.213	-0.06	0.2004	Female	-0.062
ABNORMAL VENTRICAL	ASD	73	365	0.43	0.503	0.16658	0.072	-0.432	-0.18	-0.057	0.323	Female	-0.073
ABNORMAL VENTRICAL	Attention & Learning difficulty	73	99	0.43	0.197	0.0004	0.882	0.261	0.571	0.157	0.0023	Female	0.233
ABNORMAL VENTRICAL	BD	73	80	0.43	0.477	0.17278	0.101	-0.54	-0.219	-0.063	0.3314	Female	-0.047
ABNORMAL VENTRICAL	Chronic Pain	73	0	0.43	NA	1	NaN	NaN	NaN	NaN	1	Female	NA
ABNORMAL VENTRICAL	EMCI	73	139	0.43	0.567	0.0358	-0.015	-0.588	-0.302	-0.086	0.1022	Female	-0.136
ABNORMAL VENTRICAL	LMCI	73	217	0.43	0.468	0.43116	0.161	-0.372	-0.106	-0.029	0.6786	Female	-0.038
ABNORMAL VENTRICAL	MCI	73	245	0.43	0.4	0.78912	0.297	-0.228	0.035	0.011	1	Female	0.031
ABNORMAL VENTRICAL	MCI-Risk	73	0	0.43	NA	1	NaN	NaN	NaN	NaN	1	Female	NA
ABNORMAL VENTRICAL	MDD	73	3158	0.43	0.49	0.09039	0.032	-0.432	-0.2	-0.057	0.2074	Female	-0.059
ABNORMAL VENTRICAL	ND	73	100	0.43	0.253	0.05919	0.592	-0.018	0.287	0.085	0.1484	Female	0.177
ABNORMAL VENTRICAL	OCD	73	63	0.43	0.492	0.30317	0.161	-0.521	-0.18	-0.052	0.5043	Female	-0.062
ABNORMAL VENTRICAL	Other	73	3	0.43	0.741	0.09359	0.162	-2.209	-1.023	-0.298	0.211	Female	-0.311
ABNORMAL VENTRICAL	OTHER	73	54	0.43	0.335	0.09779	0.655	-0.06	0.298	0.091	0.2172	Female	0.095
ABNORMAL VENTRICAL	Other Psychiatric	73	111	0.43	0.429	0.72553	0.244	-0.351	-0.054	-0.016	1	Female	0.002
ABNORMAL VENTRICAL	PD	73	0	0.43	NA	1	NaN	NaN	NaN	NaN	1	Female	NA
ABNORMAL VENTRICAL	SAD	73	150	0.43	0.463	0.20678	0.102	-0.461	-0.18	-0.05	0.3804	Female	-0.033
ABNORMAL VENTRICAL	Schizoaffective Disorder	73	40	0.43	0.301	0.08079	0.744	-0.041	0.351	0.099	0.1891	Female	0.129
ABNORMAL VENTRICAL	SCZ	73	75	0.43	0.337	0.18278	0.54	-0.112	0.214	0.062	0.3449	Female	0.094
ABNORMAL VENTRICAL	SCZ-Relative	73	71	0.43	0.268	0.14539	0.575	-0.087	0.244	0.072	0.2967	Female	0.162
ABNORMAL VENTRICAL	SMC	73	59	0.43	0.633	0.0016	-0.19	-0.896	-0.543	-0.153	0.007	Female	-0.203
ABNORMAL VENTRICAL	SPECIFIC PHOBIA	73	159	0.43	0.471	0.12519	0.064	-0.494	-0.215	-0.066	0.2647	Female	-0.041
AD	ADHD	528	222	0.342	0.543	0.0002	-0.345	-0.663	-0.504	-0.148	0.0016	Female	-0.201
AD	Anorexia/Bulima	528	68	0.342	0.571	0.0004	-0.253	-0.763	-0.508	-0.148	0.0023	Female	-0.229
AD	Anxiety/Phobia	528	975	0.342	0.493	0.0002	-0.276	-0.49	-0.383	-0.11	0.0016	Female	-0.151
AD	ASD	528	365	0.342	0.503	0.0002	-0.214	-0.483	-0.349	-0.106	0.0016	Female	-0.161
AD	Attention & Learning difficulty	528	99	0.342	0.197	0.0004	0.589	0.157	0.373	0.108	0.0023	Female	0.145
AD	BD	528	80	0.342	0.477	0.0016	-0.148	-0.622	-0.385	-0.112	0.007	Female	-0.135
AD	Chronic Pain	528	0	0.342	NA	1	NaN	NaN	NaN	NaN	1	Female	NA
AD	EMCI	528	139	0.342	0.567	0.0002	-0.277	-0.655	-0.466	-0.136	0.0016	Female	-0.224
AD	LMCI	528	217	0.342	0.468	0.0004	-0.115	-0.433	-0.274	-0.079	0.0023	Female	-0.126
AD	MCI	528	245	0.342	0.4	0.09659	0.025	-0.279	-0.127	-0.038	0.2159	Female	-0.057
AD	MCI-Risk	528	0	0.342	NA	1	NaN	NaN	NaN	NaN	1	Female	NA
AD	MDD	528	3158	0.342	0.49	0.0002	-0.278	-0.463	-0.371	-0.107	0.0016	Female	-0.148
AD	ND	528	100	0.342	0.253	0.25977	0.337	-0.092	0.122	0.036	0.4511	Female	0.089
AD	OCD	528	63	0.342	0.492	0.0102	-0.083	-0.608	-0.346	-0.101	0.0354	Female	-0.15
AD	Other	528	3	0.342	0.741	0.05559	-0.045	-2.324	-1.185	-0.347	0.1424	Female	-0.399
AD	OTHER	528	54	0.342	0.335	0.32817	0.421	-0.141	0.14	0.041	0.5365	Female	0.007
AD	Other Psychiatric	528	111	0.342	0.429	0.0352	-0.016	-0.427	-0.222	-0.065	0.1021	Female	-0.087
AD	PD	528	0	0.342	NA	1	NaN	NaN	NaN	NaN	1	Female	NA
AD	SAD	528	150	0.342	0.463	0.0002	-0.161	-0.526	-0.344	-0.099	0.0016	Female	-0.121
AD	Schizoaffective Disorder	528	40	0.342	0.301	0.29417	0.494	-0.151	0.172	0.05	0.4971	Female	0.041
AD	SCZ	528	75	0.342	0.337	0.74373	0.285	-0.199	0.043	0.013	1	Female	0.005
AD	SCZ-Relative	528	71	0.342	0.268	0.54735	0.324	-0.173	0.076	0.022	0.8317	Female	0.074
AD	SMC	528	59	0.342	0.633	0.0002	-0.423	-0.968	-0.696	-0.202	0.0016	Female	-0.291
AD	SPECIFIC PHOBIA	528	159	0.342	0.471	0.0004	-0.208	-0.565	-0.387	-0.115	0.0023	Female	-0.129
ADHD	Anorexia/Bulima	222	68	0.543	0.571	0.9993	0.271	-0.275	-0.002	-0.001	1	Female	-0.028
ADHD	Anxiety/Phobia	222	975	0.543	0.493	0.07259	0.28	-0.012	0.134	0.038	0.1715	Female	0.051
ADHD	ASD	222	365	0.543	0.503	0.11399	0.302	-0.032	0.135	0.042	0.2455	Female	0.04
ADHD	Attention & Learning difficulty	222	99	0.543	0.197	0.0002	1.153	0.657	0.905	0.255	0.0016	Female	0.346
ADHD	BD	222	80	0.543	0.477	0.35476	0.379	-0.135	0.122	0.035	0.5686	Female	0.066
ADHD	Chronic Pain	222	0	0.543	NA	1	NaN	NaN	NaN	NaN	1	Female	NA
ADHD	EMCI	222	139	0.543	0.567	0.70873	0.254	-0.171	0.042	0.012	1	Female	-0.023
ADHD	LMCI	222	217	0.543	0.468	0.0112	0.433	0.057	0.245	0.069	0.0382	Female	0.075
ADHD	MCI	222	245	0.543	0.4	0.0002	0.539	0.172	0.356	0.109	0.0016	Female	0.144
ADHD	MCI-Risk	222	0	0.543	NA	1	NaN	NaN	NaN	NaN	1	Female	NA
ADHD	MDD	222	3158	0.543	0.49	0.0404	0.279	0.006	0.142	0.041	0.1134	Female	0.054
ADHD	ND	222	100	0.543	0.253	0.0002	0.866	0.382	0.624	0.184	0.0016	Female	0.29
ADHD	OCD	222	63	0.543	0.492	0.27017	0.443	-0.12	0.161	0.047	0.4626	Female	0.051
ADHD	Other	222	3	0.543	0.741	0.25717	0.459	-1.835	-0.688	-0.2	0.4491	Female	-0.198
ADHD	OTHER	222	54	0.543	0.335	0.0002	0.94	0.333	0.636	0.189	0.0016	Female	0.208
ADHD	Other Psychiatric	222	111	0.543	0.429	0.0162	0.512	0.053	0.283	0.083	0.0503	Female	0.114
ADHD	PD	222	0	0.543	NA	1	NaN	NaN	NaN	NaN	1	Female	NA
ADHD	SAD	222	150	0.543	0.463	0.11079	0.38	-0.036	0.172	0.049	0.2415	Female	0.08
ADHD	Schizoaffective Disorder	222	40	0.543	0.301	0.0006	1.032	0.345	0.688	0.198	0.0031	Female	0.242
ADHD	SCZ	222	75	0.543	0.337	0.0002	0.819	0.286	0.553	0.16	0.0016	Female	0.207
ADHD	SCZ-Relative	222	71	0.543	0.268	0.0002	0.854	0.309	0.582	0.17	0.0016	Female	0.275
ADHD	SMC	222	59	0.543	0.633	0.19578	0.097	-0.48	-0.191	-0.055	0.3675	Female	-0.09
ADHD	SPECIFIC PHOBIA	222	159	0.543	0.471	0.30017	0.313	-0.096	0.108	0.033	0.5017	Female	0.072
Anorexia/Bulima	Anxiety/Phobia	68	975	0.571	0.493	0.27417	0.383	-0.109	0.137	0.039	0.4672	Female	0.079
Anorexia/Bulima	ASD	68	365	0.571	0.503	0.31077	0.395	-0.125	0.135	0.042	0.5145	Female	0.068
Anorexia/Bulima	Attention & Learning difficulty	68	99	0.571	0.197	0.0002	1.29	0.634	0.962	0.256	0.0016	Female	0.374
Anorexia/Bulima	BD	68	80	0.571	0.477	0.44436	0.455	-0.198	0.129	0.036	0.6932	Female	0.094
Anorexia/Bulima	Chronic Pain	68	0	0.571	NA	1	NaN	NaN	NaN	NaN	1	Female	NA
Anorexia/Bulima	EMCI	68	139	0.571	0.567	0.77992	0.337	-0.247	0.045	0.013	1	Female	0.005
Anorexia/Bulima	LMCI	68	217	0.571	0.468	0.07159	0.53	-0.018	0.256	0.07	0.1715	Female	0.103
Anorexia/Bulima	MCI	68	245	0.571	0.4	0.0122	0.624	0.082	0.353	0.11	0.0408	Female	0.172
Anorexia/Bulima	MCI-Risk	68	0	0.571	NA	1	NaN	NaN	NaN	NaN	1	Female	NA
Anorexia/Bulima	MDD	68	3158	0.571	0.49	0.24858	0.385	-0.096	0.145	0.041	0.4384	Female	0.082
Anorexia/Bulima	ND	68	100	0.571	0.253	0.0004	0.953	0.317	0.635	0.184	0.0023	Female	0.318
Anorexia/Bulima	OCD	68	63	0.571	0.492	0.33017	0.517	-0.176	0.17	0.047	0.5365	Female	0.079
Anorexia/Bulima	Other	68	3	0.571	0.741	0.23178	0.451	-1.916	-0.733	-0.199	0.4151	Female	-0.17
Anorexia/Bulima	OTHER	68	54	0.571	0.335	0.0006	1.012	0.272	0.642	0.19	0.0031	Female	0.236
Anorexia/Bulima	Other Psychiatric	68	111	0.571	0.429	0.06279	0.596	-0.015	0.291	0.083	0.1552	Female	0.142
Anorexia/Bulima	PD	68	0	0.571	NA	1	NaN	NaN	NaN	NaN	1	Female	NA
Anorexia/Bulima	SAD	68	150	0.571	0.463	0.21158	0.471	-0.106	0.182	0.049	0.3868	Female	0.108
Anorexia/Bulima	Schizoaffective Disorder	68	40	0.571	0.301	0.0004	1.142	0.327	0.734	0.198	0.0023	Female	0.27
Anorexia/Bulima	SCZ	68	75	0.571	0.337	0.0004	0.912	0.237	0.575	0.161	0.0023	Female	0.235
Anorexia/Bulima	SCZ-Relative	68	71	0.571	0.268	0.001	0.943	0.257	0.6	0.17	0.0048	Female	0.303
Anorexia/Bulima	SMC	68	59	0.571	0.633	0.26197	0.153	-0.553	-0.2	-0.054	0.4511	Female	-0.062
Anorexia/Bulima	SPECIFIC PHOBIA	68	159	0.571	0.471	0.46775	0.396	-0.176	0.11	0.033	0.7233	Female	0.1
Anxiety/Phobia	ASD	975	365	0.493	0.503	0.83972	0.133	-0.108	0.012	0.004	1	Female	-0.01
Anxiety/Phobia	Attention & Learning difficulty	975	99	0.493	0.197	0.0002	0.985	0.566	0.776	0.217	0.0016	Female	0.295
Anxiety/Phobia	BD	975	80	0.493	0.477	0.92491	0.218	-0.238	-0.01	-0.003	1	Female	0.015
Anxiety/Phobia	Chronic Pain	975	0	0.493	NA	1	NaN	NaN	NaN	NaN	1	Female	NA
Anxiety/Phobia	EMCI	975	139	0.493	0.567	0.29797	0.085	-0.271	-0.093	-0.026	0.5004	Female	-0.074
Anxiety/Phobia	LMCI	975	217	0.493	0.468	0.14199	0.258	-0.037	0.111	0.031	0.2914	Female	0.025
Anxiety/Phobia	MCI	975	245	0.493	0.4	0.0008	0.386	0.105	0.245	0.071	0.004	Female	0.093
Anxiety/Phobia	MCI-Risk	975	0	0.493	NA	1	NaN	NaN	NaN	NaN	1	Female	NA
Anxiety/Phobia	MDD	975	3158	0.493	0.49	0.76472	0.082	-0.062	0.01	0.003	1	Female	0.003
Anxiety/Phobia	ND	975	100	0.493	0.253	0.0002	0.72	0.306	0.513	0.146	0.0016	Female	0.239
Anxiety/Phobia	OCD	975	63	0.493	0.492	0.80592	0.285	-0.225	0.03	0.009	1	Female	0.001
Anxiety/Phobia	Other	975	3	0.493	0.741	0.15378	0.291	-1.98	-0.844	-0.238	0.3102	Female	-0.249
Anxiety/Phobia	OTHER	975	54	0.493	0.335	0.0002	0.807	0.256	0.532	0.151	0.0016	Female	0.158
Anxiety/Phobia	Other Psychiatric	975	111	0.493	0.429	0.11819	0.354	-0.04	0.157	0.044	0.2514	Female	0.064
Anxiety/Phobia	PD	975	0	0.493	NA	1	NaN	NaN	NaN	NaN	1	Female	NA
Anxiety/Phobia	SAD	975	150	0.493	0.463	0.66273	0.21	-0.134	0.038	0.011	0.9652	Female	0.029
Anxiety/Phobia	Schizoaffective Disorder	975	40	0.493	0.301	0.001	0.885	0.25	0.568	0.16	0.0048	Female	0.191
Anxiety/Phobia	SCZ	975	75	0.493	0.337	0.0006	0.669	0.197	0.433	0.122	0.0031	Female	0.156
Anxiety/Phobia	SCZ-Relative	975	71	0.493	0.268	0.0004	0.708	0.224	0.466	0.132	0.0023	Female	0.224
Anxiety/Phobia	SMC	975	59	0.493	0.633	0.0144	-0.067	-0.594	-0.33	-0.093	0.0459	Female	-0.141
Anxiety/Phobia	SPECIFIC PHOBIA	975	159	0.493	0.471	0.82632	0.149	-0.187	-0.019	-0.006	1	Female	0.022
ASD	Attention & Learning difficulty	365	99	0.503	0.197	0.0002	0.924	0.469	0.697	0.214	0.0016	Female	0.306
ASD	BD	365	80	0.503	0.477	0.86171	0.222	-0.263	-0.021	-0.006	1	Female	0.026
ASD	Chronic Pain	365	0	0.503	NA	1	NaN	NaN	NaN	NaN	1	Female	NA
ASD	EMCI	365	139	0.503	0.567	0.32957	0.1	-0.292	-0.096	-0.03	0.5365	Female	-0.064
ASD	LMCI	365	217	0.503	0.468	0.29457	0.259	-0.078	0.091	0.027	0.4971	Female	0.035
ASD	MCI	365	245	0.503	0.4	0.0126	0.375	0.049	0.212	0.068	0.0417	Female	0.103
ASD	MCI-Risk	365	0	0.503	NA	1	NaN	NaN	NaN	NaN	1	Female	NA
ASD	MDD	365	3158	0.503	0.49	0.9795	0.106	-0.111	-0.002	-0.001	1	Female	0.013
ASD	ND	365	100	0.503	0.253	0.0004	0.675	0.228	0.452	0.142	0.0023	Female	0.25
ASD	OCD	365	63	0.503	0.492	0.93851	0.284	-0.252	0.016	0.005	1	Female	0.011
ASD	Other	365	3	0.503	0.741	0.20698	0.381	-1.902	-0.76	-0.241	0.3804	Female	-0.238
ASD	OTHER	365	54	0.503	0.335	0.0008	0.751	0.175	0.463	0.147	0.004	Female	0.168
ASD	Other Psychiatric	365	111	0.503	0.429	0.22898	0.344	-0.082	0.131	0.041	0.4122	Female	0.074
ASD	PD	365	0	0.503	NA	1	NaN	NaN	NaN	NaN	1	Female	NA
ASD	SAD	365	150	0.503	0.463	0.79752	0.213	-0.168	0.023	0.007	1	Female	0.04
ASD	Schizoaffective Disorder	365	40	0.503	0.301	0.003	0.828	0.169	0.498	0.156	0.012	Female	0.202
ASD	SCZ	365	75	0.503	0.337	0.0028	0.63	0.129	0.379	0.119	0.0113	Female	0.166
ASD	SCZ-Relative	365	71	0.503	0.268	0.0022	0.664	0.152	0.408	0.128	0.0092	Female	0.235
ASD	SMC	365	59	0.503	0.633	0.0294	-0.033	-0.586	-0.309	-0.096	0.0867	Female	-0.13
ASD	SPECIFIC PHOBIA	365	159	0.503	0.471	0.76052	0.158	-0.215	-0.029	-0.009	1	Female	0.032
Attention & Learning difficulty	BD	99	80	0.197	0.477	0.0002	-0.509	-1.126	-0.818	-0.22	0.0016	Female	-0.28
Attention & Learning difficulty	Chronic Pain	99	0	0.197	NA	1	NaN	NaN	NaN	NaN	1	Female	NA
Attention & Learning difficulty	EMCI	99	139	0.197	0.567	0.0002	-0.622	-1.165	-0.893	-0.243	0.0016	Female	-0.369
Attention & Learning difficulty	LMCI	99	217	0.197	0.468	0.0002	-0.452	-0.942	-0.697	-0.186	0.0016	Female	-0.271
Attention & Learning difficulty	MCI	99	245	0.197	0.4	0.0004	-0.244	-0.718	-0.481	-0.146	0.0023	Female	-0.202
Attention & Learning difficulty	MCI-Risk	99	0	0.197	NA	1	NaN	NaN	NaN	NaN	1	Female	NA
Attention & Learning difficulty	MDD	99	3158	0.197	0.49	0.0002	-0.548	-0.95	-0.749	-0.214	0.0016	Female	-0.292
Attention & Learning difficulty	ND	99	100	0.197	0.253	0.06599	0.025	-0.536	-0.255	-0.072	0.1609	Female	-0.056
Attention & Learning difficulty	OCD	99	63	0.197	0.492	0.0002	-0.452	-1.112	-0.782	-0.209	0.0016	Female	-0.295
Attention & Learning difficulty	Other	99	3	0.197	0.741	0.0076	-0.579	-2.956	-1.767	-0.455	0.0269	Female	-0.544
Attention & Learning difficulty	OTHER	99	54	0.197	0.335	0.16038	0.1	-0.571	-0.235	-0.066	0.3172	Female	-0.137
Attention & Learning difficulty	Other Psychiatric	99	111	0.197	0.429	0.0002	-0.344	-0.902	-0.623	-0.173	0.0016	Female	-0.231
Attention & Learning difficulty	PD	99	0	0.197	NA	1	NaN	NaN	NaN	NaN	1	Female	NA
Attention & Learning difficulty	SAD	99	150	0.197	0.463	0.0002	-0.518	-1.046	-0.782	-0.207	0.0016	Female	-0.266
Attention & Learning difficulty	Schizoaffective Disorder	99	40	0.197	0.301	0.23458	0.15	-0.593	-0.222	-0.058	0.4158	Female	-0.104
Attention & Learning difficulty	SCZ	99	75	0.197	0.337	0.0194	-0.047	-0.656	-0.352	-0.095	0.0587	Female	-0.139
Attention & Learning difficulty	SCZ-Relative	99	71	0.197	0.268	0.0438	-0.004	-0.621	-0.312	-0.085	0.121	Female	-0.071
Attention & Learning difficulty	SMC	99	59	0.197	0.633	0.0002	-0.835	-1.536	-1.185	-0.31	0.0016	Female	-0.436
Attention & Learning difficulty	SPECIFIC PHOBIA	99	159	0.197	0.471	0.0002	-0.501	-1.023	-0.762	-0.223	0.0016	Female	-0.274
BD	Chronic Pain	80	0	0.477	NA	1	NaN	NaN	NaN	NaN	1	Female	NA
BD	EMCI	80	139	0.477	0.567	0.55294	0.194	-0.359	-0.083	-0.023	0.8366	Female	-0.089
BD	LMCI	80	217	0.477	0.468	0.34017	0.381	-0.134	0.124	0.034	0.5502	Female	0.009
BD	MCI	80	245	0.477	0.4	0.06379	0.492	-0.016	0.238	0.074	0.1566	Female	0.078
BD	MCI-Risk	80	0	0.477	NA	1	NaN	NaN	NaN	NaN	1	Female	NA
BD	MDD	80	3158	0.477	0.49	0.87811	0.242	-0.202	0.02	0.006	1	Female	-0.012
BD	ND	80	100	0.477	0.253	0.0006	0.81	0.209	0.509	0.148	0.0031	Female	0.224
BD	OCD	80	63	0.477	0.492	0.80252	0.374	-0.292	0.041	0.011	1	Female	-0.015
BD	Other	80	3	0.477	0.741	0.16138	0.332	-2.023	-0.846	-0.235	0.3172	Female	-0.264
BD	OTHER	80	54	0.477	0.335	0.0026	0.873	0.165	0.519	0.154	0.0106	Female	0.142
BD	Other Psychiatric	80	111	0.477	0.429	0.26217	0.454	-0.125	0.165	0.047	0.4511	Female	0.049
BD	PD	80	0	0.477	NA	1	NaN	NaN	NaN	NaN	1	Female	NA
BD	SAD	80	150	0.477	0.463	0.73573	0.322	-0.224	0.049	0.013	1	Female	0.014
BD	Schizoaffective Disorder	80	40	0.477	0.301	0.004	0.983	0.202	0.592	0.162	0.0151	Female	0.176
BD	SCZ	80	75	0.477	0.337	0.0046	0.764	0.121	0.443	0.125	0.017	Female	0.141
BD	SCZ-Relative	80	71	0.477	0.268	0.004	0.797	0.144	0.47	0.135	0.0151	Female	0.209
BD	SMC	80	59	0.477	0.633	0.05679	0.013	-0.67	-0.328	-0.09	0.1434	Female	-0.156
BD	SPECIFIC PHOBIA	80	159	0.477	0.471	0.9559	0.261	-0.279	-0.009	-0.003	1	Female	0.006
Chronic Pain	EMCI	0	139	NA	0.567	1	NaN	NaN	NaN	NaN	1	Female	NA
Chronic Pain	LMCI	0	217	NA	0.468	1	NaN	NaN	NaN	NaN	1	Female	NA
Chronic Pain	MCI	0	245	NA	0.4	1	NaN	NaN	NaN	NaN	1	Female	NA
Chronic Pain	MCI-Risk	0	0	NA	NA	1	NaN	NaN	NaN	NaN	1	Female	NA
Chronic Pain	MDD	0	3158	NA	0.49	1	NaN	NaN	NaN	NaN	1	Female	NA
Chronic Pain	ND	0	100	NA	0.253	1	NaN	NaN	NaN	NaN	1	Female	NA
Chronic Pain	OCD	0	63	NA	0.492	1	NaN	NaN	NaN	NaN	1	Female	NA
Chronic Pain	Other	0	3	NA	0.741	1	NaN	NaN	NaN	NaN	1	Female	NA
Chronic Pain	OTHER	0	54	NA	0.335	1	NaN	NaN	NaN	NaN	1	Female	NA
Chronic Pain	Other Psychiatric	0	111	NA	0.429	1	NaN	NaN	NaN	NaN	1	Female	NA
Chronic Pain	PD	0	0	NA	NA	1	NaN	NaN	NaN	NaN	1	Female	NA
Chronic Pain	SAD	0	150	NA	0.463	1	NaN	NaN	NaN	NaN	1	Female	NA
Chronic Pain	Schizoaffective Disorder	0	40	NA	0.301	1	NaN	NaN	NaN	NaN	1	Female	NA
Chronic Pain	SCZ	0	75	NA	0.337	1	NaN	NaN	NaN	NaN	1	Female	NA
Chronic Pain	SCZ-Relative	0	71	NA	0.268	1	NaN	NaN	NaN	NaN	1	Female	NA
Chronic Pain	SMC	0	59	NA	0.633	1	NaN	NaN	NaN	NaN	1	Female	NA
Chronic Pain	SPECIFIC PHOBIA	0	159	NA	0.471	1	NaN	NaN	NaN	NaN	1	Female	NA
EMCI	LMCI	139	217	0.567	0.468	0.05239	0.422	-0.007	0.207	0.057	0.1362	Female	0.098
EMCI	MCI	139	245	0.567	0.4	0.0032	0.527	0.107	0.317	0.097	0.0126	Female	0.167
EMCI	MCI-Risk	139	0	0.567	NA	1	NaN	NaN	NaN	NaN	1	Female	NA
EMCI	MDD	139	3158	0.567	0.49	0.23458	0.271	-0.069	0.101	0.029	0.4158	Female	0.077
EMCI	ND	139	100	0.567	0.253	0.0002	0.858	0.33	0.594	0.172	0.0016	Female	0.313
EMCI	OCD	139	63	0.567	0.492	0.41276	0.423	-0.176	0.123	0.035	0.6526	Female	0.074
EMCI	Other	139	3	0.567	0.741	0.20278	0.4	-1.915	-0.757	-0.212	0.3786	Female	-0.175
EMCI	OTHER	139	54	0.567	0.335	0.0006	0.928	0.284	0.606	0.177	0.0031	Female	0.232
EMCI	Other Psychiatric	139	111	0.567	0.429	0.05139	0.498	-0.005	0.247	0.071	0.1356	Female	0.138
EMCI	PD	139	0	0.567	NA	1	NaN	NaN	NaN	NaN	1	Female	NA
EMCI	SAD	139	150	0.567	0.463	0.25697	0.366	-0.098	0.134	0.037	0.4491	Female	0.103
EMCI	Schizoaffective Disorder	139	40	0.567	0.301	0.0002	1.032	0.31	0.671	0.186	0.0016	Female	0.265
EMCI	SCZ	139	75	0.567	0.337	0.0004	0.812	0.239	0.525	0.148	0.0023	Female	0.23
EMCI	SCZ-Relative	139	71	0.567	0.268	0.0002	0.846	0.261	0.554	0.158	0.0016	Female	0.298
EMCI	SMC	139	59	0.567	0.633	0.12619	0.066	-0.549	-0.241	-0.067	0.2652	Female	-0.067
EMCI	SPECIFIC PHOBIA	139	159	0.567	0.471	0.57154	0.298	-0.159	0.069	0.021	0.8573	Female	0.095
LMCI	MCI	217	245	0.468	0.4	0.14739	0.318	-0.048	0.135	0.04	0.299	Female	0.069
LMCI	MCI-Risk	217	0	0.468	NA	1	NaN	NaN	NaN	NaN	1	Female	NA
LMCI	MDD	217	3158	0.468	0.49	0.16638	0.039	-0.236	-0.098	-0.028	0.323	Female	-0.022
LMCI	ND	217	100	0.468	0.253	0.0014	0.649	0.169	0.409	0.115	0.0064	Female	0.215
LMCI	OCD	217	63	0.468	0.492	0.55794	0.2	-0.364	-0.082	-0.022	0.8405	Female	-0.024
LMCI	Other	217	3	0.468	0.741	0.09379	0.153	-2.146	-0.996	-0.269	0.211	Female	-0.273
LMCI	OTHER	217	54	0.468	0.335	0.0036	0.729	0.126	0.427	0.12	0.014	Female	0.133
LMCI	Other Psychiatric	217	111	0.468	0.429	0.67553	0.278	-0.181	0.049	0.014	0.9798	Female	0.039
LMCI	PD	217	0	0.468	NA	1	NaN	NaN	NaN	NaN	1	Female	NA
LMCI	SAD	217	150	0.468	0.463	0.47875	0.133	-0.285	-0.076	-0.02	0.737	Female	0.005
LMCI	Schizoaffective Disorder	217	40	0.468	0.301	0.0054	0.819	0.136	0.478	0.129	0.0195	Female	0.167
LMCI	SCZ	217	75	0.468	0.337	0.014	0.598	0.067	0.333	0.091	0.0455	Female	0.131
LMCI	SCZ-Relative	217	71	0.468	0.268	0.0086	0.636	0.094	0.365	0.101	0.0302	Female	0.2
LMCI	SMC	217	59	0.468	0.633	0.0014	-0.167	-0.751	-0.459	-0.124	0.0064	Female	-0.165
LMCI	SPECIFIC PHOBIA	217	159	0.468	0.471	0.21698	0.079	-0.332	-0.126	-0.036	0.3946	Female	-0.003
MCI	MCI-Risk	245	0	0.4	NA	1	NaN	NaN	NaN	NaN	1	Female	NA
MCI	MDD	245	3158	0.4	0.49	0.0008	-0.106	-0.366	-0.236	-0.068	0.004	Female	-0.09
MCI	ND	245	100	0.4	0.253	0.0458	0.471	0.003	0.237	0.074	0.1236	Female	0.146
MCI	OCD	245	63	0.4	0.492	0.15618	0.078	-0.479	-0.201	-0.063	0.3127	Female	-0.093
MCI	Other	245	3	0.4	0.741	0.10599	0.178	-2.117	-0.969	-0.309	0.2325	Female	-0.342
MCI	OTHER	245	54	0.4	0.335	0.09899	0.546	-0.047	0.25	0.08	0.2185	Female	0.065
MCI	Other Psychiatric	245	111	0.4	0.429	0.45655	0.14	-0.311	-0.086	-0.027	0.7091	Female	-0.029
MCI	PD	245	0	0.4	NA	1	NaN	NaN	NaN	NaN	1	Female	NA
MCI	SAD	245	150	0.4	0.463	0.05599	0.003	-0.406	-0.201	-0.061	0.1424	Female	-0.064
MCI	Schizoaffective Disorder	245	40	0.4	0.301	0.09319	0.62	-0.053	0.283	0.088	0.211	Female	0.098
MCI	SCZ	245	75	0.4	0.337	0.20618	0.423	-0.097	0.163	0.051	0.3804	Female	0.063
MCI	SCZ-Relative	245	71	0.4	0.268	0.16178	0.459	-0.073	0.193	0.061	0.3172	Female	0.131
MCI	SMC	245	59	0.4	0.633	0.0008	-0.24	-0.817	-0.529	-0.164	0.004	Female	-0.234
MCI	SPECIFIC PHOBIA	245	159	0.4	0.471	0.0184	-0.041	-0.443	-0.242	-0.077	0.0566	Female	-0.071
MCI-Risk	MDD	0	3158	NA	0.49	1	NaN	NaN	NaN	NaN	1	Female	NA
MCI-Risk	ND	0	100	NA	0.253	1	NaN	NaN	NaN	NaN	1	Female	NA
MCI-Risk	OCD	0	63	NA	0.492	1	NaN	NaN	NaN	NaN	1	Female	NA
MCI-Risk	Other	0	3	NA	0.741	1	NaN	NaN	NaN	NaN	1	Female	NA
MCI-Risk	OTHER	0	54	NA	0.335	1	NaN	NaN	NaN	NaN	1	Female	NA
MCI-Risk	Other Psychiatric	0	111	NA	0.429	1	NaN	NaN	NaN	NaN	1	Female	NA
MCI-Risk	PD	0	0	NA	NA	1	NaN	NaN	NaN	NaN	1	Female	NA
MCI-Risk	SAD	0	150	NA	0.463	1	NaN	NaN	NaN	NaN	1	Female	NA
MCI-Risk	Schizoaffective Disorder	0	40	NA	0.301	1	NaN	NaN	NaN	NaN	1	Female	NA
MCI-Risk	SCZ	0	75	NA	0.337	1	NaN	NaN	NaN	NaN	1	Female	NA
MCI-Risk	SCZ-Relative	0	71	NA	0.268	1	NaN	NaN	NaN	NaN	1	Female	NA
MCI-Risk	SMC	0	59	NA	0.633	1	NaN	NaN	NaN	NaN	1	Female	NA
MCI-Risk	SPECIFIC PHOBIA	0	159	NA	0.471	1	NaN	NaN	NaN	NaN	1	Female	NA
MDD	ND	3158	100	0.49	0.253	0.0002	0.696	0.297	0.497	0.143	0.0016	Female	0.236
MDD	OCD	3158	63	0.49	0.492	0.87591	0.269	-0.23	0.02	0.006	1	Female	-0.002
MDD	Other	3158	3	0.49	0.741	0.15678	0.293	-1.972	-0.839	-0.241	0.3127	Female	-0.252
MDD	OTHER	3158	54	0.49	0.335	0.0004	0.785	0.246	0.515	0.148	0.0023	Female	0.155
MDD	Other Psychiatric	3158	111	0.49	0.429	0.13779	0.334	-0.044	0.145	0.042	0.2862	Female	0.061
MDD	PD	3158	0	0.49	NA	1	NaN	NaN	NaN	NaN	1	Female	NA
MDD	SAD	3158	150	0.49	0.463	0.74433	0.191	-0.137	0.027	0.008	1	Female	0.026
MDD	Schizoaffective Disorder	3158	40	0.49	0.301	0.0006	0.859	0.235	0.547	0.157	0.0031	Female	0.188
MDD	SCZ	3158	75	0.49	0.337	0.0004	0.645	0.186	0.416	0.119	0.0023	Female	0.153
MDD	SCZ-Relative	3158	71	0.49	0.268	0.0002	0.685	0.214	0.449	0.129	0.0016	Female	0.221
MDD	SMC	3158	59	0.49	0.633	0.0122	-0.076	-0.592	-0.334	-0.096	0.0408	Female	-0.144
MDD	SPECIFIC PHOBIA	3158	159	0.49	0.471	0.72853	0.13	-0.189	-0.029	-0.008	1	Female	0.019
ND	OCD	100	63	0.253	0.492	0.0048	-0.148	-0.792	-0.47	-0.137	0.0175	Female	-0.239
ND	Other	100	3	0.253	0.741	0.0436	-0.114	-2.466	-1.29	-0.383	0.121	Female	-0.488
ND	OTHER	100	54	0.253	0.335	0.92431	0.351	-0.316	0.018	0.005	1	Female	-0.082
ND	Other Psychiatric	100	111	0.253	0.429	0.0148	-0.068	-0.615	-0.342	-0.101	0.0468	Female	-0.176
ND	PD	100	0	0.253	NA	1	NaN	NaN	NaN	NaN	1	Female	NA
ND	SAD	100	150	0.253	0.463	0.0004	-0.223	-0.739	-0.481	-0.135	0.0023	Female	-0.21
ND	Schizoaffective Disorder	100	40	0.253	0.301	0.79352	0.418	-0.321	0.048	0.014	1	Female	-0.048
ND	SCZ	100	75	0.253	0.337	0.59754	0.222	-0.382	-0.08	-0.023	0.8812	Female	-0.084
ND	SCZ-Relative	100	71	0.253	0.268	0.75752	0.26	-0.353	-0.047	-0.014	1	Female	-0.015
ND	SMC	100	59	0.253	0.633	0.0002	-0.492	-1.166	-0.829	-0.238	0.0016	Female	-0.38
ND	SPECIFIC PHOBIA	100	159	0.253	0.471	0.0002	-0.238	-0.748	-0.493	-0.151	0.0016	Female	-0.218
OCD	Other	63	3	0.492	0.741	0.14179	0.294	-2.087	-0.897	-0.246	0.2914	Female	-0.249
OCD	OTHER	63	54	0.492	0.335	0.011	0.851	0.106	0.479	0.142	0.0378	Female	0.157
OCD	Other Psychiatric	63	111	0.492	0.429	0.43676	0.437	-0.186	0.125	0.036	0.6844	Female	0.063
OCD	PD	63	0	0.492	NA	1	NaN	NaN	NaN	NaN	1	Female	NA
OCD	SAD	63	150	0.492	0.463	0.9555	0.303	-0.288	0.007	0.002	1	Female	0.029
OCD	Schizoaffective Disorder	63	40	0.492	0.301	0.0066	0.965	0.148	0.556	0.151	0.0236	Female	0.191
OCD	SCZ	63	75	0.492	0.337	0.0192	0.745	0.062	0.404	0.114	0.0586	Female	0.155
OCD	SCZ-Relative	63	71	0.492	0.268	0.0154	0.777	0.085	0.431	0.123	0.0483	Female	0.224
OCD	SMC	63	59	0.492	0.633	0.0388	-0.011	-0.734	-0.373	-0.101	0.1098	Female	-0.141
OCD	SPECIFIC PHOBIA	63	159	0.492	0.471	0.76052	0.247	-0.34	-0.046	-0.014	1	Female	0.021
Other	OTHER	3	54	0.741	0.335	0.05139	2.451	0.028	1.239	0.389	0.1356	Female	0.406
Other	Other Psychiatric	3	111	0.741	0.429	0.11319	2.139	-0.193	0.973	0.282	0.2452	Female	0.312
Other	PD	3	0	0.741	NA	1	NaN	NaN	NaN	NaN	1	Female	NA
Other	SAD	3	150	0.741	0.463	0.11619	2.091	-0.223	0.934	0.248	0.2487	Female	0.278
Other	Schizoaffective Disorder	3	40	0.741	0.301	0.02	2.809	0.298	1.554	0.397	0.06	Female	0.44
Other	SCZ	3	75	0.741	0.337	0.0444	2.472	0.091	1.282	0.36	0.1217	Female	0.404
Other	SCZ-Relative	3	71	0.741	0.268	0.05339	2.472	0.085	1.279	0.37	0.1378	Female	0.473
Other	SMC	3	59	0.741	0.633	0.37036	1.742	-0.634	0.554	0.145	0.5909	Female	0.108
Other	SPECIFIC PHOBIA	3	159	0.741	0.471	0.22018	1.905	-0.403	0.751	0.232	0.3984	Female	0.27
OTHER	Other Psychiatric	54	111	0.335	0.429	0.0324	-0.024	-0.684	-0.354	-0.106	0.0948	Female	-0.094
OTHER	PD	54	0	0.335	NA	1	NaN	NaN	NaN	NaN	1	Female	NA
OTHER	SAD	54	150	0.335	0.463	0.0014	-0.182	-0.815	-0.499	-0.14	0.0064	Female	-0.129
OTHER	Schizoaffective Disorder	54	40	0.335	0.301	0.87451	0.444	-0.385	0.029	0.009	1	Female	0.034
OTHER	SCZ	54	75	0.335	0.337	0.59094	0.257	-0.45	-0.097	-0.029	0.8767	Female	-0.002
OTHER	SCZ-Relative	54	71	0.335	0.268	0.73133	0.294	-0.421	-0.063	-0.019	1	Female	0.067
OTHER	SMC	54	59	0.335	0.633	0.0002	-0.446	-1.224	-0.835	-0.244	0.0016	Female	-0.298
OTHER	SPECIFIC PHOBIA	54	159	0.335	0.471	0.0016	-0.186	-0.814	-0.5	-0.156	0.007	Female	-0.136
Other Psychiatric	PD	111	0	0.429	NA	1	NaN	NaN	NaN	NaN	1	Female	NA
Other Psychiatric	SAD	111	150	0.429	0.463	0.32897	0.125	-0.369	-0.122	-0.034	0.5365	Female	-0.035
Other Psychiatric	Schizoaffective Disorder	111	40	0.429	0.301	0.0356	0.772	0.038	0.405	0.115	0.1022	Female	0.128
Other Psychiatric	SCZ	111	75	0.429	0.337	0.07239	0.565	-0.027	0.269	0.078	0.1715	Female	0.092
Other Psychiatric	SCZ-Relative	111	71	0.429	0.268	0.05239	0.6	-0.003	0.299	0.087	0.1362	Female	0.161
Other Psychiatric	SMC	111	59	0.429	0.633	0.0044	-0.162	-0.807	-0.485	-0.137	0.0164	Female	-0.204
Other Psychiatric	SPECIFIC PHOBIA	111	159	0.429	0.471	0.17478	0.079	-0.409	-0.165	-0.05	0.3334	Female	-0.042
PD	SAD	0	150	NA	0.463	1	NaN	NaN	NaN	NaN	1	Female	NA
PD	Schizoaffective Disorder	0	40	NA	0.301	1	NaN	NaN	NaN	NaN	1	Female	NA
PD	SCZ	0	75	NA	0.337	1	NaN	NaN	NaN	NaN	1	Female	NA
PD	SCZ-Relative	0	71	NA	0.268	1	NaN	NaN	NaN	NaN	1	Female	NA
PD	SMC	0	59	NA	0.633	1	NaN	NaN	NaN	NaN	1	Female	NA
PD	SPECIFIC PHOBIA	0	159	NA	0.471	1	NaN	NaN	NaN	NaN	1	Female	NA
SAD	Schizoaffective Disorder	150	40	0.463	0.301	0.002	0.916	0.205	0.56	0.149	0.0086	Female	0.162
SAD	SCZ	150	75	0.463	0.337	0.004	0.69	0.128	0.409	0.112	0.0151	Female	0.127
SAD	SCZ-Relative	150	71	0.463	0.268	0.0022	0.727	0.153	0.44	0.121	0.0092	Female	0.195
SAD	SMC	150	59	0.463	0.633	0.014	-0.082	-0.693	-0.388	-0.103	0.0455	Female	-0.17
SAD	SPECIFIC PHOBIA	150	159	0.463	0.471	0.63134	0.169	-0.279	-0.055	-0.016	0.9233	Female	-0.008
Schizoaffective Disorder	SCZ	40	75	0.301	0.337	0.51155	0.252	-0.524	-0.136	-0.037	0.7807	Female	-0.036
Schizoaffective Disorder	SCZ-Relative	40	71	0.301	0.268	0.61954	0.293	-0.491	-0.099	-0.028	0.9099	Female	0.033
Schizoaffective Disorder	SMC	40	59	0.301	0.633	0.0002	-0.53	-1.387	-0.958	-0.252	0.0016	Female	-0.332
Schizoaffective Disorder	SPECIFIC PHOBIA	40	159	0.301	0.471	0.0012	-0.194	-0.901	-0.547	-0.165	0.0057	Female	-0.17
SCZ	SCZ-Relative	75	71	0.337	0.268	0.84372	0.361	-0.294	0.033	0.01	1	Female	0.068
SCZ	SMC	75	59	0.337	0.633	0.0002	-0.422	-1.136	-0.779	-0.215	0.0016	Female	-0.296
SCZ	SPECIFIC PHOBIA	75	159	0.337	0.471	0.0026	-0.143	-0.701	-0.422	-0.128	0.0106	Female	-0.134
SCZ-Relative	SMC	71	59	0.268	0.633	0.0002	-0.439	-1.163	-0.801	-0.225	0.0016	Female	-0.365
SCZ-Relative	SPECIFIC PHOBIA	71	159	0.268	0.471	0.0018	-0.165	-0.734	-0.45	-0.137	0.0078	Female	-0.203
SMC	SPECIFIC PHOBIA	59	159	0.633	0.471	0.06039	0.593	-0.01	0.292	0.087	0.1503	Female	0.162
CN	ABNORMAL VENTRICAL	33144	107	0.49	0.524	0.47575	0.121	-0.259	-0.069	-0.02	0.9026	Male	-0.034
CN	AD	33144	456	0.49	0.408	0.0012	0.255	0.07	0.163	0.046	0.0083	Male	0.082
CN	ADHD	33144	639	0.49	0.398	0.0002	0.36	0.204	0.282	0.08	0.0021	Male	0.092
CN	Anorexia/Bulima	33144	3	0.49	0.719	0.55154	0.77	-1.494	-0.362	-0.103	1	Male	-0.229
CN	Anxiety/Phobia	33144	565	0.49	0.519	0.0192	-0.016	-0.183	-0.099	-0.028	0.0864	Male	-0.029
CN	ASD	33144	1607	0.49	0.453	0.0004	0.167	0.067	0.117	0.034	0.0034	Male	0.037
CN	Attention & Learning difficulty	33144	227	0.49	0.255	0.0002	0.72	0.459	0.59	0.168	0.0021	Male	0.235
CN	BD	33144	83	0.49	0.535	0.57754	0.153	-0.278	-0.062	-0.018	1	Male	-0.045
CN	Chronic Pain	33144	0	0.49	NA	1	NaN	NaN	NaN	NaN	1	Male	NA
CN	EMCI	33144	170	0.49	0.56	0.0202	-0.028	-0.33	-0.179	-0.051	0.0897	Male	-0.07
CN	LMCI	33144	341	0.49	0.532	0.17638	0.033	-0.18	-0.073	-0.021	0.4552	Male	-0.042
CN	MCI	33144	188	0.49	0.492	0.78732	0.165	-0.122	0.021	0.006	1	Male	-0.002
CN	MCI-Risk	33144	0	0.49	NA	1	NaN	NaN	NaN	NaN	1	Male	NA
CN	MDD	33144	1635	0.49	0.534	0.0004	-0.042	-0.141	-0.092	-0.026	0.0034	Male	-0.044
CN	ND	33144	74	0.49	0.371	0.0018	0.596	0.14	0.368	0.105	0.0113	Male	0.119
CN	OCD	33144	80	0.49	0.462	0.33837	0.327	-0.112	0.108	0.031	0.7286	Male	0.028
CN	Other	33144	2	0.49	0.515	0.90451	1.314	-1.458	-0.072	-0.02	1	Male	-0.025
CN	OTHER	33144	43	0.49	0.43	0.19018	0.507	-0.091	0.208	0.059	0.4837	Male	0.06
CN	Other Psychiatric	33144	142	0.49	0.335	0.0002	0.492	0.163	0.327	0.093	0.0021	Male	0.155
CN	PD	33144	0	0.49	NA	1	NaN	NaN	NaN	NaN	1	Male	NA
CN	SAD	33144	155	0.49	0.504	0.65813	0.195	-0.12	0.037	0.011	1	Male	-0.014
CN	Schizoaffective Disorder	33144	30	0.49	0.372	0.0348	0.742	0.026	0.384	0.11	0.1388	Male	0.118
CN	SCZ	33144	212	0.49	0.351	0.0002	0.492	0.222	0.357	0.102	0.0021	Male	0.139
CN	SCZ-Relative	33144	33	0.49	0.474	0.85691	0.309	-0.374	-0.033	-0.009	1	Male	0.016
CN	SMC	33144	44	0.49	0.569	0.44096	0.182	-0.409	-0.113	-0.032	0.8744	Male	-0.079
CN	SPECIFIC PHOBIA	33144	55	0.49	0.556	0.24718	0.106	-0.423	-0.158	-0.045	0.5983	Male	-0.066
ABNORMAL VENTRICAL	AD	107	456	0.524	0.408	0.0452	0.427	0.005	0.216	0.066	0.1677	Male	0.115
ABNORMAL VENTRICAL	ADHD	107	639	0.524	0.398	0.0008	0.57	0.159	0.364	0.1	0.0061	Male	0.126
ABNORMAL VENTRICAL	Anorexia/Bulima	107	3	0.524	0.719	0.65553	0.881	-1.441	-0.28	-0.084	1	Male	-0.196
ABNORMAL VENTRICAL	Anxiety/Phobia	107	565	0.524	0.519	0.77072	0.178	-0.236	-0.029	-0.009	1	Male	0.005
ABNORMAL VENTRICAL	ASD	107	1607	0.524	0.453	0.07479	0.373	-0.019	0.177	0.053	0.25	Male	0.07
ABNORMAL VENTRICAL	Attention & Learning difficulty	107	227	0.524	0.255	0.0002	0.907	0.434	0.67	0.188	0.0021	Male	0.269
ABNORMAL VENTRICAL	BD	107	83	0.524	0.535	0.9803	0.296	-0.281	0.007	0.002	1	Male	-0.011
ABNORMAL VENTRICAL	Chronic Pain	107	0	0.524	NA	1	NaN	NaN	NaN	NaN	1	Male	NA
ABNORMAL VENTRICAL	EMCI	107	170	0.524	0.56	0.36876	0.135	-0.351	-0.108	-0.031	0.7797	Male	-0.036
ABNORMAL VENTRICAL	LMCI	107	341	0.524	0.532	0.9721	0.214	-0.222	-0.004	-0.001	1	Male	-0.009
ABNORMAL VENTRICAL	MCI	107	188	0.524	0.492	0.47135	0.323	-0.154	0.085	0.026	0.9026	Male	0.031
ABNORMAL VENTRICAL	MCI-Risk	107	0	0.524	NA	1	NaN	NaN	NaN	NaN	1	Male	NA
ABNORMAL VENTRICAL	MDD	107	1635	0.524	0.534	0.82752	0.174	-0.218	-0.022	-0.006	1	Male	-0.01
ABNORMAL VENTRICAL	ND	107	74	0.524	0.371	0.0076	0.711	0.108	0.41	0.125	0.0404	Male	0.153
ABNORMAL VENTRICAL	OCD	107	80	0.524	0.462	0.22498	0.469	-0.115	0.177	0.05	0.5601	Male	0.061
ABNORMAL VENTRICAL	Other	107	2	0.524	0.515	0.9995	1.412	-1.417	-0.002	-0.001	1	Male	0.008
ABNORMAL VENTRICAL	OTHER	107	43	0.524	0.43	0.14819	0.617	-0.099	0.259	0.079	0.4032	Male	0.093
ABNORMAL VENTRICAL	Other Psychiatric	107	142	0.524	0.335	0.0024	0.646	0.137	0.391	0.113	0.0148	Male	0.189
ABNORMAL VENTRICAL	PD	107	0	0.524	NA	1	NaN	NaN	NaN	NaN	1	Male	NA
ABNORMAL VENTRICAL	SAD	107	155	0.524	0.504	0.39356	0.35	-0.145	0.102	0.03	0.8111	Male	0.019
ABNORMAL VENTRICAL	Schizoaffective Disorder	107	30	0.524	0.372	0.0376	0.849	0.025	0.437	0.129	0.145	Male	0.152
ABNORMAL VENTRICAL	SCZ	107	212	0.524	0.351	0.0008	0.659	0.188	0.424	0.121	0.0061	Male	0.173
ABNORMAL VENTRICAL	SCZ-Relative	107	33	0.524	0.474	0.86331	0.429	-0.358	0.036	0.01	1	Male	0.049
ABNORMAL VENTRICAL	SMC	107	44	0.524	0.569	0.82392	0.311	-0.397	-0.043	-0.013	1	Male	-0.046
ABNORMAL VENTRICAL	SPECIFIC PHOBIA	107	55	0.524	0.556	0.58934	0.24	-0.415	-0.088	-0.025	1	Male	-0.033
AD	ADHD	456	639	0.408	0.398	0.05359	0.238	-0.002	0.118	0.034	0.192	Male	0.01
AD	Anorexia/Bulima	456	3	0.408	0.719	0.42356	0.655	-1.622	-0.484	-0.15	0.8544	Male	-0.311
AD	Anxiety/Phobia	456	565	0.408	0.519	0.0002	-0.124	-0.372	-0.248	-0.075	0.0021	Male	-0.11
AD	ASD	456	1607	0.408	0.453	0.41476	0.061	-0.147	-0.043	-0.013	0.8464	Male	-0.045
AD	Attention & Learning difficulty	456	227	0.408	0.255	0.0002	0.57	0.248	0.409	0.122	0.0021	Male	0.154
AD	BD	456	83	0.408	0.535	0.08399	0.024	-0.446	-0.211	-0.064	0.2705	Male	-0.127
AD	Chronic Pain	456	0	0.408	NA	1	NaN	NaN	NaN	NaN	1	Male	NA
AD	EMCI	456	170	0.408	0.56	0.0004	-0.144	-0.499	-0.321	-0.098	0.0034	Male	-0.152
AD	LMCI	456	341	0.408	0.532	0.0012	-0.083	-0.365	-0.224	-0.067	0.0083	Male	-0.124
AD	MCI	456	188	0.408	0.492	0.13579	0.04	-0.301	-0.13	-0.04	0.3813	Male	-0.084
AD	MCI-Risk	456	0	0.408	NA	1	NaN	NaN	NaN	NaN	1	Male	NA
AD	MDD	456	1635	0.408	0.534	0.0002	-0.143	-0.351	-0.247	-0.073	0.0021	Male	-0.125
AD	ND	456	74	0.408	0.371	0.13079	0.436	-0.057	0.189	0.059	0.3732	Male	0.038
AD	OCD	456	80	0.408	0.462	0.66093	0.186	-0.29	-0.052	-0.016	1	Male	-0.054
AD	Other	456	2	0.408	0.515	0.74793	1.176	-1.609	-0.217	-0.067	1	Male	-0.107
AD	OTHER	456	43	0.408	0.43	0.77912	0.355	-0.272	0.042	0.013	1	Male	-0.022
AD	Other Psychiatric	456	142	0.408	0.335	0.10459	0.344	-0.034	0.155	0.047	0.3201	Male	0.074
AD	PD	456	0	0.408	NA	1	NaN	NaN	NaN	NaN	1	Male	NA
AD	SAD	456	155	0.408	0.504	0.21458	0.066	-0.299	-0.117	-0.036	0.5418	Male	-0.096
AD	Schizoaffective Disorder	456	30	0.408	0.372	0.28097	0.575	-0.166	0.205	0.063	0.6446	Male	0.037
AD	SCZ	456	212	0.408	0.351	0.0278	0.347	0.02	0.184	0.055	0.1162	Male	0.058
AD	SCZ-Relative	456	33	0.408	0.474	0.32037	0.173	-0.536	-0.181	-0.056	0.7117	Male	-0.066
AD	SMC	456	44	0.408	0.569	0.10679	0.054	-0.567	-0.256	-0.079	0.3204	Male	-0.161
AD	SPECIFIC PHOBIA	456	55	0.408	0.556	0.0366	-0.018	-0.58	-0.299	-0.092	0.1443	Male	-0.148
ADHD	Anorexia/Bulima	639	3	0.398	0.719	0.27557	0.461	-1.813	-0.676	-0.184	0.6364	Male	-0.322
ADHD	Anxiety/Phobia	639	565	0.398	0.519	0.0002	-0.271	-0.499	-0.385	-0.109	0.0021	Male	-0.121
ADHD	ASD	639	1607	0.398	0.453	0.001	-0.068	-0.252	-0.16	-0.047	0.0075	Male	-0.055
ADHD	Attention & Learning difficulty	639	227	0.398	0.255	0.0002	0.476	0.171	0.323	0.088	0.0021	Male	0.143
ADHD	BD	639	83	0.398	0.535	0.0016	-0.132	-0.591	-0.361	-0.098	0.0106	Male	-0.137
ADHD	Chronic Pain	639	0	0.398	NA	1	NaN	NaN	NaN	NaN	1	Male	NA
ADHD	EMCI	639	170	0.398	0.56	0.0002	-0.307	-0.649	-0.478	-0.131	0.0021	Male	-0.162
ADHD	LMCI	639	341	0.398	0.532	0.0002	-0.232	-0.497	-0.364	-0.101	0.0021	Male	-0.135
ADHD	MCI	639	188	0.398	0.492	0.0012	-0.101	-0.428	-0.265	-0.074	0.0083	Male	-0.094
ADHD	MCI-Risk	639	0	0.398	NA	1	NaN	NaN	NaN	NaN	1	Male	NA
ADHD	MDD	639	1635	0.398	0.534	0.0002	-0.282	-0.466	-0.374	-0.107	0.0021	Male	-0.136
ADHD	ND	639	74	0.398	0.371	0.46135	0.331	-0.152	0.089	0.025	0.8947	Male	0.027
ADHD	OCD	639	80	0.398	0.462	0.12899	0.05	-0.416	-0.183	-0.05	0.3711	Male	-0.064
ADHD	Other	639	2	0.398	0.515	0.59914	1.019	-1.763	-0.372	-0.101	1	Male	-0.117
ADHD	OTHER	639	43	0.398	0.43	0.62154	0.233	-0.386	-0.076	-0.021	1	Male	-0.032
ADHD	Other Psychiatric	639	142	0.398	0.335	0.60874	0.23	-0.134	0.048	0.013	1	Male	0.063
ADHD	PD	639	0	0.398	NA	1	NaN	NaN	NaN	NaN	1	Male	NA
ADHD	SAD	639	155	0.398	0.504	0.0056	-0.076	-0.428	-0.252	-0.07	0.0312	Male	-0.106
ADHD	Schizoaffective Disorder	639	30	0.398	0.372	0.56634	0.474	-0.26	0.107	0.029	1	Male	0.026
ADHD	SCZ	639	212	0.398	0.351	0.32757	0.234	-0.078	0.078	0.021	0.7181	Male	0.047
ADHD	SCZ-Relative	639	33	0.398	0.474	0.06619	0.021	-0.681	-0.33	-0.09	0.2278	Male	-0.076
ADHD	SMC	639	44	0.398	0.569	0.0082	-0.107	-0.721	-0.414	-0.113	0.0423	Male	-0.171
ADHD	SPECIFIC PHOBIA	639	55	0.398	0.556	0.0018	-0.185	-0.739	-0.462	-0.125	0.0113	Male	-0.158
Anorexia/Bulima	Anxiety/Phobia	3	565	0.719	0.519	0.70273	1.391	-0.883	0.254	0.075	1	Male	0.201
Anorexia/Bulima	ASD	3	1607	0.719	0.453	0.44996	1.587	-0.68	0.454	0.137	0.8774	Male	0.266
Anorexia/Bulima	Attention & Learning difficulty	3	227	0.719	0.255	0.12519	2.136	-0.161	0.987	0.271	0.3662	Male	0.465
Anorexia/Bulima	BD	3	83	0.719	0.535	0.63094	1.477	-0.862	0.308	0.086	1	Male	0.185
Anorexia/Bulima	Chronic Pain	3	0	0.719	NA	1	NaN	NaN	NaN	NaN	1	Male	NA
Anorexia/Bulima	EMCI	3	170	0.719	0.56	0.78812	1.329	-0.97	0.18	0.052	1	Male	0.16
Anorexia/Bulima	LMCI	3	341	0.719	0.532	0.64694	1.423	-0.858	0.282	0.082	1	Male	0.187
Anorexia/Bulima	MCI	3	188	0.719	0.492	0.57834	1.499	-0.798	0.351	0.109	1	Male	0.227
Anorexia/Bulima	MCI-Risk	3	0	0.719	NA	1	NaN	NaN	NaN	NaN	1	Male	NA
Anorexia/Bulima	MDD	3	1635	0.719	0.534	0.66093	1.399	-0.868	0.266	0.077	1	Male	0.186
Anorexia/Bulima	ND	3	74	0.719	0.371	0.29657	1.826	-0.53	0.648	0.208	0.6673	Male	0.349
Anorexia/Bulima	OCD	3	80	0.719	0.462	0.42896	1.658	-0.687	0.485	0.134	0.8604	Male	0.257
Anorexia/Bulima	Other	3	2	0.719	0.515	0.79932	3.15	-2.68	0.235	0.083	1	Male	0.204
Anorexia/Bulima	OTHER	3	43	0.719	0.43	0.43216	1.694	-0.721	0.486	0.163	0.8619	Male	0.289
Anorexia/Bulima	Other Psychiatric	3	142	0.719	0.335	0.26477	1.84	-0.472	0.684	0.197	0.6237	Male	0.385
Anorexia/Bulima	PD	3	0	0.719	NA	1	NaN	NaN	NaN	NaN	1	Male	NA
Anorexia/Bulima	SAD	3	155	0.719	0.504	0.53055	1.531	-0.773	0.379	0.114	0.9853	Male	0.215
Anorexia/Bulima	Schizoaffective Disorder	3	30	0.719	0.372	0.26917	1.936	-0.558	0.689	0.213	0.6257	Male	0.348
Anorexia/Bulima	SCZ	3	212	0.719	0.351	0.22818	1.869	-0.427	0.721	0.205	0.5601	Male	0.369
Anorexia/Bulima	SCZ-Relative	3	33	0.719	0.474	0.62154	1.549	-0.907	0.321	0.094	1	Male	0.245
Anorexia/Bulima	SMC	3	44	0.719	0.569	0.70033	1.443	-0.963	0.24	0.071	1	Male	0.15
Anorexia/Bulima	SPECIFIC PHOBIA	3	55	0.719	0.556	0.73893	1.392	-0.984	0.204	0.058	1	Male	0.163
Anxiety/Phobia	ASD	565	1607	0.519	0.453	0.0004	0.303	0.11	0.207	0.062	0.0034	Male	0.066
Anxiety/Phobia	Attention & Learning difficulty	565	227	0.519	0.255	0.0002	0.839	0.523	0.681	0.197	0.0021	Male	0.264
Anxiety/Phobia	BD	565	83	0.519	0.535	0.75712	0.267	-0.194	0.036	0.011	1	Male	-0.016
Anxiety/Phobia	Chronic Pain	565	0	0.519	NA	1	NaN	NaN	NaN	NaN	1	Male	NA
Anxiety/Phobia	EMCI	565	170	0.519	0.56	0.37536	0.094	-0.249	-0.078	-0.023	0.7889	Male	-0.041
Anxiety/Phobia	LMCI	565	341	0.519	0.532	0.70993	0.16	-0.109	0.025	0.007	1	Male	-0.014
Anxiety/Phobia	MCI	565	188	0.519	0.492	0.17478	0.281	-0.05	0.116	0.034	0.4544	Male	0.027
Anxiety/Phobia	MCI-Risk	565	0	0.519	NA	1	NaN	NaN	NaN	NaN	1	Male	NA
Anxiety/Phobia	MDD	565	1635	0.519	0.534	0.87131	0.103	-0.088	0.008	0.002	1	Male	-0.015
Anxiety/Phobia	ND	565	74	0.519	0.371	0.0006	0.693	0.205	0.449	0.133	0.0049	Male	0.148
Anxiety/Phobia	OCD	565	80	0.519	0.462	0.08879	0.437	-0.032	0.203	0.059	0.2808	Male	0.056
Anxiety/Phobia	Other	565	2	0.519	0.515	0.9799	1.418	-1.364	0.027	0.008	1	Male	0.003
Anxiety/Phobia	OTHER	565	43	0.519	0.43	0.05959	0.607	-0.016	0.295	0.088	0.2113	Male	0.088
Anxiety/Phobia	Other Psychiatric	565	142	0.519	0.335	0.0002	0.602	0.231	0.416	0.122	0.0021	Male	0.184
Anxiety/Phobia	PD	565	0	0.519	NA	1	NaN	NaN	NaN	NaN	1	Male	NA
Anxiety/Phobia	SAD	565	155	0.519	0.504	0.14319	0.31	-0.046	0.132	0.039	0.3937	Male	0.015
Anxiety/Phobia	Schizoaffective Disorder	565	30	0.519	0.372	0.012	0.837	0.099	0.468	0.138	0.0585	Male	0.147
Anxiety/Phobia	SCZ	565	212	0.519	0.351	0.0002	0.606	0.287	0.447	0.13	0.0021	Male	0.168
Anxiety/Phobia	SCZ-Relative	565	33	0.519	0.474	0.70053	0.417	-0.287	0.065	0.019	1	Male	0.045
Anxiety/Phobia	SMC	565	44	0.519	0.569	0.9607	0.294	-0.321	-0.014	-0.004	1	Male	-0.051
Anxiety/Phobia	SPECIFIC PHOBIA	565	55	0.519	0.556	0.69113	0.22	-0.335	-0.057	-0.017	1	Male	-0.038
ASD	Attention & Learning difficulty	1607	227	0.453	0.255	0.0002	0.592	0.312	0.452	0.135	0.0021	Male	0.199
ASD	BD	1607	83	0.453	0.535	0.13699	0.05	-0.392	-0.171	-0.051	0.3816	Male	-0.082
ASD	Chronic Pain	1607	0	0.453	NA	1	NaN	NaN	NaN	NaN	1	Male	NA
ASD	EMCI	1607	170	0.453	0.56	0.0002	-0.123	-0.44	-0.282	-0.085	0.0021	Male	-0.107
ASD	LMCI	1607	341	0.453	0.532	0.0008	-0.065	-0.299	-0.182	-0.054	0.0061	Male	-0.079
ASD	MCI	1607	188	0.453	0.492	0.23358	0.061	-0.242	-0.091	-0.027	0.5693	Male	-0.039
ASD	MCI-Risk	1607	0	0.453	NA	1	NaN	NaN	NaN	NaN	1	Male	NA
ASD	MDD	1607	1635	0.453	0.534	0.0002	-0.133	-0.271	-0.202	-0.06	0.0021	Male	-0.08
ASD	ND	1607	74	0.453	0.371	0.0454	0.47	0.004	0.237	0.072	0.1677	Male	0.082
ASD	OCD	1607	80	0.453	0.462	0.93411	0.215	-0.234	-0.009	-0.003	1	Male	-0.009
ASD	Other	1607	2	0.453	0.515	0.79852	1.209	-1.567	-0.179	-0.054	1	Male	-0.062
ASD	OTHER	1607	43	0.453	0.43	0.59074	0.389	-0.218	0.086	0.026	1	Male	0.023
ASD	Other Psychiatric	1607	142	0.453	0.335	0.0234	0.371	0.028	0.2	0.06	0.1014	Male	0.118
ASD	PD	1607	0	0.453	NA	1	NaN	NaN	NaN	NaN	1	Male	NA
ASD	SAD	1607	155	0.453	0.504	0.36836	0.089	-0.241	-0.076	-0.023	0.7797	Male	-0.051
ASD	Schizoaffective Disorder	1607	30	0.453	0.372	0.16218	0.614	-0.109	0.253	0.076	0.4248	Male	0.081
ASD	SCZ	1607	212	0.453	0.351	0.0018	0.371	0.084	0.228	0.068	0.0113	Male	0.103
ASD	SCZ-Relative	1607	33	0.453	0.474	0.42116	0.203	-0.487	-0.142	-0.043	0.8544	Male	-0.021
ASD	SMC	1607	44	0.453	0.569	0.15178	0.081	-0.519	-0.219	-0.066	0.4067	Male	-0.116
ASD	SPECIFIC PHOBIA	1607	55	0.453	0.556	0.05299	0.008	-0.531	-0.262	-0.079	0.1918	Male	-0.103
Attention & Learning difficulty	BD	227	83	0.255	0.535	0.0002	-0.422	-0.938	-0.68	-0.186	0.0021	Male	-0.28
Attention & Learning difficulty	Chronic Pain	227	0	0.255	NA	1	NaN	NaN	NaN	NaN	1	Male	NA
Attention & Learning difficulty	EMCI	227	170	0.255	0.56	0.0002	-0.577	-0.99	-0.784	-0.219	0.0021	Male	-0.305
Attention & Learning difficulty	LMCI	227	341	0.255	0.532	0.0002	-0.494	-0.839	-0.666	-0.189	0.0021	Male	-0.278
Attention & Learning difficulty	MCI	227	188	0.255	0.492	0.0002	-0.36	-0.755	-0.558	-0.162	0.0021	Male	-0.238
Attention & Learning difficulty	MCI-Risk	227	0	0.255	NA	1	NaN	NaN	NaN	NaN	1	Male	NA
Attention & Learning difficulty	MDD	227	1635	0.255	0.534	0.0002	-0.535	-0.816	-0.675	-0.194	0.0021	Male	-0.279
Attention & Learning difficulty	ND	227	74	0.255	0.371	0.09939	0.042	-0.486	-0.222	-0.063	0.3087	Male	-0.116
Attention & Learning difficulty	OCD	227	80	0.255	0.462	0.0004	-0.245	-0.763	-0.504	-0.137	0.0034	Male	-0.208
Attention & Learning difficulty	Other	227	2	0.255	0.515	0.32937	0.709	-2.093	-0.692	-0.189	0.7181	Male	-0.261
Attention & Learning difficulty	OTHER	227	43	0.255	0.43	0.0272	-0.056	-0.714	-0.385	-0.109	0.115	Male	-0.176
Attention & Learning difficulty	Other Psychiatric	227	142	0.255	0.335	0.013	-0.058	-0.481	-0.269	-0.075	0.0625	Male	-0.08
Attention & Learning difficulty	PD	227	0	0.255	NA	1	NaN	NaN	NaN	NaN	1	Male	NA
Attention & Learning difficulty	SAD	227	155	0.255	0.504	0.0002	-0.347	-0.764	-0.555	-0.158	0.0021	Male	-0.25
Attention & Learning difficulty	Schizoaffective Disorder	227	30	0.255	0.372	0.28337	0.171	-0.595	-0.212	-0.059	0.6459	Male	-0.117
Attention & Learning difficulty	SCZ	227	212	0.255	0.351	0.0112	-0.051	-0.428	-0.239	-0.066	0.0562	Male	-0.096
Attention & Learning difficulty	SCZ-Relative	227	33	0.255	0.474	0.0012	-0.276	-1.018	-0.647	-0.178	0.0083	Male	-0.22
Attention & Learning difficulty	SMC	227	44	0.255	0.569	0.0002	-0.398	-1.058	-0.728	-0.201	0.0021	Male	-0.315
Attention & Learning difficulty	SPECIFIC PHOBIA	227	55	0.255	0.556	0.0002	-0.475	-1.081	-0.778	-0.213	0.0021	Male	-0.302
BD	Chronic Pain	83	0	0.535	NA	1	NaN	NaN	NaN	NaN	1	Male	NA
BD	EMCI	83	170	0.535	0.56	0.37876	0.146	-0.382	-0.118	-0.033	0.7913	Male	-0.025
BD	LMCI	83	341	0.535	0.532	0.92851	0.229	-0.252	-0.011	-0.003	1	Male	0.002
BD	MCI	83	188	0.535	0.492	0.53955	0.339	-0.18	0.08	0.024	0.9882	Male	0.043
BD	MCI-Risk	83	0	0.535	NA	1	NaN	NaN	NaN	NaN	1	Male	NA
BD	MDD	83	1635	0.535	0.534	0.79812	0.191	-0.25	-0.029	-0.008	1	Male	0.001
BD	ND	83	74	0.535	0.371	0.0082	0.735	0.097	0.416	0.123	0.0423	Male	0.164
BD	OCD	83	80	0.535	0.462	0.25417	0.488	-0.132	0.178	0.048	0.6083	Male	0.073
BD	Other	83	2	0.535	0.515	0.9985	1.413	-1.433	-0.01	-0.003	1	Male	0.02
BD	OTHER	83	43	0.535	0.43	0.15838	0.636	-0.111	0.263	0.077	0.4212	Male	0.105
BD	Other Psychiatric	83	142	0.535	0.335	0.0048	0.671	0.121	0.396	0.111	0.0276	Male	0.2
BD	PD	83	0	0.535	NA	1	NaN	NaN	NaN	NaN	1	Male	NA
BD	SAD	83	155	0.535	0.504	0.47195	0.366	-0.17	0.098	0.028	0.9026	Male	0.031
BD	Schizoaffective Disorder	83	30	0.535	0.372	0.037	0.881	0.028	0.454	0.127	0.1443	Male	0.163
BD	SCZ	83	212	0.535	0.351	0.0006	0.684	0.169	0.427	0.119	0.0049	Male	0.184
BD	SCZ-Relative	83	33	0.535	0.474	0.87811	0.438	-0.377	0.03	0.008	1	Male	0.061
BD	SMC	83	44	0.535	0.569	0.77532	0.317	-0.422	-0.053	-0.015	1	Male	-0.034
BD	SPECIFIC PHOBIA	83	55	0.535	0.556	0.56614	0.245	-0.443	-0.099	-0.027	1	Male	-0.021
Chronic Pain	EMCI	0	170	NA	0.56	1	NaN	NaN	NaN	NaN	1	Male	NA
Chronic Pain	LMCI	0	341	NA	0.532	1	NaN	NaN	NaN	NaN	1	Male	NA
Chronic Pain	MCI	0	188	NA	0.492	1	NaN	NaN	NaN	NaN	1	Male	NA
Chronic Pain	MCI-Risk	0	0	NA	NA	1	NaN	NaN	NaN	NaN	1	Male	NA
Chronic Pain	MDD	0	1635	NA	0.534	1	NaN	NaN	NaN	NaN	1	Male	NA
Chronic Pain	ND	0	74	NA	0.371	1	NaN	NaN	NaN	NaN	1	Male	NA
Chronic Pain	OCD	0	80	NA	0.462	1	NaN	NaN	NaN	NaN	1	Male	NA
Chronic Pain	Other	0	2	NA	0.515	1	NaN	NaN	NaN	NaN	1	Male	NA
Chronic Pain	OTHER	0	43	NA	0.43	1	NaN	NaN	NaN	NaN	1	Male	NA
Chronic Pain	Other Psychiatric	0	142	NA	0.335	1	NaN	NaN	NaN	NaN	1	Male	NA
Chronic Pain	PD	0	0	NA	NA	1	NaN	NaN	NaN	NaN	1	Male	NA
Chronic Pain	SAD	0	155	NA	0.504	1	NaN	NaN	NaN	NaN	1	Male	NA
Chronic Pain	Schizoaffective Disorder	0	30	NA	0.372	1	NaN	NaN	NaN	NaN	1	Male	NA
Chronic Pain	SCZ	0	212	NA	0.351	1	NaN	NaN	NaN	NaN	1	Male	NA
Chronic Pain	SCZ-Relative	0	33	NA	0.474	1	NaN	NaN	NaN	NaN	1	Male	NA
Chronic Pain	SMC	0	44	NA	0.569	1	NaN	NaN	NaN	NaN	1	Male	NA
Chronic Pain	SPECIFIC PHOBIA	0	55	NA	0.556	1	NaN	NaN	NaN	NaN	1	Male	NA
EMCI	LMCI	170	341	0.56	0.532	0.26177	0.289	-0.081	0.104	0.03	0.6208	Male	0.027
EMCI	MCI	170	188	0.56	0.492	0.07079	0.399	-0.018	0.191	0.057	0.2389	Male	0.068
EMCI	MCI-Risk	170	0	0.56	NA	1	NaN	NaN	NaN	NaN	1	Male	NA
EMCI	MDD	170	1635	0.56	0.534	0.29637	0.244	-0.072	0.086	0.025	0.6673	Male	0.026
EMCI	ND	170	74	0.56	0.371	0.0002	0.803	0.246	0.525	0.156	0.0021	Male	0.189
EMCI	OCD	170	80	0.56	0.462	0.033	0.557	0.021	0.289	0.082	0.1331	Male	0.098
EMCI	Other	170	2	0.56	0.515	0.88451	1.511	-1.297	0.107	0.031	1	Male	0.045
EMCI	OTHER	170	43	0.56	0.43	0.0328	0.71	0.034	0.372	0.11	0.1331	Male	0.13
EMCI	Other Psychiatric	170	142	0.56	0.335	0.0002	0.731	0.277	0.504	0.144	0.0021	Male	0.225
EMCI	PD	170	0	0.56	NA	1	NaN	NaN	NaN	NaN	1	Male	NA
EMCI	SAD	170	155	0.56	0.504	0.06299	0.43	-0.009	0.211	0.062	0.2189	Male	0.056
EMCI	Schizoaffective Disorder	170	30	0.56	0.372	0.007	0.948	0.16	0.554	0.161	0.0378	Male	0.188
EMCI	SCZ	170	212	0.56	0.351	0.0002	0.742	0.33	0.536	0.153	0.0021	Male	0.209
EMCI	SCZ-Relative	170	33	0.56	0.474	0.44876	0.521	-0.23	0.145	0.042	0.8774	Male	0.086
EMCI	SMC	170	44	0.56	0.569	0.69033	0.399	-0.268	0.065	0.019	1	Male	-0.009
EMCI	SPECIFIC PHOBIA	170	55	0.56	0.556	0.89731	0.327	-0.285	0.021	0.006	1	Male	0.004
LMCI	MCI	341	188	0.532	0.492	0.31897	0.269	-0.088	0.091	0.027	0.7117	Male	0.04
LMCI	MCI-Risk	341	0	0.532	NA	1	NaN	NaN	NaN	NaN	1	Male	NA
LMCI	MDD	341	1635	0.532	0.534	0.75892	0.099	-0.135	-0.018	-0.005	1	Male	-0.001
LMCI	ND	341	74	0.532	0.371	0.0014	0.68	0.172	0.426	0.126	0.0094	Male	0.162
LMCI	OCD	341	80	0.532	0.462	0.14359	0.424	-0.065	0.18	0.052	0.3937	Male	0.07
LMCI	Other	341	2	0.532	0.515	0.9989	1.397	-1.393	0.002	0	1	Male	0.017
LMCI	OTHER	341	43	0.532	0.43	0.09719	0.591	-0.047	0.272	0.08	0.3046	Male	0.102
LMCI	Other Psychiatric	341	142	0.532	0.335	0.0004	0.594	0.198	0.396	0.114	0.0034	Male	0.198
LMCI	PD	341	0	0.532	NA	1	NaN	NaN	NaN	NaN	1	Male	NA
LMCI	SAD	341	155	0.532	0.504	0.25477	0.298	-0.083	0.108	0.032	0.6083	Male	0.028
LMCI	Schizoaffective Disorder	341	30	0.532	0.372	0.0186	0.824	0.072	0.448	0.131	0.0857	Male	0.161
LMCI	SCZ	341	212	0.532	0.351	0.0002	0.6	0.253	0.427	0.123	0.0021	Male	0.182
LMCI	SCZ-Relative	341	33	0.532	0.474	0.82792	0.399	-0.318	0.04	0.012	1	Male	0.058
LMCI	SMC	341	44	0.532	0.569	0.80212	0.276	-0.354	-0.039	-0.011	1	Male	-0.037
LMCI	SPECIFIC PHOBIA	341	55	0.532	0.556	0.56134	0.202	-0.369	-0.084	-0.024	1	Male	-0.024
MCI	MCI-Risk	188	0	0.492	NA	1	NaN	NaN	NaN	NaN	1	Male	NA
MCI	MDD	188	1635	0.492	0.534	0.15178	0.041	-0.262	-0.111	-0.032	0.4067	Male	-0.041
MCI	ND	188	74	0.492	0.371	0.025	0.588	0.045	0.317	0.099	0.107	Male	0.121
MCI	OCD	188	80	0.492	0.462	0.54055	0.345	-0.181	0.082	0.025	0.9882	Male	0.03
MCI	Other	188	2	0.492	0.515	0.90691	1.316	-1.488	-0.086	-0.027	1	Male	-0.023
MCI	OTHER	188	43	0.492	0.43	0.32837	0.503	-0.164	0.17	0.053	0.7181	Male	0.062
MCI	Other Psychiatric	188	142	0.492	0.335	0.0092	0.511	0.072	0.291	0.087	0.0468	Male	0.157
MCI	PD	188	0	0.492	NA	1	NaN	NaN	NaN	NaN	1	Male	NA
MCI	SAD	188	155	0.492	0.504	0.88591	0.228	-0.199	0.015	0.005	1	Male	-0.012
MCI	Schizoaffective Disorder	188	30	0.492	0.372	0.08379	0.724	-0.054	0.335	0.103	0.2705	Male	0.12
MCI	SCZ	188	212	0.492	0.351	0.0026	0.521	0.125	0.323	0.096	0.0155	Male	0.142
MCI	SCZ-Relative	188	33	0.492	0.474	0.78592	0.322	-0.422	-0.05	-0.015	1	Male	0.018
MCI	SMC	188	44	0.492	0.569	0.44956	0.205	-0.456	-0.126	-0.038	0.8774	Male	-0.077
MCI	SPECIFIC PHOBIA	188	55	0.492	0.556	0.26657	0.134	-0.471	-0.169	-0.051	0.6238	Male	-0.064
MCI-Risk	MDD	0	1635	NA	0.534	1	NaN	NaN	NaN	NaN	1	Male	NA
MCI-Risk	ND	0	74	NA	0.371	1	NaN	NaN	NaN	NaN	1	Male	NA
MCI-Risk	OCD	0	80	NA	0.462	1	NaN	NaN	NaN	NaN	1	Male	NA
MCI-Risk	Other	0	2	NA	0.515	1	NaN	NaN	NaN	NaN	1	Male	NA
MCI-Risk	OTHER	0	43	NA	0.43	1	NaN	NaN	NaN	NaN	1	Male	NA
MCI-Risk	Other Psychiatric	0	142	NA	0.335	1	NaN	NaN	NaN	NaN	1	Male	NA
MCI-Risk	PD	0	0	NA	NA	1	NaN	NaN	NaN	NaN	1	Male	NA
MCI-Risk	SAD	0	155	NA	0.504	1	NaN	NaN	NaN	NaN	1	Male	NA
MCI-Risk	Schizoaffective Disorder	0	30	NA	0.372	1	NaN	NaN	NaN	NaN	1	Male	NA
MCI-Risk	SCZ	0	212	NA	0.351	1	NaN	NaN	NaN	NaN	1	Male	NA
MCI-Risk	SCZ-Relative	0	33	NA	0.474	1	NaN	NaN	NaN	NaN	1	Male	NA
MCI-Risk	SMC	0	44	NA	0.569	1	NaN	NaN	NaN	NaN	1	Male	NA
MCI-Risk	SPECIFIC PHOBIA	0	55	NA	0.556	1	NaN	NaN	NaN	NaN	1	Male	NA
MDD	ND	1635	74	0.534	0.371	0.0002	0.684	0.217	0.451	0.131	0.0021	Male	0.163
MDD	OCD	1635	80	0.534	0.462	0.07999	0.421	-0.028	0.197	0.057	0.2624	Male	0.071
MDD	Other	1635	2	0.534	0.515	0.9843	1.408	-1.368	0.02	0.006	1	Male	0.018
MDD	OTHER	1635	43	0.534	0.43	0.05159	0.597	-0.009	0.294	0.086	0.1886	Male	0.103
MDD	Other Psychiatric	1635	142	0.534	0.335	0.0002	0.585	0.241	0.413	0.12	0.0021	Male	0.199
MDD	PD	1635	0	0.534	NA	1	NaN	NaN	NaN	NaN	1	Male	NA
MDD	SAD	1635	155	0.534	0.504	0.13439	0.292	-0.038	0.127	0.037	0.3804	Male	0.029
MDD	Schizoaffective Disorder	1635	30	0.534	0.372	0.0118	0.83	0.106	0.468	0.136	0.0583	Male	0.162
MDD	SCZ	1635	212	0.534	0.351	0.0002	0.586	0.299	0.442	0.128	0.0021	Male	0.183
MDD	SCZ-Relative	1635	33	0.534	0.474	0.74273	0.403	-0.287	0.058	0.017	1	Male	0.059
MDD	SMC	1635	44	0.534	0.569	0.89511	0.278	-0.321	-0.021	-0.006	1	Male	-0.036
MDD	SPECIFIC PHOBIA	1635	55	0.534	0.556	0.63374	0.203	-0.334	-0.065	-0.019	1	Male	-0.023
ND	OCD	74	80	0.371	0.462	0.12679	0.067	-0.572	-0.252	-0.074	0.3678	Male	-0.092
ND	Other	74	2	0.371	0.515	0.56054	1.032	-1.827	-0.397	-0.125	1	Male	-0.145
ND	OTHER	74	43	0.371	0.43	0.47435	0.238	-0.522	-0.142	-0.046	0.9026	Male	-0.06
ND	Other Psychiatric	74	142	0.371	0.335	0.77232	0.243	-0.322	-0.039	-0.012	1	Male	0.036
ND	PD	74	0	0.371	NA	1	NaN	NaN	NaN	NaN	1	Male	NA
ND	SAD	74	155	0.371	0.504	0.0302	-0.03	-0.59	-0.31	-0.094	0.1247	Male	-0.133
ND	Schizoaffective Disorder	74	30	0.371	0.372	0.94771	0.444	-0.415	0.014	0.005	1	Male	-0.001
ND	SCZ	74	212	0.371	0.351	0.92151	0.254	-0.277	-0.011	-0.003	1	Male	0.02
ND	SCZ-Relative	74	33	0.371	0.474	0.07799	0.046	-0.79	-0.372	-0.114	0.2583	Male	-0.103
ND	SMC	74	44	0.371	0.569	0.0188	-0.066	-0.829	-0.448	-0.137	0.0857	Male	-0.199
ND	SPECIFIC PHOBIA	74	55	0.371	0.556	0.0066	-0.14	-0.855	-0.497	-0.15	0.0362	Male	-0.186
OCD	Other	80	2	0.462	0.515	0.77752	1.235	-1.615	-0.19	-0.051	1	Male	-0.053
OCD	OTHER	80	43	0.462	0.43	0.59734	0.473	-0.277	0.098	0.029	1	Male	0.032
OCD	Other Psychiatric	80	142	0.462	0.335	0.11899	0.5	-0.052	0.224	0.063	0.351	Male	0.128
OCD	PD	80	0	0.462	NA	1	NaN	NaN	NaN	NaN	1	Male	NA
OCD	SAD	80	155	0.462	0.504	0.62134	0.202	-0.341	-0.069	-0.02	1	Male	-0.042
OCD	Schizoaffective Disorder	80	30	0.462	0.372	0.18598	0.709	-0.143	0.283	0.079	0.4765	Male	0.09
OCD	SCZ	80	212	0.462	0.351	0.06159	0.513	-0.005	0.254	0.071	0.2162	Male	0.112
OCD	SCZ-Relative	80	33	0.462	0.474	0.48895	0.264	-0.556	-0.146	-0.04	0.9227	Male	-0.012
OCD	SMC	80	44	0.462	0.569	0.22278	0.145	-0.6	-0.228	-0.063	0.5585	Male	-0.107
OCD	SPECIFIC PHOBIA	80	55	0.462	0.556	0.10919	0.071	-0.625	-0.277	-0.076	0.3248	Male	-0.094
Other	OTHER	2	43	0.515	0.43	0.73133	1.705	-1.214	0.245	0.08	1	Male	0.085
Other	Other Psychiatric	2	142	0.515	0.335	0.57714	1.81	-1.007	0.401	0.114	1	Male	0.181
Other	PD	2	0	0.515	NA	1	NaN	NaN	NaN	NaN	1	Male	NA
Other	SAD	2	155	0.515	0.504	0.86491	1.51	-1.301	0.105	0.031	1	Male	0.011
Other	Schizoaffective Disorder	2	30	0.515	0.372	0.59634	1.938	-1.053	0.442	0.13	1	Male	0.144
Other	SCZ	2	212	0.515	0.351	0.53355	1.834	-0.968	0.433	0.122	0.9857	Male	0.165
Other	SCZ-Relative	2	33	0.515	0.474	0.93971	1.522	-1.442	0.04	0.011	1	Male	0.041
Other	SMC	2	44	0.515	0.569	0.9647	1.415	-1.499	-0.042	-0.012	1	Male	-0.054
Other	SPECIFIC PHOBIA	2	55	0.515	0.556	0.89871	1.353	-1.532	-0.089	-0.025	1	Male	-0.041
OTHER	Other Psychiatric	43	142	0.43	0.335	0.49875	0.459	-0.228	0.115	0.034	0.9362	Male	0.096
OTHER	PD	43	0	0.43	NA	1	NaN	NaN	NaN	NaN	1	Male	NA
OTHER	SAD	43	155	0.43	0.504	0.36176	0.181	-0.5	-0.16	-0.049	0.7743	Male	-0.074
OTHER	Schizoaffective Disorder	43	30	0.43	0.372	0.51235	0.633	-0.317	0.158	0.05	0.9566	Male	0.058
OTHER	SCZ	43	212	0.43	0.351	0.38296	0.475	-0.184	0.146	0.042	0.7954	Male	0.08
OTHER	SCZ-Relative	43	33	0.43	0.474	0.33157	0.24	-0.685	-0.222	-0.069	0.7184	Male	-0.044
OTHER	SMC	43	44	0.43	0.569	0.16158	0.132	-0.726	-0.297	-0.092	0.4248	Male	-0.139
OTHER	SPECIFIC PHOBIA	43	55	0.43	0.556	0.08799	0.061	-0.753	-0.346	-0.104	0.2808	Male	-0.126
Other Psychiatric	PD	142	0	0.335	NA	1	NaN	NaN	NaN	NaN	1	Male	NA
Other Psychiatric	SAD	142	155	0.335	0.504	0.0166	-0.054	-0.513	-0.283	-0.083	0.0777	Male	-0.169
Other Psychiatric	Schizoaffective Disorder	142	30	0.335	0.372	0.78052	0.453	-0.34	0.056	0.016	1	Male	-0.037
Other Psychiatric	SCZ	142	212	0.335	0.351	0.77272	0.243	-0.184	0.029	0.008	1	Male	-0.016
Other Psychiatric	SCZ-Relative	142	33	0.335	0.474	0.07019	0.022	-0.745	-0.361	-0.103	0.2389	Male	-0.139
Other Psychiatric	SMC	142	44	0.335	0.569	0.0142	-0.097	-0.784	-0.441	-0.126	0.0673	Male	-0.235
Other Psychiatric	SPECIFIC PHOBIA	142	55	0.335	0.556	0.0026	-0.172	-0.806	-0.489	-0.139	0.0155	Male	-0.222
PD	SAD	0	155	NA	0.504	1	NaN	NaN	NaN	NaN	1	Male	NA
PD	Schizoaffective Disorder	0	30	NA	0.372	1	NaN	NaN	NaN	NaN	1	Male	NA
PD	SCZ	0	212	NA	0.351	1	NaN	NaN	NaN	NaN	1	Male	NA
PD	SCZ-Relative	0	33	NA	0.474	1	NaN	NaN	NaN	NaN	1	Male	NA
PD	SMC	0	44	NA	0.569	1	NaN	NaN	NaN	NaN	1	Male	NA
PD	SPECIFIC PHOBIA	0	55	NA	0.556	1	NaN	NaN	NaN	NaN	1	Male	NA
SAD	Schizoaffective Disorder	155	30	0.504	0.372	0.10559	0.727	-0.063	0.332	0.099	0.3201	Male	0.132
SAD	SCZ	155	212	0.504	0.351	0.003	0.524	0.106	0.315	0.091	0.0175	Male	0.154
SAD	SCZ-Relative	155	33	0.504	0.474	0.74313	0.311	-0.446	-0.068	-0.02	1	Male	0.03
SAD	SMC	155	44	0.504	0.569	0.39516	0.192	-0.482	-0.145	-0.043	0.8111	Male	-0.065
SAD	SPECIFIC PHOBIA	155	55	0.504	0.556	0.22678	0.12	-0.5	-0.19	-0.056	0.5601	Male	-0.052
Schizoaffective Disorder	SCZ	30	212	0.372	0.351	0.87431	0.357	-0.412	-0.028	-0.008	1	Male	0.021
Schizoaffective Disorder	SCZ-Relative	30	33	0.372	0.474	0.10579	0.1	-0.92	-0.41	-0.119	0.3201	Male	-0.102
Schizoaffective Disorder	SMC	30	44	0.372	0.569	0.04	-0.007	-0.965	-0.486	-0.142	0.151	Male	-0.198
Schizoaffective Disorder	SPECIFIC PHOBIA	30	55	0.372	0.556	0.0216	-0.082	-1	-0.541	-0.155	0.0948	Male	-0.185
SCZ	SCZ-Relative	212	33	0.351	0.474	0.0388	-0.023	-0.764	-0.393	-0.111	0.148	Male	-0.124
SCZ	SMC	212	44	0.351	0.569	0.0054	-0.144	-0.802	-0.473	-0.134	0.0306	Male	-0.219
SCZ	SPECIFIC PHOBIA	212	55	0.351	0.556	0.0004	-0.22	-0.822	-0.521	-0.147	0.0034	Male	-0.206
SCZ-Relative	SMC	33	44	0.474	0.569	0.71353	0.378	-0.54	-0.081	-0.023	1	Male	-0.095
SCZ-Relative	SPECIFIC PHOBIA	33	55	0.474	0.556	0.57474	0.31	-0.566	-0.128	-0.036	1	Male	-0.082
SMC	SPECIFIC PHOBIA	44	55	0.569	0.556	0.82432	0.356	-0.447	-0.045	-0.013	1	Male	0.013
