# Supplementary material for: Brain charts for the human lifespan
Source: Nature. 2022 Apr 6;604(7906):525–33. doi: 10.1038/s41586-022-04554-y (PMC9021021; doi:10.1038/s41586-022-04554-y)
Supplement: Supplementary file 5 — Case–control centile comparisons. SI3.1–3.7, statistics and sample size for case–control comparisons presented in Fig. 4a (that is, for clinical groups with N > 500) and SI10. Each table reports the sample sizes, test-statistics, effect sizes and corrected and uncorrected P-values per case–control pair and per sex. Corrected P-values represent P-values adjusted using Benjamini–Hochberg FDR correction for multiple comparisons across all case–control pairs of a specific sex within a specific feature. SI3.8–3.14, same statistics as 3.1–3.7 for all clinical groups with N > 250. SI3.15–3.21, same statistics as 3.1–3.7 for all clinical groups with N > 100. SI3.22–3.28, same statistics as 3.1–3.7 for all clinical groups with N > 50. [file 41586_2022_4554_MOESM5_ESM.zip › Table3_CaseControl/Table_3_28_t50_Total_surface_area_PermDx.csv]

Group 1	Group 2	Sample size G1	Sample size G2	Median centile G1	Median centile G2	P uncorrected	Cohens D lower CI	Cohens D upper CI	Cohens D	Mean group difference	P corrected (BH-FDR)	Sex	Median group difference
CN	ABNORMAL VENTRICAL	33081	73	0.5	0.43	0.05059	0.457	-0.002	0.227	0.065	0.1489	Female	0.07
CN	AD	33081	528	0.5	0.342	0.0002	0.485	0.313	0.399	0.115	0.002	Female	0.158
CN	ADHD	33081	222	0.5	0.543	0.08879	0.017	-0.247	-0.115	-0.033	0.2232	Female	-0.043
CN	Anorexia/Bulima	33081	68	0.5	0.571	0.34417	0.121	-0.355	-0.117	-0.034	0.5972	Female	-0.071
CN	Anxiety/Phobia	33081	975	0.5	0.493	0.59194	0.081	-0.046	0.018	0.005	0.9299	Female	0.008
CN	ASD	33081	365	0.5	0.503	0.57814	0.133	-0.073	0.03	0.009	0.9144	Female	-0.003
CN	Attention & Learning difficulty	33081	99	0.5	0.197	0.0002	0.972	0.577	0.774	0.222	0.002	Female	0.303
CN	BD	33081	80	0.5	0.477	0.94991	0.227	-0.211	0.008	0.002	1	Female	0.023
CN	BIPOLAR/PSYCH-RELATIVE	33081	47	0.5	0.52	0.9759	0.283	-0.289	-0.003	-0.001	1	Female	-0.02
CN	Chronic Pain	33081	0	0.5	NA	1	NaN	NaN	NaN	NaN	1	Female	NA
CN	DEMENTIA - LBD	33081	21	0.5	0.328	0.0146	0.968	0.112	0.54	0.155	0.0543	Female	0.173
CN	EMCI	33081	139	0.5	0.567	0.39936	0.094	-0.24	-0.073	-0.021	0.6777	Female	-0.066
CN	LMCI	33081	217	0.5	0.468	0.07279	0.259	-0.008	0.126	0.036	0.187	Female	0.032
CN	MCI	33081	245	0.5	0.4	0.0002	0.391	0.14	0.265	0.076	0.002	Female	0.101
CN	MCI-Risk	33081	0	0.5	NA	1	NaN	NaN	NaN	NaN	1	Female	NA
CN	MDD	33081	3158	0.5	0.49	0.13679	0.064	-0.009	0.028	0.008	0.3073	Female	0.011
CN	ND	33081	100	0.5	0.253	0.0002	0.721	0.328	0.525	0.151	0.002	Female	0.247
CN	OCD	33081	63	0.5	0.492	0.71053	0.295	-0.2	0.047	0.014	1	Female	0.008
CN	Other	33081	3	0.5	0.741	0.17118	0.321	-1.942	-0.81	-0.233	0.357	Female	-0.241
CN	OTHER	33081	54	0.5	0.335	0.0002	0.81	0.276	0.543	0.156	0.002	Female	0.165
CN	Other Psychiatric	33081	111	0.5	0.429	0.06999	0.359	-0.014	0.173	0.05	0.1839	Female	0.071
CN	PD	33081	0	0.5	NA	1	NaN	NaN	NaN	NaN	1	Female	NA
CN	SAD	33081	150	0.5	0.463	0.51015	0.215	-0.106	0.055	0.016	0.8317	Female	0.037
CN	Schizoaffective Disorder	33081	40	0.5	0.301	0.0006	0.884	0.264	0.574	0.165	0.0041	Female	0.199
CN	Schizoaffective Disorder - Relative	33081	50	0.5	0.389	0.0318	0.588	0.033	0.31	0.089	0.1056	Female	0.111
CN	SCZ	33081	75	0.5	0.337	0.0002	0.67	0.216	0.443	0.127	0.002	Female	0.164
CN	SCZ-Relative	33081	71	0.5	0.268	0.0002	0.709	0.244	0.477	0.137	0.002	Female	0.232
CN	SMC	33081	59	0.5	0.633	0.0206	-0.05	-0.561	-0.305	-0.088	0.0704	Female	-0.133
CN	SPECIFIC PHOBIA	33081	159	0.5	0.471	0.9893	0.154	-0.157	-0.001	0	1	Female	0.029
CN	Subacute Pain	33081	0	0.5	NA	1	NaN	NaN	NaN	NaN	1	Female	NA
ABNORMAL VENTRICAL	AD	73	528	0.43	0.342	0.18138	0.413	-0.077	0.168	0.049	0.3732	Female	0.088
ABNORMAL VENTRICAL	ADHD	73	222	0.43	0.543	0.0142	-0.069	-0.603	-0.336	-0.098	0.0537	Female	-0.113
ABNORMAL VENTRICAL	Anorexia/Bulima	73	68	0.43	0.571	0.045	-0.011	-0.682	-0.346	-0.099	0.135	Female	-0.141
ABNORMAL VENTRICAL	Anxiety/Phobia	73	975	0.43	0.493	0.08619	0.025	-0.451	-0.213	-0.06	0.219	Female	-0.062
ABNORMAL VENTRICAL	ASD	73	365	0.43	0.503	0.16658	0.072	-0.432	-0.18	-0.057	0.3489	Female	-0.073
ABNORMAL VENTRICAL	Attention & Learning difficulty	73	99	0.43	0.197	0.0004	0.882	0.261	0.571	0.157	0.003	Female	0.233
ABNORMAL VENTRICAL	BD	73	80	0.43	0.477	0.17278	0.101	-0.54	-0.219	-0.063	0.3587	Female	-0.047
ABNORMAL VENTRICAL	BIPOLAR/PSYCH-RELATIVE	73	47	0.43	0.52	0.21698	0.141	-0.602	-0.23	-0.066	0.4257	Female	-0.09
ABNORMAL VENTRICAL	Chronic Pain	73	0	0.43	NA	1	NaN	NaN	NaN	NaN	1	Female	NA
ABNORMAL VENTRICAL	DEMENTIA - LBD	73	21	0.43	0.328	0.23058	0.792	-0.195	0.299	0.09	0.4449	Female	0.103
ABNORMAL VENTRICAL	EMCI	73	139	0.43	0.567	0.0358	-0.015	-0.588	-0.302	-0.086	0.114	Female	-0.136
ABNORMAL VENTRICAL	LMCI	73	217	0.43	0.468	0.43116	0.161	-0.372	-0.106	-0.029	0.7238	Female	-0.038
ABNORMAL VENTRICAL	MCI	73	245	0.43	0.4	0.78912	0.297	-0.228	0.035	0.011	1	Female	0.031
ABNORMAL VENTRICAL	MCI-Risk	73	0	0.43	NA	1	NaN	NaN	NaN	NaN	1	Female	NA
ABNORMAL VENTRICAL	MDD	73	3158	0.43	0.49	0.09039	0.032	-0.432	-0.2	-0.057	0.226	Female	-0.059
ABNORMAL VENTRICAL	ND	73	100	0.43	0.253	0.05919	0.592	-0.018	0.287	0.085	0.1629	Female	0.177
ABNORMAL VENTRICAL	OCD	73	63	0.43	0.492	0.30317	0.161	-0.521	-0.18	-0.052	0.5422	Female	-0.062
ABNORMAL VENTRICAL	Other	73	3	0.43	0.741	0.09359	0.162	-2.209	-1.023	-0.298	0.2308	Female	-0.311
ABNORMAL VENTRICAL	OTHER	73	54	0.43	0.335	0.09779	0.655	-0.06	0.298	0.091	0.2368	Female	0.095
ABNORMAL VENTRICAL	Other Psychiatric	73	111	0.43	0.429	0.72553	0.244	-0.351	-0.054	-0.016	1	Female	0.002
ABNORMAL VENTRICAL	PD	73	0	0.43	NA	1	NaN	NaN	NaN	NaN	1	Female	NA
ABNORMAL VENTRICAL	SAD	73	150	0.43	0.463	0.20678	0.102	-0.461	-0.18	-0.05	0.4131	Female	-0.033
ABNORMAL VENTRICAL	Schizoaffective Disorder	73	40	0.43	0.301	0.08079	0.744	-0.041	0.351	0.099	0.2064	Female	0.129
ABNORMAL VENTRICAL	Schizoaffective Disorder - Relative	73	50	0.43	0.389	0.63854	0.445	-0.282	0.082	0.024	0.9897	Female	0.041
ABNORMAL VENTRICAL	SCZ	73	75	0.43	0.337	0.18278	0.54	-0.112	0.214	0.062	0.3744	Female	0.094
ABNORMAL VENTRICAL	SCZ-Relative	73	71	0.43	0.268	0.14539	0.575	-0.087	0.244	0.072	0.3189	Female	0.162
ABNORMAL VENTRICAL	SMC	73	59	0.43	0.633	0.0016	-0.19	-0.896	-0.543	-0.153	0.0091	Female	-0.203
ABNORMAL VENTRICAL	SPECIFIC PHOBIA	73	159	0.43	0.471	0.12519	0.064	-0.494	-0.215	-0.066	0.2854	Female	-0.041
ABNORMAL VENTRICAL	Subacute Pain	73	0	0.43	NA	1	NaN	NaN	NaN	NaN	1	Female	NA
AD	ADHD	528	222	0.342	0.543	0.0002	-0.345	-0.663	-0.504	-0.148	0.002	Female	-0.201
AD	Anorexia/Bulima	528	68	0.342	0.571	0.0004	-0.253	-0.763	-0.508	-0.148	0.003	Female	-0.229
AD	Anxiety/Phobia	528	975	0.342	0.493	0.0002	-0.276	-0.49	-0.383	-0.11	0.002	Female	-0.151
AD	ASD	528	365	0.342	0.503	0.0002	-0.214	-0.483	-0.349	-0.106	0.002	Female	-0.161
AD	Attention & Learning difficulty	528	99	0.342	0.197	0.0004	0.589	0.157	0.373	0.108	0.003	Female	0.145
AD	BD	528	80	0.342	0.477	0.0016	-0.148	-0.622	-0.385	-0.112	0.0091	Female	-0.135
AD	BIPOLAR/PSYCH-RELATIVE	528	47	0.342	0.52	0.0088	-0.096	-0.695	-0.395	-0.116	0.0372	Female	-0.178
AD	Chronic Pain	528	0	0.342	NA	1	NaN	NaN	NaN	NaN	1	Female	NA
AD	DEMENTIA - LBD	528	21	0.342	0.328	0.55914	0.574	-0.3	0.137	0.04	0.8904	Female	0.014
AD	EMCI	528	139	0.342	0.567	0.0002	-0.277	-0.655	-0.466	-0.136	0.002	Female	-0.224
AD	LMCI	528	217	0.342	0.468	0.0004	-0.115	-0.433	-0.274	-0.079	0.003	Female	-0.126
AD	MCI	528	245	0.342	0.4	0.09659	0.025	-0.279	-0.127	-0.038	0.2352	Female	-0.057
AD	MCI-Risk	528	0	0.342	NA	1	NaN	NaN	NaN	NaN	1	Female	NA
AD	MDD	528	3158	0.342	0.49	0.0002	-0.278	-0.463	-0.371	-0.107	0.002	Female	-0.148
AD	ND	528	100	0.342	0.253	0.25977	0.337	-0.092	0.122	0.036	0.4857	Female	0.089
AD	OCD	528	63	0.342	0.492	0.0102	-0.083	-0.608	-0.346	-0.101	0.042	Female	-0.15
AD	Other	528	3	0.342	0.741	0.05559	-0.045	-2.324	-1.185	-0.347	0.1567	Female	-0.399
AD	OTHER	528	54	0.342	0.335	0.32817	0.421	-0.141	0.14	0.041	0.5772	Female	0.007
AD	Other Psychiatric	528	111	0.342	0.429	0.0352	-0.016	-0.427	-0.222	-0.065	0.1137	Female	-0.087
AD	PD	528	0	0.342	NA	1	NaN	NaN	NaN	NaN	1	Female	NA
AD	SAD	528	150	0.342	0.463	0.0002	-0.161	-0.526	-0.344	-0.099	0.002	Female	-0.121
AD	Schizoaffective Disorder	528	40	0.342	0.301	0.29417	0.494	-0.151	0.172	0.05	0.5341	Female	0.041
AD	Schizoaffective Disorder - Relative	528	50	0.342	0.389	0.54175	0.204	-0.378	-0.087	-0.026	0.8747	Female	-0.047
AD	SCZ	528	75	0.342	0.337	0.74373	0.285	-0.199	0.043	0.013	1	Female	0.005
AD	SCZ-Relative	528	71	0.342	0.268	0.54735	0.324	-0.173	0.076	0.022	0.8807	Female	0.074
AD	SMC	528	59	0.342	0.633	0.0002	-0.423	-0.968	-0.696	-0.202	0.002	Female	-0.291
AD	SPECIFIC PHOBIA	528	159	0.342	0.471	0.0004	-0.208	-0.565	-0.387	-0.115	0.003	Female	-0.129
AD	Subacute Pain	528	0	0.342	NA	1	NaN	NaN	NaN	NaN	1	Female	NA
ADHD	Anorexia/Bulima	222	68	0.543	0.571	0.9993	0.271	-0.275	-0.002	-0.001	1	Female	-0.028
ADHD	Anxiety/Phobia	222	975	0.543	0.493	0.07259	0.28	-0.012	0.134	0.038	0.187	Female	0.051
ADHD	ASD	222	365	0.543	0.503	0.11399	0.302	-0.032	0.135	0.042	0.2664	Female	0.04
ADHD	Attention & Learning difficulty	222	99	0.543	0.197	0.0002	1.153	0.657	0.905	0.255	0.002	Female	0.346
ADHD	BD	222	80	0.543	0.477	0.35476	0.379	-0.135	0.122	0.035	0.6133	Female	0.066
ADHD	BIPOLAR/PSYCH-RELATIVE	222	47	0.543	0.52	0.48635	0.427	-0.205	0.111	0.032	0.7963	Female	0.023
ADHD	Chronic Pain	222	0	0.543	NA	1	NaN	NaN	NaN	NaN	1	Female	NA
ADHD	DEMENTIA - LBD	222	21	0.543	0.328	0.0068	1.092	0.186	0.639	0.188	0.0307	Female	0.216
ADHD	EMCI	222	139	0.543	0.567	0.70873	0.254	-0.171	0.042	0.012	1	Female	-0.023
ADHD	LMCI	222	217	0.543	0.468	0.0112	0.433	0.057	0.245	0.069	0.0453	Female	0.075
ADHD	MCI	222	245	0.543	0.4	0.0002	0.539	0.172	0.356	0.109	0.002	Female	0.144
ADHD	MCI-Risk	222	0	0.543	NA	1	NaN	NaN	NaN	NaN	1	Female	NA
ADHD	MDD	222	3158	0.543	0.49	0.0404	0.279	0.006	0.142	0.041	0.1261	Female	0.054
ADHD	ND	222	100	0.543	0.253	0.0002	0.866	0.382	0.624	0.184	0.002	Female	0.29
ADHD	OCD	222	63	0.543	0.492	0.27017	0.443	-0.12	0.161	0.047	0.4985	Female	0.051
ADHD	Other	222	3	0.543	0.741	0.25717	0.459	-1.835	-0.688	-0.2	0.4842	Female	-0.198
ADHD	OTHER	222	54	0.543	0.335	0.0002	0.94	0.333	0.636	0.189	0.002	Female	0.208
ADHD	Other Psychiatric	222	111	0.543	0.429	0.0162	0.512	0.053	0.283	0.083	0.0584	Female	0.114
ADHD	PD	222	0	0.543	NA	1	NaN	NaN	NaN	NaN	1	Female	NA
ADHD	SAD	222	150	0.543	0.463	0.11079	0.38	-0.036	0.172	0.049	0.2615	Female	0.08
ADHD	Schizoaffective Disorder	222	40	0.543	0.301	0.0006	1.032	0.345	0.688	0.198	0.0041	Female	0.242
ADHD	Schizoaffective Disorder - Relative	222	50	0.543	0.389	0.0082	0.73	0.109	0.419	0.122	0.0353	Female	0.154
ADHD	SCZ	222	75	0.543	0.337	0.0002	0.819	0.286	0.553	0.16	0.002	Female	0.207
ADHD	SCZ-Relative	222	71	0.543	0.268	0.0002	0.854	0.309	0.582	0.17	0.002	Female	0.275
ADHD	SMC	222	59	0.543	0.633	0.19578	0.097	-0.48	-0.191	-0.055	0.3993	Female	-0.09
ADHD	SPECIFIC PHOBIA	222	159	0.543	0.471	0.30017	0.313	-0.096	0.108	0.033	0.5389	Female	0.072
ADHD	Subacute Pain	222	0	0.543	NA	1	NaN	NaN	NaN	NaN	1	Female	NA
Anorexia/Bulima	Anxiety/Phobia	68	975	0.571	0.493	0.27417	0.383	-0.109	0.137	0.039	0.5039	Female	0.079
Anorexia/Bulima	ASD	68	365	0.571	0.503	0.31077	0.395	-0.125	0.135	0.042	0.5537	Female	0.068
Anorexia/Bulima	Attention & Learning difficulty	68	99	0.571	0.197	0.0002	1.29	0.634	0.962	0.256	0.002	Female	0.374
Anorexia/Bulima	BD	68	80	0.571	0.477	0.44436	0.455	-0.198	0.129	0.036	0.7406	Female	0.094
Anorexia/Bulima	BIPOLAR/PSYCH-RELATIVE	68	47	0.571	0.52	0.53355	0.495	-0.257	0.119	0.033	0.8645	Female	0.051
Anorexia/Bulima	Chronic Pain	68	0	0.571	NA	1	NaN	NaN	NaN	NaN	1	Female	NA
Anorexia/Bulima	DEMENTIA - LBD	68	21	0.571	0.328	0.0102	1.165	0.153	0.659	0.189	0.042	Female	0.244
Anorexia/Bulima	EMCI	68	139	0.571	0.567	0.77992	0.337	-0.247	0.045	0.013	1	Female	0.005
Anorexia/Bulima	LMCI	68	217	0.571	0.468	0.07159	0.53	-0.018	0.256	0.07	0.187	Female	0.103
Anorexia/Bulima	MCI	68	245	0.571	0.4	0.0122	0.624	0.082	0.353	0.11	0.0485	Female	0.172
Anorexia/Bulima	MCI-Risk	68	0	0.571	NA	1	NaN	NaN	NaN	NaN	1	Female	NA
Anorexia/Bulima	MDD	68	3158	0.571	0.49	0.24858	0.385	-0.096	0.145	0.041	0.4718	Female	0.082
Anorexia/Bulima	ND	68	100	0.571	0.253	0.0004	0.953	0.317	0.635	0.184	0.003	Female	0.318
Anorexia/Bulima	OCD	68	63	0.571	0.492	0.33017	0.517	-0.176	0.17	0.047	0.5772	Female	0.079
Anorexia/Bulima	Other	68	3	0.571	0.741	0.23178	0.451	-1.916	-0.733	-0.199	0.4454	Female	-0.17
Anorexia/Bulima	OTHER	68	54	0.571	0.335	0.0006	1.012	0.272	0.642	0.19	0.0041	Female	0.236
Anorexia/Bulima	Other Psychiatric	68	111	0.571	0.429	0.06279	0.596	-0.015	0.291	0.083	0.1698	Female	0.142
Anorexia/Bulima	PD	68	0	0.571	NA	1	NaN	NaN	NaN	NaN	1	Female	NA
Anorexia/Bulima	SAD	68	150	0.571	0.463	0.21158	0.471	-0.106	0.182	0.049	0.4204	Female	0.108
Anorexia/Bulima	Schizoaffective Disorder	68	40	0.571	0.301	0.0004	1.142	0.327	0.734	0.198	0.003	Female	0.27
Anorexia/Bulima	Schizoaffective Disorder - Relative	68	50	0.571	0.389	0.0212	0.81	0.063	0.437	0.123	0.0719	Female	0.182
Anorexia/Bulima	SCZ	68	75	0.571	0.337	0.0004	0.912	0.237	0.575	0.161	0.003	Female	0.235
Anorexia/Bulima	SCZ-Relative	68	71	0.571	0.268	0.001	0.943	0.257	0.6	0.17	0.0062	Female	0.303
Anorexia/Bulima	SMC	68	59	0.571	0.633	0.26197	0.153	-0.553	-0.2	-0.054	0.4857	Female	-0.062
Anorexia/Bulima	SPECIFIC PHOBIA	68	159	0.571	0.471	0.46775	0.396	-0.176	0.11	0.033	0.774	Female	0.1
Anorexia/Bulima	Subacute Pain	68	0	0.571	NA	1	NaN	NaN	NaN	NaN	1	Female	NA
Anxiety/Phobia	ASD	975	365	0.493	0.503	0.83972	0.133	-0.108	0.012	0.004	1	Female	-0.01
Anxiety/Phobia	Attention & Learning difficulty	975	99	0.493	0.197	0.0002	0.985	0.566	0.776	0.217	0.002	Female	0.295
Anxiety/Phobia	BD	975	80	0.493	0.477	0.92491	0.218	-0.238	-0.01	-0.003	1	Female	0.015
Anxiety/Phobia	BIPOLAR/PSYCH-RELATIVE	975	47	0.493	0.52	0.89371	0.272	-0.314	-0.021	-0.006	1	Female	-0.028
Anxiety/Phobia	Chronic Pain	975	0	0.493	NA	1	NaN	NaN	NaN	NaN	1	Female	NA
Anxiety/Phobia	DEMENTIA - LBD	975	21	0.493	0.328	0.014	0.964	0.097	0.53	0.15	0.0534	Female	0.165
Anxiety/Phobia	EMCI	975	139	0.493	0.567	0.29797	0.085	-0.271	-0.093	-0.026	0.537	Female	-0.074
Anxiety/Phobia	LMCI	975	217	0.493	0.468	0.14199	0.258	-0.037	0.111	0.031	0.3142	Female	0.025
Anxiety/Phobia	MCI	975	245	0.493	0.4	0.0008	0.386	0.105	0.245	0.071	0.0052	Female	0.093
Anxiety/Phobia	MCI-Risk	975	0	0.493	NA	1	NaN	NaN	NaN	NaN	1	Female	NA
Anxiety/Phobia	MDD	975	3158	0.493	0.49	0.76472	0.082	-0.062	0.01	0.003	1	Female	0.003
Anxiety/Phobia	ND	975	100	0.493	0.253	0.0002	0.72	0.306	0.513	0.146	0.002	Female	0.239
Anxiety/Phobia	OCD	975	63	0.493	0.492	0.80592	0.285	-0.225	0.03	0.009	1	Female	0.001
Anxiety/Phobia	Other	975	3	0.493	0.741	0.15378	0.291	-1.98	-0.844	-0.238	0.3326	Female	-0.249
Anxiety/Phobia	OTHER	975	54	0.493	0.335	0.0002	0.807	0.256	0.532	0.151	0.002	Female	0.158
Anxiety/Phobia	Other Psychiatric	975	111	0.493	0.429	0.11819	0.354	-0.04	0.157	0.044	0.2721	Female	0.064
Anxiety/Phobia	PD	975	0	0.493	NA	1	NaN	NaN	NaN	NaN	1	Female	NA
Anxiety/Phobia	SAD	975	150	0.493	0.463	0.66273	0.21	-0.134	0.038	0.011	1	Female	0.029
Anxiety/Phobia	Schizoaffective Disorder	975	40	0.493	0.301	0.001	0.885	0.25	0.568	0.16	0.0062	Female	0.191
Anxiety/Phobia	Schizoaffective Disorder - Relative	975	50	0.493	0.389	0.045	0.583	0.013	0.298	0.084	0.135	Female	0.103
Anxiety/Phobia	SCZ	975	75	0.493	0.337	0.0006	0.669	0.197	0.433	0.122	0.0041	Female	0.156
Anxiety/Phobia	SCZ-Relative	975	71	0.493	0.268	0.0004	0.708	0.224	0.466	0.132	0.003	Female	0.224
Anxiety/Phobia	SMC	975	59	0.493	0.633	0.0144	-0.067	-0.594	-0.33	-0.093	0.054	Female	-0.141
Anxiety/Phobia	SPECIFIC PHOBIA	975	159	0.493	0.471	0.82632	0.149	-0.187	-0.019	-0.006	1	Female	0.022
Anxiety/Phobia	Subacute Pain	975	0	0.493	NA	1	NaN	NaN	NaN	NaN	1	Female	NA
ASD	Attention & Learning difficulty	365	99	0.503	0.197	0.0002	0.924	0.469	0.697	0.214	0.002	Female	0.306
ASD	BD	365	80	0.503	0.477	0.86171	0.222	-0.263	-0.021	-0.006	1	Female	0.026
ASD	BIPOLAR/PSYCH-RELATIVE	365	47	0.503	0.52	0.85631	0.274	-0.335	-0.03	-0.01	1	Female	-0.017
ASD	Chronic Pain	365	0	0.503	NA	1	NaN	NaN	NaN	NaN	1	Female	NA
ASD	DEMENTIA - LBD	365	21	0.503	0.328	0.035	0.902	0.017	0.46	0.146	0.1137	Female	0.175
ASD	EMCI	365	139	0.503	0.567	0.32957	0.1	-0.292	-0.096	-0.03	0.5772	Female	-0.064
ASD	LMCI	365	217	0.503	0.468	0.29457	0.259	-0.078	0.091	0.027	0.5341	Female	0.035
ASD	MCI	365	245	0.503	0.4	0.0126	0.375	0.049	0.212	0.068	0.0492	Female	0.103
ASD	MCI-Risk	365	0	0.503	NA	1	NaN	NaN	NaN	NaN	1	Female	NA
ASD	MDD	365	3158	0.503	0.49	0.9795	0.106	-0.111	-0.002	-0.001	1	Female	0.013
ASD	ND	365	100	0.503	0.253	0.0004	0.675	0.228	0.452	0.142	0.003	Female	0.25
ASD	OCD	365	63	0.503	0.492	0.93851	0.284	-0.252	0.016	0.005	1	Female	0.011
ASD	Other	365	3	0.503	0.741	0.20698	0.381	-1.902	-0.76	-0.241	0.4131	Female	-0.238
ASD	OTHER	365	54	0.503	0.335	0.0008	0.751	0.175	0.463	0.147	0.0052	Female	0.168
ASD	Other Psychiatric	365	111	0.503	0.429	0.22898	0.344	-0.082	0.131	0.041	0.4448	Female	0.074
ASD	PD	365	0	0.503	NA	1	NaN	NaN	NaN	NaN	1	Female	NA
ASD	SAD	365	150	0.503	0.463	0.79752	0.213	-0.168	0.023	0.007	1	Female	0.04
ASD	Schizoaffective Disorder	365	40	0.503	0.301	0.003	0.828	0.169	0.498	0.156	0.0153	Female	0.202
ASD	Schizoaffective Disorder - Relative	365	50	0.503	0.389	0.08719	0.553	-0.041	0.256	0.08	0.2203	Female	0.114
ASD	SCZ	365	75	0.503	0.337	0.0028	0.63	0.129	0.379	0.119	0.0145	Female	0.166
ASD	SCZ-Relative	365	71	0.503	0.268	0.0022	0.664	0.152	0.408	0.128	0.0118	Female	0.235
ASD	SMC	365	59	0.503	0.633	0.0294	-0.033	-0.586	-0.309	-0.096	0.0983	Female	-0.13
ASD	SPECIFIC PHOBIA	365	159	0.503	0.471	0.76052	0.158	-0.215	-0.029	-0.009	1	Female	0.032
ASD	Subacute Pain	365	0	0.503	NA	1	NaN	NaN	NaN	NaN	1	Female	NA
Attention & Learning difficulty	BD	99	80	0.197	0.477	0.0002	-0.509	-1.126	-0.818	-0.22	0.002	Female	-0.28
Attention & Learning difficulty	BIPOLAR/PSYCH-RELATIVE	99	47	0.197	0.52	0.0002	-0.48	-1.207	-0.844	-0.223	0.002	Female	-0.323
Attention & Learning difficulty	Chronic Pain	99	0	0.197	NA	1	NaN	NaN	NaN	NaN	1	Female	NA
Attention & Learning difficulty	DEMENTIA - LBD	99	21	0.197	0.328	0.29517	0.228	-0.725	-0.248	-0.067	0.5341	Female	-0.13
Attention & Learning difficulty	EMCI	99	139	0.197	0.567	0.0002	-0.622	-1.165	-0.893	-0.243	0.002	Female	-0.369
Attention & Learning difficulty	LMCI	99	217	0.197	0.468	0.0002	-0.452	-0.942	-0.697	-0.186	0.002	Female	-0.271
Attention & Learning difficulty	MCI	99	245	0.197	0.4	0.0004	-0.244	-0.718	-0.481	-0.146	0.003	Female	-0.202
Attention & Learning difficulty	MCI-Risk	99	0	0.197	NA	1	NaN	NaN	NaN	NaN	1	Female	NA
Attention & Learning difficulty	MDD	99	3158	0.197	0.49	0.0002	-0.548	-0.95	-0.749	-0.214	0.002	Female	-0.292
Attention & Learning difficulty	ND	99	100	0.197	0.253	0.06599	0.025	-0.536	-0.255	-0.072	0.1764	Female	-0.056
Attention & Learning difficulty	OCD	99	63	0.197	0.492	0.0002	-0.452	-1.112	-0.782	-0.209	0.002	Female	-0.295
Attention & Learning difficulty	Other	99	3	0.197	0.741	0.0076	-0.579	-2.956	-1.767	-0.455	0.0333	Female	-0.544
Attention & Learning difficulty	OTHER	99	54	0.197	0.335	0.16038	0.1	-0.571	-0.235	-0.066	0.342	Female	-0.137
Attention & Learning difficulty	Other Psychiatric	99	111	0.197	0.429	0.0002	-0.344	-0.902	-0.623	-0.173	0.002	Female	-0.231
Attention & Learning difficulty	PD	99	0	0.197	NA	1	NaN	NaN	NaN	NaN	1	Female	NA
Attention & Learning difficulty	SAD	99	150	0.197	0.463	0.0002	-0.518	-1.046	-0.782	-0.207	0.002	Female	-0.266
Attention & Learning difficulty	Schizoaffective Disorder	99	40	0.197	0.301	0.23458	0.15	-0.593	-0.222	-0.058	0.447	Female	-0.104
Attention & Learning difficulty	Schizoaffective Disorder - Relative	99	50	0.197	0.389	0.0072	-0.147	-0.842	-0.494	-0.133	0.0322	Female	-0.192
Attention & Learning difficulty	SCZ	99	75	0.197	0.337	0.0194	-0.047	-0.656	-0.352	-0.095	0.0673	Female	-0.139
Attention & Learning difficulty	SCZ-Relative	99	71	0.197	0.268	0.0438	-0.004	-0.621	-0.312	-0.085	0.134	Female	-0.071
Attention & Learning difficulty	SMC	99	59	0.197	0.633	0.0002	-0.835	-1.536	-1.185	-0.31	0.002	Female	-0.436
Attention & Learning difficulty	SPECIFIC PHOBIA	99	159	0.197	0.471	0.0002	-0.501	-1.023	-0.762	-0.223	0.002	Female	-0.274
Attention & Learning difficulty	Subacute Pain	99	0	0.197	NA	1	NaN	NaN	NaN	NaN	1	Female	NA
BD	BIPOLAR/PSYCH-RELATIVE	80	47	0.477	0.52	0.9623	0.352	-0.375	-0.011	-0.003	1	Female	-0.043
BD	Chronic Pain	80	0	0.477	NA	1	NaN	NaN	NaN	NaN	1	Female	NA
BD	DEMENTIA - LBD	80	21	0.477	0.328	0.0288	1.02	0.036	0.528	0.153	0.097	Female	0.15
BD	EMCI	80	139	0.477	0.567	0.55294	0.194	-0.359	-0.083	-0.023	0.8866	Female	-0.089
BD	LMCI	80	217	0.477	0.468	0.34017	0.381	-0.134	0.124	0.034	0.5924	Female	0.009
BD	MCI	80	245	0.477	0.4	0.06379	0.492	-0.016	0.238	0.074	0.1715	Female	0.078
BD	MCI-Risk	80	0	0.477	NA	1	NaN	NaN	NaN	NaN	1	Female	NA
BD	MDD	80	3158	0.477	0.49	0.87811	0.242	-0.202	0.02	0.006	1	Female	-0.012
BD	ND	80	100	0.477	0.253	0.0006	0.81	0.209	0.509	0.148	0.0041	Female	0.224
BD	OCD	80	63	0.477	0.492	0.80252	0.374	-0.292	0.041	0.011	1	Female	-0.015
BD	Other	80	3	0.477	0.741	0.16138	0.332	-2.023	-0.846	-0.235	0.342	Female	-0.264
BD	OTHER	80	54	0.477	0.335	0.0026	0.873	0.165	0.519	0.154	0.0136	Female	0.142
BD	Other Psychiatric	80	111	0.477	0.429	0.26217	0.454	-0.125	0.165	0.047	0.4857	Female	0.049
BD	PD	80	0	0.477	NA	1	NaN	NaN	NaN	NaN	1	Female	NA
BD	SAD	80	150	0.477	0.463	0.73573	0.322	-0.224	0.049	0.013	1	Female	0.014
BD	Schizoaffective Disorder	80	40	0.477	0.301	0.004	0.983	0.202	0.592	0.162	0.0192	Female	0.176
BD	Schizoaffective Disorder - Relative	80	50	0.477	0.389	0.09459	0.665	-0.052	0.306	0.087	0.2315	Female	0.088
BD	SCZ	80	75	0.477	0.337	0.0046	0.764	0.121	0.443	0.125	0.0216	Female	0.141
BD	SCZ-Relative	80	71	0.477	0.268	0.004	0.797	0.144	0.47	0.135	0.0192	Female	0.209
BD	SMC	80	59	0.477	0.633	0.05679	0.013	-0.67	-0.328	-0.09	0.1581	Female	-0.156
BD	SPECIFIC PHOBIA	80	159	0.477	0.471	0.9559	0.261	-0.279	-0.009	-0.003	1	Female	0.006
BD	Subacute Pain	80	0	0.477	NA	1	NaN	NaN	NaN	NaN	1	Female	NA
BIPOLAR/PSYCH-RELATIVE	Chronic Pain	47	0	0.52	NA	1	NaN	NaN	NaN	NaN	1	Female	NA
BIPOLAR/PSYCH-RELATIVE	DEMENTIA - LBD	47	21	0.52	0.328	0.0414	1.07	0.006	0.538	0.156	0.1283	Female	0.193
BIPOLAR/PSYCH-RELATIVE	EMCI	47	139	0.52	0.567	0.67453	0.261	-0.405	-0.072	-0.02	1	Female	-0.046
BIPOLAR/PSYCH-RELATIVE	LMCI	47	217	0.52	0.468	0.39156	0.453	-0.181	0.136	0.037	0.6694	Female	0.052
BIPOLAR/PSYCH-RELATIVE	MCI	47	245	0.52	0.4	0.12239	0.56	-0.068	0.246	0.077	0.2803	Female	0.121
BIPOLAR/PSYCH-RELATIVE	MCI-Risk	47	0	0.52	NA	1	NaN	NaN	NaN	NaN	1	Female	NA
BIPOLAR/PSYCH-RELATIVE	MDD	47	3158	0.52	0.49	0.83872	0.319	-0.257	0.031	0.009	1	Female	0.031
BIPOLAR/PSYCH-RELATIVE	ND	47	100	0.52	0.253	0.0038	0.873	0.164	0.519	0.152	0.0188	Female	0.267
BIPOLAR/PSYCH-RELATIVE	OCD	47	63	0.52	0.492	0.81092	0.434	-0.33	0.052	0.014	1	Female	0.028
BIPOLAR/PSYCH-RELATIVE	Other	47	3	0.52	0.741	0.14259	0.353	-2.067	-0.857	-0.232	0.3142	Female	-0.221
BIPOLAR/PSYCH-RELATIVE	OTHER	47	54	0.52	0.335	0.0094	0.927	0.122	0.525	0.157	0.0394	Female	0.185
BIPOLAR/PSYCH-RELATIVE	Other Psychiatric	47	111	0.52	0.429	0.32357	0.52	-0.169	0.176	0.05	0.5743	Female	0.092
BIPOLAR/PSYCH-RELATIVE	PD	47	0	0.52	NA	1	NaN	NaN	NaN	NaN	1	Female	NA
BIPOLAR/PSYCH-RELATIVE	SAD	47	150	0.52	0.463	0.71473	0.391	-0.268	0.061	0.017	1	Female	0.057
BIPOLAR/PSYCH-RELATIVE	Schizoaffective Disorder	47	40	0.52	0.301	0.0078	1.054	0.179	0.616	0.166	0.0339	Female	0.219
BIPOLAR/PSYCH-RELATIVE	Schizoaffective Disorder - Relative	47	50	0.52	0.389	0.11799	0.725	-0.087	0.319	0.09	0.2721	Female	0.131
BIPOLAR/PSYCH-RELATIVE	SCZ	47	75	0.52	0.337	0.0162	0.829	0.084	0.457	0.128	0.0584	Female	0.184
BIPOLAR/PSYCH-RELATIVE	SCZ-Relative	47	71	0.52	0.268	0.0124	0.86	0.105	0.482	0.138	0.0489	Female	0.252
BIPOLAR/PSYCH-RELATIVE	SMC	47	59	0.52	0.633	0.10359	0.068	-0.712	-0.322	-0.087	0.2483	Female	-0.113
BIPOLAR/PSYCH-RELATIVE	SPECIFIC PHOBIA	47	159	0.52	0.471	0.9967	0.329	-0.326	0.002	0	1	Female	0.049
BIPOLAR/PSYCH-RELATIVE	Subacute Pain	47	0	0.52	NA	1	NaN	NaN	NaN	NaN	1	Female	NA
Chronic Pain	DEMENTIA - LBD	0	21	NA	0.328	1	NaN	NaN	NaN	NaN	1	Female	NA
Chronic Pain	EMCI	0	139	NA	0.567	1	NaN	NaN	NaN	NaN	1	Female	NA
Chronic Pain	LMCI	0	217	NA	0.468	1	NaN	NaN	NaN	NaN	1	Female	NA
Chronic Pain	MCI	0	245	NA	0.4	1	NaN	NaN	NaN	NaN	1	Female	NA
Chronic Pain	MCI-Risk	0	0	NA	NA	1	NaN	NaN	NaN	NaN	1	Female	NA
Chronic Pain	MDD	0	3158	NA	0.49	1	NaN	NaN	NaN	NaN	1	Female	NA
Chronic Pain	ND	0	100	NA	0.253	1	NaN	NaN	NaN	NaN	1	Female	NA
Chronic Pain	OCD	0	63	NA	0.492	1	NaN	NaN	NaN	NaN	1	Female	NA
Chronic Pain	Other	0	3	NA	0.741	1	NaN	NaN	NaN	NaN	1	Female	NA
Chronic Pain	OTHER	0	54	NA	0.335	1	NaN	NaN	NaN	NaN	1	Female	NA
Chronic Pain	Other Psychiatric	0	111	NA	0.429	1	NaN	NaN	NaN	NaN	1	Female	NA
Chronic Pain	PD	0	0	NA	NA	1	NaN	NaN	NaN	NaN	1	Female	NA
Chronic Pain	SAD	0	150	NA	0.463	1	NaN	NaN	NaN	NaN	1	Female	NA
Chronic Pain	Schizoaffective Disorder	0	40	NA	0.301	1	NaN	NaN	NaN	NaN	1	Female	NA
Chronic Pain	Schizoaffective Disorder - Relative	0	50	NA	0.389	1	NaN	NaN	NaN	NaN	1	Female	NA
Chronic Pain	SCZ	0	75	NA	0.337	1	NaN	NaN	NaN	NaN	1	Female	NA
Chronic Pain	SCZ-Relative	0	71	NA	0.268	1	NaN	NaN	NaN	NaN	1	Female	NA
Chronic Pain	SMC	0	59	NA	0.633	1	NaN	NaN	NaN	NaN	1	Female	NA
Chronic Pain	SPECIFIC PHOBIA	0	159	NA	0.471	1	NaN	NaN	NaN	NaN	1	Female	NA
Chronic Pain	Subacute Pain	0	0	NA	NA	1	NaN	NaN	NaN	NaN	1	Female	NA
DEMENTIA - LBD	EMCI	21	139	0.328	0.567	0.0074	-0.147	-1.082	-0.615	-0.176	0.0328	Female	-0.239
DEMENTIA - LBD	LMCI	21	217	0.328	0.468	0.06059	0.02	-0.884	-0.432	-0.119	0.1648	Female	-0.14
DEMENTIA - LBD	MCI	21	245	0.328	0.4	0.27997	0.202	-0.694	-0.246	-0.079	0.5125	Female	-0.072
DEMENTIA - LBD	MCI-Risk	21	0	0.328	NA	1	NaN	NaN	NaN	NaN	1	Female	NA
DEMENTIA - LBD	MDD	21	3158	0.328	0.49	0.0172	-0.083	-0.942	-0.512	-0.147	0.0615	Female	-0.162
DEMENTIA - LBD	ND	21	100	0.328	0.253	0.9717	0.461	-0.49	-0.014	-0.004	1	Female	0.075
DEMENTIA - LBD	OCD	21	63	0.328	0.492	0.05719	0.018	-0.996	-0.489	-0.141	0.1583	Female	-0.164
DEMENTIA - LBD	Other	21	3	0.328	0.741	0.0496	0.075	-2.593	-1.259	-0.388	0.1469	Female	-0.413
DEMENTIA - LBD	OTHER	21	54	0.328	0.335	0.9723	0.516	-0.509	0.003	0.001	1	Female	-0.007
DEMENTIA - LBD	Other Psychiatric	21	111	0.328	0.429	0.13559	0.117	-0.828	-0.355	-0.105	0.3061	Female	-0.101
DEMENTIA - LBD	PD	21	0	0.328	NA	1	NaN	NaN	NaN	NaN	1	Female	NA
DEMENTIA - LBD	SAD	21	150	0.328	0.463	0.0334	-0.045	-0.972	-0.508	-0.139	0.1094	Female	-0.136
DEMENTIA - LBD	Schizoaffective Disorder	21	40	0.328	0.301	0.90951	0.574	-0.505	0.034	0.01	1	Female	0.027
DEMENTIA - LBD	Schizoaffective Disorder - Relative	21	50	0.328	0.389	0.39856	0.299	-0.741	-0.221	-0.066	0.6777	Female	-0.062
DEMENTIA - LBD	SCZ	21	75	0.328	0.337	0.72033	0.395	-0.586	-0.095	-0.028	1	Female	-0.009
DEMENTIA - LBD	SCZ-Relative	21	71	0.328	0.268	0.82892	0.433	-0.554	-0.061	-0.018	1	Female	0.059
DEMENTIA - LBD	SMC	21	59	0.328	0.633	0.0018	-0.342	-1.39	-0.866	-0.243	0.01	Female	-0.305
DEMENTIA - LBD	SPECIFIC PHOBIA	21	159	0.328	0.471	0.0388	-0.037	-0.959	-0.498	-0.155	0.1219	Female	-0.143
DEMENTIA - LBD	Subacute Pain	21	0	0.328	NA	1	NaN	NaN	NaN	NaN	1	Female	NA
EMCI	LMCI	139	217	0.567	0.468	0.05239	0.422	-0.007	0.207	0.057	0.1495	Female	0.098
EMCI	MCI	139	245	0.567	0.4	0.0032	0.527	0.107	0.317	0.097	0.0162	Female	0.167
EMCI	MCI-Risk	139	0	0.567	NA	1	NaN	NaN	NaN	NaN	1	Female	NA
EMCI	MDD	139	3158	0.567	0.49	0.23458	0.271	-0.069	0.101	0.029	0.447	Female	0.077
EMCI	ND	139	100	0.567	0.253	0.0002	0.858	0.33	0.594	0.172	0.002	Female	0.313
EMCI	OCD	139	63	0.567	0.492	0.41276	0.423	-0.176	0.123	0.035	0.6979	Female	0.074
EMCI	Other	139	3	0.567	0.741	0.20278	0.4	-1.915	-0.757	-0.212	0.4118	Female	-0.175
EMCI	OTHER	139	54	0.567	0.335	0.0006	0.928	0.284	0.606	0.177	0.0041	Female	0.232
EMCI	Other Psychiatric	139	111	0.567	0.429	0.05139	0.498	-0.005	0.247	0.071	0.1494	Female	0.138
EMCI	PD	139	0	0.567	NA	1	NaN	NaN	NaN	NaN	1	Female	NA
EMCI	SAD	139	150	0.567	0.463	0.25697	0.366	-0.098	0.134	0.037	0.4842	Female	0.103
EMCI	Schizoaffective Disorder	139	40	0.567	0.301	0.0002	1.032	0.31	0.671	0.186	0.002	Female	0.265
EMCI	Schizoaffective Disorder - Relative	139	50	0.567	0.389	0.0178	0.717	0.061	0.389	0.11	0.0632	Female	0.177
EMCI	SCZ	139	75	0.567	0.337	0.0004	0.812	0.239	0.525	0.148	0.003	Female	0.23
EMCI	SCZ-Relative	139	71	0.567	0.268	0.0002	0.846	0.261	0.554	0.158	0.002	Female	0.298
EMCI	SMC	139	59	0.567	0.633	0.12619	0.066	-0.549	-0.241	-0.067	0.2862	Female	-0.067
EMCI	SPECIFIC PHOBIA	139	159	0.567	0.471	0.57154	0.298	-0.159	0.069	0.021	0.9071	Female	0.095
EMCI	Subacute Pain	139	0	0.567	NA	1	NaN	NaN	NaN	NaN	1	Female	NA
LMCI	MCI	217	245	0.468	0.4	0.14739	0.318	-0.048	0.135	0.04	0.3218	Female	0.069
LMCI	MCI-Risk	217	0	0.468	NA	1	NaN	NaN	NaN	NaN	1	Female	NA
LMCI	MDD	217	3158	0.468	0.49	0.16638	0.039	-0.236	-0.098	-0.028	0.3489	Female	-0.022
LMCI	ND	217	100	0.468	0.253	0.0014	0.649	0.169	0.409	0.115	0.0082	Female	0.215
LMCI	OCD	217	63	0.468	0.492	0.55794	0.2	-0.364	-0.082	-0.022	0.8904	Female	-0.024
LMCI	Other	217	3	0.468	0.741	0.09379	0.153	-2.146	-0.996	-0.269	0.2308	Female	-0.273
LMCI	OTHER	217	54	0.468	0.335	0.0036	0.729	0.126	0.427	0.12	0.018	Female	0.133
LMCI	Other Psychiatric	217	111	0.468	0.429	0.67553	0.278	-0.181	0.049	0.014	1	Female	0.039
LMCI	PD	217	0	0.468	NA	1	NaN	NaN	NaN	NaN	1	Female	NA
LMCI	SAD	217	150	0.468	0.463	0.47875	0.133	-0.285	-0.076	-0.02	0.7866	Female	0.005
LMCI	Schizoaffective Disorder	217	40	0.468	0.301	0.0054	0.819	0.136	0.478	0.129	0.0249	Female	0.167
LMCI	Schizoaffective Disorder - Relative	217	50	0.468	0.389	0.21538	0.503	-0.116	0.194	0.053	0.4257	Female	0.079
LMCI	SCZ	217	75	0.468	0.337	0.014	0.598	0.067	0.333	0.091	0.0534	Female	0.131
LMCI	SCZ-Relative	217	71	0.468	0.268	0.0086	0.636	0.094	0.365	0.101	0.0367	Female	0.2
LMCI	SMC	217	59	0.468	0.633	0.0014	-0.167	-0.751	-0.459	-0.124	0.0082	Female	-0.165
LMCI	SPECIFIC PHOBIA	217	159	0.468	0.471	0.21698	0.079	-0.332	-0.126	-0.036	0.4257	Female	-0.003
LMCI	Subacute Pain	217	0	0.468	NA	1	NaN	NaN	NaN	NaN	1	Female	NA
MCI	MCI-Risk	245	0	0.4	NA	1	NaN	NaN	NaN	NaN	1	Female	NA
MCI	MDD	245	3158	0.4	0.49	0.0008	-0.106	-0.366	-0.236	-0.068	0.0052	Female	-0.09
MCI	ND	245	100	0.4	0.253	0.0458	0.471	0.003	0.237	0.074	0.1365	Female	0.146
MCI	OCD	245	63	0.4	0.492	0.15618	0.078	-0.479	-0.201	-0.063	0.336	Female	-0.093
MCI	Other	245	3	0.4	0.741	0.10599	0.178	-2.117	-0.969	-0.309	0.2515	Female	-0.342
MCI	OTHER	245	54	0.4	0.335	0.09899	0.546	-0.047	0.25	0.08	0.2385	Female	0.065
MCI	Other Psychiatric	245	111	0.4	0.429	0.45655	0.14	-0.311	-0.086	-0.027	0.7582	Female	-0.029
MCI	PD	245	0	0.4	NA	1	NaN	NaN	NaN	NaN	1	Female	NA
MCI	SAD	245	150	0.4	0.463	0.05599	0.003	-0.406	-0.201	-0.061	0.1569	Female	-0.064
MCI	Schizoaffective Disorder	245	40	0.4	0.301	0.09319	0.62	-0.053	0.283	0.088	0.2308	Female	0.098
MCI	Schizoaffective Disorder - Relative	245	50	0.4	0.389	0.77812	0.346	-0.264	0.041	0.013	1	Female	0.01
MCI	SCZ	245	75	0.4	0.337	0.20618	0.423	-0.097	0.163	0.051	0.4131	Female	0.063
MCI	SCZ-Relative	245	71	0.4	0.268	0.16178	0.459	-0.073	0.193	0.061	0.342	Female	0.131
MCI	SMC	245	59	0.4	0.633	0.0008	-0.24	-0.817	-0.529	-0.164	0.0052	Female	-0.234
MCI	SPECIFIC PHOBIA	245	159	0.4	0.471	0.0184	-0.041	-0.443	-0.242	-0.077	0.0648	Female	-0.071
MCI	Subacute Pain	245	0	0.4	NA	1	NaN	NaN	NaN	NaN	1	Female	NA
MCI-Risk	MDD	0	3158	NA	0.49	1	NaN	NaN	NaN	NaN	1	Female	NA
MCI-Risk	ND	0	100	NA	0.253	1	NaN	NaN	NaN	NaN	1	Female	NA
MCI-Risk	OCD	0	63	NA	0.492	1	NaN	NaN	NaN	NaN	1	Female	NA
MCI-Risk	Other	0	3	NA	0.741	1	NaN	NaN	NaN	NaN	1	Female	NA
MCI-Risk	OTHER	0	54	NA	0.335	1	NaN	NaN	NaN	NaN	1	Female	NA
MCI-Risk	Other Psychiatric	0	111	NA	0.429	1	NaN	NaN	NaN	NaN	1	Female	NA
MCI-Risk	PD	0	0	NA	NA	1	NaN	NaN	NaN	NaN	1	Female	NA
MCI-Risk	SAD	0	150	NA	0.463	1	NaN	NaN	NaN	NaN	1	Female	NA
MCI-Risk	Schizoaffective Disorder	0	40	NA	0.301	1	NaN	NaN	NaN	NaN	1	Female	NA
MCI-Risk	Schizoaffective Disorder - Relative	0	50	NA	0.389	1	NaN	NaN	NaN	NaN	1	Female	NA
MCI-Risk	SCZ	0	75	NA	0.337	1	NaN	NaN	NaN	NaN	1	Female	NA
MCI-Risk	SCZ-Relative	0	71	NA	0.268	1	NaN	NaN	NaN	NaN	1	Female	NA
MCI-Risk	SMC	0	59	NA	0.633	1	NaN	NaN	NaN	NaN	1	Female	NA
MCI-Risk	SPECIFIC PHOBIA	0	159	NA	0.471	1	NaN	NaN	NaN	NaN	1	Female	NA
MCI-Risk	Subacute Pain	0	0	NA	NA	1	NaN	NaN	NaN	NaN	1	Female	NA
MDD	ND	3158	100	0.49	0.253	0.0002	0.696	0.297	0.497	0.143	0.002	Female	0.236
MDD	OCD	3158	63	0.49	0.492	0.87591	0.269	-0.23	0.02	0.006	1	Female	-0.002
MDD	Other	3158	3	0.49	0.741	0.15678	0.293	-1.972	-0.839	-0.241	0.336	Female	-0.252
MDD	OTHER	3158	54	0.49	0.335	0.0004	0.785	0.246	0.515	0.148	0.003	Female	0.155
MDD	Other Psychiatric	3158	111	0.49	0.429	0.13779	0.334	-0.044	0.145	0.042	0.308	Female	0.061
MDD	PD	3158	0	0.49	NA	1	NaN	NaN	NaN	NaN	1	Female	NA
MDD	SAD	3158	150	0.49	0.463	0.74433	0.191	-0.137	0.027	0.008	1	Female	0.026
MDD	Schizoaffective Disorder	3158	40	0.49	0.301	0.0006	0.859	0.235	0.547	0.157	0.0041	Female	0.188
MDD	Schizoaffective Disorder - Relative	3158	50	0.49	0.389	0.05179	0.562	0.003	0.283	0.081	0.1495	Female	0.1
MDD	SCZ	3158	75	0.49	0.337	0.0004	0.645	0.186	0.416	0.119	0.003	Female	0.153
MDD	SCZ-Relative	3158	71	0.49	0.268	0.0002	0.685	0.214	0.449	0.129	0.002	Female	0.221
MDD	SMC	3158	59	0.49	0.633	0.0122	-0.076	-0.592	-0.334	-0.096	0.0485	Female	-0.144
MDD	SPECIFIC PHOBIA	3158	159	0.49	0.471	0.72853	0.13	-0.189	-0.029	-0.008	1	Female	0.019
MDD	Subacute Pain	3158	0	0.49	NA	1	NaN	NaN	NaN	NaN	1	Female	NA
ND	OCD	100	63	0.253	0.492	0.0048	-0.148	-0.792	-0.47	-0.137	0.0223	Female	-0.239
ND	Other	100	3	0.253	0.741	0.0436	-0.114	-2.466	-1.29	-0.383	0.134	Female	-0.488
ND	OTHER	100	54	0.253	0.335	0.92431	0.351	-0.316	0.018	0.005	1	Female	-0.082
ND	Other Psychiatric	100	111	0.253	0.429	0.0148	-0.068	-0.615	-0.342	-0.101	0.0546	Female	-0.176
ND	PD	100	0	0.253	NA	1	NaN	NaN	NaN	NaN	1	Female	NA
ND	SAD	100	150	0.253	0.463	0.0004	-0.223	-0.739	-0.481	-0.135	0.003	Female	-0.21
ND	Schizoaffective Disorder	100	40	0.253	0.301	0.79352	0.418	-0.321	0.048	0.014	1	Female	-0.048
ND	Schizoaffective Disorder - Relative	100	50	0.253	0.389	0.22958	0.135	-0.551	-0.208	-0.062	0.4448	Female	-0.136
ND	SCZ	100	75	0.253	0.337	0.59754	0.222	-0.382	-0.08	-0.023	0.9355	Female	-0.084
ND	SCZ-Relative	100	71	0.253	0.268	0.75752	0.26	-0.353	-0.047	-0.014	1	Female	-0.015
ND	SMC	100	59	0.253	0.633	0.0002	-0.492	-1.166	-0.829	-0.238	0.002	Female	-0.38
ND	SPECIFIC PHOBIA	100	159	0.253	0.471	0.0002	-0.238	-0.748	-0.493	-0.151	0.002	Female	-0.218
ND	Subacute Pain	100	0	0.253	NA	1	NaN	NaN	NaN	NaN	1	Female	NA
OCD	Other	63	3	0.492	0.741	0.14179	0.294	-2.087	-0.897	-0.246	0.3142	Female	-0.249
OCD	OTHER	63	54	0.492	0.335	0.011	0.851	0.106	0.479	0.142	0.0449	Female	0.157
OCD	Other Psychiatric	63	111	0.492	0.429	0.43676	0.437	-0.186	0.125	0.036	0.7305	Female	0.063
OCD	PD	63	0	0.492	NA	1	NaN	NaN	NaN	NaN	1	Female	NA
OCD	SAD	63	150	0.492	0.463	0.9555	0.303	-0.288	0.007	0.002	1	Female	0.029
OCD	Schizoaffective Disorder	63	40	0.492	0.301	0.0066	0.965	0.148	0.556	0.151	0.0301	Female	0.191
OCD	Schizoaffective Disorder - Relative	63	50	0.492	0.389	0.15338	0.644	-0.11	0.267	0.076	0.3326	Female	0.103
OCD	SCZ	63	75	0.492	0.337	0.0192	0.745	0.062	0.404	0.114	0.0671	Female	0.155
OCD	SCZ-Relative	63	71	0.492	0.268	0.0154	0.777	0.085	0.431	0.123	0.0564	Female	0.224
OCD	SMC	63	59	0.492	0.633	0.0388	-0.011	-0.734	-0.373	-0.101	0.1219	Female	-0.141
OCD	SPECIFIC PHOBIA	63	159	0.492	0.471	0.76052	0.247	-0.34	-0.046	-0.014	1	Female	0.021
OCD	Subacute Pain	63	0	0.492	NA	1	NaN	NaN	NaN	NaN	1	Female	NA
Other	OTHER	3	54	0.741	0.335	0.05139	2.451	0.028	1.239	0.389	0.1494	Female	0.406
Other	Other Psychiatric	3	111	0.741	0.429	0.11319	2.139	-0.193	0.973	0.282	0.2658	Female	0.312
Other	PD	3	0	0.741	NA	1	NaN	NaN	NaN	NaN	1	Female	NA
Other	SAD	3	150	0.741	0.463	0.11619	2.091	-0.223	0.934	0.248	0.2701	Female	0.278
Other	Schizoaffective Disorder	3	40	0.741	0.301	0.02	2.809	0.298	1.554	0.397	0.0689	Female	0.44
Other	Schizoaffective Disorder - Relative	3	50	0.741	0.389	0.06999	2.348	-0.08	1.134	0.322	0.1839	Female	0.352
Other	SCZ	3	75	0.741	0.337	0.0444	2.472	0.091	1.282	0.36	0.1349	Female	0.404
Other	SCZ-Relative	3	71	0.741	0.268	0.05339	2.472	0.085	1.279	0.37	0.1514	Female	0.473
Other	SMC	3	59	0.741	0.633	0.37036	1.742	-0.634	0.554	0.145	0.6378	Female	0.108
Other	SPECIFIC PHOBIA	3	159	0.741	0.471	0.22018	1.905	-0.403	0.751	0.232	0.4302	Female	0.27
Other	Subacute Pain	3	0	0.741	NA	1	NaN	NaN	NaN	NaN	1	Female	NA
OTHER	Other Psychiatric	54	111	0.335	0.429	0.0324	-0.024	-0.684	-0.354	-0.106	0.1068	Female	-0.094
OTHER	PD	54	0	0.335	NA	1	NaN	NaN	NaN	NaN	1	Female	NA
OTHER	SAD	54	150	0.335	0.463	0.0014	-0.182	-0.815	-0.499	-0.14	0.0082	Female	-0.129
OTHER	Schizoaffective Disorder	54	40	0.335	0.301	0.87451	0.444	-0.385	0.029	0.009	1	Female	0.034
OTHER	Schizoaffective Disorder - Relative	54	50	0.335	0.389	0.26037	0.171	-0.61	-0.22	-0.067	0.4857	Female	-0.055
OTHER	SCZ	54	75	0.335	0.337	0.59094	0.257	-0.45	-0.097	-0.029	0.9299	Female	-0.002
OTHER	SCZ-Relative	54	71	0.335	0.268	0.73133	0.294	-0.421	-0.063	-0.019	1	Female	0.067
OTHER	SMC	54	59	0.335	0.633	0.0002	-0.446	-1.224	-0.835	-0.244	0.002	Female	-0.298
OTHER	SPECIFIC PHOBIA	54	159	0.335	0.471	0.0016	-0.186	-0.814	-0.5	-0.156	0.0091	Female	-0.136
OTHER	Subacute Pain	54	0	0.335	NA	1	NaN	NaN	NaN	NaN	1	Female	NA
Other Psychiatric	PD	111	0	0.429	NA	1	NaN	NaN	NaN	NaN	1	Female	NA
Other Psychiatric	SAD	111	150	0.429	0.463	0.32897	0.125	-0.369	-0.122	-0.034	0.5772	Female	-0.035
Other Psychiatric	Schizoaffective Disorder	111	40	0.429	0.301	0.0356	0.772	0.038	0.405	0.115	0.114	Female	0.128
Other Psychiatric	Schizoaffective Disorder - Relative	111	50	0.429	0.389	0.41796	0.473	-0.201	0.136	0.04	0.7042	Female	0.039
Other Psychiatric	SCZ	111	75	0.429	0.337	0.07239	0.565	-0.027	0.269	0.078	0.187	Female	0.092
Other Psychiatric	SCZ-Relative	111	71	0.429	0.268	0.05239	0.6	-0.003	0.299	0.087	0.1495	Female	0.161
Other Psychiatric	SMC	111	59	0.429	0.633	0.0044	-0.162	-0.807	-0.485	-0.137	0.0209	Female	-0.204
Other Psychiatric	SPECIFIC PHOBIA	111	159	0.429	0.471	0.17478	0.079	-0.409	-0.165	-0.05	0.3612	Female	-0.042
Other Psychiatric	Subacute Pain	111	0	0.429	NA	1	NaN	NaN	NaN	NaN	1	Female	NA
PD	SAD	0	150	NA	0.463	1	NaN	NaN	NaN	NaN	1	Female	NA
PD	Schizoaffective Disorder	0	40	NA	0.301	1	NaN	NaN	NaN	NaN	1	Female	NA
PD	Schizoaffective Disorder - Relative	0	50	NA	0.389	1	NaN	NaN	NaN	NaN	1	Female	NA
PD	SCZ	0	75	NA	0.337	1	NaN	NaN	NaN	NaN	1	Female	NA
PD	SCZ-Relative	0	71	NA	0.268	1	NaN	NaN	NaN	NaN	1	Female	NA
PD	SMC	0	59	NA	0.633	1	NaN	NaN	NaN	NaN	1	Female	NA
PD	SPECIFIC PHOBIA	0	159	NA	0.471	1	NaN	NaN	NaN	NaN	1	Female	NA
PD	Subacute Pain	0	0	NA	NA	1	NaN	NaN	NaN	NaN	1	Female	NA
SAD	Schizoaffective Disorder	150	40	0.463	0.301	0.002	0.916	0.205	0.56	0.149	0.0109	Female	0.162
SAD	Schizoaffective Disorder - Relative	150	50	0.463	0.389	0.10439	0.593	-0.054	0.269	0.073	0.2489	Female	0.074
SAD	SCZ	150	75	0.463	0.337	0.004	0.69	0.128	0.409	0.112	0.0192	Female	0.127
SAD	SCZ-Relative	150	71	0.463	0.268	0.0022	0.727	0.153	0.44	0.121	0.0118	Female	0.195
SAD	SMC	150	59	0.463	0.633	0.014	-0.082	-0.693	-0.388	-0.103	0.0534	Female	-0.17
SAD	SPECIFIC PHOBIA	150	159	0.463	0.471	0.63134	0.169	-0.279	-0.055	-0.016	0.9818	Female	-0.008
SAD	Subacute Pain	150	0	0.463	NA	1	NaN	NaN	NaN	NaN	1	Female	NA
Schizoaffective Disorder	Schizoaffective Disorder - Relative	40	50	0.301	0.389	0.20378	0.15	-0.697	-0.273	-0.076	0.412	Female	-0.088
Schizoaffective Disorder	SCZ	40	75	0.301	0.337	0.51155	0.252	-0.524	-0.136	-0.037	0.8317	Female	-0.036
Schizoaffective Disorder	SCZ-Relative	40	71	0.301	0.268	0.61954	0.293	-0.491	-0.099	-0.028	0.9667	Female	0.033
Schizoaffective Disorder	SMC	40	59	0.301	0.633	0.0002	-0.53	-1.387	-0.958	-0.252	0.002	Female	-0.332
Schizoaffective Disorder	SPECIFIC PHOBIA	40	159	0.301	0.471	0.0012	-0.194	-0.901	-0.547	-0.165	0.0073	Female	-0.17
Schizoaffective Disorder	Subacute Pain	40	0	0.301	NA	1	NaN	NaN	NaN	NaN	1	Female	NA
Schizoaffective Disorder - Relative	SCZ	50	75	0.389	0.337	0.46955	0.495	-0.228	0.133	0.038	0.7743	Female	0.053
Schizoaffective Disorder - Relative	SCZ-Relative	50	71	0.389	0.268	0.37356	0.53	-0.202	0.164	0.048	0.641	Female	0.121
Schizoaffective Disorder - Relative	SMC	50	59	0.389	0.633	0.001	-0.25	-1.031	-0.64	-0.177	0.0062	Female	-0.244
Schizoaffective Disorder - Relative	SPECIFIC PHOBIA	50	159	0.389	0.471	0.06779	0.028	-0.614	-0.293	-0.09	0.1801	Female	-0.082
Schizoaffective Disorder - Relative	Subacute Pain	50	0	0.389	NA	1	NaN	NaN	NaN	NaN	1	Female	NA
SCZ	SCZ-Relative	75	71	0.337	0.268	0.84372	0.361	-0.294	0.033	0.01	1	Female	0.068
SCZ	SMC	75	59	0.337	0.633	0.0002	-0.422	-1.136	-0.779	-0.215	0.002	Female	-0.296
SCZ	SPECIFIC PHOBIA	75	159	0.337	0.471	0.0026	-0.143	-0.701	-0.422	-0.128	0.0136	Female	-0.134
SCZ	Subacute Pain	75	0	0.337	NA	1	NaN	NaN	NaN	NaN	1	Female	NA
SCZ-Relative	SMC	71	59	0.268	0.633	0.0002	-0.439	-1.163	-0.801	-0.225	0.002	Female	-0.365
SCZ-Relative	SPECIFIC PHOBIA	71	159	0.268	0.471	0.0018	-0.165	-0.734	-0.45	-0.137	0.01	Female	-0.203
SCZ-Relative	Subacute Pain	71	0	0.268	NA	1	NaN	NaN	NaN	NaN	1	Female	NA
SMC	SPECIFIC PHOBIA	59	159	0.633	0.471	0.06039	0.593	-0.01	0.292	0.087	0.1648	Female	0.162
SMC	Subacute Pain	59	0	0.633	NA	1	NaN	NaN	NaN	NaN	1	Female	NA
SPECIFIC PHOBIA	Subacute Pain	159	0	0.471	NA	1	NaN	NaN	NaN	NaN	1	Female	NA
CN	ABNORMAL VENTRICAL	33144	107	0.49	0.524	0.47575	0.121	-0.259	-0.069	-0.02	0.9218	Male	-0.034
CN	AD	33144	456	0.49	0.408	0.0012	0.255	0.07	0.163	0.046	0.0103	Male	0.082
CN	ADHD	33144	639	0.49	0.398	0.0002	0.36	0.204	0.282	0.08	0.0027	Male	0.092
CN	Anorexia/Bulima	33144	3	0.49	0.719	0.55154	0.77	-1.494	-0.362	-0.103	1	Male	-0.229
CN	Anxiety/Phobia	33144	565	0.49	0.519	0.0192	-0.016	-0.183	-0.099	-0.028	0.0992	Male	-0.029
CN	ASD	33144	1607	0.49	0.453	0.0004	0.167	0.067	0.117	0.034	0.0045	Male	0.037
CN	Attention & Learning difficulty	33144	227	0.49	0.255	0.0002	0.72	0.459	0.59	0.168	0.0027	Male	0.235
CN	BD	33144	83	0.49	0.535	0.57754	0.153	-0.278	-0.062	-0.018	1	Male	-0.045
CN	BIPOLAR/PSYCH-RELATIVE	33144	27	0.49	0.404	0.22018	0.613	-0.142	0.235	0.067	0.5884	Male	0.086
CN	Chronic Pain	33144	0	0.49	NA	1	NaN	NaN	NaN	NaN	1	Male	NA
CN	DEMENTIA - LBD	33144	26	0.49	0.477	0.39436	0.547	-0.222	0.163	0.046	0.8352	Male	0.013
CN	EMCI	33144	170	0.49	0.56	0.0202	-0.028	-0.33	-0.179	-0.051	0.1032	Male	-0.07
CN	LMCI	33144	341	0.49	0.532	0.17638	0.033	-0.18	-0.073	-0.021	0.4941	Male	-0.042
CN	MCI	33144	188	0.49	0.492	0.78732	0.165	-0.122	0.021	0.006	1	Male	-0.002
CN	MCI-Risk	33144	0	0.49	NA	1	NaN	NaN	NaN	NaN	1	Male	NA
CN	MDD	33144	1635	0.49	0.534	0.0004	-0.042	-0.141	-0.092	-0.026	0.0045	Male	-0.044
CN	ND	33144	74	0.49	0.371	0.0018	0.596	0.14	0.368	0.105	0.0139	Male	0.119
CN	OCD	33144	80	0.49	0.462	0.33837	0.327	-0.112	0.108	0.031	0.7601	Male	0.028
CN	Other	33144	2	0.49	0.515	0.90451	1.314	-1.458	-0.072	-0.02	1	Male	-0.025
CN	OTHER	33144	43	0.49	0.43	0.19018	0.507	-0.091	0.208	0.059	0.5224	Male	0.06
CN	Other Psychiatric	33144	142	0.49	0.335	0.0002	0.492	0.163	0.327	0.093	0.0027	Male	0.155
CN	PD	33144	0	0.49	NA	1	NaN	NaN	NaN	NaN	1	Male	NA
CN	SAD	33144	155	0.49	0.504	0.65813	0.195	-0.12	0.037	0.011	1	Male	-0.014
CN	Schizoaffective Disorder	33144	30	0.49	0.372	0.0348	0.742	0.026	0.384	0.11	0.1586	Male	0.118
CN	Schizoaffective Disorder - Relative	33144	26	0.49	0.332	0.0034	0.963	0.194	0.578	0.165	0.0236	Male	0.158
CN	SCZ	33144	212	0.49	0.351	0.0002	0.492	0.222	0.357	0.102	0.0027	Male	0.139
CN	SCZ-Relative	33144	33	0.49	0.474	0.85691	0.309	-0.374	-0.033	-0.009	1	Male	0.016
CN	SMC	33144	44	0.49	0.569	0.44096	0.182	-0.409	-0.113	-0.032	0.8954	Male	-0.079
CN	SPECIFIC PHOBIA	33144	55	0.49	0.556	0.24718	0.106	-0.423	-0.158	-0.045	0.635	Male	-0.066
CN	Subacute Pain	33144	0	0.49	NA	1	NaN	NaN	NaN	NaN	1	Male	NA
ABNORMAL VENTRICAL	AD	107	456	0.524	0.408	0.0452	0.427	0.005	0.216	0.066	0.1919	Male	0.115
ABNORMAL VENTRICAL	ADHD	107	639	0.524	0.398	0.0008	0.57	0.159	0.364	0.1	0.0077	Male	0.126
ABNORMAL VENTRICAL	Anorexia/Bulima	107	3	0.524	0.719	0.65553	0.881	-1.441	-0.28	-0.084	1	Male	-0.196
ABNORMAL VENTRICAL	Anxiety/Phobia	107	565	0.524	0.519	0.77072	0.178	-0.236	-0.029	-0.009	1	Male	0.005
ABNORMAL VENTRICAL	ASD	107	1607	0.524	0.453	0.07479	0.373	-0.019	0.177	0.053	0.2828	Male	0.07
ABNORMAL VENTRICAL	Attention & Learning difficulty	107	227	0.524	0.255	0.0002	0.907	0.434	0.67	0.188	0.0027	Male	0.269
ABNORMAL VENTRICAL	BD	107	83	0.524	0.535	0.9803	0.296	-0.281	0.007	0.002	1	Male	-0.011
ABNORMAL VENTRICAL	BIPOLAR/PSYCH-RELATIVE	107	27	0.524	0.404	0.18738	0.725	-0.13	0.297	0.087	0.5186	Male	0.12
ABNORMAL VENTRICAL	Chronic Pain	107	0	0.524	NA	1	NaN	NaN	NaN	NaN	1	Male	NA
ABNORMAL VENTRICAL	DEMENTIA - LBD	107	26	0.524	0.477	0.31517	0.655	-0.211	0.222	0.066	0.7364	Male	0.046
ABNORMAL VENTRICAL	EMCI	107	170	0.524	0.56	0.36876	0.135	-0.351	-0.108	-0.031	0.805	Male	-0.036
ABNORMAL VENTRICAL	LMCI	107	341	0.524	0.532	0.9721	0.214	-0.222	-0.004	-0.001	1	Male	-0.009
ABNORMAL VENTRICAL	MCI	107	188	0.524	0.492	0.47135	0.323	-0.154	0.085	0.026	0.9218	Male	0.031
ABNORMAL VENTRICAL	MCI-Risk	107	0	0.524	NA	1	NaN	NaN	NaN	NaN	1	Male	NA
ABNORMAL VENTRICAL	MDD	107	1635	0.524	0.534	0.82752	0.174	-0.218	-0.022	-0.006	1	Male	-0.01
ABNORMAL VENTRICAL	ND	107	74	0.524	0.371	0.0076	0.711	0.108	0.41	0.125	0.0471	Male	0.153
ABNORMAL VENTRICAL	OCD	107	80	0.524	0.462	0.22498	0.469	-0.115	0.177	0.05	0.591	Male	0.061
ABNORMAL VENTRICAL	Other	107	2	0.524	0.515	0.9995	1.412	-1.417	-0.002	-0.001	1	Male	0.008
ABNORMAL VENTRICAL	OTHER	107	43	0.524	0.43	0.14819	0.617	-0.099	0.259	0.079	0.4446	Male	0.093
ABNORMAL VENTRICAL	Other Psychiatric	107	142	0.524	0.335	0.0024	0.646	0.137	0.391	0.113	0.018	Male	0.189
ABNORMAL VENTRICAL	PD	107	0	0.524	NA	1	NaN	NaN	NaN	NaN	1	Male	NA
ABNORMAL VENTRICAL	SAD	107	155	0.524	0.504	0.39356	0.35	-0.145	0.102	0.03	0.8352	Male	0.019
ABNORMAL VENTRICAL	Schizoaffective Disorder	107	30	0.524	0.372	0.0376	0.849	0.025	0.437	0.129	0.1665	Male	0.152
ABNORMAL VENTRICAL	Schizoaffective Disorder - Relative	107	26	0.524	0.332	0.0044	1.084	0.205	0.644	0.185	0.0296	Male	0.192
ABNORMAL VENTRICAL	SCZ	107	212	0.524	0.351	0.0008	0.659	0.188	0.424	0.121	0.0077	Male	0.173
ABNORMAL VENTRICAL	SCZ-Relative	107	33	0.524	0.474	0.86331	0.429	-0.358	0.036	0.01	1	Male	0.049
ABNORMAL VENTRICAL	SMC	107	44	0.524	0.569	0.82392	0.311	-0.397	-0.043	-0.013	1	Male	-0.046
ABNORMAL VENTRICAL	SPECIFIC PHOBIA	107	55	0.524	0.556	0.58934	0.24	-0.415	-0.088	-0.025	1	Male	-0.033
ABNORMAL VENTRICAL	Subacute Pain	107	0	0.524	NA	1	NaN	NaN	NaN	NaN	1	Male	NA
AD	ADHD	456	639	0.408	0.398	0.05359	0.238	-0.002	0.118	0.034	0.2167	Male	0.01
AD	Anorexia/Bulima	456	3	0.408	0.719	0.42356	0.655	-1.622	-0.484	-0.15	0.8801	Male	-0.311
AD	Anxiety/Phobia	456	565	0.408	0.519	0.0002	-0.124	-0.372	-0.248	-0.075	0.0027	Male	-0.11
AD	ASD	456	1607	0.408	0.453	0.41476	0.061	-0.147	-0.043	-0.013	0.8727	Male	-0.045
AD	Attention & Learning difficulty	456	227	0.408	0.255	0.0002	0.57	0.248	0.409	0.122	0.0027	Male	0.154
AD	BD	456	83	0.408	0.535	0.08399	0.024	-0.446	-0.211	-0.064	0.3075	Male	-0.127
AD	BIPOLAR/PSYCH-RELATIVE	456	27	0.408	0.404	0.75852	0.457	-0.322	0.067	0.021	1	Male	0.005
AD	Chronic Pain	456	0	0.408	NA	1	NaN	NaN	NaN	NaN	1	Male	NA
AD	DEMENTIA - LBD	456	26	0.408	0.477	0.9965	0.396	-0.396	0	0	1	Male	-0.069
AD	EMCI	456	170	0.408	0.56	0.0004	-0.144	-0.499	-0.321	-0.098	0.0045	Male	-0.152
AD	LMCI	456	341	0.408	0.532	0.0012	-0.083	-0.365	-0.224	-0.067	0.0103	Male	-0.124
AD	MCI	456	188	0.408	0.492	0.13579	0.04	-0.301	-0.13	-0.04	0.4209	Male	-0.084
AD	MCI-Risk	456	0	0.408	NA	1	NaN	NaN	NaN	NaN	1	Male	NA
AD	MDD	456	1635	0.408	0.534	0.0002	-0.143	-0.351	-0.247	-0.073	0.0027	Male	-0.125
AD	ND	456	74	0.408	0.371	0.13079	0.436	-0.057	0.189	0.059	0.4122	Male	0.038
AD	OCD	456	80	0.408	0.462	0.66093	0.186	-0.29	-0.052	-0.016	1	Male	-0.054
AD	Other	456	2	0.408	0.515	0.74793	1.176	-1.609	-0.217	-0.067	1	Male	-0.107
AD	OTHER	456	43	0.408	0.43	0.77912	0.355	-0.272	0.042	0.013	1	Male	-0.022
AD	Other Psychiatric	456	142	0.408	0.335	0.10459	0.344	-0.034	0.155	0.047	0.3591	Male	0.074
AD	PD	456	0	0.408	NA	1	NaN	NaN	NaN	NaN	1	Male	NA
AD	SAD	456	155	0.408	0.504	0.21458	0.066	-0.299	-0.117	-0.036	0.5768	Male	-0.096
AD	Schizoaffective Disorder	456	30	0.408	0.372	0.28097	0.575	-0.166	0.205	0.063	0.684	Male	0.037
AD	Schizoaffective Disorder - Relative	456	26	0.408	0.332	0.0462	0.784	-0.01	0.387	0.119	0.1935	Male	0.076
AD	SCZ	456	212	0.408	0.351	0.0278	0.347	0.02	0.184	0.055	0.1319	Male	0.058
AD	SCZ-Relative	456	33	0.408	0.474	0.32037	0.173	-0.536	-0.181	-0.056	0.7411	Male	-0.066
AD	SMC	456	44	0.408	0.569	0.10679	0.054	-0.567	-0.256	-0.079	0.3598	Male	-0.161
AD	SPECIFIC PHOBIA	456	55	0.408	0.556	0.0366	-0.018	-0.58	-0.299	-0.092	0.1652	Male	-0.148
AD	Subacute Pain	456	0	0.408	NA	1	NaN	NaN	NaN	NaN	1	Male	NA
ADHD	Anorexia/Bulima	639	3	0.398	0.719	0.27557	0.461	-1.813	-0.676	-0.184	0.678	Male	-0.322
ADHD	Anxiety/Phobia	639	565	0.398	0.519	0.0002	-0.271	-0.499	-0.385	-0.109	0.0027	Male	-0.121
ADHD	ASD	639	1607	0.398	0.453	0.001	-0.068	-0.252	-0.16	-0.047	0.0093	Male	-0.055
ADHD	Attention & Learning difficulty	639	227	0.398	0.255	0.0002	0.476	0.171	0.323	0.088	0.0027	Male	0.143
ADHD	BD	639	83	0.398	0.535	0.0016	-0.132	-0.591	-0.361	-0.098	0.0133	Male	-0.137
ADHD	BIPOLAR/PSYCH-RELATIVE	639	27	0.398	0.404	0.80612	0.337	-0.434	-0.049	-0.013	1	Male	-0.006
ADHD	Chronic Pain	639	0	0.398	NA	1	NaN	NaN	NaN	NaN	1	Male	NA
ADHD	DEMENTIA - LBD	639	26	0.398	0.477	0.53255	0.269	-0.517	-0.124	-0.034	1	Male	-0.079
ADHD	EMCI	639	170	0.398	0.56	0.0002	-0.307	-0.649	-0.478	-0.131	0.0027	Male	-0.162
ADHD	LMCI	639	341	0.398	0.532	0.0002	-0.232	-0.497	-0.364	-0.101	0.0027	Male	-0.135
ADHD	MCI	639	188	0.398	0.492	0.0012	-0.101	-0.428	-0.265	-0.074	0.0103	Male	-0.094
ADHD	MCI-Risk	639	0	0.398	NA	1	NaN	NaN	NaN	NaN	1	Male	NA
ADHD	MDD	639	1635	0.398	0.534	0.0002	-0.282	-0.466	-0.374	-0.107	0.0027	Male	-0.136
ADHD	ND	639	74	0.398	0.371	0.46135	0.331	-0.152	0.089	0.025	0.9207	Male	0.027
ADHD	OCD	639	80	0.398	0.462	0.12899	0.05	-0.416	-0.183	-0.05	0.4108	Male	-0.064
ADHD	Other	639	2	0.398	0.515	0.59914	1.019	-1.763	-0.372	-0.101	1	Male	-0.117
ADHD	OTHER	639	43	0.398	0.43	0.62154	0.233	-0.386	-0.076	-0.021	1	Male	-0.032
ADHD	Other Psychiatric	639	142	0.398	0.335	0.60874	0.23	-0.134	0.048	0.013	1	Male	0.063
ADHD	PD	639	0	0.398	NA	1	NaN	NaN	NaN	NaN	1	Male	NA
ADHD	SAD	639	155	0.398	0.504	0.0056	-0.076	-0.428	-0.252	-0.07	0.0362	Male	-0.106
ADHD	Schizoaffective Disorder	639	30	0.398	0.372	0.56634	0.474	-0.26	0.107	0.029	1	Male	0.026
ADHD	Schizoaffective Disorder - Relative	639	26	0.398	0.332	0.11319	0.706	-0.08	0.313	0.085	0.3759	Male	0.066
ADHD	SCZ	639	212	0.398	0.351	0.32757	0.234	-0.078	0.078	0.021	0.7508	Male	0.047
ADHD	SCZ-Relative	639	33	0.398	0.474	0.06619	0.021	-0.681	-0.33	-0.09	0.2587	Male	-0.076
ADHD	SMC	639	44	0.398	0.569	0.0082	-0.107	-0.721	-0.414	-0.113	0.0495	Male	-0.171
ADHD	SPECIFIC PHOBIA	639	55	0.398	0.556	0.0018	-0.185	-0.739	-0.462	-0.125	0.0139	Male	-0.158
ADHD	Subacute Pain	639	0	0.398	NA	1	NaN	NaN	NaN	NaN	1	Male	NA
Anorexia/Bulima	Anxiety/Phobia	3	565	0.719	0.519	0.70273	1.391	-0.883	0.254	0.075	1	Male	0.201
Anorexia/Bulima	ASD	3	1607	0.719	0.453	0.44996	1.587	-0.68	0.454	0.137	0.9018	Male	0.266
Anorexia/Bulima	Attention & Learning difficulty	3	227	0.719	0.255	0.12519	2.136	-0.161	0.987	0.271	0.4071	Male	0.465
Anorexia/Bulima	BD	3	83	0.719	0.535	0.63094	1.477	-0.862	0.308	0.086	1	Male	0.185
Anorexia/Bulima	BIPOLAR/PSYCH-RELATIVE	3	27	0.719	0.404	0.36756	1.836	-0.676	0.58	0.17	0.805	Male	0.316
Anorexia/Bulima	Chronic Pain	3	0	0.719	NA	1	NaN	NaN	NaN	NaN	1	Male	NA
Anorexia/Bulima	DEMENTIA - LBD	3	26	0.719	0.477	0.47415	1.721	-0.793	0.464	0.15	0.9218	Male	0.242
Anorexia/Bulima	EMCI	3	170	0.719	0.56	0.78812	1.329	-0.97	0.18	0.052	1	Male	0.16
Anorexia/Bulima	LMCI	3	341	0.719	0.532	0.64694	1.423	-0.858	0.282	0.082	1	Male	0.187
Anorexia/Bulima	MCI	3	188	0.719	0.492	0.57834	1.499	-0.798	0.351	0.109	1	Male	0.227
Anorexia/Bulima	MCI-Risk	3	0	0.719	NA	1	NaN	NaN	NaN	NaN	1	Male	NA
Anorexia/Bulima	MDD	3	1635	0.719	0.534	0.66093	1.399	-0.868	0.266	0.077	1	Male	0.186
Anorexia/Bulima	ND	3	74	0.719	0.371	0.29657	1.826	-0.53	0.648	0.208	0.7	Male	0.349
Anorexia/Bulima	OCD	3	80	0.719	0.462	0.42896	1.658	-0.687	0.485	0.134	0.8826	Male	0.257
Anorexia/Bulima	Other	3	2	0.719	0.515	0.79932	3.15	-2.68	0.235	0.083	1	Male	0.204
Anorexia/Bulima	OTHER	3	43	0.719	0.43	0.43216	1.694	-0.721	0.486	0.163	0.8853	Male	0.289
Anorexia/Bulima	Other Psychiatric	3	142	0.719	0.335	0.26477	1.84	-0.472	0.684	0.197	0.6619	Male	0.385
Anorexia/Bulima	PD	3	0	0.719	NA	1	NaN	NaN	NaN	NaN	1	Male	NA
Anorexia/Bulima	SAD	3	155	0.719	0.504	0.53055	1.531	-0.773	0.379	0.114	1	Male	0.215
Anorexia/Bulima	Schizoaffective Disorder	3	30	0.719	0.372	0.26917	1.936	-0.558	0.689	0.213	0.6658	Male	0.348
Anorexia/Bulima	Schizoaffective Disorder - Relative	3	26	0.719	0.332	0.12819	2.288	-0.273	1.008	0.268	0.4108	Male	0.388
Anorexia/Bulima	SCZ	3	212	0.719	0.351	0.22818	1.869	-0.427	0.721	0.205	0.5928	Male	0.369
Anorexia/Bulima	SCZ-Relative	3	33	0.719	0.474	0.62154	1.549	-0.907	0.321	0.094	1	Male	0.245
Anorexia/Bulima	SMC	3	44	0.719	0.569	0.70033	1.443	-0.963	0.24	0.071	1	Male	0.15
Anorexia/Bulima	SPECIFIC PHOBIA	3	55	0.719	0.556	0.73893	1.392	-0.984	0.204	0.058	1	Male	0.163
Anorexia/Bulima	Subacute Pain	3	0	0.719	NA	1	NaN	NaN	NaN	NaN	1	Male	NA
Anxiety/Phobia	ASD	565	1607	0.519	0.453	0.0004	0.303	0.11	0.207	0.062	0.0045	Male	0.066
Anxiety/Phobia	Attention & Learning difficulty	565	227	0.519	0.255	0.0002	0.839	0.523	0.681	0.197	0.0027	Male	0.264
Anxiety/Phobia	BD	565	83	0.519	0.535	0.75712	0.267	-0.194	0.036	0.011	1	Male	-0.016
Anxiety/Phobia	BIPOLAR/PSYCH-RELATIVE	565	27	0.519	0.404	0.09979	0.712	-0.062	0.325	0.095	0.3463	Male	0.115
Anxiety/Phobia	Chronic Pain	565	0	0.519	NA	1	NaN	NaN	NaN	NaN	1	Male	NA
Anxiety/Phobia	DEMENTIA - LBD	565	26	0.519	0.477	0.19458	0.648	-0.141	0.253	0.075	0.5291	Male	0.041
Anxiety/Phobia	EMCI	565	170	0.519	0.56	0.37536	0.094	-0.249	-0.078	-0.023	0.8156	Male	-0.041
Anxiety/Phobia	LMCI	565	341	0.519	0.532	0.70993	0.16	-0.109	0.025	0.007	1	Male	-0.014
Anxiety/Phobia	MCI	565	188	0.519	0.492	0.17478	0.281	-0.05	0.116	0.034	0.4926	Male	0.027
Anxiety/Phobia	MCI-Risk	565	0	0.519	NA	1	NaN	NaN	NaN	NaN	1	Male	NA
Anxiety/Phobia	MDD	565	1635	0.519	0.534	0.87131	0.103	-0.088	0.008	0.002	1	Male	-0.015
Anxiety/Phobia	ND	565	74	0.519	0.371	0.0006	0.693	0.205	0.449	0.133	0.0063	Male	0.148
Anxiety/Phobia	OCD	565	80	0.519	0.462	0.08879	0.437	-0.032	0.203	0.059	0.3183	Male	0.056
Anxiety/Phobia	Other	565	2	0.519	0.515	0.9799	1.418	-1.364	0.027	0.008	1	Male	0.003
Anxiety/Phobia	OTHER	565	43	0.519	0.43	0.05959	0.607	-0.016	0.295	0.088	0.2389	Male	0.088
Anxiety/Phobia	Other Psychiatric	565	142	0.519	0.335	0.0002	0.602	0.231	0.416	0.122	0.0027	Male	0.184
Anxiety/Phobia	PD	565	0	0.519	NA	1	NaN	NaN	NaN	NaN	1	Male	NA
Anxiety/Phobia	SAD	565	155	0.519	0.504	0.14319	0.31	-0.046	0.132	0.039	0.4364	Male	0.015
Anxiety/Phobia	Schizoaffective Disorder	565	30	0.519	0.372	0.012	0.837	0.099	0.468	0.138	0.068	Male	0.147
Anxiety/Phobia	Schizoaffective Disorder - Relative	565	26	0.519	0.332	0.0006	1.056	0.265	0.661	0.193	0.0063	Male	0.187
Anxiety/Phobia	SCZ	565	212	0.519	0.351	0.0002	0.606	0.287	0.447	0.13	0.0027	Male	0.168
Anxiety/Phobia	SCZ-Relative	565	33	0.519	0.474	0.70053	0.417	-0.287	0.065	0.019	1	Male	0.045
Anxiety/Phobia	SMC	565	44	0.519	0.569	0.9607	0.294	-0.321	-0.014	-0.004	1	Male	-0.051
Anxiety/Phobia	SPECIFIC PHOBIA	565	55	0.519	0.556	0.69113	0.22	-0.335	-0.057	-0.017	1	Male	-0.038
Anxiety/Phobia	Subacute Pain	565	0	0.519	NA	1	NaN	NaN	NaN	NaN	1	Male	NA
ASD	Attention & Learning difficulty	1607	227	0.453	0.255	0.0002	0.592	0.312	0.452	0.135	0.0027	Male	0.199
ASD	BD	1607	83	0.453	0.535	0.13699	0.05	-0.392	-0.171	-0.051	0.4218	Male	-0.082
ASD	BIPOLAR/PSYCH-RELATIVE	1607	27	0.453	0.404	0.56374	0.492	-0.269	0.112	0.034	1	Male	0.049
ASD	Chronic Pain	1607	0	0.453	NA	1	NaN	NaN	NaN	NaN	1	Male	NA
ASD	DEMENTIA - LBD	1607	26	0.453	0.477	0.83692	0.431	-0.345	0.043	0.013	1	Male	-0.024
ASD	EMCI	1607	170	0.453	0.56	0.0002	-0.123	-0.44	-0.282	-0.085	0.0027	Male	-0.107
ASD	LMCI	1607	341	0.453	0.532	0.0008	-0.065	-0.299	-0.182	-0.054	0.0077	Male	-0.079
ASD	MCI	1607	188	0.453	0.492	0.23358	0.061	-0.242	-0.091	-0.027	0.6034	Male	-0.039
ASD	MCI-Risk	1607	0	0.453	NA	1	NaN	NaN	NaN	NaN	1	Male	NA
ASD	MDD	1607	1635	0.453	0.534	0.0002	-0.133	-0.271	-0.202	-0.06	0.0027	Male	-0.08
ASD	ND	1607	74	0.453	0.371	0.0454	0.47	0.004	0.237	0.072	0.1919	Male	0.082
ASD	OCD	1607	80	0.453	0.462	0.93411	0.215	-0.234	-0.009	-0.003	1	Male	-0.009
ASD	Other	1607	2	0.453	0.515	0.79852	1.209	-1.567	-0.179	-0.054	1	Male	-0.062
ASD	OTHER	1607	43	0.453	0.43	0.59074	0.389	-0.218	0.086	0.026	1	Male	0.023
ASD	Other Psychiatric	1607	142	0.453	0.335	0.0234	0.371	0.028	0.2	0.06	0.117	Male	0.118
ASD	PD	1607	0	0.453	NA	1	NaN	NaN	NaN	NaN	1	Male	NA
ASD	SAD	1607	155	0.453	0.504	0.36836	0.089	-0.241	-0.076	-0.023	0.805	Male	-0.051
ASD	Schizoaffective Disorder	1607	30	0.453	0.372	0.16218	0.614	-0.109	0.253	0.076	0.4655	Male	0.081
ASD	Schizoaffective Disorder - Relative	1607	26	0.453	0.332	0.0258	0.825	0.049	0.437	0.131	0.125	Male	0.121
ASD	SCZ	1607	212	0.453	0.351	0.0018	0.371	0.084	0.228	0.068	0.0139	Male	0.103
ASD	SCZ-Relative	1607	33	0.453	0.474	0.42116	0.203	-0.487	-0.142	-0.043	0.8801	Male	-0.021
ASD	SMC	1607	44	0.453	0.569	0.15178	0.081	-0.519	-0.219	-0.066	0.4496	Male	-0.116
ASD	SPECIFIC PHOBIA	1607	55	0.453	0.556	0.05299	0.008	-0.531	-0.262	-0.079	0.2162	Male	-0.103
ASD	Subacute Pain	1607	0	0.453	NA	1	NaN	NaN	NaN	NaN	1	Male	NA
Attention & Learning difficulty	BD	227	83	0.255	0.535	0.0002	-0.422	-0.938	-0.68	-0.186	0.0027	Male	-0.28
Attention & Learning difficulty	BIPOLAR/PSYCH-RELATIVE	227	27	0.255	0.404	0.06799	0.033	-0.771	-0.369	-0.101	0.2635	Male	-0.149
Attention & Learning difficulty	Chronic Pain	227	0	0.255	NA	1	NaN	NaN	NaN	NaN	1	Male	NA
Attention & Learning difficulty	DEMENTIA - LBD	227	26	0.255	0.477	0.0406	-0.029	-0.848	-0.439	-0.122	0.1748	Male	-0.223
Attention & Learning difficulty	EMCI	227	170	0.255	0.56	0.0002	-0.577	-0.99	-0.784	-0.219	0.0027	Male	-0.305
Attention & Learning difficulty	LMCI	227	341	0.255	0.532	0.0002	-0.494	-0.839	-0.666	-0.189	0.0027	Male	-0.278
Attention & Learning difficulty	MCI	227	188	0.255	0.492	0.0002	-0.36	-0.755	-0.558	-0.162	0.0027	Male	-0.238
Attention & Learning difficulty	MCI-Risk	227	0	0.255	NA	1	NaN	NaN	NaN	NaN	1	Male	NA
Attention & Learning difficulty	MDD	227	1635	0.255	0.534	0.0002	-0.535	-0.816	-0.675	-0.194	0.0027	Male	-0.279
Attention & Learning difficulty	ND	227	74	0.255	0.371	0.09939	0.042	-0.486	-0.222	-0.063	0.3463	Male	-0.116
Attention & Learning difficulty	OCD	227	80	0.255	0.462	0.0004	-0.245	-0.763	-0.504	-0.137	0.0045	Male	-0.208
Attention & Learning difficulty	Other	227	2	0.255	0.515	0.32937	0.709	-2.093	-0.692	-0.189	0.7508	Male	-0.261
Attention & Learning difficulty	OTHER	227	43	0.255	0.43	0.0272	-0.056	-0.714	-0.385	-0.109	0.1304	Male	-0.176
Attention & Learning difficulty	Other Psychiatric	227	142	0.255	0.335	0.013	-0.058	-0.481	-0.269	-0.075	0.0728	Male	-0.08
Attention & Learning difficulty	PD	227	0	0.255	NA	1	NaN	NaN	NaN	NaN	1	Male	NA
Attention & Learning difficulty	SAD	227	155	0.255	0.504	0.0002	-0.347	-0.764	-0.555	-0.158	0.0027	Male	-0.25
Attention & Learning difficulty	Schizoaffective Disorder	227	30	0.255	0.372	0.28337	0.171	-0.595	-0.212	-0.059	0.6863	Male	-0.117
Attention & Learning difficulty	Schizoaffective Disorder - Relative	227	26	0.255	0.332	0.94411	0.396	-0.42	-0.012	-0.003	1	Male	-0.077
Attention & Learning difficulty	SCZ	227	212	0.255	0.351	0.0112	-0.051	-0.428	-0.239	-0.066	0.0651	Male	-0.096
Attention & Learning difficulty	SCZ-Relative	227	33	0.255	0.474	0.0012	-0.276	-1.018	-0.647	-0.178	0.0103	Male	-0.22
Attention & Learning difficulty	SMC	227	44	0.255	0.569	0.0002	-0.398	-1.058	-0.728	-0.201	0.0027	Male	-0.315
Attention & Learning difficulty	SPECIFIC PHOBIA	227	55	0.255	0.556	0.0002	-0.475	-1.081	-0.778	-0.213	0.0027	Male	-0.302
Attention & Learning difficulty	Subacute Pain	227	0	0.255	NA	1	NaN	NaN	NaN	NaN	1	Male	NA
BD	BIPOLAR/PSYCH-RELATIVE	83	27	0.535	0.404	0.16518	0.75	-0.133	0.309	0.085	0.4712	Male	0.131
BD	Chronic Pain	83	0	0.535	NA	1	NaN	NaN	NaN	NaN	1	Male	NA
BD	DEMENTIA - LBD	83	26	0.535	0.477	0.31037	0.673	-0.22	0.227	0.064	0.7289	Male	0.058
BD	EMCI	83	170	0.535	0.56	0.37876	0.146	-0.382	-0.118	-0.033	0.8192	Male	-0.025
BD	LMCI	83	341	0.535	0.532	0.92851	0.229	-0.252	-0.011	-0.003	1	Male	0.002
BD	MCI	83	188	0.535	0.492	0.53955	0.339	-0.18	0.08	0.024	1	Male	0.043
BD	MCI-Risk	83	0	0.535	NA	1	NaN	NaN	NaN	NaN	1	Male	NA
BD	MDD	83	1635	0.535	0.534	0.79812	0.191	-0.25	-0.029	-0.008	1	Male	0.001
BD	ND	83	74	0.535	0.371	0.0082	0.735	0.097	0.416	0.123	0.0495	Male	0.164
BD	OCD	83	80	0.535	0.462	0.25417	0.488	-0.132	0.178	0.048	0.6474	Male	0.073
BD	Other	83	2	0.535	0.515	0.9985	1.413	-1.433	-0.01	-0.003	1	Male	0.02
BD	OTHER	83	43	0.535	0.43	0.15838	0.636	-0.111	0.263	0.077	0.465	Male	0.105
BD	Other Psychiatric	83	142	0.535	0.335	0.0048	0.671	0.121	0.396	0.111	0.0319	Male	0.2
BD	PD	83	0	0.535	NA	1	NaN	NaN	NaN	NaN	1	Male	NA
BD	SAD	83	155	0.535	0.504	0.47195	0.366	-0.17	0.098	0.028	0.9218	Male	0.031
BD	Schizoaffective Disorder	83	30	0.535	0.372	0.037	0.881	0.028	0.454	0.127	0.1654	Male	0.163
BD	Schizoaffective Disorder - Relative	83	26	0.535	0.332	0.0036	1.137	0.228	0.682	0.183	0.0246	Male	0.203
BD	SCZ	83	212	0.535	0.351	0.0006	0.684	0.169	0.427	0.119	0.0063	Male	0.184
BD	SCZ-Relative	83	33	0.535	0.474	0.87811	0.438	-0.377	0.03	0.008	1	Male	0.061
BD	SMC	83	44	0.535	0.569	0.77532	0.317	-0.422	-0.053	-0.015	1	Male	-0.034
BD	SPECIFIC PHOBIA	83	55	0.535	0.556	0.56614	0.245	-0.443	-0.099	-0.027	1	Male	-0.021
BD	Subacute Pain	83	0	0.535	NA	1	NaN	NaN	NaN	NaN	1	Male	NA
BIPOLAR/PSYCH-RELATIVE	Chronic Pain	27	0	0.404	NA	1	NaN	NaN	NaN	NaN	1	Male	NA
BIPOLAR/PSYCH-RELATIVE	DEMENTIA - LBD	27	26	0.404	0.477	0.79072	0.482	-0.622	-0.07	-0.021	1	Male	-0.074
BIPOLAR/PSYCH-RELATIVE	EMCI	27	170	0.404	0.56	0.05179	-0.001	-0.822	-0.411	-0.118	0.2131	Male	-0.156
BIPOLAR/PSYCH-RELATIVE	LMCI	27	341	0.404	0.532	0.13119	0.09	-0.698	-0.304	-0.088	0.4122	Male	-0.129
BIPOLAR/PSYCH-RELATIVE	MCI	27	188	0.404	0.492	0.33617	0.207	-0.605	-0.199	-0.061	0.7588	Male	-0.088
BIPOLAR/PSYCH-RELATIVE	MCI-Risk	27	0	0.404	NA	1	NaN	NaN	NaN	NaN	1	Male	NA
BIPOLAR/PSYCH-RELATIVE	MDD	27	1635	0.404	0.534	0.09899	0.059	-0.703	-0.322	-0.093	0.3463	Male	-0.13
BIPOLAR/PSYCH-RELATIVE	ND	27	74	0.404	0.371	0.57274	0.569	-0.324	0.123	0.038	1	Male	0.033
BIPOLAR/PSYCH-RELATIVE	OCD	27	80	0.404	0.462	0.55254	0.308	-0.575	-0.133	-0.036	1	Male	-0.059
BIPOLAR/PSYCH-RELATIVE	Other	27	2	0.404	0.515	0.65173	1.188	-1.824	-0.318	-0.088	1	Male	-0.112
BIPOLAR/PSYCH-RELATIVE	OTHER	27	43	0.404	0.43	0.91011	0.465	-0.515	-0.025	-0.008	1	Male	-0.027
BIPOLAR/PSYCH-RELATIVE	Other Psychiatric	27	142	0.404	0.335	0.65793	0.507	-0.322	0.092	0.026	1	Male	0.069
BIPOLAR/PSYCH-RELATIVE	PD	27	0	0.404	NA	1	NaN	NaN	NaN	NaN	1	Male	NA
BIPOLAR/PSYCH-RELATIVE	SAD	27	155	0.404	0.504	0.35196	0.221	-0.603	-0.191	-0.056	0.7831	Male	-0.1
BIPOLAR/PSYCH-RELATIVE	Schizoaffective Disorder	27	30	0.404	0.372	0.57474	0.679	-0.386	0.146	0.042	1	Male	0.032
BIPOLAR/PSYCH-RELATIVE	Schizoaffective Disorder - Relative	27	26	0.404	0.332	0.19098	0.925	-0.187	0.369	0.098	0.5224	Male	0.072
BIPOLAR/PSYCH-RELATIVE	SCZ	27	212	0.404	0.351	0.54335	0.525	-0.28	0.123	0.035	1	Male	0.053
BIPOLAR/PSYCH-RELATIVE	SCZ-Relative	27	33	0.404	0.474	0.29637	0.25	-0.794	-0.272	-0.076	0.7	Male	-0.07
BIPOLAR/PSYCH-RELATIVE	SMC	27	44	0.404	0.569	0.16118	0.142	-0.841	-0.349	-0.099	0.4655	Male	-0.166
BIPOLAR/PSYCH-RELATIVE	SPECIFIC PHOBIA	27	55	0.404	0.556	0.08899	0.07	-0.874	-0.402	-0.112	0.3183	Male	-0.153
BIPOLAR/PSYCH-RELATIVE	Subacute Pain	27	0	0.404	NA	1	NaN	NaN	NaN	NaN	1	Male	NA
Chronic Pain	DEMENTIA - LBD	0	26	NA	0.477	1	NaN	NaN	NaN	NaN	1	Male	NA
Chronic Pain	EMCI	0	170	NA	0.56	1	NaN	NaN	NaN	NaN	1	Male	NA
Chronic Pain	LMCI	0	341	NA	0.532	1	NaN	NaN	NaN	NaN	1	Male	NA
Chronic Pain	MCI	0	188	NA	0.492	1	NaN	NaN	NaN	NaN	1	Male	NA
Chronic Pain	MCI-Risk	0	0	NA	NA	1	NaN	NaN	NaN	NaN	1	Male	NA
Chronic Pain	MDD	0	1635	NA	0.534	1	NaN	NaN	NaN	NaN	1	Male	NA
Chronic Pain	ND	0	74	NA	0.371	1	NaN	NaN	NaN	NaN	1	Male	NA
Chronic Pain	OCD	0	80	NA	0.462	1	NaN	NaN	NaN	NaN	1	Male	NA
Chronic Pain	Other	0	2	NA	0.515	1	NaN	NaN	NaN	NaN	1	Male	NA
Chronic Pain	OTHER	0	43	NA	0.43	1	NaN	NaN	NaN	NaN	1	Male	NA
Chronic Pain	Other Psychiatric	0	142	NA	0.335	1	NaN	NaN	NaN	NaN	1	Male	NA
Chronic Pain	PD	0	0	NA	NA	1	NaN	NaN	NaN	NaN	1	Male	NA
Chronic Pain	SAD	0	155	NA	0.504	1	NaN	NaN	NaN	NaN	1	Male	NA
Chronic Pain	Schizoaffective Disorder	0	30	NA	0.372	1	NaN	NaN	NaN	NaN	1	Male	NA
Chronic Pain	Schizoaffective Disorder - Relative	0	26	NA	0.332	1	NaN	NaN	NaN	NaN	1	Male	NA
Chronic Pain	SCZ	0	212	NA	0.351	1	NaN	NaN	NaN	NaN	1	Male	NA
Chronic Pain	SCZ-Relative	0	33	NA	0.474	1	NaN	NaN	NaN	NaN	1	Male	NA
Chronic Pain	SMC	0	44	NA	0.569	1	NaN	NaN	NaN	NaN	1	Male	NA
Chronic Pain	SPECIFIC PHOBIA	0	55	NA	0.556	1	NaN	NaN	NaN	NaN	1	Male	NA
Chronic Pain	Subacute Pain	0	0	NA	NA	1	NaN	NaN	NaN	NaN	1	Male	NA
DEMENTIA - LBD	EMCI	26	170	0.477	0.56	0.11799	0.082	-0.751	-0.335	-0.098	0.3891	Male	-0.083
DEMENTIA - LBD	LMCI	26	341	0.477	0.532	0.26477	0.17	-0.631	-0.231	-0.067	0.6619	Male	-0.055
DEMENTIA - LBD	MCI	26	188	0.477	0.492	0.53075	0.283	-0.543	-0.13	-0.04	1	Male	-0.015
DEMENTIA - LBD	MCI-Risk	26	0	0.477	NA	1	NaN	NaN	NaN	NaN	1	Male	NA
DEMENTIA - LBD	MDD	26	1635	0.477	0.534	0.21058	0.138	-0.638	-0.25	-0.073	0.5693	Male	-0.056
DEMENTIA - LBD	ND	26	74	0.477	0.371	0.42396	0.638	-0.268	0.185	0.059	0.8801	Male	0.107
DEMENTIA - LBD	OCD	26	80	0.477	0.462	0.81192	0.392	-0.504	-0.056	-0.016	1	Male	0.015
DEMENTIA - LBD	Other	26	2	0.477	0.515	0.78012	1.291	-1.728	-0.218	-0.067	1	Male	-0.038
DEMENTIA - LBD	OTHER	26	43	0.477	0.43	0.88911	0.536	-0.456	0.04	0.013	1	Male	0.047
DEMENTIA - LBD	Other Psychiatric	26	142	0.477	0.335	0.42816	0.584	-0.259	0.162	0.047	0.8826	Male	0.143
DEMENTIA - LBD	PD	26	0	0.477	NA	1	NaN	NaN	NaN	NaN	1	Male	NA
DEMENTIA - LBD	SAD	26	155	0.477	0.504	0.54515	0.299	-0.538	-0.119	-0.036	1	Male	-0.027
DEMENTIA - LBD	Schizoaffective Disorder	26	30	0.477	0.372	0.43996	0.746	-0.332	0.207	0.063	0.8954	Male	0.106
DEMENTIA - LBD	Schizoaffective Disorder - Relative	26	26	0.477	0.332	0.14479	0.983	-0.143	0.42	0.118	0.4372	Male	0.145
DEMENTIA - LBD	SCZ	26	212	0.477	0.351	0.34737	0.603	-0.216	0.193	0.055	0.7766	Male	0.127
DEMENTIA - LBD	SCZ-Relative	26	33	0.477	0.474	0.47215	0.337	-0.715	-0.189	-0.056	0.9218	Male	0.003
DEMENTIA - LBD	SMC	26	44	0.477	0.569	0.29117	0.23	-0.761	-0.266	-0.079	0.7	Male	-0.092
DEMENTIA - LBD	SPECIFIC PHOBIA	26	55	0.477	0.556	0.17198	0.16	-0.792	-0.316	-0.092	0.4876	Male	-0.079
DEMENTIA - LBD	Subacute Pain	26	0	0.477	NA	1	NaN	NaN	NaN	NaN	1	Male	NA
EMCI	LMCI	170	341	0.56	0.532	0.26177	0.289	-0.081	0.104	0.03	0.6615	Male	0.027
EMCI	MCI	170	188	0.56	0.492	0.07079	0.399	-0.018	0.191	0.057	0.2698	Male	0.068
EMCI	MCI-Risk	170	0	0.56	NA	1	NaN	NaN	NaN	NaN	1	Male	NA
EMCI	MDD	170	1635	0.56	0.534	0.29637	0.244	-0.072	0.086	0.025	0.7	Male	0.026
EMCI	ND	170	74	0.56	0.371	0.0002	0.803	0.246	0.525	0.156	0.0027	Male	0.189
EMCI	OCD	170	80	0.56	0.462	0.033	0.557	0.021	0.289	0.082	0.1519	Male	0.098
EMCI	Other	170	2	0.56	0.515	0.88451	1.511	-1.297	0.107	0.031	1	Male	0.045
EMCI	OTHER	170	43	0.56	0.43	0.0328	0.71	0.034	0.372	0.11	0.1519	Male	0.13
EMCI	Other Psychiatric	170	142	0.56	0.335	0.0002	0.731	0.277	0.504	0.144	0.0027	Male	0.225
EMCI	PD	170	0	0.56	NA	1	NaN	NaN	NaN	NaN	1	Male	NA
EMCI	SAD	170	155	0.56	0.504	0.06299	0.43	-0.009	0.211	0.062	0.2482	Male	0.056
EMCI	Schizoaffective Disorder	170	30	0.56	0.372	0.007	0.948	0.16	0.554	0.161	0.044	Male	0.188
EMCI	Schizoaffective Disorder - Relative	170	26	0.56	0.332	0.0008	1.184	0.34	0.762	0.216	0.0077	Male	0.228
EMCI	SCZ	170	212	0.56	0.351	0.0002	0.742	0.33	0.536	0.153	0.0027	Male	0.209
EMCI	SCZ-Relative	170	33	0.56	0.474	0.44876	0.521	-0.23	0.145	0.042	0.9018	Male	0.086
EMCI	SMC	170	44	0.56	0.569	0.69033	0.399	-0.268	0.065	0.019	1	Male	-0.009
EMCI	SPECIFIC PHOBIA	170	55	0.56	0.556	0.89731	0.327	-0.285	0.021	0.006	1	Male	0.004
EMCI	Subacute Pain	170	0	0.56	NA	1	NaN	NaN	NaN	NaN	1	Male	NA
LMCI	MCI	341	188	0.532	0.492	0.31897	0.269	-0.088	0.091	0.027	0.7411	Male	0.04
LMCI	MCI-Risk	341	0	0.532	NA	1	NaN	NaN	NaN	NaN	1	Male	NA
LMCI	MDD	341	1635	0.532	0.534	0.75892	0.099	-0.135	-0.018	-0.005	1	Male	-0.001
LMCI	ND	341	74	0.532	0.371	0.0014	0.68	0.172	0.426	0.126	0.0118	Male	0.162
LMCI	OCD	341	80	0.532	0.462	0.14359	0.424	-0.065	0.18	0.052	0.4364	Male	0.07
LMCI	Other	341	2	0.532	0.515	0.9989	1.397	-1.393	0.002	0	1	Male	0.017
LMCI	OTHER	341	43	0.532	0.43	0.09719	0.591	-0.047	0.272	0.08	0.345	Male	0.102
LMCI	Other Psychiatric	341	142	0.532	0.335	0.0004	0.594	0.198	0.396	0.114	0.0045	Male	0.198
LMCI	PD	341	0	0.532	NA	1	NaN	NaN	NaN	NaN	1	Male	NA
LMCI	SAD	341	155	0.532	0.504	0.25477	0.298	-0.083	0.108	0.032	0.6474	Male	0.028
LMCI	Schizoaffective Disorder	341	30	0.532	0.372	0.0186	0.824	0.072	0.448	0.131	0.0982	Male	0.161
LMCI	Schizoaffective Disorder - Relative	341	26	0.532	0.332	0.0018	1.049	0.243	0.646	0.186	0.0139	Male	0.201
LMCI	SCZ	341	212	0.532	0.351	0.0002	0.6	0.253	0.427	0.123	0.0027	Male	0.182
LMCI	SCZ-Relative	341	33	0.532	0.474	0.82792	0.399	-0.318	0.04	0.012	1	Male	0.058
LMCI	SMC	341	44	0.532	0.569	0.80212	0.276	-0.354	-0.039	-0.011	1	Male	-0.037
LMCI	SPECIFIC PHOBIA	341	55	0.532	0.556	0.56134	0.202	-0.369	-0.084	-0.024	1	Male	-0.024
LMCI	Subacute Pain	341	0	0.532	NA	1	NaN	NaN	NaN	NaN	1	Male	NA
MCI	MCI-Risk	188	0	0.492	NA	1	NaN	NaN	NaN	NaN	1	Male	NA
MCI	MDD	188	1635	0.492	0.534	0.15178	0.041	-0.262	-0.111	-0.032	0.4496	Male	-0.041
MCI	ND	188	74	0.492	0.371	0.025	0.588	0.045	0.317	0.099	0.1224	Male	0.121
MCI	OCD	188	80	0.492	0.462	0.54055	0.345	-0.181	0.082	0.025	1	Male	0.03
MCI	Other	188	2	0.492	0.515	0.90691	1.316	-1.488	-0.086	-0.027	1	Male	-0.023
MCI	OTHER	188	43	0.492	0.43	0.32837	0.503	-0.164	0.17	0.053	0.7508	Male	0.062
MCI	Other Psychiatric	188	142	0.492	0.335	0.0092	0.511	0.072	0.291	0.087	0.0548	Male	0.157
MCI	PD	188	0	0.492	NA	1	NaN	NaN	NaN	NaN	1	Male	NA
MCI	SAD	188	155	0.492	0.504	0.88591	0.228	-0.199	0.015	0.005	1	Male	-0.012
MCI	Schizoaffective Disorder	188	30	0.492	0.372	0.08379	0.724	-0.054	0.335	0.103	0.3075	Male	0.12
MCI	Schizoaffective Disorder - Relative	188	26	0.492	0.332	0.0144	0.939	0.108	0.523	0.159	0.0779	Male	0.16
MCI	SCZ	188	212	0.492	0.351	0.0026	0.521	0.125	0.323	0.096	0.0189	Male	0.142
MCI	SCZ-Relative	188	33	0.492	0.474	0.78592	0.322	-0.422	-0.05	-0.015	1	Male	0.018
MCI	SMC	188	44	0.492	0.569	0.44956	0.205	-0.456	-0.126	-0.038	0.9018	Male	-0.077
MCI	SPECIFIC PHOBIA	188	55	0.492	0.556	0.26657	0.134	-0.471	-0.169	-0.051	0.6629	Male	-0.064
MCI	Subacute Pain	188	0	0.492	NA	1	NaN	NaN	NaN	NaN	1	Male	NA
MCI-Risk	MDD	0	1635	NA	0.534	1	NaN	NaN	NaN	NaN	1	Male	NA
MCI-Risk	ND	0	74	NA	0.371	1	NaN	NaN	NaN	NaN	1	Male	NA
MCI-Risk	OCD	0	80	NA	0.462	1	NaN	NaN	NaN	NaN	1	Male	NA
MCI-Risk	Other	0	2	NA	0.515	1	NaN	NaN	NaN	NaN	1	Male	NA
MCI-Risk	OTHER	0	43	NA	0.43	1	NaN	NaN	NaN	NaN	1	Male	NA
MCI-Risk	Other Psychiatric	0	142	NA	0.335	1	NaN	NaN	NaN	NaN	1	Male	NA
MCI-Risk	PD	0	0	NA	NA	1	NaN	NaN	NaN	NaN	1	Male	NA
MCI-Risk	SAD	0	155	NA	0.504	1	NaN	NaN	NaN	NaN	1	Male	NA
MCI-Risk	Schizoaffective Disorder	0	30	NA	0.372	1	NaN	NaN	NaN	NaN	1	Male	NA
MCI-Risk	Schizoaffective Disorder - Relative	0	26	NA	0.332	1	NaN	NaN	NaN	NaN	1	Male	NA
MCI-Risk	SCZ	0	212	NA	0.351	1	NaN	NaN	NaN	NaN	1	Male	NA
MCI-Risk	SCZ-Relative	0	33	NA	0.474	1	NaN	NaN	NaN	NaN	1	Male	NA
MCI-Risk	SMC	0	44	NA	0.569	1	NaN	NaN	NaN	NaN	1	Male	NA
MCI-Risk	SPECIFIC PHOBIA	0	55	NA	0.556	1	NaN	NaN	NaN	NaN	1	Male	NA
MCI-Risk	Subacute Pain	0	0	NA	NA	1	NaN	NaN	NaN	NaN	1	Male	NA
MDD	ND	1635	74	0.534	0.371	0.0002	0.684	0.217	0.451	0.131	0.0027	Male	0.163
MDD	OCD	1635	80	0.534	0.462	0.07999	0.421	-0.028	0.197	0.057	0.2976	Male	0.071
MDD	Other	1635	2	0.534	0.515	0.9843	1.408	-1.368	0.02	0.006	1	Male	0.018
MDD	OTHER	1635	43	0.534	0.43	0.05159	0.597	-0.009	0.294	0.086	0.2131	Male	0.103
MDD	Other Psychiatric	1635	142	0.534	0.335	0.0002	0.585	0.241	0.413	0.12	0.0027	Male	0.199
MDD	PD	1635	0	0.534	NA	1	NaN	NaN	NaN	NaN	1	Male	NA
MDD	SAD	1635	155	0.534	0.504	0.13439	0.292	-0.038	0.127	0.037	0.4194	Male	0.029
MDD	Schizoaffective Disorder	1635	30	0.534	0.372	0.0118	0.83	0.106	0.468	0.136	0.0677	Male	0.162
MDD	Schizoaffective Disorder - Relative	1635	26	0.534	0.332	0.001	1.049	0.272	0.661	0.191	0.0093	Male	0.202
MDD	SCZ	1635	212	0.534	0.351	0.0002	0.586	0.299	0.442	0.128	0.0027	Male	0.183
MDD	SCZ-Relative	1635	33	0.534	0.474	0.74273	0.403	-0.287	0.058	0.017	1	Male	0.059
MDD	SMC	1635	44	0.534	0.569	0.89511	0.278	-0.321	-0.021	-0.006	1	Male	-0.036
MDD	SPECIFIC PHOBIA	1635	55	0.534	0.556	0.63374	0.203	-0.334	-0.065	-0.019	1	Male	-0.023
MDD	Subacute Pain	1635	0	0.534	NA	1	NaN	NaN	NaN	NaN	1	Male	NA
ND	OCD	74	80	0.371	0.462	0.12679	0.067	-0.572	-0.252	-0.074	0.4094	Male	-0.092
ND	Other	74	2	0.371	0.515	0.56054	1.032	-1.827	-0.397	-0.125	1	Male	-0.145
ND	OTHER	74	43	0.371	0.43	0.47435	0.238	-0.522	-0.142	-0.046	0.9218	Male	-0.06
ND	Other Psychiatric	74	142	0.371	0.335	0.77232	0.243	-0.322	-0.039	-0.012	1	Male	0.036
ND	PD	74	0	0.371	NA	1	NaN	NaN	NaN	NaN	1	Male	NA
ND	SAD	74	155	0.371	0.504	0.0302	-0.03	-0.59	-0.31	-0.094	0.1418	Male	-0.133
ND	Schizoaffective Disorder	74	30	0.371	0.372	0.94771	0.444	-0.415	0.014	0.005	1	Male	-0.001
ND	Schizoaffective Disorder - Relative	74	26	0.371	0.332	0.38836	0.652	-0.255	0.198	0.06	0.8322	Male	0.039
ND	SCZ	74	212	0.371	0.351	0.92151	0.254	-0.277	-0.011	-0.003	1	Male	0.02
ND	SCZ-Relative	74	33	0.371	0.474	0.07799	0.046	-0.79	-0.372	-0.114	0.2925	Male	-0.103
ND	SMC	74	44	0.371	0.569	0.0188	-0.066	-0.829	-0.448	-0.137	0.0982	Male	-0.199
ND	SPECIFIC PHOBIA	74	55	0.371	0.556	0.0066	-0.14	-0.855	-0.497	-0.15	0.042	Male	-0.186
ND	Subacute Pain	74	0	0.371	NA	1	NaN	NaN	NaN	NaN	1	Male	NA
OCD	Other	80	2	0.462	0.515	0.77752	1.235	-1.615	-0.19	-0.051	1	Male	-0.053
OCD	OTHER	80	43	0.462	0.43	0.59734	0.473	-0.277	0.098	0.029	1	Male	0.032
OCD	Other Psychiatric	80	142	0.462	0.335	0.11899	0.5	-0.052	0.224	0.063	0.3896	Male	0.128
OCD	PD	80	0	0.462	NA	1	NaN	NaN	NaN	NaN	1	Male	NA
OCD	SAD	80	155	0.462	0.504	0.62134	0.202	-0.341	-0.069	-0.02	1	Male	-0.042
OCD	Schizoaffective Disorder	80	30	0.462	0.372	0.18598	0.709	-0.143	0.283	0.079	0.5179	Male	0.09
OCD	Schizoaffective Disorder - Relative	80	26	0.462	0.332	0.0246	0.958	0.052	0.505	0.134	0.1217	Male	0.13
OCD	SCZ	80	212	0.462	0.351	0.06159	0.513	-0.005	0.254	0.071	0.2448	Male	0.112
OCD	SCZ-Relative	80	33	0.462	0.474	0.48895	0.264	-0.556	-0.146	-0.04	0.9434	Male	-0.012
OCD	SMC	80	44	0.462	0.569	0.22278	0.145	-0.6	-0.228	-0.063	0.591	Male	-0.107
OCD	SPECIFIC PHOBIA	80	55	0.462	0.556	0.10919	0.071	-0.625	-0.277	-0.076	0.3653	Male	-0.094
OCD	Subacute Pain	80	0	0.462	NA	1	NaN	NaN	NaN	NaN	1	Male	NA
Other	OTHER	2	43	0.515	0.43	0.73133	1.705	-1.214	0.245	0.08	1	Male	0.085
Other	Other Psychiatric	2	142	0.515	0.335	0.57714	1.81	-1.007	0.401	0.114	1	Male	0.181
Other	PD	2	0	0.515	NA	1	NaN	NaN	NaN	NaN	1	Male	NA
Other	SAD	2	155	0.515	0.504	0.86491	1.51	-1.301	0.105	0.031	1	Male	0.011
Other	Schizoaffective Disorder	2	30	0.515	0.372	0.59634	1.938	-1.053	0.442	0.13	1	Male	0.144
Other	Schizoaffective Disorder - Relative	2	26	0.515	0.332	0.29597	2.284	-0.761	0.761	0.185	0.7	Male	0.183
Other	SCZ	2	212	0.515	0.351	0.53355	1.834	-0.968	0.433	0.122	1	Male	0.165
Other	SCZ-Relative	2	33	0.515	0.474	0.93971	1.522	-1.442	0.04	0.011	1	Male	0.041
Other	SMC	2	44	0.515	0.569	0.9647	1.415	-1.499	-0.042	-0.012	1	Male	-0.054
Other	SPECIFIC PHOBIA	2	55	0.515	0.556	0.89871	1.353	-1.532	-0.089	-0.025	1	Male	-0.041
Other	Subacute Pain	2	0	0.515	NA	1	NaN	NaN	NaN	NaN	1	Male	NA
OTHER	Other Psychiatric	43	142	0.43	0.335	0.49875	0.459	-0.228	0.115	0.034	0.9583	Male	0.096
OTHER	PD	43	0	0.43	NA	1	NaN	NaN	NaN	NaN	1	Male	NA
OTHER	SAD	43	155	0.43	0.504	0.36176	0.181	-0.5	-0.16	-0.049	0.801	Male	-0.074
OTHER	Schizoaffective Disorder	43	30	0.43	0.372	0.51235	0.633	-0.317	0.158	0.05	0.9804	Male	0.058
OTHER	Schizoaffective Disorder - Relative	43	26	0.43	0.332	0.15898	0.85	-0.149	0.35	0.106	0.465	Male	0.098
OTHER	SCZ	43	212	0.43	0.351	0.38296	0.475	-0.184	0.146	0.042	0.8244	Male	0.08
OTHER	SCZ-Relative	43	33	0.43	0.474	0.33157	0.24	-0.685	-0.222	-0.069	0.7521	Male	-0.044
OTHER	SMC	43	44	0.43	0.569	0.16158	0.132	-0.726	-0.297	-0.092	0.4655	Male	-0.139
OTHER	SPECIFIC PHOBIA	43	55	0.43	0.556	0.08799	0.061	-0.753	-0.346	-0.104	0.3183	Male	-0.126
OTHER	Subacute Pain	43	0	0.43	NA	1	NaN	NaN	NaN	NaN	1	Male	NA
Other Psychiatric	PD	142	0	0.335	NA	1	NaN	NaN	NaN	NaN	1	Male	NA
Other Psychiatric	SAD	142	155	0.335	0.504	0.0166	-0.054	-0.513	-0.283	-0.083	0.0887	Male	-0.169
Other Psychiatric	Schizoaffective Disorder	142	30	0.335	0.372	0.78052	0.453	-0.34	0.056	0.016	1	Male	-0.037
Other Psychiatric	Schizoaffective Disorder - Relative	142	26	0.335	0.332	0.22378	0.678	-0.166	0.256	0.072	0.591	Male	0.003
Other Psychiatric	SCZ	142	212	0.335	0.351	0.77272	0.243	-0.184	0.029	0.008	1	Male	-0.016
Other Psychiatric	SCZ-Relative	142	33	0.335	0.474	0.07019	0.022	-0.745	-0.361	-0.103	0.2697	Male	-0.139
Other Psychiatric	SMC	142	44	0.335	0.569	0.0142	-0.097	-0.784	-0.441	-0.126	0.0777	Male	-0.235
Other Psychiatric	SPECIFIC PHOBIA	142	55	0.335	0.556	0.0026	-0.172	-0.806	-0.489	-0.139	0.0189	Male	-0.222
Other Psychiatric	Subacute Pain	142	0	0.335	NA	1	NaN	NaN	NaN	NaN	1	Male	NA
PD	SAD	0	155	NA	0.504	1	NaN	NaN	NaN	NaN	1	Male	NA
PD	Schizoaffective Disorder	0	30	NA	0.372	1	NaN	NaN	NaN	NaN	1	Male	NA
PD	Schizoaffective Disorder - Relative	0	26	NA	0.332	1	NaN	NaN	NaN	NaN	1	Male	NA
PD	SCZ	0	212	NA	0.351	1	NaN	NaN	NaN	NaN	1	Male	NA
PD	SCZ-Relative	0	33	NA	0.474	1	NaN	NaN	NaN	NaN	1	Male	NA
PD	SMC	0	44	NA	0.569	1	NaN	NaN	NaN	NaN	1	Male	NA
PD	SPECIFIC PHOBIA	0	55	NA	0.556	1	NaN	NaN	NaN	NaN	1	Male	NA
PD	Subacute Pain	0	0	NA	NA	1	NaN	NaN	NaN	NaN	1	Male	NA
SAD	Schizoaffective Disorder	155	30	0.504	0.372	0.10559	0.727	-0.063	0.332	0.099	0.3591	Male	0.132
SAD	Schizoaffective Disorder - Relative	155	26	0.504	0.332	0.0098	0.95	0.107	0.529	0.154	0.0577	Male	0.172
SAD	SCZ	155	212	0.504	0.351	0.003	0.524	0.106	0.315	0.091	0.0215	Male	0.154
SAD	SCZ-Relative	155	33	0.504	0.474	0.74313	0.311	-0.446	-0.068	-0.02	1	Male	0.03
SAD	SMC	155	44	0.504	0.569	0.39516	0.192	-0.482	-0.145	-0.043	0.8352	Male	-0.065
SAD	SPECIFIC PHOBIA	155	55	0.504	0.556	0.22678	0.12	-0.5	-0.19	-0.056	0.5924	Male	-0.052
SAD	Subacute Pain	155	0	0.504	NA	1	NaN	NaN	NaN	NaN	1	Male	NA
Schizoaffective Disorder	Schizoaffective Disorder - Relative	30	26	0.372	0.332	0.46555	0.739	-0.338	0.2	0.055	0.9218	Male	0.04
Schizoaffective Disorder	SCZ	30	212	0.372	0.351	0.87431	0.357	-0.412	-0.028	-0.008	1	Male	0.021
Schizoaffective Disorder	SCZ-Relative	30	33	0.372	0.474	0.10579	0.1	-0.92	-0.41	-0.119	0.3591	Male	-0.102
Schizoaffective Disorder	SMC	30	44	0.372	0.569	0.04	-0.007	-0.965	-0.486	-0.142	0.1738	Male	-0.198
Schizoaffective Disorder	SPECIFIC PHOBIA	30	55	0.372	0.556	0.0216	-0.082	-1	-0.541	-0.155	0.1092	Male	-0.185
Schizoaffective Disorder	Subacute Pain	30	0	0.372	NA	1	NaN	NaN	NaN	NaN	1	Male	NA
Schizoaffective Disorder - Relative	SCZ	26	212	0.332	0.351	0.27837	0.183	-0.636	-0.227	-0.063	0.6813	Male	-0.019
Schizoaffective Disorder - Relative	SCZ-Relative	26	33	0.332	0.474	0.0138	-0.113	-1.19	-0.651	-0.174	0.0764	Male	-0.142
Schizoaffective Disorder - Relative	SMC	26	44	0.332	0.569	0.0034	-0.213	-1.229	-0.721	-0.197	0.0236	Male	-0.237
Schizoaffective Disorder - Relative	SPECIFIC PHOBIA	26	55	0.332	0.556	0.0022	-0.291	-1.269	-0.78	-0.21	0.0168	Male	-0.224
Schizoaffective Disorder - Relative	Subacute Pain	26	0	0.332	NA	1	NaN	NaN	NaN	NaN	1	Male	NA
SCZ	SCZ-Relative	212	33	0.351	0.474	0.0388	-0.023	-0.764	-0.393	-0.111	0.1702	Male	-0.124
SCZ	SMC	212	44	0.351	0.569	0.0054	-0.144	-0.802	-0.473	-0.134	0.0354	Male	-0.219
SCZ	SPECIFIC PHOBIA	212	55	0.351	0.556	0.0004	-0.22	-0.822	-0.521	-0.147	0.0045	Male	-0.206
SCZ	Subacute Pain	212	0	0.351	NA	1	NaN	NaN	NaN	NaN	1	Male	NA
SCZ-Relative	SMC	33	44	0.474	0.569	0.71353	0.378	-0.54	-0.081	-0.023	1	Male	-0.095
SCZ-Relative	SPECIFIC PHOBIA	33	55	0.474	0.556	0.57474	0.31	-0.566	-0.128	-0.036	1	Male	-0.082
SCZ-Relative	Subacute Pain	33	0	0.474	NA	1	NaN	NaN	NaN	NaN	1	Male	NA
SMC	SPECIFIC PHOBIA	44	55	0.569	0.556	0.82432	0.356	-0.447	-0.045	-0.013	1	Male	0.013
SMC	Subacute Pain	44	0	0.569	NA	1	NaN	NaN	NaN	NaN	1	Male	NA
SPECIFIC PHOBIA	Subacute Pain	55	0	0.556	NA	1	NaN	NaN	NaN	NaN	1	Male	NA
