# Supplementary material for: Brain charts for the human lifespan
Source: Nature. 2022 Apr 6;604(7906):525–33. doi: 10.1038/s41586-022-04554-y (PMC9021021; doi:10.1038/s41586-022-04554-y)
Supplement: Supplementary file 5 — Case–control centile comparisons. SI3.1–3.7, statistics and sample size for case–control comparisons presented in Fig. 4a (that is, for clinical groups with N > 500) and SI10. Each table reports the sample sizes, test-statistics, effect sizes and corrected and uncorrected P-values per case–control pair and per sex. Corrected P-values represent P-values adjusted using Benjamini–Hochberg FDR correction for multiple comparisons across all case–control pairs of a specific sex within a specific feature. SI3.8–3.14, same statistics as 3.1–3.7 for all clinical groups with N > 250. SI3.15–3.21, same statistics as 3.1–3.7 for all clinical groups with N > 100. SI3.22–3.28, same statistics as 3.1–3.7 for all clinical groups with N > 50. [file 41586_2022_4554_MOESM5_ESM.zip › Table3_CaseControl/Table_3_10_t250_Subcortical_grey_matter_volume_PermDx.csv]

Group 1	Group 2	Sample size G1	Sample size G2	Median centile G1	Median centile G2	P uncorrected	Cohens D lower CI	Cohens D upper CI	Cohens D	Mean group difference	P corrected (BH-FDR)	Sex	Median group difference
CN	AD	38231	529	0.496	0.179	0.0002	0.929	0.757	0.843	0.242	0.0005	Female	0.317
CN	ADHD	38231	329	0.496	0.527	0.32097	0.053	-0.164	-0.055	-0.016	0.3737	Female	-0.031
CN	Anxiety/Phobia	38231	1039	0.496	0.477	0.11999	0.11	-0.013	0.048	0.014	0.1702	Female	0.019
CN	ASD	38231	378	0.496	0.448	0.0164	0.23	0.028	0.129	0.037	0.0312	Female	0.048
CN	Attention & Learning difficulty	38231	99	0.496	0.181	0.0002	0.902	0.507	0.704	0.202	0.0005	Female	0.315
CN	EMCI	38231	139	0.496	0.449	0.15458	0.286	-0.047	0.12	0.034	0.2115	Female	0.047
CN	LMCI	38231	216	0.496	0.258	0.0002	0.692	0.424	0.558	0.16	0.0005	Female	0.238
CN	MCI	38231	253	0.496	0.355	0.0002	0.47	0.223	0.347	0.1	0.0005	Female	0.141
CN	MDD	38231	3461	0.496	0.492	0.51015	0.046	-0.023	0.011	0.003	0.5685	Female	0.004
CN	Other Psychiatric	38231	111	0.496	0.474	0.22218	0.302	-0.071	0.115	0.033	0.2841	Female	0.022
CN	SAD	38231	150	0.496	0.483	0.23938	0.259	-0.062	0.098	0.028	0.3012	Female	0.013
CN	SCZ	38231	315	0.496	0.351	0.0002	0.443	0.221	0.332	0.095	0.0005	Female	0.145
AD	ADHD	529	329	0.179	0.527	0.0002	-0.837	-1.127	-0.982	-0.258	0.0005	Female	-0.347
AD	Anxiety/Phobia	529	1039	0.179	0.477	0.0002	-0.724	-0.942	-0.833	-0.228	0.0005	Female	-0.297
AD	ASD	529	378	0.179	0.448	0.0002	-0.583	-0.856	-0.719	-0.205	0.0005	Female	-0.268
AD	Attention & Learning difficulty	529	99	0.179	0.181	0.15378	0.059	-0.371	-0.156	-0.039	0.2115	Female	-0.001
AD	EMCI	529	139	0.179	0.449	0.0002	-0.637	-1.022	-0.83	-0.207	0.0005	Female	-0.27
AD	LMCI	529	216	0.179	0.258	0.0004	-0.159	-0.478	-0.319	-0.081	0.0009	Female	-0.079
AD	MCI	529	253	0.179	0.355	0.0002	-0.383	-0.687	-0.535	-0.142	0.0005	Female	-0.175
AD	MDD	529	3461	0.179	0.492	0.0002	-0.746	-0.933	-0.839	-0.238	0.0005	Female	-0.313
AD	Other Psychiatric	529	111	0.179	0.474	0.0002	-0.622	-1.042	-0.832	-0.209	0.0005	Female	-0.295
AD	SAD	529	150	0.179	0.483	0.0002	-0.663	-1.037	-0.85	-0.213	0.0005	Female	-0.304
AD	SCZ	529	315	0.179	0.351	0.0002	-0.401	-0.686	-0.543	-0.146	0.0005	Female	-0.172
ADHD	Anxiety/Phobia	329	1039	0.527	0.477	0.09999	0.228	-0.02	0.104	0.03	0.15	Female	0.05
ADHD	ASD	329	378	0.527	0.448	0.0246	0.319	0.022	0.171	0.053	0.0436	Female	0.079
ADHD	Attention & Learning difficulty	329	99	0.527	0.181	0.0002	0.998	0.536	0.767	0.218	0.0005	Female	0.346
ADHD	EMCI	329	139	0.527	0.449	0.07619	0.379	-0.019	0.18	0.05	0.1165	Female	0.078
ADHD	LMCI	329	216	0.527	0.258	0.0002	0.801	0.449	0.625	0.176	0.0005	Female	0.269
ADHD	MCI	329	253	0.527	0.355	0.0002	0.561	0.229	0.395	0.115	0.0005	Female	0.172
ADHD	MDD	329	3461	0.527	0.492	0.25657	0.179	-0.047	0.066	0.019	0.3177	Female	0.035
ADHD	Other Psychiatric	329	111	0.527	0.474	0.10299	0.39	-0.042	0.174	0.049	0.1516	Female	0.053
ADHD	SAD	329	150	0.527	0.483	0.11339	0.351	-0.036	0.157	0.044	0.1638	Female	0.044
ADHD	SCZ	329	315	0.527	0.351	0.0002	0.534	0.222	0.378	0.111	0.0005	Female	0.176
Anxiety/Phobia	ASD	1039	378	0.477	0.448	0.18978	0.196	-0.04	0.078	0.023	0.2552	Female	0.029
Anxiety/Phobia	Attention & Learning difficulty	1039	99	0.477	0.181	0.0002	0.868	0.452	0.66	0.189	0.0005	Female	0.296
Anxiety/Phobia	EMCI	1039	139	0.477	0.449	0.41736	0.25	-0.105	0.072	0.021	0.4787	Female	0.027
Anxiety/Phobia	LMCI	1039	216	0.477	0.258	0.0002	0.663	0.366	0.515	0.146	0.0005	Female	0.218
Anxiety/Phobia	MCI	1039	253	0.477	0.355	0.0002	0.435	0.159	0.297	0.086	0.0005	Female	0.122
Anxiety/Phobia	MDD	1039	3461	0.477	0.492	0.30397	0.033	-0.106	-0.037	-0.011	0.3592	Female	-0.015
Anxiety/Phobia	Other Psychiatric	1039	111	0.477	0.474	0.49635	0.264	-0.128	0.068	0.019	0.5611	Female	0.003
Anxiety/Phobia	SAD	1039	150	0.477	0.483	0.55234	0.222	-0.121	0.051	0.014	0.6068	Female	-0.007
Anxiety/Phobia	SCZ	1039	315	0.477	0.351	0.0002	0.408	0.154	0.281	0.082	0.0005	Female	0.126
ASD	Attention & Learning difficulty	378	99	0.448	0.181	0.0002	0.74	0.292	0.516	0.165	0.0005	Female	0.267
ASD	EMCI	378	139	0.448	0.449	0.93511	0.186	-0.204	-0.009	-0.003	0.9473	Female	-0.002
ASD	LMCI	378	216	0.448	0.258	0.0002	0.564	0.226	0.395	0.123	0.0005	Female	0.189
ASD	MCI	378	253	0.448	0.355	0.0172	0.356	0.036	0.196	0.063	0.0319	Female	0.093
ASD	MDD	378	3461	0.448	0.492	0.0348	-0.009	-0.222	-0.115	-0.034	0.0577	Female	-0.044
ASD	Other Psychiatric	378	111	0.448	0.474	0.89591	0.2	-0.225	-0.013	-0.004	0.9195	Female	-0.026
ASD	SAD	378	150	0.448	0.483	0.77432	0.161	-0.218	-0.028	-0.009	0.8388	Female	-0.036
ASD	SCZ	378	315	0.448	0.351	0.0164	0.333	0.033	0.183	0.058	0.0312	Female	0.097
Attention & Learning difficulty	EMCI	99	139	0.181	0.449	0.0002	-0.358	-0.888	-0.623	-0.168	0.0005	Female	-0.269
Attention & Learning difficulty	LMCI	99	216	0.181	0.258	0.21078	0.087	-0.391	-0.152	-0.042	0.2787	Female	-0.078
Attention & Learning difficulty	MCI	99	253	0.181	0.355	0.0034	-0.113	-0.582	-0.348	-0.103	0.0072	Female	-0.174
Attention & Learning difficulty	MDD	99	3461	0.181	0.492	0.0002	-0.488	-0.889	-0.689	-0.199	0.0005	Female	-0.311
Attention & Learning difficulty	Other Psychiatric	99	111	0.181	0.474	0.0002	-0.338	-0.896	-0.617	-0.169	0.0005	Female	-0.293
Attention & Learning difficulty	SAD	99	150	0.181	0.483	0.0002	-0.379	-0.901	-0.64	-0.174	0.0005	Female	-0.303
Attention & Learning difficulty	SCZ	99	315	0.181	0.351	0.0008	-0.131	-0.587	-0.359	-0.107	0.0017	Female	-0.17
EMCI	LMCI	139	216	0.449	0.258	0.0002	0.682	0.249	0.465	0.126	0.0005	Female	0.191
EMCI	MCI	139	253	0.449	0.355	0.0294	0.435	0.019	0.227	0.065	0.0498	Female	0.095
EMCI	MDD	139	3461	0.449	0.492	0.21478	0.062	-0.277	-0.108	-0.031	0.2792	Female	-0.043
EMCI	Other Psychiatric	139	111	0.449	0.474	0.9595	0.246	-0.255	-0.005	-0.001	0.9595	Female	-0.025
EMCI	SAD	139	150	0.449	0.483	0.83892	0.209	-0.255	-0.023	-0.006	0.8964	Female	-0.034
EMCI	SCZ	139	315	0.449	0.351	0.0388	0.41	0.009	0.21	0.061	0.063	Female	0.098
LMCI	MCI	216	253	0.258	0.355	0.0274	-0.026	-0.391	-0.209	-0.061	0.0475	Female	-0.096
LMCI	MDD	216	3461	0.258	0.492	0.0002	-0.406	-0.682	-0.544	-0.157	0.0005	Female	-0.234
LMCI	Other Psychiatric	216	111	0.258	0.474	0.0004	-0.232	-0.697	-0.464	-0.127	0.0009	Female	-0.216
LMCI	SAD	216	150	0.258	0.483	0.0004	-0.273	-0.697	-0.485	-0.132	0.0009	Female	-0.225
LMCI	SCZ	216	315	0.258	0.351	0.013	-0.047	-0.396	-0.221	-0.065	0.0267	Female	-0.093
MCI	MDD	253	3461	0.355	0.492	0.0002	-0.204	-0.46	-0.332	-0.096	0.0005	Female	-0.137
MCI	Other Psychiatric	253	111	0.355	0.474	0.05099	-0.003	-0.453	-0.228	-0.067	0.0812	Female	-0.119
MCI	SAD	253	150	0.355	0.483	0.0152	-0.044	-0.451	-0.247	-0.071	0.0304	Female	-0.129
MCI	SCZ	253	315	0.355	0.351	0.85931	0.152	-0.18	-0.014	-0.004	0.9058	Female	0.004
MDD	Other Psychiatric	3461	111	0.492	0.474	0.29397	0.293	-0.086	0.103	0.03	0.3583	Female	0.018
MDD	SAD	3461	150	0.492	0.483	0.30017	0.25	-0.077	0.087	0.025	0.3592	Female	0.009
MDD	SCZ	3461	315	0.492	0.351	0.0002	0.433	0.202	0.317	0.092	0.0005	Female	0.141
Other Psychiatric	SAD	111	150	0.474	0.483	0.88591	0.228	-0.265	-0.018	-0.005	0.9195	Female	-0.009
Other Psychiatric	SCZ	111	315	0.474	0.351	0.05679	0.429	-0.006	0.211	0.062	0.0886	Female	0.123
SAD	SCZ	150	315	0.483	0.351	0.0216	0.426	0.035	0.23	0.067	0.0392	Female	0.132
CN	AD	37709	458	0.492	0.213	0.0002	0.746	0.562	0.654	0.187	0.0004	Male	0.279
CN	ADHD	37709	885	0.492	0.368	0.0002	0.385	0.251	0.318	0.091	0.0004	Male	0.124
CN	Anxiety/Phobia	37709	589	0.492	0.529	0.0194	-0.017	-0.18	-0.099	-0.028	0.0297	Male	-0.038
CN	ASD	37709	1610	0.492	0.501	0.9613	0.048	-0.051	-0.002	0	0.9613	Male	-0.009
CN	Attention & Learning difficulty	37709	227	0.492	0.23	0.0002	0.776	0.515	0.646	0.185	0.0004	Male	0.262
CN	EMCI	37709	170	0.492	0.454	0.24298	0.24	-0.061	0.089	0.026	0.2916	Male	0.038
CN	LMCI	37709	341	0.492	0.329	0.0002	0.447	0.234	0.34	0.098	0.0004	Male	0.163
CN	MCI	37709	197	0.492	0.406	0.0018	0.362	0.082	0.222	0.064	0.0033	Male	0.086
CN	MDD	37709	1789	0.492	0.515	0.0002	-0.041	-0.136	-0.088	-0.025	0.0004	Male	-0.023
CN	Other Psychiatric	37709	142	0.492	0.401	0.0006	0.438	0.109	0.273	0.078	0.0012	Male	0.091
CN	SAD	37709	155	0.492	0.484	0.67113	0.193	-0.123	0.035	0.01	0.7271	Male	0.008
CN	SCZ	37709	718	0.492	0.444	0.0036	0.184	0.037	0.111	0.032	0.0062	Male	0.048
AD	ADHD	458	885	0.213	0.368	0.0002	-0.223	-0.45	-0.336	-0.096	0.0004	Male	-0.155
AD	Anxiety/Phobia	458	589	0.213	0.529	0.0002	-0.627	-0.879	-0.753	-0.216	0.0004	Male	-0.317
AD	ASD	458	1610	0.213	0.501	0.0002	-0.524	-0.736	-0.63	-0.188	0.0004	Male	-0.288
AD	Attention & Learning difficulty	458	227	0.213	0.23	0.91691	0.151	-0.168	-0.008	-0.002	0.9288	Male	-0.018
AD	EMCI	458	170	0.213	0.454	0.0002	-0.395	-0.754	-0.575	-0.162	0.0004	Male	-0.241
AD	LMCI	458	341	0.213	0.329	0.0002	-0.174	-0.456	-0.315	-0.09	0.0004	Male	-0.116
AD	MCI	458	197	0.213	0.406	0.0002	-0.273	-0.611	-0.442	-0.124	0.0004	Male	-0.193
AD	MDD	458	1789	0.213	0.515	0.0002	-0.643	-0.853	-0.748	-0.213	0.0004	Male	-0.302
AD	Other Psychiatric	458	142	0.213	0.401	0.0002	-0.2	-0.579	-0.39	-0.109	0.0004	Male	-0.188
AD	SAD	458	155	0.213	0.484	0.0002	-0.438	-0.81	-0.624	-0.177	0.0004	Male	-0.271
AD	SCZ	458	718	0.213	0.444	0.0002	-0.418	-0.657	-0.538	-0.156	0.0004	Male	-0.231
ADHD	Anxiety/Phobia	885	589	0.368	0.529	0.0002	-0.305	-0.515	-0.41	-0.119	0.0004	Male	-0.161
ADHD	ASD	885	1610	0.368	0.501	0.0002	-0.224	-0.389	-0.306	-0.092	0.0004	Male	-0.133
ADHD	Attention & Learning difficulty	885	227	0.368	0.23	0.0002	0.473	0.18	0.326	0.094	0.0004	Male	0.138
ADHD	EMCI	885	170	0.368	0.454	0.0064	-0.061	-0.39	-0.226	-0.066	0.0106	Male	-0.086
ADHD	LMCI	885	341	0.368	0.329	0.71593	0.147	-0.103	0.022	0.006	0.7546	Male	0.039
ADHD	MCI	885	197	0.368	0.406	0.22278	0.059	-0.25	-0.095	-0.028	0.2715	Male	-0.038
ADHD	MDD	885	1789	0.368	0.515	0.0002	-0.324	-0.486	-0.405	-0.116	0.0004	Male	-0.147
ADHD	Other Psychiatric	885	142	0.368	0.401	0.64494	0.133	-0.222	-0.044	-0.013	0.7085	Male	-0.033
ADHD	SAD	885	155	0.368	0.484	0.0018	-0.107	-0.449	-0.278	-0.081	0.0033	Male	-0.116
ADHD	SCZ	885	718	0.368	0.444	0.0002	-0.104	-0.301	-0.203	-0.059	0.0004	Male	-0.076
Anxiety/Phobia	ASD	589	1610	0.529	0.501	0.05459	0.187	-0.002	0.093	0.028	0.0774	Male	0.028
Anxiety/Phobia	Attention & Learning difficulty	589	227	0.529	0.23	0.0002	0.897	0.582	0.74	0.213	0.0004	Male	0.299
Anxiety/Phobia	EMCI	589	170	0.529	0.454	0.0372	0.356	0.013	0.184	0.054	0.0547	Male	0.076
Anxiety/Phobia	LMCI	589	341	0.529	0.329	0.0002	0.564	0.294	0.429	0.126	0.0004	Male	0.2
Anxiety/Phobia	MCI	589	197	0.529	0.406	0.0002	0.478	0.154	0.316	0.092	0.0004	Male	0.124
Anxiety/Phobia	MDD	589	1789	0.529	0.515	0.82152	0.103	-0.083	0.01	0.003	0.8431	Male	0.014
Anxiety/Phobia	Other Psychiatric	589	142	0.529	0.401	0.0002	0.551	0.182	0.366	0.107	0.0004	Male	0.128
Anxiety/Phobia	SAD	589	155	0.529	0.484	0.14779	0.307	-0.047	0.13	0.038	0.1921	Male	0.046
Anxiety/Phobia	SCZ	589	718	0.529	0.444	0.0004	0.313	0.094	0.204	0.06	0.0008	Male	0.085
ASD	Attention & Learning difficulty	1610	227	0.501	0.23	0.0002	0.758	0.477	0.617	0.186	0.0004	Male	0.271
ASD	EMCI	1610	170	0.501	0.454	0.27917	0.244	-0.072	0.086	0.026	0.3299	Male	0.047
ASD	LMCI	1610	341	0.501	0.329	0.0002	0.442	0.207	0.325	0.098	0.0004	Male	0.172
ASD	MCI	1610	197	0.501	0.406	0.0048	0.361	0.064	0.212	0.064	0.0081	Male	0.096
ASD	MDD	1610	1789	0.501	0.515	0.0126	-0.017	-0.152	-0.084	-0.025	0.0201	Male	-0.014
ASD	Other Psychiatric	1610	142	0.501	0.401	0.002	0.433	0.089	0.261	0.079	0.0035	Male	0.1
ASD	SAD	1610	155	0.501	0.484	0.68233	0.199	-0.131	0.034	0.01	0.7291	Male	0.017
ASD	SCZ	1610	718	0.501	0.444	0.0184	0.195	0.019	0.107	0.032	0.0287	Male	0.057
Attention & Learning difficulty	EMCI	227	170	0.23	0.454	0.0002	-0.36	-0.767	-0.563	-0.16	0.0004	Male	-0.224
Attention & Learning difficulty	LMCI	227	341	0.23	0.329	0.0008	-0.135	-0.473	-0.304	-0.088	0.0016	Male	-0.099
Attention & Learning difficulty	MCI	227	197	0.23	0.406	0.0002	-0.239	-0.626	-0.432	-0.121	0.0004	Male	-0.175
Attention & Learning difficulty	MDD	227	1789	0.23	0.515	0.0002	-0.598	-0.878	-0.738	-0.21	0.0004	Male	-0.285
Attention & Learning difficulty	Other Psychiatric	227	142	0.23	0.401	0.0002	-0.168	-0.593	-0.38	-0.107	0.0004	Male	-0.171
Attention & Learning difficulty	SAD	227	155	0.23	0.484	0.0002	-0.4	-0.819	-0.609	-0.175	0.0004	Male	-0.254
Attention & Learning difficulty	SCZ	227	718	0.23	0.444	0.0002	-0.374	-0.677	-0.525	-0.153	0.0004	Male	-0.214
EMCI	LMCI	170	341	0.454	0.329	0.0108	0.431	0.061	0.246	0.072	0.0175	Male	0.125
EMCI	MCI	170	197	0.454	0.406	0.22118	0.338	-0.074	0.132	0.038	0.2715	Male	0.048
EMCI	MDD	170	1789	0.454	0.515	0.027	-0.02	-0.335	-0.178	-0.051	0.0405	Male	-0.061
EMCI	Other Psychiatric	170	142	0.454	0.401	0.10879	0.407	-0.041	0.183	0.053	0.1463	Male	0.053
EMCI	SAD	170	155	0.454	0.484	0.64314	0.166	-0.271	-0.053	-0.016	0.7085	Male	-0.03
EMCI	SCZ	170	718	0.454	0.444	0.81532	0.188	-0.147	0.021	0.006	0.8431	Male	0.01
LMCI	MCI	341	197	0.329	0.406	0.18358	0.059	-0.293	-0.117	-0.034	0.231	Male	-0.077
LMCI	MDD	341	1789	0.329	0.515	0.0002	-0.311	-0.544	-0.428	-0.123	0.0004	Male	-0.186
LMCI	Other Psychiatric	341	142	0.329	0.401	0.52175	0.13	-0.262	-0.066	-0.019	0.5985	Male	-0.072
LMCI	SAD	341	155	0.329	0.484	0.0018	-0.104	-0.487	-0.296	-0.088	0.0033	Male	-0.155
LMCI	SCZ	341	718	0.329	0.444	0.0008	-0.093	-0.352	-0.223	-0.066	0.0016	Male	-0.115
MCI	MDD	197	1789	0.406	0.515	0.0002	-0.164	-0.459	-0.311	-0.089	0.0004	Male	-0.109
MCI	Other Psychiatric	197	142	0.406	0.401	0.62794	0.268	-0.165	0.052	0.015	0.7085	Male	0.004
MCI	SAD	197	155	0.406	0.484	0.09059	0.028	-0.395	-0.184	-0.054	0.124	Male	-0.078
MCI	SCZ	197	718	0.406	0.444	0.17578	0.049	-0.266	-0.108	-0.032	0.2248	Male	-0.039
MDD	Other Psychiatric	1789	142	0.515	0.401	0.0004	0.534	0.191	0.363	0.104	0.0008	Male	0.114
MDD	SAD	1789	155	0.515	0.484	0.13599	0.287	-0.041	0.123	0.035	0.1798	Male	0.031
MDD	SCZ	1789	718	0.515	0.444	0.0002	0.284	0.111	0.197	0.057	0.0004	Male	0.071
Other Psychiatric	SAD	142	155	0.401	0.484	0.0478	-0.004	-0.462	-0.233	-0.068	0.069	Male	-0.083
Other Psychiatric	SCZ	142	718	0.401	0.444	0.07719	0.022	-0.339	-0.158	-0.047	0.1075	Male	-0.043
SAD	SCZ	155	718	0.484	0.444	0.41416	0.247	-0.101	0.073	0.022	0.4822	Male	0.04
