# Supplementary material for: Brain charts for the human lifespan
Source: Nature. 2022 Apr 6;604(7906):525–33. doi: 10.1038/s41586-022-04554-y (PMC9021021; doi:10.1038/s41586-022-04554-y)
Supplement: Supplementary file 5 — Case–control centile comparisons. SI3.1–3.7, statistics and sample size for case–control comparisons presented in Fig. 4a (that is, for clinical groups with N > 500) and SI10. Each table reports the sample sizes, test-statistics, effect sizes and corrected and uncorrected P-values per case–control pair and per sex. Corrected P-values represent P-values adjusted using Benjamini–Hochberg FDR correction for multiple comparisons across all case–control pairs of a specific sex within a specific feature. SI3.8–3.14, same statistics as 3.1–3.7 for all clinical groups with N > 250. SI3.15–3.21, same statistics as 3.1–3.7 for all clinical groups with N > 100. SI3.22–3.28, same statistics as 3.1–3.7 for all clinical groups with N > 50. [file 41586_2022_4554_MOESM5_ESM.zip › Table3_CaseControl/Table_3_12_t250_Total_cerebrum_volume_PermDx.csv]

Group 1	Group 2	Sample size G1	Sample size G2	Median centile G1	Median centile G2	P uncorrected	Cohens D lower CI	Cohens D upper CI	Cohens D	Mean group difference	P corrected (BH-FDR)	Sex	Median group difference
CN	AD	38783	529	0.495	0.229	0.0002	0.671	0.499	0.585	0.167	0.0006	Female	0.266
CN	ADHD	38783	329	0.495	0.46	0.71793	0.128	-0.089	0.019	0.006	0.7778	Female	0.036
CN	Anxiety/Phobia	38783	1039	0.495	0.486	0.20258	0.101	-0.022	0.04	0.011	0.2981	Female	0.009
CN	ASD	38783	381	0.495	0.486	0.61054	0.074	-0.128	-0.027	-0.008	0.7003	Female	0.009
CN	Attention & Learning difficulty	38783	99	0.495	0.192	0.0002	0.918	0.523	0.72	0.206	0.0006	Female	0.303
CN	EMCI	38783	139	0.495	0.479	0.9745	0.162	-0.171	-0.005	-0.001	0.9872	Female	0.017
CN	LMCI	38783	216	0.495	0.394	0.0002	0.41	0.143	0.276	0.079	0.0006	Female	0.102
CN	MCI	38783	253	0.495	0.406	0.0002	0.332	0.085	0.209	0.06	0.0006	Female	0.09
CN	MDD	38783	3461	0.495	0.485	0.14519	0.061	-0.009	0.026	0.007	0.2178	Female	0.011
CN	Other Psychiatric	38783	111	0.495	0.403	0.0298	0.394	0.021	0.207	0.059	0.0567	Female	0.092
CN	SAD	38783	150	0.495	0.444	0.24618	0.256	-0.065	0.095	0.027	0.3429	Female	0.051
CN	SCZ	38783	315	0.495	0.297	0.0002	0.585	0.363	0.474	0.136	0.0006	Female	0.198
AD	ADHD	529	329	0.229	0.46	0.0002	-0.41	-0.69	-0.55	-0.162	0.0006	Female	-0.231
AD	Anxiety/Phobia	529	1039	0.229	0.486	0.0002	-0.438	-0.651	-0.545	-0.156	0.0006	Female	-0.257
AD	ASD	529	381	0.229	0.486	0.0002	-0.438	-0.707	-0.573	-0.175	0.0006	Female	-0.257
AD	Attention & Learning difficulty	529	99	0.229	0.192	0.22738	0.348	-0.082	0.133	0.039	0.3284	Female	0.037
AD	EMCI	529	139	0.229	0.479	0.0002	-0.392	-0.772	-0.582	-0.169	0.0006	Female	-0.25
AD	LMCI	529	216	0.229	0.394	0.0002	-0.146	-0.465	-0.305	-0.088	0.0006	Female	-0.165
AD	MCI	529	253	0.229	0.406	0.0002	-0.205	-0.507	-0.356	-0.108	0.0006	Female	-0.177
AD	MDD	529	3461	0.229	0.485	0.0002	-0.465	-0.65	-0.558	-0.16	0.0006	Female	-0.256
AD	Other Psychiatric	529	111	0.229	0.403	0.001	-0.167	-0.579	-0.373	-0.108	0.0024	Female	-0.174
AD	SAD	529	150	0.229	0.444	0.0002	-0.302	-0.669	-0.486	-0.14	0.0006	Female	-0.215
AD	SCZ	529	315	0.229	0.297	0.12319	0.031	-0.248	-0.108	-0.032	0.1884	Female	-0.068
ADHD	Anxiety/Phobia	329	1039	0.46	0.486	0.75652	0.145	-0.104	0.021	0.006	0.8083	Female	-0.026
ADHD	ASD	329	381	0.46	0.486	0.56974	0.105	-0.191	-0.043	-0.013	0.6633	Female	-0.026
ADHD	Attention & Learning difficulty	329	99	0.46	0.192	0.0002	0.921	0.461	0.691	0.201	0.0006	Female	0.267
ADHD	EMCI	329	139	0.46	0.479	0.83372	0.175	-0.222	-0.024	-0.007	0.8788	Female	-0.019
ADHD	LMCI	329	216	0.46	0.394	0.0034	0.427	0.081	0.254	0.074	0.008	Female	0.066
ADHD	MCI	329	253	0.46	0.406	0.0366	0.341	0.012	0.177	0.054	0.0664	Female	0.054
ADHD	MDD	329	3461	0.46	0.485	0.91871	0.12	-0.107	0.007	0.002	0.9429	Female	-0.025
ADHD	Other Psychiatric	329	111	0.46	0.403	0.08799	0.401	-0.031	0.185	0.054	0.1401	Female	0.057
ADHD	SAD	329	150	0.46	0.444	0.44776	0.269	-0.118	0.076	0.022	0.5544	Female	0.016
ADHD	SCZ	329	315	0.46	0.297	0.0002	0.598	0.284	0.441	0.13	0.0006	Female	0.163
Anxiety/Phobia	ASD	1039	381	0.486	0.486	0.26797	0.052	-0.183	-0.065	-0.019	0.3667	Female	0
Anxiety/Phobia	Attention & Learning difficulty	1039	99	0.486	0.192	0.0002	0.9	0.483	0.691	0.195	0.0006	Female	0.294
Anxiety/Phobia	EMCI	1039	139	0.486	0.479	0.62494	0.132	-0.222	-0.045	-0.013	0.7065	Female	0.007
Anxiety/Phobia	LMCI	1039	216	0.486	0.394	0.001	0.387	0.093	0.24	0.068	0.0024	Female	0.092
Anxiety/Phobia	MCI	1039	253	0.486	0.406	0.0184	0.304	0.029	0.166	0.048	0.0368	Female	0.081
Anxiety/Phobia	MDD	1039	3461	0.486	0.485	0.69993	0.055	-0.083	-0.014	-0.004	0.7778	Female	0.001
Anxiety/Phobia	Other Psychiatric	1039	111	0.486	0.403	0.09119	0.366	-0.026	0.17	0.048	0.1423	Female	0.083
Anxiety/Phobia	SAD	1039	150	0.486	0.444	0.50375	0.228	-0.115	0.057	0.016	0.6045	Female	0.042
Anxiety/Phobia	SCZ	1039	315	0.486	0.297	0.0002	0.562	0.308	0.435	0.124	0.0006	Female	0.189
ASD	Attention & Learning difficulty	381	99	0.486	0.192	0.0002	0.91	0.458	0.684	0.214	0.0006	Female	0.294
ASD	EMCI	381	139	0.486	0.479	0.84532	0.216	-0.174	0.021	0.007	0.8791	Female	0.007
ASD	LMCI	381	216	0.486	0.394	0.001	0.45	0.114	0.282	0.087	0.0024	Female	0.092
ASD	MCI	381	253	0.486	0.406	0.0102	0.369	0.05	0.21	0.068	0.0215	Female	0.08
ASD	MDD	381	3461	0.486	0.485	0.33757	0.158	-0.053	0.053	0.015	0.4463	Female	0.001
ASD	Other Psychiatric	381	111	0.486	0.403	0.05059	0.427	0.002	0.215	0.067	0.0897	Female	0.083
ASD	SAD	381	150	0.486	0.444	0.24118	0.303	-0.076	0.114	0.035	0.342	Female	0.042
ASD	SCZ	381	315	0.486	0.297	0.0002	0.614	0.311	0.462	0.143	0.0006	Female	0.189
Attention & Learning difficulty	EMCI	99	139	0.192	0.479	0.0002	-0.488	-1.024	-0.756	-0.207	0.0006	Female	-0.286
Attention & Learning difficulty	LMCI	99	216	0.192	0.394	0.0002	-0.217	-0.7	-0.459	-0.127	0.0006	Female	-0.201
Attention & Learning difficulty	MCI	99	253	0.192	0.406	0.0002	-0.239	-0.711	-0.475	-0.146	0.0006	Female	-0.213
Attention & Learning difficulty	MDD	99	3461	0.192	0.485	0.0002	-0.495	-0.896	-0.696	-0.199	0.0006	Female	-0.292
Attention & Learning difficulty	Other Psychiatric	99	111	0.192	0.403	0.0006	-0.261	-0.816	-0.538	-0.147	0.0016	Female	-0.211
Attention & Learning difficulty	SAD	99	150	0.192	0.444	0.0002	-0.399	-0.923	-0.661	-0.179	0.0006	Female	-0.252
Attention & Learning difficulty	SCZ	99	315	0.192	0.297	0.0348	-0.017	-0.471	-0.244	-0.071	0.0646	Female	-0.105
EMCI	LMCI	139	216	0.479	0.394	0.009	0.504	0.074	0.289	0.08	0.0195	Female	0.085
EMCI	MCI	139	253	0.479	0.406	0.05359	0.407	-0.009	0.199	0.061	0.0929	Female	0.073
EMCI	MDD	139	3461	0.479	0.485	0.71333	0.2	-0.139	0.031	0.009	0.7778	Female	-0.006
EMCI	Other Psychiatric	139	111	0.479	0.403	0.08379	0.472	-0.031	0.22	0.061	0.1362	Female	0.076
EMCI	SAD	139	150	0.479	0.444	0.38656	0.337	-0.127	0.105	0.029	0.4943	Female	0.035
EMCI	SCZ	139	315	0.479	0.297	0.0002	0.676	0.271	0.474	0.137	0.0006	Female	0.182
LMCI	MCI	216	253	0.394	0.406	0.49335	0.118	-0.246	-0.064	-0.019	0.6013	Female	-0.012
LMCI	MDD	216	3461	0.394	0.485	0.0002	-0.113	-0.389	-0.251	-0.072	0.0006	Female	-0.091
LMCI	Other Psychiatric	216	111	0.394	0.403	0.53715	0.159	-0.301	-0.071	-0.02	0.6348	Female	-0.009
LMCI	SAD	216	150	0.394	0.444	0.07019	0.022	-0.397	-0.188	-0.052	0.1165	Female	-0.05
LMCI	SCZ	216	315	0.394	0.297	0.028	0.37	0.022	0.196	0.057	0.0546	Female	0.097
MCI	MDD	253	3461	0.406	0.485	0.0058	-0.054	-0.309	-0.181	-0.052	0.0129	Female	-0.079
MCI	Other Psychiatric	253	111	0.406	0.403	0.9963	0.223	-0.225	-0.001	0	0.9963	Female	0.003
MCI	SAD	253	150	0.406	0.444	0.29737	0.096	-0.31	-0.107	-0.032	0.3999	Female	-0.039
MCI	SCZ	253	315	0.406	0.297	0.0038	0.414	0.081	0.248	0.076	0.0087	Female	0.108
MDD	Other Psychiatric	3461	111	0.485	0.403	0.05999	0.371	-0.007	0.182	0.052	0.1017	Female	0.082
MDD	SAD	3461	150	0.485	0.444	0.41016	0.233	-0.094	0.07	0.02	0.516	Female	0.041
MDD	SCZ	3461	315	0.485	0.297	0.0002	0.563	0.331	0.447	0.128	0.0006	Female	0.188
Other Psychiatric	SAD	111	150	0.403	0.444	0.34757	0.129	-0.365	-0.118	-0.032	0.4518	Female	-0.041
Other Psychiatric	SCZ	111	315	0.403	0.297	0.0172	0.482	0.046	0.264	0.076	0.0353	Female	0.106
SAD	SCZ	150	315	0.444	0.297	0.0004	0.574	0.181	0.378	0.108	0.0011	Female	0.147
CN	AD	38248	458	0.49	0.28	0.0002	0.514	0.33	0.422	0.121	0.0005	Male	0.21
CN	ADHD	38248	885	0.49	0.362	0.0002	0.431	0.298	0.364	0.104	0.0005	Male	0.129
CN	Anxiety/Phobia	38248	589	0.49	0.54	0.004	-0.037	-0.2	-0.119	-0.034	0.0071	Male	-0.05
CN	ASD	38248	1628	0.49	0.467	0.0026	0.123	0.024	0.073	0.021	0.0051	Male	0.023
CN	Attention & Learning difficulty	38248	227	0.49	0.239	0.0002	0.704	0.443	0.574	0.164	0.0005	Male	0.251
CN	EMCI	38248	170	0.49	0.528	0.24718	0.063	-0.238	-0.087	-0.025	0.306	Male	-0.038
CN	LMCI	38248	341	0.49	0.435	0.0388	0.219	0.006	0.113	0.032	0.0582	Male	0.055
CN	MCI	38248	197	0.49	0.47	0.10559	0.254	-0.026	0.114	0.033	0.1373	Male	0.02
CN	MDD	38248	1789	0.49	0.519	0.0002	-0.048	-0.143	-0.096	-0.027	0.0005	Male	-0.029
CN	Other Psychiatric	38248	142	0.49	0.313	0.0002	0.518	0.188	0.353	0.101	0.0005	Male	0.177
CN	SAD	38248	155	0.49	0.489	0.60714	0.199	-0.116	0.041	0.012	0.667	Male	0.002
CN	SCZ	38248	718	0.49	0.387	0.0002	0.378	0.23	0.304	0.087	0.0005	Male	0.103
AD	ADHD	458	885	0.28	0.362	0.31557	0.054	-0.172	-0.059	-0.017	0.3787	Male	-0.081
AD	Anxiety/Phobia	458	589	0.28	0.54	0.0002	-0.393	-0.642	-0.518	-0.155	0.0005	Male	-0.26
AD	ASD	458	1628	0.28	0.467	0.0002	-0.224	-0.432	-0.328	-0.1	0.0005	Male	-0.187
AD	Attention & Learning difficulty	458	227	0.28	0.239	0.07479	0.304	-0.015	0.145	0.043	0.1006	Male	0.041
AD	EMCI	458	170	0.28	0.528	0.0002	-0.3	-0.656	-0.478	-0.146	0.0005	Male	-0.248
AD	LMCI	458	341	0.28	0.435	0.0002	-0.151	-0.433	-0.292	-0.088	0.0005	Male	-0.155
AD	MCI	458	197	0.28	0.47	0.0016	-0.118	-0.454	-0.286	-0.088	0.0032	Male	-0.19
AD	MDD	458	1789	0.28	0.519	0.0002	-0.401	-0.609	-0.505	-0.148	0.0005	Male	-0.239
AD	Other Psychiatric	458	142	0.28	0.313	0.48595	0.124	-0.254	-0.065	-0.02	0.5657	Male	-0.033
AD	SAD	458	155	0.28	0.489	0.0002	-0.172	-0.539	-0.356	-0.109	0.0005	Male	-0.208
AD	SCZ	458	718	0.28	0.387	0.05639	0.001	-0.234	-0.116	-0.034	0.08	Male	-0.107
ADHD	Anxiety/Phobia	885	589	0.362	0.54	0.0002	-0.386	-0.598	-0.492	-0.138	0.0005	Male	-0.178
ADHD	ASD	885	1628	0.362	0.467	0.0002	-0.201	-0.366	-0.283	-0.083	0.0005	Male	-0.106
ADHD	Attention & Learning difficulty	885	227	0.362	0.239	0.0038	0.365	0.072	0.219	0.06	0.0069	Male	0.122
ADHD	EMCI	885	170	0.362	0.528	0.0002	-0.301	-0.632	-0.467	-0.129	0.0005	Male	-0.167
ADHD	LMCI	885	341	0.362	0.435	0.0004	-0.132	-0.383	-0.257	-0.072	0.0009	Male	-0.074
ADHD	MCI	885	197	0.362	0.47	0.0008	-0.1	-0.41	-0.255	-0.071	0.0017	Male	-0.109
ADHD	MDD	885	1789	0.362	0.519	0.0002	-0.381	-0.544	-0.463	-0.131	0.0005	Male	-0.157
ADHD	Other Psychiatric	885	142	0.362	0.313	0.91511	0.166	-0.189	-0.011	-0.003	0.9296	Male	0.048
ADHD	SAD	885	155	0.362	0.489	0.0004	-0.161	-0.504	-0.333	-0.092	0.0009	Male	-0.127
ADHD	SCZ	885	718	0.362	0.387	0.22398	0.036	-0.161	-0.062	-0.017	0.2818	Male	-0.026
Anxiety/Phobia	ASD	589	1628	0.54	0.467	0.0002	0.278	0.089	0.183	0.055	0.0005	Male	0.073
Anxiety/Phobia	Attention & Learning difficulty	589	227	0.54	0.239	0.0002	0.844	0.53	0.687	0.198	0.0005	Male	0.301
Anxiety/Phobia	EMCI	589	170	0.54	0.528	0.72813	0.202	-0.14	0.031	0.009	0.7573	Male	0.011
Anxiety/Phobia	LMCI	589	341	0.54	0.435	0.0012	0.359	0.092	0.225	0.066	0.0025	Male	0.105
Anxiety/Phobia	MCI	589	197	0.54	0.47	0.0072	0.387	0.063	0.225	0.067	0.0119	Male	0.069
Anxiety/Phobia	MDD	589	1789	0.54	0.519	0.63034	0.116	-0.071	0.023	0.007	0.6746	Male	0.021
Anxiety/Phobia	Other Psychiatric	589	142	0.54	0.313	0.0002	0.648	0.278	0.463	0.135	0.0005	Male	0.227
Anxiety/Phobia	SAD	589	155	0.54	0.489	0.08179	0.334	-0.021	0.156	0.046	0.1081	Male	0.051
Anxiety/Phobia	SCZ	589	718	0.54	0.387	0.0002	0.533	0.313	0.423	0.121	0.0005	Male	0.153
ASD	Attention & Learning difficulty	1628	227	0.467	0.239	0.0002	0.616	0.336	0.476	0.143	0.0005	Male	0.228
ASD	EMCI	1628	170	0.467	0.528	0.05879	0.006	-0.31	-0.152	-0.046	0.0819	Male	-0.061
ASD	LMCI	1628	341	0.467	0.435	0.53775	0.154	-0.08	0.037	0.011	0.6079	Male	0.032
ASD	MCI	1628	197	0.467	0.47	0.63134	0.186	-0.11	0.038	0.012	0.6746	Male	-0.003
ASD	MDD	1628	1789	0.467	0.519	0.0002	-0.096	-0.231	-0.164	-0.048	0.0005	Male	-0.052
ASD	Other Psychiatric	1628	142	0.467	0.313	0.0036	0.436	0.092	0.264	0.08	0.0067	Male	0.154
ASD	SAD	1628	155	0.467	0.489	0.71633	0.135	-0.195	-0.03	-0.009	0.755	Male	-0.022
ASD	SCZ	1628	718	0.467	0.387	0.0002	0.31	0.134	0.222	0.066	0.0005	Male	0.08
Attention & Learning difficulty	EMCI	227	170	0.239	0.528	0.0002	-0.456	-0.865	-0.66	-0.189	0.0005	Male	-0.289
Attention & Learning difficulty	LMCI	227	341	0.239	0.435	0.0002	-0.285	-0.626	-0.455	-0.132	0.0005	Male	-0.196
Attention & Learning difficulty	MCI	227	197	0.239	0.47	0.0002	-0.254	-0.641	-0.447	-0.131	0.0005	Male	-0.231
Attention & Learning difficulty	MDD	227	1789	0.239	0.519	0.0002	-0.524	-0.804	-0.664	-0.191	0.0005	Male	-0.28
Attention & Learning difficulty	Other Psychiatric	227	142	0.239	0.313	0.0436	-0.011	-0.433	-0.222	-0.063	0.063	Male	-0.074
Attention & Learning difficulty	SAD	227	155	0.239	0.489	0.0002	-0.321	-0.737	-0.529	-0.152	0.0005	Male	-0.25
Attention & Learning difficulty	SCZ	227	718	0.239	0.387	0.0012	-0.125	-0.425	-0.275	-0.077	0.0025	Male	-0.148
EMCI	LMCI	170	341	0.528	0.435	0.0376	0.378	0.008	0.193	0.057	0.0575	Male	0.093
EMCI	MCI	170	197	0.528	0.47	0.07139	0.397	-0.016	0.19	0.058	0.0977	Male	0.058
EMCI	MDD	170	1789	0.528	0.519	0.91771	0.149	-0.166	-0.008	-0.002	0.9296	Male	0.009
EMCI	Other Psychiatric	170	142	0.528	0.313	0.0006	0.655	0.202	0.428	0.126	0.0013	Male	0.215
EMCI	SAD	170	155	0.528	0.489	0.26617	0.343	-0.095	0.124	0.037	0.3244	Male	0.04
EMCI	SCZ	170	718	0.528	0.387	0.0002	0.563	0.226	0.394	0.112	0.0005	Male	0.141
LMCI	MCI	341	197	0.435	0.47	0.9931	0.177	-0.174	0.002	0	0.9931	Male	-0.035
LMCI	MDD	341	1789	0.435	0.519	0.0002	-0.089	-0.321	-0.205	-0.06	0.0005	Male	-0.084
LMCI	Other Psychiatric	341	142	0.435	0.313	0.0236	0.43	0.036	0.233	0.069	0.0368	Male	0.122
LMCI	SAD	341	155	0.435	0.489	0.48195	0.122	-0.259	-0.068	-0.02	0.5657	Male	-0.054
LMCI	SCZ	341	718	0.435	0.387	0.0042	0.321	0.062	0.191	0.055	0.0073	Male	0.048
MCI	MDD	197	1789	0.47	0.519	0.006	-0.059	-0.354	-0.206	-0.06	0.0102	Male	-0.049
MCI	Other Psychiatric	197	142	0.47	0.313	0.0398	0.443	0.009	0.226	0.068	0.0586	Male	0.157
MCI	SAD	197	155	0.47	0.489	0.52035	0.143	-0.279	-0.068	-0.021	0.5969	Male	-0.018
MCI	SCZ	197	718	0.47	0.387	0.0198	0.347	0.031	0.189	0.054	0.0315	Male	0.083
MDD	Other Psychiatric	1789	142	0.519	0.313	0.0002	0.615	0.272	0.443	0.128	0.0005	Male	0.206
MDD	SAD	1789	155	0.519	0.489	0.11259	0.3	-0.029	0.135	0.039	0.144	Male	0.03
MDD	SCZ	1789	718	0.519	0.387	0.0002	0.486	0.311	0.398	0.114	0.0005	Male	0.132
Other Psychiatric	SAD	142	155	0.313	0.489	0.0108	-0.071	-0.531	-0.301	-0.089	0.0175	Male	-0.175
Other Psychiatric	SCZ	142	718	0.313	0.387	0.57794	0.13	-0.23	-0.05	-0.014	0.644	Male	-0.074
SAD	SCZ	155	718	0.489	0.387	0.0034	0.438	0.09	0.264	0.075	0.0065	Male	0.101
