# Supplementary material for: Brain charts for the human lifespan
Source: Nature. 2022 Apr 6;604(7906):525–33. doi: 10.1038/s41586-022-04554-y (PMC9021021; doi:10.1038/s41586-022-04554-y)
Supplement: Supplementary file 5 — Case–control centile comparisons. SI3.1–3.7, statistics and sample size for case–control comparisons presented in Fig. 4a (that is, for clinical groups with N > 500) and SI10. Each table reports the sample sizes, test-statistics, effect sizes and corrected and uncorrected P-values per case–control pair and per sex. Corrected P-values represent P-values adjusted using Benjamini–Hochberg FDR correction for multiple comparisons across all case–control pairs of a specific sex within a specific feature. SI3.8–3.14, same statistics as 3.1–3.7 for all clinical groups with N > 250. SI3.15–3.21, same statistics as 3.1–3.7 for all clinical groups with N > 100. SI3.22–3.28, same statistics as 3.1–3.7 for all clinical groups with N > 50. [file 41586_2022_4554_MOESM5_ESM.zip › Table3_CaseControl/Table_3_20_t100_Mean_cortical_thickness_PermDx.csv]

Group 1	Group 2	Sample size G1	Sample size G2	Median centile G1	Median centile G2	P uncorrected	Cohens D lower CI	Cohens D upper CI	Cohens D	Mean group difference	P corrected (BH-FDR)	Sex	Median group difference
CN	ABNORMAL VENTRICAL	33060	73	0.498	0.523	0.75372	0.267	-0.192	0.037	0.011	1	Female	-0.025
CN	AD	33060	528	0.498	0.131	0.0002	1.031	0.858	0.944	0.27	0.0012	Female	0.367
CN	ADHD	33060	222	0.498	0.431	0.0338	0.276	0.012	0.144	0.041	0.0972	Female	0.067
CN	Anorexia/Bulima	33060	68	0.498	0.488	0.9893	0.236	-0.24	-0.002	-0.001	1	Female	0.01
CN	Anxiety/Phobia	33060	975	0.498	0.49	0.81152	0.072	-0.056	0.008	0.002	1	Female	0.008
CN	ASD	33060	365	0.498	0.501	0.40716	0.059	-0.148	-0.045	-0.013	0.7146	Female	-0.002
CN	Attention & Learning difficulty	33060	99	0.498	0.484	0.90011	0.212	-0.183	0.014	0.004	1	Female	0.014
CN	BD	33060	80	0.498	0.44	0.07499	0.418	-0.021	0.199	0.057	0.1867	Female	0.059
CN	Chronic Pain	33060	0	0.498	NA	1	NaN	NaN	NaN	NaN	1	Female	NA
CN	EMCI	33060	139	0.498	0.593	0.0004	-0.149	-0.482	-0.316	-0.09	0.002	Female	-0.095
CN	LMCI	33060	217	0.498	0.297	0.0002	0.661	0.393	0.527	0.151	0.0012	Female	0.201
CN	MCI	33060	245	0.498	0.317	0.0002	0.539	0.287	0.413	0.118	0.0012	Female	0.181
CN	MCI-Risk	33060	0	0.498	NA	1	NaN	NaN	NaN	NaN	1	Female	NA
CN	MDD	33060	3158	0.498	0.488	0.16138	0.062	-0.011	0.026	0.007	0.3655	Female	0.01
CN	ND	33060	100	0.498	0.281	0.0002	0.662	0.269	0.466	0.133	0.0012	Female	0.217
CN	OCD	33060	63	0.498	0.495	0.87011	0.228	-0.266	-0.019	-0.005	1	Female	0.003
CN	Other	33060	3	0.498	0.58	0.85611	1.028	-1.236	-0.104	-0.03	1	Female	-0.082
CN	OTHER	33060	54	0.498	0.444	0.29677	0.409	-0.124	0.143	0.041	0.5754	Female	0.054
CN	Other Psychiatric	33060	111	0.498	0.465	0.68613	0.226	-0.147	0.039	0.011	1	Female	0.033
CN	PD	33060	0	0.498	NA	1	NaN	NaN	NaN	NaN	1	Female	NA
CN	SAD	33060	150	0.498	0.399	0.018	0.354	0.033	0.194	0.055	0.0559	Female	0.099
CN	Schizoaffective Disorder	33060	40	0.498	0.397	0.026	0.676	0.056	0.366	0.105	0.0773	Female	0.102
CN	SCZ	33060	75	0.498	0.248	0.0002	0.811	0.357	0.584	0.167	0.0012	Female	0.25
CN	SCZ-Relative	33060	71	0.498	0.551	0.19318	0.081	-0.385	-0.152	-0.043	0.4233	Female	-0.053
CN	SMC	33060	59	0.498	0.668	0.0032	-0.144	-0.655	-0.4	-0.114	0.0134	Female	-0.17
CN	SPECIFIC PHOBIA	33060	159	0.498	0.44	0.06379	0.301	-0.01	0.145	0.042	0.1646	Female	0.059
ABNORMAL VENTRICAL	AD	73	528	0.523	0.131	0.0002	1.278	0.774	1.026	0.259	0.0012	Female	0.392
ABNORMAL VENTRICAL	ADHD	73	222	0.523	0.431	0.44156	0.369	-0.162	0.103	0.03	0.756	Female	0.091
ABNORMAL VENTRICAL	Anorexia/Bulima	73	68	0.523	0.488	0.79672	0.291	-0.376	-0.043	-0.011	1	Female	0.035
ABNORMAL VENTRICAL	Anxiety/Phobia	73	975	0.523	0.49	0.80072	0.209	-0.267	-0.029	-0.008	1	Female	0.033
ABNORMAL VENTRICAL	ASD	73	365	0.523	0.501	0.53115	0.173	-0.331	-0.079	-0.023	0.8836	Female	0.022
ABNORMAL VENTRICAL	Attention & Learning difficulty	73	99	0.523	0.484	0.89531	0.282	-0.327	-0.022	-0.007	1	Female	0.039
ABNORMAL VENTRICAL	BD	73	80	0.523	0.44	0.26017	0.499	-0.141	0.179	0.046	0.5189	Female	0.083
ABNORMAL VENTRICAL	Chronic Pain	73	0	0.523	NA	1	NaN	NaN	NaN	NaN	1	Female	NA
ABNORMAL VENTRICAL	EMCI	73	139	0.523	0.593	0.0124	-0.088	-0.663	-0.376	-0.101	0.0427	Female	-0.07
ABNORMAL VENTRICAL	LMCI	73	217	0.523	0.297	0.0008	0.769	0.231	0.5	0.14	0.0037	Female	0.226
ABNORMAL VENTRICAL	MCI	73	245	0.523	0.317	0.0058	0.631	0.103	0.367	0.107	0.0224	Female	0.206
ABNORMAL VENTRICAL	MCI-Risk	73	0	0.523	NA	1	NaN	NaN	NaN	NaN	1	Female	NA
ABNORMAL VENTRICAL	MDD	73	3158	0.523	0.488	0.93091	0.221	-0.243	-0.011	-0.003	1	Female	0.035
ABNORMAL VENTRICAL	ND	73	100	0.523	0.281	0.0072	0.729	0.115	0.422	0.122	0.0263	Female	0.242
ABNORMAL VENTRICAL	OCD	73	63	0.523	0.495	0.71953	0.279	-0.401	-0.061	-0.016	1	Female	0.028
ABNORMAL VENTRICAL	Other	73	3	0.523	0.58	0.80472	1.014	-1.335	-0.16	-0.04	1	Female	-0.057
ABNORMAL VENTRICAL	OTHER	73	54	0.523	0.444	0.58974	0.453	-0.258	0.098	0.03	0.9583	Female	0.079
ABNORMAL VENTRICAL	Other Psychiatric	73	111	0.523	0.465	0.9933	0.299	-0.295	0.002	0.001	1	Female	0.057
ABNORMAL VENTRICAL	PD	73	0	0.523	NA	1	NaN	NaN	NaN	NaN	1	Female	NA
ABNORMAL VENTRICAL	SAD	73	150	0.523	0.399	0.26997	0.441	-0.122	0.159	0.045	0.5294	Female	0.124
ABNORMAL VENTRICAL	Schizoaffective Disorder	73	40	0.523	0.397	0.07139	0.752	-0.033	0.359	0.094	0.1816	Female	0.126
ABNORMAL VENTRICAL	SCZ	73	75	0.523	0.248	0.0004	0.921	0.257	0.589	0.156	0.002	Female	0.275
ABNORMAL VENTRICAL	SCZ-Relative	73	71	0.523	0.551	0.20618	0.124	-0.537	-0.207	-0.054	0.4413	Female	-0.028
ABNORMAL VENTRICAL	SMC	73	59	0.523	0.668	0.0064	-0.163	-0.867	-0.515	-0.125	0.0242	Female	-0.146
ABNORMAL VENTRICAL	SPECIFIC PHOBIA	73	159	0.523	0.44	0.41776	0.39	-0.168	0.111	0.031	0.7295	Female	0.083
AD	ADHD	528	222	0.131	0.431	0.0002	-0.685	-1.011	-0.848	-0.228	0.0012	Female	-0.3
AD	Anorexia/Bulima	528	68	0.131	0.488	0.0002	-0.801	-1.321	-1.061	-0.27	0.0012	Female	-0.357
AD	Anxiety/Phobia	528	975	0.131	0.49	0.0002	-0.85	-1.073	-0.961	-0.267	0.0012	Female	-0.359
AD	ASD	528	365	0.131	0.501	0.0002	-0.885	-1.169	-1.027	-0.282	0.0012	Female	-0.37
AD	Attention & Learning difficulty	528	99	0.131	0.484	0.0002	-0.778	-1.223	-1.001	-0.265	0.0012	Female	-0.353
AD	BD	528	80	0.131	0.44	0.0002	-0.6	-1.08	-0.84	-0.213	0.0012	Female	-0.309
AD	Chronic Pain	528	0	0.131	NA	1	NaN	NaN	NaN	NaN	1	Female	NA
AD	EMCI	528	139	0.131	0.593	0.0002	-1.196	-1.6	-1.398	-0.36	0.0012	Female	-0.462
AD	LMCI	528	217	0.131	0.297	0.0002	-0.292	-0.612	-0.452	-0.119	0.0012	Female	-0.166
AD	MCI	528	245	0.131	0.317	0.0002	-0.407	-0.716	-0.562	-0.151	0.0012	Female	-0.186
AD	MCI-Risk	528	0	0.131	NA	1	NaN	NaN	NaN	NaN	1	Female	NA
AD	MDD	528	3158	0.131	0.488	0.0002	-0.826	-1.015	-0.921	-0.262	0.0012	Female	-0.357
AD	ND	528	100	0.131	0.281	0.0002	-0.303	-0.735	-0.519	-0.136	0.0012	Female	-0.15
AD	OCD	528	63	0.131	0.495	0.0002	-0.81	-1.348	-1.079	-0.275	0.0012	Female	-0.364
AD	Other	528	3	0.131	0.58	0.06839	-0.048	-2.328	-1.188	-0.299	0.1752	Female	-0.449
AD	OTHER	528	54	0.131	0.444	0.0002	-0.579	-1.149	-0.864	-0.229	0.0012	Female	-0.313
AD	Other Psychiatric	528	111	0.131	0.465	0.0002	-0.788	-1.212	-1	-0.258	0.0012	Female	-0.335
AD	PD	528	0	0.131	NA	1	NaN	NaN	NaN	NaN	1	Female	NA
AD	SAD	528	150	0.131	0.399	0.0002	-0.632	-1.006	-0.819	-0.214	0.0012	Female	-0.268
AD	Schizoaffective Disorder	528	40	0.131	0.397	0.0004	-0.325	-0.974	-0.65	-0.165	0.002	Female	-0.266
AD	SCZ	528	75	0.131	0.248	0.002	-0.159	-0.645	-0.402	-0.103	0.0091	Female	-0.117
AD	SCZ-Relative	528	71	0.131	0.551	0.0002	-0.973	-1.489	-1.231	-0.313	0.0012	Female	-0.42
AD	SMC	528	59	0.131	0.668	0.0002	-1.252	-1.82	-1.536	-0.384	0.0012	Female	-0.538
AD	SPECIFIC PHOBIA	528	159	0.131	0.44	0.0002	-0.69	-1.057	-0.874	-0.228	0.0012	Female	-0.309
ADHD	Anorexia/Bulima	222	68	0.431	0.488	0.30977	0.134	-0.412	-0.139	-0.042	0.5917	Female	-0.057
ADHD	Anxiety/Phobia	222	975	0.431	0.49	0.07699	0.014	-0.278	-0.132	-0.039	0.1903	Female	-0.059
ADHD	ASD	222	365	0.431	0.501	0.0432	-0.009	-0.344	-0.176	-0.054	0.1185	Female	-0.069
ADHD	Attention & Learning difficulty	222	99	0.431	0.484	0.31477	0.12	-0.356	-0.118	-0.037	0.594	Female	-0.053
ADHD	BD	222	80	0.431	0.44	0.69333	0.31	-0.204	0.053	0.016	1	Female	-0.008
ADHD	Chronic Pain	222	0	0.431	NA	1	NaN	NaN	NaN	NaN	1	Female	NA
ADHD	EMCI	222	139	0.431	0.593	0.0002	-0.23	-0.66	-0.445	-0.131	0.0012	Female	-0.162
ADHD	LMCI	222	217	0.431	0.297	0.0002	0.557	0.179	0.368	0.11	0.0012	Female	0.134
ADHD	MCI	222	245	0.431	0.317	0.0066	0.436	0.07	0.253	0.077	0.0246	Female	0.114
ADHD	MCI-Risk	222	0	0.431	NA	1	NaN	NaN	NaN	NaN	1	Female	NA
ADHD	MDD	222	3158	0.431	0.488	0.09279	0.02	-0.252	-0.116	-0.034	0.2262	Female	-0.057
ADHD	ND	222	100	0.431	0.281	0.0132	0.536	0.06	0.298	0.092	0.0437	Female	0.15
ADHD	OCD	222	63	0.431	0.495	0.26857	0.126	-0.436	-0.155	-0.047	0.5294	Female	-0.064
ADHD	Other	222	3	0.431	0.58	0.68273	0.914	-1.378	-0.232	-0.071	1	Female	-0.149
ADHD	OTHER	222	54	0.431	0.444	0.9991	0.298	-0.3	-0.001	0	1	Female	-0.013
ADHD	Other Psychiatric	222	111	0.431	0.465	0.38196	0.129	-0.328	-0.1	-0.03	0.6911	Female	-0.034
ADHD	PD	222	0	0.431	NA	1	NaN	NaN	NaN	NaN	1	Female	NA
ADHD	SAD	222	150	0.431	0.399	0.65453	0.255	-0.161	0.047	0.014	1	Female	0.033
ADHD	Schizoaffective Disorder	222	40	0.431	0.397	0.22658	0.549	-0.128	0.21	0.064	0.471	Female	0.035
ADHD	SCZ	222	75	0.431	0.248	0.003	0.686	0.156	0.421	0.126	0.0127	Female	0.183
ADHD	SCZ-Relative	222	71	0.431	0.551	0.0392	-0.014	-0.553	-0.284	-0.085	0.1101	Female	-0.12
ADHD	SMC	222	59	0.431	0.668	0.0008	-0.241	-0.824	-0.532	-0.155	0.0037	Female	-0.237
ADHD	SPECIFIC PHOBIA	222	159	0.431	0.44	0.9827	0.206	-0.203	0.002	0	1	Female	-0.008
Anorexia/Bulima	Anxiety/Phobia	68	975	0.488	0.49	0.93531	0.256	-0.236	0.01	0.003	1	Female	-0.002
Anorexia/Bulima	ASD	68	365	0.488	0.501	0.75172	0.219	-0.3	-0.041	-0.012	1	Female	-0.013
Anorexia/Bulima	Attention & Learning difficulty	68	99	0.488	0.484	0.92571	0.326	-0.296	0.015	0.005	1	Female	0.004
Anorexia/Bulima	BD	68	80	0.488	0.44	0.18978	0.542	-0.112	0.215	0.057	0.419	Female	0.048
Anorexia/Bulima	Chronic Pain	68	0	0.488	NA	1	NaN	NaN	NaN	NaN	1	Female	NA
Anorexia/Bulima	EMCI	68	139	0.488	0.593	0.0332	-0.032	-0.619	-0.326	-0.09	0.0963	Female	-0.105
Anorexia/Bulima	LMCI	68	217	0.488	0.297	0.0002	0.808	0.254	0.531	0.151	0.0012	Female	0.191
Anorexia/Bulima	MCI	68	245	0.488	0.317	0.0036	0.671	0.128	0.399	0.119	0.0149	Female	0.171
Anorexia/Bulima	MCI-Risk	68	0	0.488	NA	1	NaN	NaN	NaN	NaN	1	Female	NA
Anorexia/Bulima	MDD	68	3158	0.488	0.488	0.82372	0.268	-0.213	0.028	0.008	1	Female	0
Anorexia/Bulima	ND	68	100	0.488	0.281	0.0064	0.762	0.134	0.448	0.134	0.0242	Female	0.207
Anorexia/Bulima	OCD	68	63	0.488	0.495	0.91391	0.328	-0.364	-0.018	-0.005	1	Female	-0.007
Anorexia/Bulima	Other	68	3	0.488	0.58	0.84172	1.069	-1.285	-0.108	-0.029	1	Female	-0.092
Anorexia/Bulima	OTHER	68	54	0.488	0.444	0.47055	0.491	-0.231	0.13	0.041	0.7903	Female	0.044
Anorexia/Bulima	Other Psychiatric	68	111	0.488	0.465	0.78792	0.346	-0.262	0.042	0.012	1	Female	0.023
Anorexia/Bulima	PD	68	0	0.488	NA	1	NaN	NaN	NaN	NaN	1	Female	NA
Anorexia/Bulima	SAD	68	150	0.488	0.399	0.18658	0.484	-0.094	0.195	0.056	0.4145	Female	0.089
Anorexia/Bulima	Schizoaffective Disorder	68	40	0.488	0.397	0.06039	0.783	-0.014	0.384	0.105	0.1582	Female	0.091
Anorexia/Bulima	SCZ	68	75	0.488	0.248	0.0004	0.948	0.271	0.61	0.167	0.002	Female	0.24
Anorexia/Bulima	SCZ-Relative	68	71	0.488	0.551	0.35816	0.178	-0.494	-0.158	-0.043	0.6582	Female	-0.063
Anorexia/Bulima	SMC	68	59	0.488	0.668	0.0126	-0.093	-0.806	-0.449	-0.114	0.0429	Female	-0.18
Anorexia/Bulima	SPECIFIC PHOBIA	68	159	0.488	0.44	0.29837	0.434	-0.137	0.149	0.042	0.5754	Female	0.048
Anxiety/Phobia	ASD	975	365	0.49	0.501	0.39956	0.069	-0.171	-0.051	-0.015	0.7126	Female	-0.011
Anxiety/Phobia	Attention & Learning difficulty	975	99	0.49	0.484	0.9611	0.213	-0.201	0.006	0.002	1	Female	0.006
Anxiety/Phobia	BD	975	80	0.49	0.44	0.10439	0.417	-0.04	0.189	0.054	0.2493	Female	0.05
Anxiety/Phobia	Chronic Pain	975	0	0.49	NA	1	NaN	NaN	NaN	NaN	1	Female	NA
Anxiety/Phobia	EMCI	975	139	0.49	0.593	0.0004	-0.141	-0.498	-0.32	-0.092	0.002	Female	-0.103
Anxiety/Phobia	LMCI	975	217	0.49	0.297	0.0002	0.66	0.362	0.511	0.148	0.0012	Female	0.193
Anxiety/Phobia	MCI	975	245	0.49	0.317	0.0002	0.536	0.254	0.395	0.116	0.0012	Female	0.173
Anxiety/Phobia	MCI-Risk	975	0	0.49	NA	1	NaN	NaN	NaN	NaN	1	Female	NA
Anxiety/Phobia	MDD	975	3158	0.49	0.488	0.62334	0.09	-0.054	0.018	0.005	0.9945	Female	0.002
Anxiety/Phobia	ND	975	100	0.49	0.281	0.0002	0.653	0.239	0.446	0.131	0.0012	Female	0.209
Anxiety/Phobia	OCD	975	63	0.49	0.495	0.84332	0.228	-0.282	-0.027	-0.008	1	Female	-0.005
Anxiety/Phobia	Other	975	3	0.49	0.58	0.85291	1.025	-1.245	-0.11	-0.032	1	Female	-0.09
Anxiety/Phobia	OTHER	975	54	0.49	0.444	0.33977	0.405	-0.144	0.13	0.038	0.631	Female	0.046
Anxiety/Phobia	Other Psychiatric	975	111	0.49	0.465	0.75852	0.228	-0.166	0.031	0.009	1	Female	0.024
Anxiety/Phobia	PD	975	0	0.49	NA	1	NaN	NaN	NaN	NaN	1	Female	NA
Anxiety/Phobia	SAD	975	150	0.49	0.399	0.0416	0.355	0.01	0.182	0.053	0.115	Female	0.091
Anxiety/Phobia	Schizoaffective Disorder	975	40	0.49	0.397	0.0272	0.669	0.036	0.352	0.102	0.0801	Female	0.093
Anxiety/Phobia	SCZ	975	75	0.49	0.248	0.0002	0.804	0.332	0.568	0.165	0.0012	Female	0.242
Anxiety/Phobia	SCZ-Relative	975	71	0.49	0.551	0.20198	0.083	-0.399	-0.158	-0.046	0.4349	Female	-0.061
Anxiety/Phobia	SMC	975	59	0.49	0.668	0.0026	-0.141	-0.669	-0.405	-0.117	0.0113	Female	-0.179
Anxiety/Phobia	SPECIFIC PHOBIA	975	159	0.49	0.44	0.10619	0.303	-0.033	0.135	0.039	0.2518	Female	0.05
ASD	Attention & Learning difficulty	365	99	0.501	0.484	0.63634	0.277	-0.168	0.054	0.017	1	Female	0.017
ASD	BD	365	80	0.501	0.44	0.06119	0.477	-0.009	0.234	0.069	0.1591	Female	0.061
ASD	Chronic Pain	365	0	0.501	NA	1	NaN	NaN	NaN	NaN	1	Female	NA
ASD	EMCI	365	139	0.501	0.593	0.0106	-0.064	-0.457	-0.261	-0.077	0.0368	Female	-0.092
ASD	LMCI	365	217	0.501	0.297	0.0002	0.719	0.376	0.547	0.163	0.0012	Female	0.204
ASD	MCI	365	245	0.501	0.317	0.0002	0.594	0.266	0.43	0.131	0.0012	Female	0.184
ASD	MCI-Risk	365	0	0.501	NA	1	NaN	NaN	NaN	NaN	1	Female	NA
ASD	MDD	365	3158	0.501	0.488	0.22678	0.178	-0.039	0.069	0.02	0.471	Female	0.013
ASD	ND	365	100	0.501	0.281	0.0002	0.7	0.252	0.476	0.146	0.0012	Female	0.22
ASD	OCD	365	63	0.501	0.495	0.85951	0.292	-0.244	0.024	0.007	1	Female	0.005
ASD	Other	365	3	0.501	0.58	0.91551	1.084	-1.196	-0.056	-0.017	1	Female	-0.079
ASD	OTHER	365	54	0.501	0.444	0.24318	0.458	-0.116	0.171	0.054	0.4962	Female	0.056
ASD	Other Psychiatric	365	111	0.501	0.465	0.45575	0.293	-0.133	0.08	0.024	0.7698	Female	0.035
ASD	PD	365	0	0.501	NA	1	NaN	NaN	NaN	NaN	1	Female	NA
ASD	SAD	365	150	0.501	0.399	0.0216	0.417	0.035	0.226	0.068	0.0654	Female	0.102
ASD	Schizoaffective Disorder	365	40	0.501	0.397	0.018	0.717	0.06	0.389	0.117	0.0559	Female	0.104
ASD	SCZ	365	75	0.501	0.248	0.0002	0.851	0.347	0.599	0.18	0.0012	Female	0.253
ASD	SCZ-Relative	365	71	0.501	0.551	0.42296	0.152	-0.358	-0.103	-0.031	0.7349	Female	-0.051
ASD	SMC	365	59	0.501	0.668	0.0136	-0.067	-0.621	-0.344	-0.102	0.0446	Female	-0.168
ASD	SPECIFIC PHOBIA	365	159	0.501	0.44	0.05959	0.368	-0.006	0.181	0.054	0.1573	Female	0.061
Attention & Learning difficulty	BD	99	80	0.484	0.44	0.24058	0.473	-0.121	0.176	0.053	0.4962	Female	0.044
Attention & Learning difficulty	Chronic Pain	99	0	0.484	NA	1	NaN	NaN	NaN	NaN	1	Female	NA
Attention & Learning difficulty	EMCI	99	139	0.484	0.593	0.0168	-0.056	-0.577	-0.316	-0.094	0.0536	Female	-0.109
Attention & Learning difficulty	LMCI	99	217	0.484	0.297	0.0002	0.729	0.246	0.487	0.147	0.0012	Female	0.187
Attention & Learning difficulty	MCI	99	245	0.484	0.317	0.0026	0.603	0.132	0.367	0.114	0.0113	Female	0.167
Attention & Learning difficulty	MCI-Risk	99	0	0.484	NA	1	NaN	NaN	NaN	NaN	1	Female	NA
Attention & Learning difficulty	MDD	99	3158	0.484	0.488	0.90491	0.212	-0.189	0.011	0.003	1	Female	-0.004
Attention & Learning difficulty	ND	99	100	0.484	0.281	0.0052	0.685	0.12	0.403	0.129	0.0205	Female	0.203
Attention & Learning difficulty	OCD	99	63	0.484	0.495	0.84332	0.287	-0.349	-0.031	-0.01	1	Female	-0.011
Attention & Learning difficulty	Other	99	3	0.484	0.58	0.87831	1.058	-1.267	-0.104	-0.034	1	Female	-0.096
Attention & Learning difficulty	OTHER	99	54	0.484	0.444	0.54415	0.442	-0.227	0.107	0.037	0.9009	Female	0.04
Attention & Learning difficulty	Other Psychiatric	99	111	0.484	0.465	0.86271	0.296	-0.249	0.023	0.007	1	Female	0.019
Attention & Learning difficulty	PD	99	0	0.484	NA	1	NaN	NaN	NaN	NaN	1	Female	NA
Attention & Learning difficulty	SAD	99	150	0.484	0.399	0.19938	0.423	-0.088	0.167	0.051	0.432	Female	0.085
Attention & Learning difficulty	Schizoaffective Disorder	99	40	0.484	0.397	0.08459	0.694	-0.051	0.321	0.101	0.2076	Female	0.087
Attention & Learning difficulty	SCZ	99	75	0.484	0.248	0.0002	0.839	0.225	0.532	0.163	0.0012	Female	0.236
Attention & Learning difficulty	SCZ-Relative	99	71	0.484	0.551	0.31017	0.151	-0.464	-0.156	-0.048	0.5917	Female	-0.067
Attention & Learning difficulty	SMC	99	59	0.484	0.668	0.0166	-0.075	-0.73	-0.403	-0.118	0.0534	Female	-0.184
Attention & Learning difficulty	SPECIFIC PHOBIA	99	159	0.484	0.44	0.33677	0.376	-0.129	0.124	0.037	0.6287	Female	0.044
BD	Chronic Pain	80	0	0.44	NA	1	NaN	NaN	NaN	NaN	1	Female	NA
BD	EMCI	80	139	0.44	0.593	0.0004	-0.262	-0.825	-0.543	-0.147	0.002	Female	-0.153
BD	LMCI	80	217	0.44	0.297	0.0102	0.593	0.075	0.334	0.094	0.0358	Female	0.143
BD	MCI	80	245	0.44	0.317	0.10379	0.463	-0.045	0.209	0.061	0.2493	Female	0.123
BD	MCI-Risk	80	0	0.44	NA	1	NaN	NaN	NaN	NaN	1	Female	NA
BD	MDD	80	3158	0.44	0.488	0.13719	0.051	-0.393	-0.171	-0.049	0.3189	Female	-0.048
BD	ND	80	100	0.44	0.281	0.07439	0.559	-0.035	0.262	0.076	0.1865	Female	0.159
BD	OCD	80	63	0.44	0.495	0.16658	0.102	-0.566	-0.232	-0.062	0.3748	Female	-0.055
BD	Other	80	3	0.44	0.58	0.57574	0.837	-1.506	-0.334	-0.087	0.9399	Female	-0.14
BD	OTHER	80	54	0.44	0.444	0.74953	0.297	-0.4	-0.052	-0.016	1	Female	-0.005
BD	Other Psychiatric	80	111	0.44	0.465	0.26577	0.125	-0.455	-0.165	-0.045	0.527	Female	-0.026
BD	PD	80	0	0.44	NA	1	NaN	NaN	NaN	NaN	1	Female	NA
BD	SAD	80	150	0.44	0.399	0.9641	0.268	-0.278	-0.005	-0.001	1	Female	0.041
BD	Schizoaffective Disorder	80	40	0.44	0.397	0.36176	0.565	-0.204	0.18	0.048	0.6613	Female	0.043
BD	SCZ	80	75	0.44	0.248	0.013	0.732	0.09	0.411	0.11	0.0437	Female	0.192
BD	SCZ-Relative	80	71	0.44	0.551	0.0248	-0.053	-0.703	-0.378	-0.1	0.0744	Female	-0.112
BD	SMC	80	59	0.44	0.668	0.0002	-0.342	-1.041	-0.691	-0.171	0.0012	Female	-0.229
BD	SPECIFIC PHOBIA	80	159	0.44	0.44	0.70073	0.216	-0.324	-0.054	-0.015	1	Female	0
Chronic Pain	EMCI	0	139	NA	0.593	1	NaN	NaN	NaN	NaN	1	Female	NA
Chronic Pain	LMCI	0	217	NA	0.297	1	NaN	NaN	NaN	NaN	1	Female	NA
Chronic Pain	MCI	0	245	NA	0.317	1	NaN	NaN	NaN	NaN	1	Female	NA
Chronic Pain	MCI-Risk	0	0	NA	NA	1	NaN	NaN	NaN	NaN	1	Female	NA
Chronic Pain	MDD	0	3158	NA	0.488	1	NaN	NaN	NaN	NaN	1	Female	NA
Chronic Pain	ND	0	100	NA	0.281	1	NaN	NaN	NaN	NaN	1	Female	NA
Chronic Pain	OCD	0	63	NA	0.495	1	NaN	NaN	NaN	NaN	1	Female	NA
Chronic Pain	Other	0	3	NA	0.58	1	NaN	NaN	NaN	NaN	1	Female	NA
Chronic Pain	OTHER	0	54	NA	0.444	1	NaN	NaN	NaN	NaN	1	Female	NA
Chronic Pain	Other Psychiatric	0	111	NA	0.465	1	NaN	NaN	NaN	NaN	1	Female	NA
Chronic Pain	PD	0	0	NA	NA	1	NaN	NaN	NaN	NaN	1	Female	NA
Chronic Pain	SAD	0	150	NA	0.399	1	NaN	NaN	NaN	NaN	1	Female	NA
Chronic Pain	Schizoaffective Disorder	0	40	NA	0.397	1	NaN	NaN	NaN	NaN	1	Female	NA
Chronic Pain	SCZ	0	75	NA	0.248	1	NaN	NaN	NaN	NaN	1	Female	NA
Chronic Pain	SCZ-Relative	0	71	NA	0.551	1	NaN	NaN	NaN	NaN	1	Female	NA
Chronic Pain	SMC	0	59	NA	0.668	1	NaN	NaN	NaN	NaN	1	Female	NA
Chronic Pain	SPECIFIC PHOBIA	0	159	NA	0.44	1	NaN	NaN	NaN	NaN	1	Female	NA
EMCI	LMCI	139	217	0.593	0.297	0.0002	1.072	0.627	0.85	0.241	0.0012	Female	0.296
EMCI	MCI	139	245	0.593	0.317	0.0002	0.924	0.494	0.709	0.208	0.0012	Female	0.276
EMCI	MCI-Risk	139	0	0.593	NA	1	NaN	NaN	NaN	NaN	1	Female	NA
EMCI	MDD	139	3158	0.593	0.488	0.0004	0.508	0.168	0.338	0.098	0.002	Female	0.105
EMCI	ND	139	100	0.593	0.281	0.0002	1.031	0.496	0.763	0.223	0.0012	Female	0.312
EMCI	OCD	139	63	0.593	0.495	0.0408	0.607	0.005	0.306	0.085	0.1136	Female	0.098
EMCI	Other	139	3	0.593	0.58	0.69913	1.374	-0.934	0.22	0.06	1	Female	0.013
EMCI	OTHER	139	54	0.593	0.444	0.009	0.75	0.111	0.431	0.131	0.0319	Female	0.149
EMCI	Other Psychiatric	139	111	0.593	0.465	0.005	0.614	0.109	0.362	0.101	0.0199	Female	0.127
EMCI	PD	139	0	0.593	NA	1	NaN	NaN	NaN	NaN	1	Female	NA
EMCI	SAD	139	150	0.593	0.399	0.0002	0.747	0.276	0.511	0.146	0.0012	Female	0.194
EMCI	Schizoaffective Disorder	139	40	0.593	0.397	0.0006	1.068	0.345	0.706	0.195	0.0029	Female	0.196
EMCI	SCZ	139	75	0.593	0.248	0.0002	1.228	0.635	0.932	0.257	0.0012	Female	0.345
EMCI	SCZ-Relative	139	71	0.593	0.551	0.24718	0.459	-0.117	0.171	0.047	0.5015	Female	0.042
EMCI	SMC	139	59	0.593	0.668	0.56054	0.215	-0.398	-0.092	-0.024	0.9237	Female	-0.076
EMCI	SPECIFIC PHOBIA	139	159	0.593	0.44	0.0002	0.698	0.235	0.466	0.132	0.0012	Female	0.153
LMCI	MCI	217	245	0.297	0.317	0.24178	0.074	-0.293	-0.11	-0.033	0.4962	Female	-0.02
LMCI	MCI-Risk	217	0	0.297	NA	1	NaN	NaN	NaN	NaN	1	Female	NA
LMCI	MDD	217	3158	0.297	0.488	0.0002	-0.357	-0.633	-0.495	-0.143	0.0012	Female	-0.191
LMCI	ND	217	100	0.297	0.281	0.61754	0.179	-0.297	-0.059	-0.018	0.9898	Female	0.016
LMCI	OCD	217	63	0.297	0.495	0.0004	-0.261	-0.832	-0.546	-0.156	0.002	Female	-0.198
LMCI	Other	217	3	0.297	0.58	0.31377	0.519	-1.775	-0.628	-0.18	0.594	Female	-0.283
LMCI	OTHER	217	54	0.297	0.444	0.0214	-0.059	-0.661	-0.36	-0.11	0.0654	Female	-0.147
LMCI	Other Psychiatric	217	111	0.297	0.465	0.0002	-0.252	-0.718	-0.485	-0.139	0.0012	Female	-0.169
LMCI	PD	217	0	0.297	NA	1	NaN	NaN	NaN	NaN	1	Female	NA
LMCI	SAD	217	150	0.297	0.399	0.0042	-0.119	-0.539	-0.329	-0.095	0.0169	Female	-0.102
LMCI	Schizoaffective Disorder	217	40	0.297	0.397	0.34477	0.178	-0.5	-0.161	-0.046	0.6369	Female	-0.1
LMCI	SCZ	217	75	0.297	0.248	0.66353	0.321	-0.207	0.057	0.016	1	Female	0.049
LMCI	SCZ-Relative	217	71	0.297	0.551	0.0002	-0.409	-0.959	-0.684	-0.194	0.0012	Female	-0.254
LMCI	SMC	217	59	0.297	0.668	0.0002	-0.658	-1.258	-0.958	-0.265	0.0012	Female	-0.372
LMCI	SPECIFIC PHOBIA	217	159	0.297	0.44	0.0002	-0.171	-0.586	-0.379	-0.109	0.0012	Female	-0.143
MCI	MCI-Risk	245	0	0.317	NA	1	NaN	NaN	NaN	NaN	1	Female	NA
MCI	MDD	245	3158	0.317	0.488	0.0002	-0.251	-0.511	-0.381	-0.111	0.0012	Female	-0.171
MCI	ND	245	100	0.317	0.281	0.71073	0.282	-0.185	0.049	0.015	1	Female	0.036
MCI	OCD	245	63	0.317	0.495	0.0042	-0.134	-0.694	-0.414	-0.124	0.0169	Female	-0.178
MCI	Other	245	3	0.317	0.58	0.40416	0.656	-1.634	-0.489	-0.148	0.7146	Female	-0.263
MCI	OTHER	245	54	0.317	0.444	0.11519	0.051	-0.542	-0.245	-0.077	0.2695	Female	-0.127
MCI	Other Psychiatric	245	111	0.317	0.465	0.0008	-0.132	-0.585	-0.359	-0.107	0.0037	Female	-0.148
MCI	PD	245	0	0.317	NA	1	NaN	NaN	NaN	NaN	1	Female	NA
MCI	SAD	245	150	0.317	0.399	0.046	-0.006	-0.414	-0.21	-0.063	0.1252	Female	-0.082
MCI	Schizoaffective Disorder	245	40	0.317	0.397	0.79352	0.29	-0.381	-0.045	-0.014	1	Female	-0.08
MCI	SCZ	245	75	0.317	0.248	0.21718	0.424	-0.096	0.164	0.049	0.462	Female	0.069
MCI	SCZ-Relative	245	71	0.317	0.551	0.0006	-0.277	-0.814	-0.545	-0.162	0.0029	Female	-0.234
MCI	SMC	245	59	0.317	0.668	0.0002	-0.508	-1.092	-0.8	-0.232	0.0012	Female	-0.351
MCI	SPECIFIC PHOBIA	245	159	0.317	0.44	0.0132	-0.056	-0.458	-0.257	-0.077	0.0437	Female	-0.123
MCI-Risk	MDD	0	3158	NA	0.488	1	NaN	NaN	NaN	NaN	1	Female	NA
MCI-Risk	ND	0	100	NA	0.281	1	NaN	NaN	NaN	NaN	1	Female	NA
MCI-Risk	OCD	0	63	NA	0.495	1	NaN	NaN	NaN	NaN	1	Female	NA
MCI-Risk	Other	0	3	NA	0.58	1	NaN	NaN	NaN	NaN	1	Female	NA
MCI-Risk	OTHER	0	54	NA	0.444	1	NaN	NaN	NaN	NaN	1	Female	NA
MCI-Risk	Other Psychiatric	0	111	NA	0.465	1	NaN	NaN	NaN	NaN	1	Female	NA
MCI-Risk	PD	0	0	NA	NA	1	NaN	NaN	NaN	NaN	1	Female	NA
MCI-Risk	SAD	0	150	NA	0.399	1	NaN	NaN	NaN	NaN	1	Female	NA
MCI-Risk	Schizoaffective Disorder	0	40	NA	0.397	1	NaN	NaN	NaN	NaN	1	Female	NA
MCI-Risk	SCZ	0	75	NA	0.248	1	NaN	NaN	NaN	NaN	1	Female	NA
MCI-Risk	SCZ-Relative	0	71	NA	0.551	1	NaN	NaN	NaN	NaN	1	Female	NA
MCI-Risk	SMC	0	59	NA	0.668	1	NaN	NaN	NaN	NaN	1	Female	NA
MCI-Risk	SPECIFIC PHOBIA	0	159	NA	0.44	1	NaN	NaN	NaN	NaN	1	Female	NA
MDD	ND	3158	100	0.488	0.281	0.0002	0.632	0.233	0.433	0.126	0.0012	Female	0.207
MDD	OCD	3158	63	0.488	0.495	0.71613	0.205	-0.294	-0.045	-0.013	1	Female	-0.007
MDD	Other	3158	3	0.488	0.58	0.82732	1.004	-1.261	-0.128	-0.037	1	Female	-0.092
MDD	OTHER	3158	54	0.488	0.444	0.38876	0.384	-0.155	0.115	0.033	0.6998	Female	0.044
MDD	Other Psychiatric	3158	111	0.488	0.465	0.89151	0.203	-0.176	0.013	0.004	1	Female	0.022
MDD	PD	3158	0	0.488	NA	1	NaN	NaN	NaN	NaN	1	Female	NA
MDD	SAD	3158	150	0.488	0.399	0.05039	0.329	0.001	0.165	0.048	0.135	Female	0.089
MDD	Schizoaffective Disorder	3158	40	0.488	0.397	0.0342	0.648	0.024	0.336	0.097	0.0976	Female	0.091
MDD	SCZ	3158	75	0.488	0.248	0.0002	0.781	0.322	0.551	0.16	0.0012	Female	0.24
MDD	SCZ-Relative	3158	71	0.488	0.551	0.15098	0.059	-0.411	-0.176	-0.051	0.3441	Female	-0.063
MDD	SMC	3158	59	0.488	0.668	0.0012	-0.164	-0.679	-0.422	-0.122	0.0055	Female	-0.181
MDD	SPECIFIC PHOBIA	3158	159	0.488	0.44	0.14799	0.277	-0.041	0.118	0.034	0.3395	Female	0.048
ND	OCD	100	63	0.281	0.495	0.0058	-0.14	-0.783	-0.461	-0.139	0.0224	Female	-0.214
ND	Other	100	3	0.281	0.58	0.40536	0.642	-1.687	-0.522	-0.163	0.7146	Female	-0.299
ND	OTHER	100	54	0.281	0.444	0.09899	0.058	-0.612	-0.277	-0.092	0.2396	Female	-0.163
ND	Other Psychiatric	100	111	0.281	0.465	0.0028	-0.132	-0.681	-0.407	-0.122	0.012	Female	-0.185
ND	PD	100	0	0.281	NA	1	NaN	NaN	NaN	NaN	1	Female	NA
ND	SAD	100	150	0.281	0.399	0.05639	-0.003	-0.514	-0.258	-0.078	0.15	Female	-0.118
ND	Schizoaffective Disorder	100	40	0.281	0.397	0.61374	0.276	-0.464	-0.094	-0.029	0.9882	Female	-0.116
ND	SCZ	100	75	0.281	0.248	0.45615	0.415	-0.188	0.113	0.034	0.7698	Female	0.033
ND	SCZ-Relative	100	71	0.281	0.551	0.0004	-0.283	-0.908	-0.596	-0.177	0.002	Female	-0.27
ND	SMC	100	59	0.281	0.668	0.0002	-0.529	-1.205	-0.867	-0.247	0.0012	Female	-0.387
ND	SPECIFIC PHOBIA	100	159	0.281	0.44	0.0162	-0.054	-0.56	-0.307	-0.092	0.0526	Female	-0.159
OCD	Other	63	3	0.495	0.58	0.90151	1.092	-1.269	-0.088	-0.024	1	Female	-0.085
OCD	OTHER	63	54	0.495	0.444	0.44476	0.511	-0.224	0.144	0.046	0.7578	Female	0.051
OCD	Other Psychiatric	63	111	0.495	0.465	0.71273	0.371	-0.252	0.059	0.017	1	Female	0.03
OCD	PD	63	0	0.495	NA	1	NaN	NaN	NaN	NaN	1	Female	NA
OCD	SAD	63	150	0.495	0.399	0.17738	0.508	-0.085	0.211	0.061	0.3966	Female	0.096
OCD	Schizoaffective Disorder	63	40	0.495	0.397	0.0498	0.803	-0.007	0.398	0.11	0.1344	Female	0.098
OCD	SCZ	63	75	0.495	0.248	0.0006	0.969	0.277	0.623	0.172	0.0029	Female	0.247
OCD	SCZ-Relative	63	71	0.495	0.551	0.43096	0.204	-0.482	-0.139	-0.038	0.7452	Female	-0.056
OCD	SMC	63	59	0.495	0.668	0.0216	-0.064	-0.79	-0.427	-0.109	0.0654	Female	-0.173
OCD	SPECIFIC PHOBIA	63	159	0.495	0.44	0.27417	0.459	-0.129	0.165	0.047	0.5346	Female	0.055
Other	OTHER	3	54	0.58	0.444	0.76872	1.384	-0.995	0.195	0.071	1	Female	0.136
Other	Other Psychiatric	3	111	0.58	0.465	0.80432	1.304	-1.015	0.144	0.041	1	Female	0.114
Other	PD	3	0	0.58	NA	1	NaN	NaN	NaN	NaN	1	Female	NA
Other	SAD	3	150	0.58	0.399	0.60534	1.445	-0.86	0.292	0.085	0.9791	Female	0.181
Other	Schizoaffective Disorder	3	40	0.58	0.397	0.43396	1.71	-0.718	0.496	0.134	0.7467	Female	0.183
Other	SCZ	3	75	0.58	0.248	0.25177	1.896	-0.46	0.718	0.197	0.505	Female	0.332
Other	SCZ-Relative	3	71	0.58	0.551	0.92331	1.124	-1.226	-0.051	-0.014	1	Female	0.029
Other	SMC	3	59	0.58	0.668	0.52595	0.813	-1.559	-0.373	-0.085	0.8791	Female	-0.089
Other	SPECIFIC PHOBIA	3	159	0.58	0.44	0.67793	1.4	-0.903	0.249	0.071	1	Female	0.14
OTHER	Other Psychiatric	54	111	0.444	0.465	0.57174	0.234	-0.421	-0.094	-0.029	0.9378	Female	-0.021
OTHER	PD	54	0	0.444	NA	1	NaN	NaN	NaN	NaN	1	Female	NA
OTHER	SAD	54	150	0.444	0.399	0.77572	0.359	-0.267	0.046	0.015	1	Female	0.045
OTHER	Schizoaffective Disorder	54	40	0.444	0.397	0.36556	0.608	-0.223	0.193	0.064	0.6648	Female	0.048
OTHER	SCZ	54	75	0.444	0.248	0.0274	0.754	0.041	0.397	0.126	0.0801	Female	0.196
OTHER	SCZ-Relative	54	71	0.444	0.551	0.14119	0.092	-0.626	-0.267	-0.084	0.326	Female	-0.107
OTHER	SMC	54	59	0.444	0.668	0.0082	-0.133	-0.891	-0.512	-0.155	0.0297	Female	-0.224
OTHER	SPECIFIC PHOBIA	54	159	0.444	0.44	0.9847	0.313	-0.308	0.003	0.001	1	Female	0.005
Other Psychiatric	PD	111	0	0.465	NA	1	NaN	NaN	NaN	NaN	1	Female	NA
Other Psychiatric	SAD	111	150	0.465	0.399	0.22278	0.399	-0.095	0.152	0.044	0.4682	Female	0.067
Other Psychiatric	Schizoaffective Disorder	111	40	0.465	0.397	0.07399	0.696	-0.037	0.33	0.093	0.1865	Female	0.069
Other Psychiatric	SCZ	111	75	0.465	0.248	0.0002	0.852	0.252	0.552	0.156	0.0012	Female	0.218
Other Psychiatric	SCZ-Relative	111	71	0.465	0.551	0.19418	0.105	-0.496	-0.196	-0.055	0.4233	Female	-0.086
Other Psychiatric	SMC	111	59	0.465	0.668	0.0024	-0.147	-0.792	-0.47	-0.126	0.0107	Female	-0.203
Other Psychiatric	SPECIFIC PHOBIA	111	159	0.465	0.44	0.39996	0.349	-0.138	0.106	0.03	0.7126	Female	0.026
PD	SAD	0	150	NA	0.399	1	NaN	NaN	NaN	NaN	1	Female	NA
PD	Schizoaffective Disorder	0	40	NA	0.397	1	NaN	NaN	NaN	NaN	1	Female	NA
PD	SCZ	0	75	NA	0.248	1	NaN	NaN	NaN	NaN	1	Female	NA
PD	SCZ-Relative	0	71	NA	0.551	1	NaN	NaN	NaN	NaN	1	Female	NA
PD	SMC	0	59	NA	0.668	1	NaN	NaN	NaN	NaN	1	Female	NA
PD	SPECIFIC PHOBIA	0	159	NA	0.44	1	NaN	NaN	NaN	NaN	1	Female	NA
SAD	Schizoaffective Disorder	150	40	0.399	0.397	0.33177	0.522	-0.181	0.171	0.049	0.6227	Female	0.002
SAD	SCZ	150	75	0.399	0.248	0.007	0.67	0.108	0.389	0.112	0.0259	Female	0.151
SAD	SCZ-Relative	150	71	0.399	0.551	0.018	-0.061	-0.632	-0.346	-0.099	0.0559	Female	-0.152
SAD	SMC	150	59	0.399	0.668	0.0002	-0.306	-0.924	-0.615	-0.17	0.0012	Female	-0.27
SAD	SPECIFIC PHOBIA	150	159	0.399	0.44	0.66873	0.177	-0.271	-0.047	-0.014	1	Female	-0.041
Schizoaffective Disorder	SCZ	40	75	0.397	0.248	0.24878	0.615	-0.163	0.226	0.062	0.5018	Female	0.149
Schizoaffective Disorder	SCZ-Relative	40	71	0.397	0.551	0.009	-0.147	-0.944	-0.545	-0.148	0.0319	Female	-0.155
Schizoaffective Disorder	SMC	40	59	0.397	0.668	0.0002	-0.457	-1.308	-0.883	-0.219	0.0012	Female	-0.272
Schizoaffective Disorder	SPECIFIC PHOBIA	40	159	0.397	0.44	0.22078	0.129	-0.57	-0.221	-0.063	0.4668	Female	-0.043
SCZ	SCZ-Relative	75	71	0.248	0.551	0.0002	-0.431	-1.11	-0.771	-0.21	0.0012	Female	-0.303
SCZ	SMC	75	59	0.248	0.668	0.0002	-0.729	-1.467	-1.098	-0.281	0.0012	Female	-0.42
SCZ	SPECIFIC PHOBIA	75	159	0.248	0.44	0.0024	-0.162	-0.72	-0.441	-0.125	0.0107	Female	-0.192
SCZ-Relative	SMC	71	59	0.551	0.668	0.11119	0.069	-0.632	-0.282	-0.071	0.2619	Female	-0.117
SCZ-Relative	SPECIFIC PHOBIA	71	159	0.551	0.44	0.0386	0.583	0.018	0.301	0.085	0.1093	Female	0.112
SMC	SPECIFIC PHOBIA	59	159	0.668	0.44	0.0004	0.875	0.265	0.57	0.156	0.002	Female	0.229
CN	ABNORMAL VENTRICAL	33121	107	0.497	0.368	0.0016	0.499	0.119	0.309	0.088	0.0081	Male	0.128
CN	AD	33121	456	0.497	0.128	0.0002	1.065	0.879	0.972	0.276	0.0012	Male	0.368
CN	ADHD	33121	639	0.497	0.459	0.0432	0.158	0.002	0.08	0.023	0.1318	Male	0.038
CN	Anorexia/Bulima	33121	3	0.497	0.685	0.67413	0.862	-1.402	-0.27	-0.077	1	Male	-0.188
CN	Anxiety/Phobia	33121	565	0.497	0.47	0.43156	0.117	-0.049	0.034	0.01	0.7919	Male	0.027
CN	ASD	33121	1607	0.497	0.531	0.001	-0.032	-0.132	-0.082	-0.023	0.0055	Male	-0.034
CN	Attention & Learning difficulty	33121	227	0.497	0.432	0.06819	0.253	-0.008	0.123	0.035	0.187	Male	0.065
CN	BD	33121	83	0.497	0.483	0.89711	0.227	-0.203	0.012	0.003	1	Male	0.014
CN	Chronic Pain	33121	0	0.497	NA	1	NaN	NaN	NaN	NaN	1	Male	NA
CN	EMCI	33121	170	0.497	0.512	0.36636	0.079	-0.223	-0.072	-0.02	0.7105	Male	-0.016
CN	LMCI	33121	341	0.497	0.173	0.0002	0.933	0.719	0.826	0.234	0.0012	Male	0.324
CN	MCI	33121	188	0.497	0.27	0.0002	0.728	0.441	0.584	0.166	0.0012	Male	0.227
CN	MCI-Risk	33121	0	0.497	NA	1	NaN	NaN	NaN	NaN	1	Male	NA
CN	MDD	33121	1635	0.497	0.492	0.59094	0.063	-0.036	0.013	0.004	0.9597	Male	0.005
CN	ND	33121	74	0.497	0.344	0.0036	0.568	0.112	0.34	0.097	0.0166	Male	0.153
CN	OCD	33121	80	0.497	0.438	0.14959	0.379	-0.06	0.16	0.045	0.3672	Male	0.058
CN	Other	33121	2	0.497	0.488	0.9659	1.419	-1.353	0.033	0.009	1	Male	0.008
CN	OTHER	33121	43	0.497	0.247	0.0004	0.86	0.262	0.561	0.159	0.0023	Male	0.249
CN	Other Psychiatric	33121	142	0.497	0.482	0.76952	0.189	-0.141	0.024	0.007	1	Male	0.015
CN	PD	33121	0	0.497	NA	1	NaN	NaN	NaN	NaN	1	Male	NA
CN	SAD	33121	155	0.497	0.477	0.61814	0.197	-0.118	0.04	0.011	0.9817	Male	0.02
CN	Schizoaffective Disorder	33121	30	0.497	0.313	0.0098	0.83	0.114	0.472	0.134	0.0362	Male	0.183
CN	SCZ	33121	212	0.497	0.238	0.0002	0.72	0.45	0.585	0.166	0.0012	Male	0.259
CN	SCZ-Relative	33121	33	0.497	0.452	0.48835	0.218	-0.465	-0.123	-0.035	0.8472	Male	0.045
CN	SMC	33121	44	0.497	0.519	0.21138	0.104	-0.487	-0.191	-0.054	0.4726	Male	-0.022
CN	SPECIFIC PHOBIA	33121	55	0.497	0.42	0.43096	0.37	-0.159	0.106	0.03	0.7919	Male	0.076
ABNORMAL VENTRICAL	AD	107	456	0.368	0.128	0.0002	0.958	0.527	0.743	0.188	0.0012	Male	0.24
ABNORMAL VENTRICAL	ADHD	107	639	0.368	0.459	0.0336	-0.014	-0.425	-0.22	-0.065	0.1078	Male	-0.09
ABNORMAL VENTRICAL	Anorexia/Bulima	107	3	0.368	0.685	0.32417	0.569	-1.757	-0.594	-0.164	0.6428	Male	-0.316
ABNORMAL VENTRICAL	Anxiety/Phobia	107	565	0.368	0.47	0.0096	-0.067	-0.482	-0.275	-0.078	0.0358	Male	-0.102
ABNORMAL VENTRICAL	ASD	107	1607	0.368	0.531	0.0004	-0.171	-0.563	-0.367	-0.111	0.0023	Male	-0.162
ABNORMAL VENTRICAL	Attention & Learning difficulty	107	227	0.368	0.432	0.13459	0.056	-0.406	-0.175	-0.053	0.3399	Male	-0.063
ABNORMAL VENTRICAL	BD	107	83	0.368	0.483	0.0396	-0.015	-0.595	-0.305	-0.084	0.123	Male	-0.115
ABNORMAL VENTRICAL	Chronic Pain	107	0	0.368	NA	1	NaN	NaN	NaN	NaN	1	Male	NA
ABNORMAL VENTRICAL	EMCI	107	170	0.368	0.512	0.0032	-0.142	-0.633	-0.388	-0.108	0.0152	Male	-0.144
ABNORMAL VENTRICAL	LMCI	107	341	0.368	0.173	0.0002	0.765	0.324	0.544	0.147	0.0012	Male	0.195
ABNORMAL VENTRICAL	MCI	107	188	0.368	0.27	0.0226	0.518	0.039	0.279	0.078	0.0778	Male	0.098
ABNORMAL VENTRICAL	MCI-Risk	107	0	0.368	NA	1	NaN	NaN	NaN	NaN	1	Male	NA
ABNORMAL VENTRICAL	MDD	107	1635	0.368	0.492	0.0042	-0.095	-0.487	-0.291	-0.084	0.0184	Male	-0.124
ABNORMAL VENTRICAL	ND	107	74	0.368	0.344	0.85911	0.328	-0.269	0.03	0.009	1	Male	0.024
ABNORMAL VENTRICAL	OCD	107	80	0.368	0.438	0.30177	0.138	-0.446	-0.154	-0.042	0.6158	Male	-0.07
ABNORMAL VENTRICAL	Other	107	2	0.368	0.488	0.67473	1.13	-1.701	-0.285	-0.078	1	Male	-0.12
ABNORMAL VENTRICAL	OTHER	107	43	0.368	0.247	0.17558	0.603	-0.113	0.245	0.072	0.4055	Male	0.121
ABNORMAL VENTRICAL	Other Psychiatric	107	142	0.368	0.482	0.0294	-0.024	-0.531	-0.278	-0.081	0.0973	Male	-0.114
ABNORMAL VENTRICAL	PD	107	0	0.368	NA	1	NaN	NaN	NaN	NaN	1	Male	NA
ABNORMAL VENTRICAL	SAD	107	155	0.368	0.477	0.0358	-0.017	-0.515	-0.266	-0.076	0.1132	Male	-0.108
ABNORMAL VENTRICAL	Schizoaffective Disorder	107	30	0.368	0.313	0.43676	0.575	-0.243	0.166	0.046	0.7943	Male	0.055
ABNORMAL VENTRICAL	SCZ	107	212	0.368	0.238	0.0234	0.509	0.041	0.275	0.078	0.079	Male	0.13
ABNORMAL VENTRICAL	SCZ-Relative	107	33	0.368	0.452	0.0306	-0.052	-0.846	-0.449	-0.123	0.1001	Male	-0.084
ABNORMAL VENTRICAL	SMC	107	44	0.368	0.519	0.0054	-0.15	-0.867	-0.509	-0.142	0.0234	Male	-0.151
ABNORMAL VENTRICAL	SPECIFIC PHOBIA	107	55	0.368	0.42	0.22078	0.124	-0.533	-0.204	-0.058	0.4905	Male	-0.052
AD	ADHD	456	639	0.128	0.459	0.0002	-0.781	-1.033	-0.907	-0.253	0.0012	Male	-0.33
AD	Anorexia/Bulima	456	3	0.128	0.685	0.0338	-0.279	-2.563	-1.421	-0.352	0.1078	Male	-0.557
AD	Anxiety/Phobia	456	565	0.128	0.47	0.0002	-0.856	-1.118	-0.987	-0.266	0.0012	Male	-0.342
AD	ASD	456	1607	0.128	0.531	0.0002	-0.912	-1.13	-1.021	-0.299	0.0012	Male	-0.402
AD	Attention & Learning difficulty	456	227	0.128	0.432	0.0002	-0.72	-1.053	-0.887	-0.241	0.0012	Male	-0.303
AD	BD	456	83	0.128	0.483	0.0002	-0.836	-1.322	-1.079	-0.272	0.0012	Male	-0.355
AD	Chronic Pain	456	0	0.128	NA	1	NaN	NaN	NaN	NaN	1	Male	NA
AD	EMCI	456	170	0.128	0.512	0.0002	-0.964	-1.339	-1.152	-0.296	0.0012	Male	-0.384
AD	LMCI	456	341	0.128	0.173	0.025	-0.02	-0.302	-0.161	-0.041	0.0836	Male	-0.045
AD	MCI	456	188	0.128	0.27	0.0002	-0.253	-0.596	-0.425	-0.11	0.0012	Male	-0.142
AD	MCI-Risk	456	0	0.128	NA	1	NaN	NaN	NaN	NaN	1	Male	NA
AD	MDD	456	1635	0.128	0.492	0.0002	-0.859	-1.075	-0.967	-0.272	0.0012	Male	-0.364
AD	ND	456	74	0.128	0.344	0.0002	-0.433	-0.933	-0.683	-0.179	0.0012	Male	-0.216
AD	OCD	456	80	0.128	0.438	0.0002	-0.671	-1.16	-0.915	-0.23	0.0012	Male	-0.31
AD	Other	456	2	0.128	0.488	0.17118	0.318	-2.471	-1.077	-0.266	0.4055	Male	-0.36
AD	OTHER	456	43	0.128	0.247	0.0078	-0.139	-0.769	-0.454	-0.116	0.0294	Male	-0.119
AD	Other Psychiatric	456	142	0.128	0.482	0.0002	-0.83	-1.225	-1.027	-0.269	0.0012	Male	-0.354
AD	PD	456	0	0.128	NA	1	NaN	NaN	NaN	NaN	1	Male	NA
AD	SAD	456	155	0.128	0.477	0.0002	-0.824	-1.206	-1.015	-0.264	0.0012	Male	-0.348
AD	Schizoaffective Disorder	456	30	0.128	0.313	0.004	-0.194	-0.938	-0.566	-0.142	0.0178	Male	-0.185
AD	SCZ	456	212	0.128	0.238	0.0002	-0.254	-0.583	-0.419	-0.109	0.0012	Male	-0.11
AD	SCZ-Relative	456	33	0.128	0.452	0.0002	-0.886	-1.612	-1.249	-0.311	0.0012	Male	-0.324
AD	SMC	456	44	0.128	0.519	0.0002	-0.993	-1.634	-1.313	-0.33	0.0012	Male	-0.391
AD	SPECIFIC PHOBIA	456	55	0.128	0.42	0.0002	-0.684	-1.257	-0.97	-0.246	0.0012	Male	-0.292
ADHD	Anorexia/Bulima	639	3	0.459	0.685	0.58054	0.804	-1.469	-0.332	-0.099	0.9487	Male	-0.226
ADHD	Anxiety/Phobia	639	565	0.459	0.47	0.45115	0.069	-0.158	-0.045	-0.013	0.8121	Male	-0.011
ADHD	ASD	639	1607	0.459	0.531	0.0012	-0.06	-0.244	-0.152	-0.046	0.0063	Male	-0.072
ADHD	Attention & Learning difficulty	639	227	0.459	0.432	0.60594	0.192	-0.112	0.04	0.012	0.9687	Male	0.027
ADHD	BD	639	83	0.459	0.483	0.57454	0.164	-0.294	-0.065	-0.019	0.9468	Male	-0.024
ADHD	Chronic Pain	639	0	0.459	NA	1	NaN	NaN	NaN	NaN	1	Male	NA
ADHD	EMCI	639	170	0.459	0.512	0.08219	0.023	-0.316	-0.146	-0.043	0.2202	Male	-0.054
ADHD	LMCI	639	341	0.459	0.173	0.0002	0.869	0.598	0.734	0.212	0.0012	Male	0.286
ADHD	MCI	639	188	0.459	0.27	0.0002	0.649	0.32	0.484	0.143	0.0012	Male	0.189
ADHD	MCI-Risk	639	0	0.459	NA	1	NaN	NaN	NaN	NaN	1	Male	NA
ADHD	MDD	639	1635	0.459	0.492	0.15658	0.027	-0.156	-0.065	-0.019	0.379	Male	-0.033
ADHD	ND	639	74	0.459	0.344	0.0494	0.485	0.002	0.244	0.074	0.1482	Male	0.115
ADHD	OCD	639	80	0.459	0.438	0.51195	0.309	-0.157	0.076	0.023	0.8766	Male	0.02
ADHD	Other	639	2	0.459	0.488	0.94751	1.346	-1.435	-0.044	-0.013	1	Male	-0.03
ADHD	OTHER	639	43	0.459	0.247	0.0034	0.764	0.143	0.454	0.137	0.0159	Male	0.211
ADHD	Other Psychiatric	639	142	0.459	0.482	0.59334	0.129	-0.235	-0.053	-0.016	0.9597	Male	-0.023
ADHD	PD	639	0	0.459	NA	1	NaN	NaN	NaN	NaN	1	Male	NA
ADHD	SAD	639	155	0.459	0.477	0.67873	0.137	-0.214	-0.039	-0.012	1	Male	-0.018
ADHD	Schizoaffective Disorder	639	30	0.459	0.313	0.05039	0.74	0.005	0.372	0.111	0.1499	Male	0.145
ADHD	SCZ	639	212	0.459	0.238	0.0002	0.64	0.326	0.483	0.143	0.0012	Male	0.221
ADHD	SCZ-Relative	639	33	0.459	0.452	0.27017	0.156	-0.545	-0.194	-0.058	0.5678	Male	0.007
ADHD	SMC	639	44	0.459	0.519	0.09719	0.048	-0.565	-0.258	-0.077	0.2495	Male	-0.06
ADHD	SPECIFIC PHOBIA	639	55	0.459	0.42	0.85951	0.3	-0.252	0.024	0.007	1	Male	0.038
Anorexia/Bulima	Anxiety/Phobia	3	565	0.685	0.47	0.59914	1.439	-0.836	0.301	0.086	0.9647	Male	0.215
Anorexia/Bulima	ASD	3	1607	0.685	0.531	0.77752	1.308	-0.959	0.175	0.053	1	Male	0.154
Anorexia/Bulima	Attention & Learning difficulty	3	227	0.685	0.432	0.56694	1.5	-0.791	0.354	0.112	0.9431	Male	0.253
Anorexia/Bulima	BD	3	83	0.685	0.483	0.62274	1.457	-0.882	0.287	0.08	0.9846	Male	0.202
Anorexia/Bulima	Chronic Pain	3	0	0.685	NA	1	NaN	NaN	NaN	NaN	1	Male	NA
Anorexia/Bulima	EMCI	3	170	0.685	0.512	0.75412	1.349	-0.95	0.2	0.056	1	Male	0.173
Anorexia/Bulima	LMCI	3	341	0.685	0.173	0.07259	2.304	0.016	1.16	0.311	0.1975	Male	0.512
Anorexia/Bulima	MCI	3	188	0.685	0.27	0.17378	2.005	-0.297	0.854	0.243	0.4055	Male	0.415
Anorexia/Bulima	MCI-Risk	3	0	0.685	NA	1	NaN	NaN	NaN	NaN	1	Male	NA
Anorexia/Bulima	MDD	3	1635	0.685	0.492	0.64194	1.411	-0.856	0.278	0.08	0.997	Male	0.193
Anorexia/Bulima	ND	3	74	0.685	0.344	0.41976	1.688	-0.665	0.512	0.173	0.7916	Male	0.341
Anorexia/Bulima	OCD	3	80	0.685	0.438	0.46355	1.615	-0.73	0.442	0.122	0.8218	Male	0.246
Anorexia/Bulima	Other	3	2	0.685	0.488	0.80072	3.23	-2.613	0.309	0.086	1	Male	0.196
Anorexia/Bulima	OTHER	3	43	0.685	0.247	0.26277	1.921	-0.504	0.708	0.236	0.5556	Male	0.437
Anorexia/Bulima	Other Psychiatric	3	142	0.685	0.482	0.66613	1.428	-0.879	0.275	0.083	1	Male	0.203
Anorexia/Bulima	PD	3	0	0.685	NA	1	NaN	NaN	NaN	NaN	1	Male	NA
Anorexia/Bulima	SAD	3	155	0.685	0.477	0.62574	1.448	-0.855	0.297	0.088	0.9849	Male	0.208
Anorexia/Bulima	Schizoaffective Disorder	3	30	0.685	0.313	0.26217	1.961	-0.535	0.713	0.211	0.5556	Male	0.371
Anorexia/Bulima	SCZ	3	212	0.685	0.238	0.18458	1.986	-0.312	0.837	0.243	0.4235	Male	0.447
Anorexia/Bulima	SCZ-Relative	3	33	0.685	0.452	0.79372	1.38	-1.073	0.153	0.042	1	Male	0.233
Anorexia/Bulima	SMC	3	44	0.685	0.519	0.90631	1.278	-1.125	0.077	0.022	1	Male	0.166
Anorexia/Bulima	SPECIFIC PHOBIA	3	55	0.685	0.42	0.56554	1.547	-0.832	0.358	0.107	0.9431	Male	0.264
Anxiety/Phobia	ASD	565	1607	0.47	0.531	0.0234	-0.014	-0.206	-0.11	-0.033	0.079	Male	-0.061
Anxiety/Phobia	Attention & Learning difficulty	565	227	0.47	0.432	0.27377	0.24	-0.069	0.086	0.025	0.5694	Male	0.038
Anxiety/Phobia	BD	565	83	0.47	0.483	0.85631	0.209	-0.253	-0.022	-0.006	1	Male	-0.013
Anxiety/Phobia	Chronic Pain	565	0	0.47	NA	1	NaN	NaN	NaN	NaN	1	Male	NA
Anxiety/Phobia	EMCI	565	170	0.47	0.512	0.22978	0.066	-0.277	-0.105	-0.03	0.5009	Male	-0.042
Anxiety/Phobia	LMCI	565	341	0.47	0.173	0.0002	0.944	0.665	0.805	0.225	0.0012	Male	0.297
Anxiety/Phobia	MCI	565	188	0.47	0.27	0.0002	0.715	0.38	0.547	0.156	0.0012	Male	0.2
Anxiety/Phobia	MCI-Risk	565	0	0.47	NA	1	NaN	NaN	NaN	NaN	1	Male	NA
Anxiety/Phobia	MDD	565	1635	0.47	0.492	0.69773	0.076	-0.116	-0.02	-0.006	1	Male	-0.022
Anxiety/Phobia	ND	565	74	0.47	0.344	0.0124	0.541	0.054	0.297	0.087	0.0449	Male	0.126
Anxiety/Phobia	OCD	565	80	0.47	0.438	0.30957	0.36	-0.109	0.126	0.036	0.6209	Male	0.031
Anxiety/Phobia	Other	565	2	0.47	0.488	0.9967	1.391	-1.392	-0.001	0	1	Male	-0.019
Anxiety/Phobia	OTHER	565	43	0.47	0.247	0.0012	0.829	0.205	0.517	0.15	0.0063	Male	0.222
Anxiety/Phobia	Other Psychiatric	565	142	0.47	0.482	0.91591	0.174	-0.194	-0.01	-0.003	1	Male	-0.012
Anxiety/Phobia	PD	565	0	0.47	NA	1	NaN	NaN	NaN	NaN	1	Male	NA
Anxiety/Phobia	SAD	565	155	0.47	0.477	0.9529	0.184	-0.173	0.006	0.002	1	Male	-0.007
Anxiety/Phobia	Schizoaffective Disorder	565	30	0.47	0.313	0.0216	0.803	0.065	0.434	0.124	0.0751	Male	0.157
Anxiety/Phobia	SCZ	565	212	0.47	0.238	0.0002	0.706	0.385	0.545	0.156	0.0012	Male	0.232
Anxiety/Phobia	SCZ-Relative	565	33	0.47	0.452	0.38496	0.195	-0.509	-0.157	-0.045	0.7384	Male	0.018
Anxiety/Phobia	SMC	565	44	0.47	0.519	0.15198	0.084	-0.531	-0.224	-0.064	0.3705	Male	-0.049
Anxiety/Phobia	SPECIFIC PHOBIA	565	55	0.47	0.42	0.63474	0.348	-0.207	0.071	0.02	0.9902	Male	0.049
ASD	Attention & Learning difficulty	1607	227	0.531	0.432	0.0076	0.33	0.051	0.191	0.058	0.0294	Male	0.099
ASD	BD	1607	83	0.531	0.483	0.42936	0.309	-0.132	0.088	0.027	0.7919	Male	0.048
ASD	Chronic Pain	1607	0	0.531	NA	1	NaN	NaN	NaN	NaN	1	Male	NA
ASD	EMCI	1607	170	0.531	0.512	0.90251	0.168	-0.148	0.01	0.003	1	Male	0.018
ASD	LMCI	1607	341	0.531	0.173	0.0002	0.984	0.744	0.864	0.258	0.0012	Male	0.358
ASD	MCI	1607	188	0.531	0.27	0.0002	0.778	0.473	0.626	0.189	0.0012	Male	0.261
ASD	MCI-Risk	1607	0	0.531	NA	1	NaN	NaN	NaN	NaN	1	Male	NA
ASD	MDD	1607	1635	0.531	0.492	0.0078	0.16	0.023	0.092	0.027	0.0294	Male	0.039
ASD	ND	1607	74	0.531	0.344	0.0018	0.626	0.159	0.392	0.12	0.009	Male	0.187
ASD	OCD	1607	80	0.531	0.438	0.05099	0.452	0.002	0.227	0.069	0.1502	Male	0.092
ASD	Other	1607	2	0.531	0.488	0.87071	1.496	-1.28	0.108	0.033	1	Male	0.042
ASD	OTHER	1607	43	0.531	0.247	0.0002	0.903	0.295	0.599	0.183	0.0012	Male	0.283
ASD	Other Psychiatric	1607	142	0.531	0.482	0.25297	0.271	-0.073	0.099	0.03	0.5447	Male	0.049
ASD	PD	1607	0	0.531	NA	1	NaN	NaN	NaN	NaN	1	Male	NA
ASD	SAD	1607	155	0.531	0.477	0.17258	0.279	-0.051	0.114	0.035	0.4055	Male	0.054
ASD	Schizoaffective Disorder	1607	30	0.531	0.313	0.004	0.879	0.155	0.517	0.157	0.0178	Male	0.217
ASD	SCZ	1607	212	0.531	0.238	0.0002	0.771	0.481	0.626	0.189	0.0012	Male	0.293
ASD	SCZ-Relative	1607	33	0.531	0.452	0.81132	0.307	-0.383	-0.038	-0.012	1	Male	0.079
ASD	SMC	1607	44	0.531	0.519	0.49375	0.198	-0.402	-0.102	-0.031	0.8495	Male	0.012
ASD	SPECIFIC PHOBIA	1607	55	0.531	0.42	0.20558	0.444	-0.094	0.175	0.053	0.4626	Male	0.11
Attention & Learning difficulty	BD	227	83	0.432	0.483	0.42176	0.149	-0.356	-0.103	-0.031	0.7916	Male	-0.051
Attention & Learning difficulty	Chronic Pain	227	0	0.432	NA	1	NaN	NaN	NaN	NaN	1	Male	NA
Attention & Learning difficulty	EMCI	227	170	0.432	0.512	0.06419	0.016	-0.384	-0.184	-0.055	0.1774	Male	-0.081
Attention & Learning difficulty	LMCI	227	341	0.432	0.173	0.0002	0.868	0.522	0.695	0.2	0.0012	Male	0.259
Attention & Learning difficulty	MCI	227	188	0.432	0.27	0.0002	0.632	0.239	0.435	0.131	0.0012	Male	0.162
Attention & Learning difficulty	MCI-Risk	227	0	0.432	NA	1	NaN	NaN	NaN	NaN	1	Male	NA
Attention & Learning difficulty	MDD	227	1635	0.432	0.492	0.13659	0.033	-0.245	-0.106	-0.031	0.3424	Male	-0.06
Attention & Learning difficulty	ND	227	74	0.432	0.344	0.14459	0.457	-0.071	0.193	0.062	0.3574	Male	0.088
Attention & Learning difficulty	OCD	227	80	0.432	0.438	0.78992	0.29	-0.221	0.034	0.01	1	Male	-0.007
Attention & Learning difficulty	Other	227	2	0.432	0.488	0.89851	1.318	-1.48	-0.081	-0.025	1	Male	-0.057
Attention & Learning difficulty	OTHER	227	43	0.432	0.247	0.018	0.721	0.063	0.392	0.125	0.0638	Male	0.184
Attention & Learning difficulty	Other Psychiatric	227	142	0.432	0.482	0.40016	0.12	-0.301	-0.091	-0.028	0.7633	Male	-0.05
Attention & Learning difficulty	PD	227	0	0.432	NA	1	NaN	NaN	NaN	NaN	1	Male	NA
Attention & Learning difficulty	SAD	227	155	0.432	0.477	0.46715	0.128	-0.282	-0.077	-0.024	0.824	Male	-0.045
Attention & Learning difficulty	Schizoaffective Disorder	227	30	0.432	0.313	0.09739	0.701	-0.066	0.318	0.099	0.2495	Male	0.118
Attention & Learning difficulty	SCZ	227	212	0.432	0.238	0.0002	0.623	0.244	0.433	0.131	0.0012	Male	0.194
Attention & Learning difficulty	SCZ-Relative	227	33	0.432	0.452	0.22478	0.141	-0.594	-0.226	-0.07	0.4962	Male	-0.02
Attention & Learning difficulty	SMC	227	44	0.432	0.519	0.08379	0.038	-0.613	-0.288	-0.089	0.2228	Male	-0.087
Attention & Learning difficulty	SPECIFIC PHOBIA	227	55	0.432	0.42	0.92351	0.28	-0.312	-0.016	-0.005	1	Male	0.011
BD	Chronic Pain	83	0	0.483	NA	1	NaN	NaN	NaN	NaN	1	Male	NA
BD	EMCI	83	170	0.483	0.512	0.52915	0.179	-0.349	-0.085	-0.024	0.9016	Male	-0.029
BD	LMCI	83	341	0.483	0.173	0.0002	1.105	0.61	0.857	0.231	0.0012	Male	0.31
BD	MCI	83	188	0.483	0.27	0.0004	0.841	0.313	0.577	0.162	0.0023	Male	0.213
BD	MCI-Risk	83	0	0.483	NA	1	NaN	NaN	NaN	NaN	1	Male	NA
BD	MDD	83	1635	0.483	0.492	0.9937	0.222	-0.219	0.001	0	1	Male	-0.009
BD	ND	83	74	0.483	0.344	0.05979	0.621	-0.015	0.303	0.093	0.1677	Male	0.139
BD	OCD	83	80	0.483	0.438	0.32337	0.462	-0.158	0.152	0.042	0.6428	Male	0.044
BD	Other	83	2	0.483	0.488	0.9825	1.445	-1.401	0.022	0.006	1	Male	-0.006
BD	OTHER	83	43	0.483	0.247	0.0064	0.902	0.147	0.525	0.156	0.0258	Male	0.235
BD	Other Psychiatric	83	142	0.483	0.482	0.94251	0.284	-0.261	0.011	0.003	1	Male	0.001
BD	PD	83	0	0.483	NA	1	NaN	NaN	NaN	NaN	1	Male	NA
BD	SAD	83	155	0.483	0.477	0.83852	0.295	-0.241	0.027	0.008	1	Male	0.006
BD	Schizoaffective Disorder	83	30	0.483	0.313	0.0308	0.891	0.038	0.464	0.131	0.1001	Male	0.17
BD	SCZ	83	212	0.483	0.238	0.0002	0.827	0.31	0.568	0.163	0.0012	Male	0.245
BD	SCZ-Relative	83	33	0.483	0.452	0.48995	0.268	-0.548	-0.14	-0.038	0.8472	Male	0.031
BD	SMC	83	44	0.483	0.519	0.27457	0.164	-0.576	-0.206	-0.058	0.5694	Male	-0.036
BD	SPECIFIC PHOBIA	83	55	0.483	0.42	0.58114	0.437	-0.251	0.093	0.027	0.9487	Male	0.062
Chronic Pain	EMCI	0	170	NA	0.512	1	NaN	NaN	NaN	NaN	1	Male	NA
Chronic Pain	LMCI	0	341	NA	0.173	1	NaN	NaN	NaN	NaN	1	Male	NA
Chronic Pain	MCI	0	188	NA	0.27	1	NaN	NaN	NaN	NaN	1	Male	NA
Chronic Pain	MCI-Risk	0	0	NA	NA	1	NaN	NaN	NaN	NaN	1	Male	NA
Chronic Pain	MDD	0	1635	NA	0.492	1	NaN	NaN	NaN	NaN	1	Male	NA
Chronic Pain	ND	0	74	NA	0.344	1	NaN	NaN	NaN	NaN	1	Male	NA
Chronic Pain	OCD	0	80	NA	0.438	1	NaN	NaN	NaN	NaN	1	Male	NA
Chronic Pain	Other	0	2	NA	0.488	1	NaN	NaN	NaN	NaN	1	Male	NA
Chronic Pain	OTHER	0	43	NA	0.247	1	NaN	NaN	NaN	NaN	1	Male	NA
Chronic Pain	Other Psychiatric	0	142	NA	0.482	1	NaN	NaN	NaN	NaN	1	Male	NA
Chronic Pain	PD	0	0	NA	NA	1	NaN	NaN	NaN	NaN	1	Male	NA
Chronic Pain	SAD	0	155	NA	0.477	1	NaN	NaN	NaN	NaN	1	Male	NA
Chronic Pain	Schizoaffective Disorder	0	30	NA	0.313	1	NaN	NaN	NaN	NaN	1	Male	NA
Chronic Pain	SCZ	0	212	NA	0.238	1	NaN	NaN	NaN	NaN	1	Male	NA
Chronic Pain	SCZ-Relative	0	33	NA	0.452	1	NaN	NaN	NaN	NaN	1	Male	NA
Chronic Pain	SMC	0	44	NA	0.519	1	NaN	NaN	NaN	NaN	1	Male	NA
Chronic Pain	SPECIFIC PHOBIA	0	55	NA	0.42	1	NaN	NaN	NaN	NaN	1	Male	NA
EMCI	LMCI	170	341	0.512	0.173	0.0002	1.129	0.743	0.936	0.255	0.0012	Male	0.339
EMCI	MCI	170	188	0.512	0.27	0.0002	0.873	0.446	0.66	0.186	0.0012	Male	0.242
EMCI	MCI-Risk	170	0	0.512	NA	1	NaN	NaN	NaN	NaN	1	Male	NA
EMCI	MDD	170	1635	0.512	0.492	0.30757	0.242	-0.074	0.084	0.024	0.6204	Male	0.02
EMCI	ND	170	74	0.512	0.344	0.0056	0.667	0.114	0.391	0.117	0.024	Male	0.168
EMCI	OCD	170	80	0.512	0.438	0.07919	0.504	-0.032	0.236	0.066	0.2138	Male	0.074
EMCI	Other	170	2	0.512	0.488	0.89031	1.511	-1.298	0.107	0.03	1	Male	0.024
EMCI	OTHER	170	43	0.512	0.247	0.0002	0.957	0.274	0.615	0.18	0.0012	Male	0.265
EMCI	Other Psychiatric	170	142	0.512	0.482	0.42936	0.317	-0.131	0.093	0.027	0.7919	Male	0.03
EMCI	PD	170	0	0.512	NA	1	NaN	NaN	NaN	NaN	1	Male	NA
EMCI	SAD	170	155	0.512	0.477	0.32937	0.328	-0.109	0.11	0.032	0.6495	Male	0.036
EMCI	Schizoaffective Disorder	170	30	0.512	0.313	0.0064	0.94	0.152	0.546	0.154	0.0258	Male	0.199
EMCI	SCZ	170	212	0.512	0.238	0.0002	0.86	0.445	0.652	0.187	0.0012	Male	0.274
EMCI	SCZ-Relative	170	33	0.512	0.452	0.76892	0.323	-0.428	-0.053	-0.015	1	Male	0.06
EMCI	SMC	170	44	0.512	0.519	0.47615	0.213	-0.454	-0.12	-0.034	0.8356	Male	-0.007
EMCI	SPECIFIC PHOBIA	170	55	0.512	0.42	0.25837	0.483	-0.129	0.177	0.05	0.553	Male	0.092
LMCI	MCI	341	188	0.173	0.27	0.0072	-0.072	-0.43	-0.251	-0.069	0.0287	Male	-0.097
LMCI	MCI-Risk	341	0	0.173	NA	1	NaN	NaN	NaN	NaN	1	Male	NA
LMCI	MDD	341	1635	0.173	0.492	0.0002	-0.687	-0.926	-0.806	-0.231	0.0012	Male	-0.319
LMCI	ND	341	74	0.173	0.344	0.0004	-0.235	-0.744	-0.489	-0.138	0.0023	Male	-0.171
LMCI	OCD	341	80	0.173	0.438	0.0002	-0.454	-0.952	-0.703	-0.189	0.0012	Male	-0.266
LMCI	Other	341	2	0.173	0.488	0.27577	0.555	-2.238	-0.842	-0.225	0.5694	Male	-0.316
LMCI	OTHER	341	43	0.173	0.247	0.09699	0.047	-0.591	-0.272	-0.075	0.2495	Male	-0.075
LMCI	Other Psychiatric	341	142	0.173	0.482	0.0002	-0.615	-1.02	-0.817	-0.228	0.0012	Male	-0.309
LMCI	PD	341	0	0.173	NA	1	NaN	NaN	NaN	NaN	1	Male	NA
LMCI	SAD	341	155	0.173	0.477	0.0002	-0.61	-1.004	-0.807	-0.223	0.0012	Male	-0.304
LMCI	Schizoaffective Disorder	341	30	0.173	0.313	0.06019	0.003	-0.748	-0.372	-0.1	0.1677	Male	-0.14
LMCI	SCZ	341	212	0.173	0.238	0.006	-0.075	-0.42	-0.247	-0.068	0.0251	Male	-0.065
LMCI	SCZ-Relative	341	33	0.173	0.452	0.0002	-0.642	-1.373	-1.007	-0.269	0.0012	Male	-0.279
LMCI	SMC	341	44	0.173	0.519	0.0002	-0.746	-1.394	-1.07	-0.289	0.0012	Male	-0.346
LMCI	SPECIFIC PHOBIA	341	55	0.173	0.42	0.0002	-0.462	-1.043	-0.752	-0.204	0.0012	Male	-0.248
MCI	MCI-Risk	188	0	0.27	NA	1	NaN	NaN	NaN	NaN	1	Male	NA
MCI	MDD	188	1635	0.27	0.492	0.0002	-0.409	-0.713	-0.561	-0.162	0.0012	Male	-0.222
MCI	ND	188	74	0.27	0.344	0.09639	0.04	-0.502	-0.231	-0.069	0.2495	Male	-0.074
MCI	OCD	188	80	0.27	0.438	0.0014	-0.164	-0.695	-0.429	-0.12	0.0072	Male	-0.168
MCI	Other	188	2	0.27	0.488	0.43316	0.85	-1.957	-0.553	-0.156	0.7919	Male	-0.219
MCI	OTHER	188	43	0.27	0.247	0.86631	0.311	-0.355	-0.022	-0.006	1	Male	0.022
MCI	Other Psychiatric	188	142	0.27	0.482	0.0002	-0.322	-0.767	-0.545	-0.159	0.0012	Male	-0.212
MCI	PD	188	0	0.27	NA	1	NaN	NaN	NaN	NaN	1	Male	NA
MCI	SAD	188	155	0.27	0.477	0.0002	-0.318	-0.752	-0.535	-0.155	0.0012	Male	-0.207
MCI	Schizoaffective Disorder	188	30	0.27	0.313	0.57034	0.276	-0.5	-0.112	-0.032	0.9443	Male	-0.043
MCI	SCZ	188	212	0.27	0.238	0.9855	0.198	-0.196	0.001	0	1	Male	0.032
MCI	SCZ-Relative	188	33	0.27	0.452	0.0002	-0.337	-1.093	-0.715	-0.201	0.0012	Male	-0.182
MCI	SMC	188	44	0.27	0.519	0.0002	-0.437	-1.112	-0.775	-0.22	0.0012	Male	-0.249
MCI	SPECIFIC PHOBIA	188	55	0.27	0.42	0.0024	-0.17	-0.779	-0.475	-0.136	0.0117	Male	-0.151
MCI-Risk	MDD	0	1635	NA	0.492	1	NaN	NaN	NaN	NaN	1	Male	NA
MCI-Risk	ND	0	74	NA	0.344	1	NaN	NaN	NaN	NaN	1	Male	NA
MCI-Risk	OCD	0	80	NA	0.438	1	NaN	NaN	NaN	NaN	1	Male	NA
MCI-Risk	Other	0	2	NA	0.488	1	NaN	NaN	NaN	NaN	1	Male	NA
MCI-Risk	OTHER	0	43	NA	0.247	1	NaN	NaN	NaN	NaN	1	Male	NA
MCI-Risk	Other Psychiatric	0	142	NA	0.482	1	NaN	NaN	NaN	NaN	1	Male	NA
MCI-Risk	PD	0	0	NA	NA	1	NaN	NaN	NaN	NaN	1	Male	NA
MCI-Risk	SAD	0	155	NA	0.477	1	NaN	NaN	NaN	NaN	1	Male	NA
MCI-Risk	Schizoaffective Disorder	0	30	NA	0.313	1	NaN	NaN	NaN	NaN	1	Male	NA
MCI-Risk	SCZ	0	212	NA	0.238	1	NaN	NaN	NaN	NaN	1	Male	NA
MCI-Risk	SCZ-Relative	0	33	NA	0.452	1	NaN	NaN	NaN	NaN	1	Male	NA
MCI-Risk	SMC	0	44	NA	0.519	1	NaN	NaN	NaN	NaN	1	Male	NA
MCI-Risk	SPECIFIC PHOBIA	0	55	NA	0.42	1	NaN	NaN	NaN	NaN	1	Male	NA
MDD	ND	1635	74	0.492	0.344	0.0074	0.551	0.085	0.318	0.093	0.0292	Male	0.148
MDD	OCD	1635	80	0.492	0.438	0.20258	0.369	-0.081	0.144	0.042	0.4587	Male	0.054
MDD	Other	1635	2	0.492	0.488	0.9653	1.407	-1.368	0.02	0.006	1	Male	0.003
MDD	OTHER	1635	43	0.492	0.247	0.0002	0.839	0.232	0.535	0.156	0.0012	Male	0.244
MDD	Other Psychiatric	1635	142	0.492	0.482	0.90451	0.182	-0.161	0.01	0.003	1	Male	0.01
MDD	PD	1635	0	0.492	NA	1	NaN	NaN	NaN	NaN	1	Male	NA
MDD	SAD	1635	155	0.492	0.477	0.74873	0.19	-0.139	0.026	0.007	1	Male	0.015
MDD	Schizoaffective Disorder	1635	30	0.492	0.313	0.0124	0.811	0.088	0.449	0.13	0.0449	Male	0.179
MDD	SCZ	1635	212	0.492	0.238	0.0002	0.705	0.416	0.56	0.162	0.0012	Male	0.254
MDD	SCZ-Relative	1635	33	0.492	0.452	0.44536	0.211	-0.479	-0.134	-0.039	0.8058	Male	0.04
MDD	SMC	1635	44	0.492	0.519	0.17538	0.099	-0.501	-0.201	-0.058	0.4055	Male	-0.027
MDD	SPECIFIC PHOBIA	1635	55	0.492	0.42	0.53335	0.359	-0.179	0.09	0.026	0.9044	Male	0.072
ND	OCD	74	80	0.344	0.438	0.28737	0.152	-0.486	-0.167	-0.051	0.5899	Male	-0.094
ND	Other	74	2	0.344	0.488	0.68093	1.169	-1.687	-0.259	-0.087	1	Male	-0.145
ND	OTHER	74	43	0.344	0.247	0.33917	0.567	-0.194	0.186	0.063	0.6651	Male	0.097
ND	Other Psychiatric	74	142	0.344	0.482	0.05219	-0.001	-0.569	-0.285	-0.09	0.1502	Male	-0.138
ND	PD	74	0	0.344	NA	1	NaN	NaN	NaN	NaN	1	Male	NA
ND	SAD	74	155	0.344	0.477	0.05139	0.004	-0.555	-0.275	-0.085	0.1502	Male	-0.133
ND	Schizoaffective Disorder	74	30	0.344	0.313	0.60714	0.544	-0.315	0.114	0.037	0.9687	Male	0.031
ND	SCZ	74	212	0.344	0.238	0.09099	0.496	-0.037	0.229	0.069	0.2401	Male	0.106
ND	SCZ-Relative	74	33	0.344	0.452	0.05459	0.005	-0.833	-0.414	-0.132	0.1545	Male	-0.108
ND	SMC	74	44	0.344	0.519	0.015	-0.089	-0.852	-0.47	-0.151	0.0537	Male	-0.175
ND	SPECIFIC PHOBIA	74	55	0.344	0.42	0.24278	0.146	-0.561	-0.207	-0.067	0.526	Male	-0.076
OCD	Other	80	2	0.438	0.488	0.83832	1.293	-1.557	-0.132	-0.036	1	Male	-0.05
OCD	OTHER	80	43	0.438	0.247	0.05179	0.763	0.008	0.386	0.114	0.1502	Male	0.191
OCD	Other Psychiatric	80	142	0.438	0.482	0.35116	0.144	-0.408	-0.132	-0.039	0.6848	Male	-0.044
OCD	PD	80	0	0.438	NA	1	NaN	NaN	NaN	NaN	1	Male	NA
OCD	SAD	80	155	0.438	0.477	0.38316	0.153	-0.39	-0.118	-0.034	0.7384	Male	-0.038
OCD	Schizoaffective Disorder	80	30	0.438	0.313	0.14239	0.744	-0.109	0.318	0.089	0.3544	Male	0.125
OCD	SCZ	80	212	0.438	0.238	0.0012	0.683	0.162	0.423	0.121	0.0063	Male	0.2
OCD	SCZ-Relative	80	33	0.438	0.452	0.16258	0.116	-0.708	-0.296	-0.08	0.3882	Male	-0.014
OCD	SMC	80	44	0.438	0.519	0.05339	0.017	-0.732	-0.357	-0.1	0.1524	Male	-0.081
OCD	SPECIFIC PHOBIA	80	55	0.438	0.42	0.75152	0.292	-0.401	-0.054	-0.015	1	Male	0.018
Other	OTHER	2	43	0.488	0.247	0.48755	1.917	-1.007	0.455	0.15	0.8472	Male	0.241
Other	Other Psychiatric	2	142	0.488	0.482	0.9947	1.399	-1.417	-0.009	-0.003	1	Male	0.006
Other	PD	2	0	0.488	NA	1	NaN	NaN	NaN	NaN	1	Male	NA
Other	SAD	2	155	0.488	0.477	0.9955	1.412	-1.4	0.006	0.002	1	Male	0.012
Other	Schizoaffective Disorder	2	30	0.488	0.313	0.54315	1.929	-1.063	0.433	0.125	0.9166	Male	0.175
Other	SCZ	2	212	0.488	0.238	0.45875	1.943	-0.859	0.542	0.157	0.8174	Male	0.251
Other	SCZ-Relative	2	33	0.488	0.452	0.86551	1.312	-1.652	-0.17	-0.045	1	Male	0.037
Other	SMC	2	44	0.488	0.519	0.73413	1.234	-1.682	-0.224	-0.064	1	Male	-0.03
Other	SPECIFIC PHOBIA	2	55	0.488	0.42	0.93371	1.512	-1.373	0.07	0.02	1	Male	0.068
OTHER	Other Psychiatric	43	142	0.247	0.482	0.0058	-0.145	-0.839	-0.492	-0.153	0.0245	Male	-0.235
OTHER	PD	43	0	0.247	NA	1	NaN	NaN	NaN	NaN	1	Male	NA
OTHER	SAD	43	155	0.247	0.477	0.0038	-0.144	-0.831	-0.487	-0.148	0.0173	Male	-0.229
OTHER	Schizoaffective Disorder	43	30	0.247	0.313	0.73613	0.394	-0.555	-0.08	-0.025	1	Male	-0.066
OTHER	SCZ	43	212	0.247	0.238	0.86591	0.352	-0.307	0.022	0.007	1	Male	0.009
OTHER	SCZ-Relative	43	33	0.247	0.452	0.0078	-0.163	-1.108	-0.636	-0.194	0.0294	Male	-0.204
OTHER	SMC	43	44	0.247	0.519	0.0032	-0.248	-1.126	-0.687	-0.214	0.0152	Male	-0.272
OTHER	SPECIFIC PHOBIA	43	55	0.247	0.42	0.045	-0.005	-0.822	-0.414	-0.129	0.1362	Male	-0.173
Other Psychiatric	PD	142	0	0.482	NA	1	NaN	NaN	NaN	NaN	1	Male	NA
Other Psychiatric	SAD	142	155	0.482	0.477	0.89411	0.243	-0.214	0.015	0.004	1	Male	0.005
Other Psychiatric	Schizoaffective Disorder	142	30	0.482	0.313	0.0412	0.821	0.023	0.422	0.127	0.1268	Male	0.169
Other Psychiatric	SCZ	142	212	0.482	0.238	0.0002	0.757	0.323	0.54	0.159	0.0012	Male	0.244
Other Psychiatric	SCZ-Relative	142	33	0.482	0.452	0.45635	0.241	-0.523	-0.141	-0.042	0.8172	Male	0.03
Other Psychiatric	SMC	142	44	0.482	0.519	0.22658	0.137	-0.545	-0.204	-0.061	0.4971	Male	-0.037
Other Psychiatric	SPECIFIC PHOBIA	142	55	0.482	0.42	0.63474	0.39	-0.236	0.077	0.023	0.9902	Male	0.062
PD	SAD	0	155	NA	0.477	1	NaN	NaN	NaN	NaN	1	Male	NA
PD	Schizoaffective Disorder	0	30	NA	0.313	1	NaN	NaN	NaN	NaN	1	Male	NA
PD	SCZ	0	212	NA	0.238	1	NaN	NaN	NaN	NaN	1	Male	NA
PD	SCZ-Relative	0	33	NA	0.452	1	NaN	NaN	NaN	NaN	1	Male	NA
PD	SMC	0	44	NA	0.519	1	NaN	NaN	NaN	NaN	1	Male	NA
PD	SPECIFIC PHOBIA	0	55	NA	0.42	1	NaN	NaN	NaN	NaN	1	Male	NA
SAD	Schizoaffective Disorder	155	30	0.477	0.313	0.0388	0.812	0.02	0.416	0.123	0.1216	Male	0.163
SAD	SCZ	155	212	0.477	0.238	0.0002	0.741	0.319	0.53	0.155	0.0012	Male	0.239
SAD	SCZ-Relative	155	33	0.477	0.452	0.40776	0.219	-0.538	-0.159	-0.046	0.7736	Male	0.025
SAD	SMC	155	44	0.477	0.519	0.19838	0.115	-0.561	-0.223	-0.066	0.4522	Male	-0.042
SAD	SPECIFIC PHOBIA	155	55	0.477	0.42	0.70073	0.373	-0.246	0.063	0.019	1	Male	0.056
Schizoaffective Disorder	SCZ	30	212	0.313	0.238	0.55854	0.495	-0.274	0.111	0.032	0.938	Male	0.075
Schizoaffective Disorder	SCZ-Relative	30	33	0.313	0.452	0.0182	-0.09	-1.122	-0.606	-0.169	0.0639	Male	-0.139
Schizoaffective Disorder	SMC	30	44	0.313	0.519	0.0062	-0.166	-1.134	-0.65	-0.188	0.0256	Male	-0.206
Schizoaffective Disorder	SPECIFIC PHOBIA	30	55	0.313	0.42	0.12359	0.102	-0.807	-0.353	-0.104	0.3143	Male	-0.107
SCZ	SCZ-Relative	212	33	0.238	0.452	0.0006	-0.328	-1.076	-0.702	-0.201	0.0033	Male	-0.214
SCZ	SMC	212	44	0.238	0.519	0.0002	-0.429	-1.095	-0.762	-0.22	0.0012	Male	-0.281
SCZ	SPECIFIC PHOBIA	212	55	0.238	0.42	0.0022	-0.167	-0.768	-0.468	-0.136	0.0109	Male	-0.182
SCZ-Relative	SMC	33	44	0.452	0.519	0.76332	0.39	-0.528	-0.069	-0.019	1	Male	-0.067
SCZ-Relative	SPECIFIC PHOBIA	33	55	0.452	0.42	0.30357	0.667	-0.211	0.228	0.065	0.6159	Male	0.031
SMC	SPECIFIC PHOBIA	44	55	0.519	0.42	0.15998	0.691	-0.116	0.288	0.084	0.3846	Male	0.099
