# Supplementary material for: Brain charts for the human lifespan
Source: Nature. 2022 Apr 6;604(7906):525–33. doi: 10.1038/s41586-022-04554-y (PMC9021021; doi:10.1038/s41586-022-04554-y)
Supplement: Supplementary file 5 — Case–control centile comparisons. SI3.1–3.7, statistics and sample size for case–control comparisons presented in Fig. 4a (that is, for clinical groups with N > 500) and SI10. Each table reports the sample sizes, test-statistics, effect sizes and corrected and uncorrected P-values per case–control pair and per sex. Corrected P-values represent P-values adjusted using Benjamini–Hochberg FDR correction for multiple comparisons across all case–control pairs of a specific sex within a specific feature. SI3.8–3.14, same statistics as 3.1–3.7 for all clinical groups with N > 250. SI3.15–3.21, same statistics as 3.1–3.7 for all clinical groups with N > 100. SI3.22–3.28, same statistics as 3.1–3.7 for all clinical groups with N > 50. [file 41586_2022_4554_MOESM5_ESM.zip › Table3_CaseControl/Table_3_5_Total_cerebrum_volume_PermDx.csv]

Group 1	Group 2	Sample size G1	Sample size G2	Median centile G1	Median centile G2	P uncorrected	Cohens D lower CI	Cohens D upper CI	Cohens D	Mean group difference	P corrected (BH-FDR)	Sex	Median group difference
CN	AD	38783	529	0.495	0.229	0.0002	0.671	0.499	0.585	0.167	0.0005	Female	0.266
CN	ADHD	38783	329	0.495	0.46	0.71793	0.128	-0.089	0.019	0.006	0.7602	Female	0.036
CN	Anxiety/Phobia	38783	1039	0.495	0.486	0.20258	0.101	-0.022	0.04	0.011	0.2701	Female	0.009
CN	ASD	38783	381	0.495	0.486	0.61054	0.074	-0.128	-0.027	-0.008	0.6869	Female	0.009
CN	LMCI	38783	216	0.495	0.394	0.0002	0.41	0.143	0.276	0.079	0.0005	Female	0.102
CN	MCI	38783	253	0.495	0.406	0.0002	0.332	0.085	0.209	0.06	0.0005	Female	0.09
CN	MDD	38783	3461	0.495	0.485	0.14519	0.061	-0.009	0.026	0.007	0.201	Female	0.011
CN	SCZ	38783	315	0.495	0.297	0.0002	0.585	0.363	0.474	0.136	0.0005	Female	0.198
AD	ADHD	529	329	0.229	0.46	0.0002	-0.41	-0.69	-0.55	-0.162	0.0005	Female	-0.231
AD	Anxiety/Phobia	529	1039	0.229	0.486	0.0002	-0.438	-0.651	-0.545	-0.156	0.0005	Female	-0.257
AD	ASD	529	381	0.229	0.486	0.0002	-0.438	-0.707	-0.573	-0.175	0.0005	Female	-0.257
AD	LMCI	529	216	0.229	0.394	0.0002	-0.146	-0.465	-0.305	-0.088	0.0005	Female	-0.165
AD	MCI	529	253	0.229	0.406	0.0002	-0.205	-0.507	-0.356	-0.108	0.0005	Female	-0.177
AD	MDD	529	3461	0.229	0.485	0.0002	-0.465	-0.65	-0.558	-0.16	0.0005	Female	-0.256
AD	SCZ	529	315	0.229	0.297	0.12319	0.031	-0.248	-0.108	-0.032	0.1774	Female	-0.068
ADHD	Anxiety/Phobia	329	1039	0.46	0.486	0.75652	0.145	-0.104	0.021	0.006	0.7781	Female	-0.026
ADHD	ASD	329	381	0.46	0.486	0.56974	0.105	-0.191	-0.043	-0.013	0.6616	Female	-0.026
ADHD	LMCI	329	216	0.46	0.394	0.0034	0.427	0.081	0.254	0.074	0.0068	Female	0.066
ADHD	MCI	329	253	0.46	0.406	0.0366	0.341	0.012	0.177	0.054	0.0549	Female	0.054
ADHD	MDD	329	3461	0.46	0.485	0.91871	0.12	-0.107	0.007	0.002	0.9187	Female	-0.025
ADHD	SCZ	329	315	0.46	0.297	0.0002	0.598	0.284	0.441	0.13	0.0005	Female	0.163
Anxiety/Phobia	ASD	1039	381	0.486	0.486	0.26797	0.052	-0.183	-0.065	-0.019	0.3445	Female	0
Anxiety/Phobia	LMCI	1039	216	0.486	0.394	0.001	0.387	0.093	0.24	0.068	0.0021	Female	0.092
Anxiety/Phobia	MCI	1039	253	0.486	0.406	0.0184	0.304	0.029	0.166	0.048	0.0301	Female	0.081
Anxiety/Phobia	MDD	1039	3461	0.486	0.485	0.69993	0.055	-0.083	-0.014	-0.004	0.7602	Female	0.001
Anxiety/Phobia	SCZ	1039	315	0.486	0.297	0.0002	0.562	0.308	0.435	0.124	0.0005	Female	0.189
ASD	LMCI	381	216	0.486	0.394	0.001	0.45	0.114	0.282	0.087	0.0021	Female	0.092
ASD	MCI	381	253	0.486	0.406	0.0102	0.369	0.05	0.21	0.068	0.0175	Female	0.08
ASD	MDD	381	3461	0.486	0.485	0.33757	0.158	-0.053	0.053	0.015	0.419	Female	0.001
ASD	SCZ	381	315	0.486	0.297	0.0002	0.614	0.311	0.462	0.143	0.0005	Female	0.189
LMCI	MCI	216	253	0.394	0.406	0.49335	0.118	-0.246	-0.064	-0.019	0.592	Female	-0.012
LMCI	MDD	216	3461	0.394	0.485	0.0002	-0.113	-0.389	-0.251	-0.072	0.0005	Female	-0.091
LMCI	SCZ	216	315	0.394	0.297	0.028	0.37	0.022	0.196	0.057	0.0438	Female	0.097
MCI	MDD	253	3461	0.406	0.485	0.0058	-0.054	-0.309	-0.181	-0.052	0.0104	Female	-0.079
MCI	SCZ	253	315	0.406	0.297	0.0038	0.414	0.081	0.248	0.076	0.0072	Female	0.108
MDD	SCZ	3461	315	0.485	0.297	0.0002	0.563	0.331	0.447	0.128	0.0005	Female	0.188
CN	AD	38248	458	0.49	0.28	0.0002	0.514	0.33	0.422	0.121	0.0004	Male	0.21
CN	ADHD	38248	885	0.49	0.362	0.0002	0.431	0.298	0.364	0.104	0.0004	Male	0.129
CN	Anxiety/Phobia	38248	589	0.49	0.54	0.004	-0.037	-0.2	-0.119	-0.034	0.0063	Male	-0.05
CN	ASD	38248	1628	0.49	0.467	0.0026	0.123	0.024	0.073	0.021	0.0043	Male	0.023
CN	LMCI	38248	341	0.49	0.435	0.0388	0.219	0.006	0.113	0.032	0.0499	Male	0.055
CN	MCI	38248	197	0.49	0.47	0.10559	0.254	-0.026	0.114	0.033	0.1267	Male	0.02
CN	MDD	38248	1789	0.49	0.519	0.0002	-0.048	-0.143	-0.096	-0.027	0.0004	Male	-0.029
CN	SCZ	38248	718	0.49	0.387	0.0002	0.378	0.23	0.304	0.087	0.0004	Male	0.103
AD	ADHD	458	885	0.28	0.362	0.31557	0.054	-0.172	-0.059	-0.017	0.355	Male	-0.081
AD	Anxiety/Phobia	458	589	0.28	0.54	0.0002	-0.393	-0.642	-0.518	-0.155	0.0004	Male	-0.26
AD	ASD	458	1628	0.28	0.467	0.0002	-0.224	-0.432	-0.328	-0.1	0.0004	Male	-0.187
AD	LMCI	458	341	0.28	0.435	0.0002	-0.151	-0.433	-0.292	-0.088	0.0004	Male	-0.155
AD	MCI	458	197	0.28	0.47	0.0016	-0.118	-0.454	-0.286	-0.088	0.0027	Male	-0.19
AD	MDD	458	1789	0.28	0.519	0.0002	-0.401	-0.609	-0.505	-0.148	0.0004	Male	-0.239
AD	SCZ	458	718	0.28	0.387	0.05639	0.001	-0.234	-0.116	-0.034	0.07	Male	-0.107
ADHD	Anxiety/Phobia	885	589	0.362	0.54	0.0002	-0.386	-0.598	-0.492	-0.138	0.0004	Male	-0.178
ADHD	ASD	885	1628	0.362	0.467	0.0002	-0.201	-0.366	-0.283	-0.083	0.0004	Male	-0.106
ADHD	LMCI	885	341	0.362	0.435	0.0004	-0.132	-0.383	-0.257	-0.072	0.0008	Male	-0.074
ADHD	MCI	885	197	0.362	0.47	0.0008	-0.1	-0.41	-0.255	-0.071	0.0015	Male	-0.109
ADHD	MDD	885	1789	0.362	0.519	0.0002	-0.381	-0.544	-0.463	-0.131	0.0004	Male	-0.157
ADHD	SCZ	885	718	0.362	0.387	0.22398	0.036	-0.161	-0.062	-0.017	0.2601	Male	-0.026
Anxiety/Phobia	ASD	589	1628	0.54	0.467	0.0002	0.278	0.089	0.183	0.055	0.0004	Male	0.073
Anxiety/Phobia	LMCI	589	341	0.54	0.435	0.0012	0.359	0.092	0.225	0.066	0.0022	Male	0.105
Anxiety/Phobia	MCI	589	197	0.54	0.47	0.0072	0.387	0.063	0.225	0.067	0.01	Male	0.069
Anxiety/Phobia	MDD	589	1789	0.54	0.519	0.63034	0.116	-0.071	0.023	0.007	0.6494	Male	0.021
Anxiety/Phobia	SCZ	589	718	0.54	0.387	0.0002	0.533	0.313	0.423	0.121	0.0004	Male	0.153
ASD	LMCI	1628	341	0.467	0.435	0.53775	0.154	-0.08	0.037	0.011	0.5866	Male	0.032
ASD	MCI	1628	197	0.467	0.47	0.63134	0.186	-0.11	0.038	0.012	0.6494	Male	-0.003
ASD	MDD	1628	1789	0.467	0.519	0.0002	-0.096	-0.231	-0.164	-0.048	0.0004	Male	-0.052
ASD	SCZ	1628	718	0.467	0.387	0.0002	0.31	0.134	0.222	0.066	0.0004	Male	0.08
LMCI	MCI	341	197	0.435	0.47	0.9931	0.177	-0.174	0.002	0	0.9931	Male	-0.035
LMCI	MDD	341	1789	0.435	0.519	0.0002	-0.089	-0.321	-0.205	-0.06	0.0004	Male	-0.084
LMCI	SCZ	341	718	0.435	0.387	0.0042	0.321	0.062	0.191	0.055	0.0063	Male	0.048
MCI	MDD	197	1789	0.47	0.519	0.006	-0.059	-0.354	-0.206	-0.06	0.0086	Male	-0.049
MCI	SCZ	197	718	0.47	0.387	0.0198	0.347	0.031	0.189	0.054	0.0264	Male	0.083
MDD	SCZ	1789	718	0.519	0.387	0.0002	0.486	0.311	0.398	0.114	0.0004	Male	0.132
