# Supplementary material for: Brain charts for the human lifespan
Source: Nature. 2022 Apr 6;604(7906):525–33. doi: 10.1038/s41586-022-04554-y (PMC9021021; doi:10.1038/s41586-022-04554-y)
Supplement: Supplementary file 5 — Case–control centile comparisons. SI3.1–3.7, statistics and sample size for case–control comparisons presented in Fig. 4a (that is, for clinical groups with N > 500) and SI10. Each table reports the sample sizes, test-statistics, effect sizes and corrected and uncorrected P-values per case–control pair and per sex. Corrected P-values represent P-values adjusted using Benjamini–Hochberg FDR correction for multiple comparisons across all case–control pairs of a specific sex within a specific feature. SI3.8–3.14, same statistics as 3.1–3.7 for all clinical groups with N > 250. SI3.15–3.21, same statistics as 3.1–3.7 for all clinical groups with N > 100. SI3.22–3.28, same statistics as 3.1–3.7 for all clinical groups with N > 50. [file 41586_2022_4554_MOESM5_ESM.zip › Table3_CaseControl/Table_3_9_t250_White_matter_volume_PermDx.csv]

Group 1	Group 2	Sample size G1	Sample size G2	Median centile G1	Median centile G2	P uncorrected	Cohens D lower CI	Cohens D upper CI	Cohens D	Mean group difference	P corrected (BH-FDR)	Sex	Median group difference
CN	AD	38783	529	0.499	0.379	0.0002	0.316	0.145	0.231	0.066	0.001	Female	0.12
CN	ADHD	38783	329	0.499	0.507	0.86411	0.116	-0.101	0.008	0.002	0.9493	Female	-0.008
CN	Anxiety/Phobia	38783	1039	0.499	0.479	0.11639	0.11	-0.013	0.049	0.014	0.2328	Female	0.02
CN	ASD	38783	381	0.499	0.506	0.69333	0.121	-0.081	0.02	0.006	0.8723	Female	-0.007
CN	Attention & Learning difficulty	38783	99	0.499	0.205	0.0002	0.839	0.445	0.642	0.184	0.001	Female	0.294
CN	EMCI	38783	139	0.499	0.408	0.0158	0.371	0.038	0.205	0.058	0.0474	Female	0.09
CN	LMCI	38783	216	0.499	0.477	0.27417	0.209	-0.059	0.075	0.021	0.4364	Female	0.022
CN	MCI	38783	253	0.499	0.466	0.38516	0.177	-0.07	0.053	0.015	0.5891	Female	0.033
CN	MDD	38783	3461	0.499	0.492	0.25457	0.055	-0.014	0.02	0.006	0.4137	Female	0.007
CN	Other Psychiatric	38783	111	0.499	0.394	0.0206	0.407	0.034	0.221	0.063	0.0595	Female	0.105
CN	SAD	38783	150	0.499	0.47	0.55254	0.211	-0.11	0.051	0.015	0.7561	Female	0.029
CN	SCZ	38783	315	0.499	0.366	0.0002	0.444	0.222	0.333	0.095	0.001	Female	0.133
AD	ADHD	529	329	0.379	0.507	0.0044	-0.066	-0.342	-0.204	-0.064	0.0162	Female	-0.128
AD	Anxiety/Phobia	529	1039	0.379	0.479	0.0012	-0.071	-0.281	-0.176	-0.052	0.0055	Female	-0.1
AD	ASD	529	381	0.379	0.506	0.0046	-0.058	-0.322	-0.19	-0.06	0.0162	Female	-0.127
AD	Attention & Learning difficulty	529	99	0.379	0.205	0.0006	0.587	0.155	0.371	0.118	0.0029	Female	0.174
AD	EMCI	529	139	0.379	0.408	0.78912	0.163	-0.211	-0.024	-0.008	0.9187	Female	-0.03
AD	LMCI	529	216	0.379	0.477	0.07759	0.015	-0.302	-0.144	-0.045	0.1724	Female	-0.098
AD	MCI	529	253	0.379	0.466	0.0354	-0.007	-0.308	-0.157	-0.051	0.0952	Female	-0.087
AD	MDD	529	3461	0.379	0.492	0.0002	-0.115	-0.298	-0.206	-0.06	0.001	Female	-0.113
AD	Other Psychiatric	529	111	0.379	0.394	0.92351	0.196	-0.214	-0.009	-0.003	0.9717	Female	-0.015
AD	SAD	529	150	0.379	0.47	0.08519	0.017	-0.347	-0.165	-0.052	0.1749	Female	-0.091
AD	SCZ	529	315	0.379	0.366	0.19678	0.234	-0.046	0.094	0.029	0.3418	Female	0.013
ADHD	Anxiety/Phobia	329	1039	0.507	0.479	0.51935	0.165	-0.083	0.041	0.012	0.7365	Female	0.028
ADHD	ASD	329	381	0.507	0.506	0.87931	0.159	-0.137	0.011	0.003	0.9526	Female	0.001
ADHD	Attention & Learning difficulty	329	99	0.507	0.205	0.0002	0.839	0.381	0.61	0.181	0.001	Female	0.302
ADHD	EMCI	329	139	0.507	0.408	0.05779	0.391	-0.007	0.192	0.056	0.1409	Female	0.099
ADHD	LMCI	329	216	0.507	0.477	0.45355	0.238	-0.106	0.066	0.019	0.6624	Female	0.03
ADHD	MCI	329	253	0.507	0.466	0.62654	0.206	-0.123	0.042	0.013	0.8241	Female	0.041
ADHD	MDD	329	3461	0.507	0.492	0.83812	0.126	-0.101	0.012	0.004	0.9339	Female	0.015
ADHD	Other Psychiatric	329	111	0.507	0.394	0.05419	0.423	-0.009	0.207	0.061	0.1364	Female	0.113
ADHD	SAD	329	150	0.507	0.47	0.68153	0.236	-0.152	0.042	0.012	0.8715	Female	0.037
ADHD	SCZ	329	315	0.507	0.366	0.0002	0.47	0.159	0.314	0.093	0.001	Female	0.141
Anxiety/Phobia	ASD	1039	381	0.479	0.506	0.61494	0.089	-0.146	-0.028	-0.008	0.8241	Female	-0.027
Anxiety/Phobia	Attention & Learning difficulty	1039	99	0.479	0.205	0.0002	0.805	0.389	0.597	0.17	0.001	Female	0.274
Anxiety/Phobia	EMCI	1039	139	0.479	0.408	0.08399	0.335	-0.02	0.158	0.045	0.1749	Female	0.071
Anxiety/Phobia	LMCI	1039	216	0.479	0.477	0.72753	0.173	-0.12	0.027	0.008	0.873	Female	0.002
Anxiety/Phobia	MCI	1039	253	0.479	0.466	0.93431	0.142	-0.133	0.004	0.001	0.9717	Female	0.013
Anxiety/Phobia	MDD	1039	3461	0.479	0.492	0.41936	0.041	-0.098	-0.028	-0.008	0.629	Female	-0.013
Anxiety/Phobia	Other Psychiatric	1039	111	0.479	0.394	0.07839	0.37	-0.022	0.174	0.049	0.1724	Female	0.085
Anxiety/Phobia	SAD	1039	150	0.479	0.47	0.9789	0.173	-0.169	0.002	0.001	1	Female	0.009
Anxiety/Phobia	SCZ	1039	315	0.479	0.366	0.0002	0.412	0.158	0.285	0.081	0.001	Female	0.113
ASD	Attention & Learning difficulty	381	99	0.506	0.205	0.0002	0.8	0.351	0.576	0.178	0.001	Female	0.301
ASD	EMCI	381	139	0.506	0.408	0.07859	0.368	-0.021	0.174	0.053	0.1724	Female	0.098
ASD	LMCI	381	216	0.506	0.477	0.53615	0.22	-0.115	0.052	0.016	0.7468	Female	0.029
ASD	MCI	381	253	0.506	0.466	0.71653	0.189	-0.129	0.03	0.01	0.873	Female	0.04
ASD	MDD	381	3461	0.506	0.492	0.9971	0.106	-0.105	0.001	0	1	Female	0.014
ASD	Other Psychiatric	381	111	0.506	0.394	0.07959	0.4	-0.024	0.188	0.057	0.1724	Female	0.112
ASD	SAD	381	150	0.506	0.47	0.76432	0.219	-0.16	0.029	0.009	0.9033	Female	0.036
ASD	SCZ	381	315	0.506	0.366	0.0002	0.445	0.144	0.295	0.09	0.001	Female	0.14
Attention & Learning difficulty	EMCI	99	139	0.205	0.408	0.0018	-0.179	-0.703	-0.441	-0.125	0.0078	Female	-0.204
Attention & Learning difficulty	LMCI	99	216	0.205	0.477	0.0002	-0.326	-0.812	-0.569	-0.162	0.001	Female	-0.272
Attention & Learning difficulty	MCI	99	253	0.205	0.466	0.0002	-0.294	-0.767	-0.531	-0.168	0.001	Female	-0.261
Attention & Learning difficulty	MDD	99	3461	0.205	0.492	0.0002	-0.418	-0.819	-0.619	-0.178	0.001	Female	-0.287
Attention & Learning difficulty	Other Psychiatric	99	111	0.205	0.394	0.0028	-0.149	-0.7	-0.424	-0.121	0.0109	Female	-0.189
Attention & Learning difficulty	SAD	99	150	0.205	0.47	0.0002	-0.334	-0.855	-0.595	-0.169	0.001	Female	-0.265
Attention & Learning difficulty	SCZ	99	315	0.205	0.366	0.0098	-0.074	-0.529	-0.302	-0.088	0.0306	Female	-0.161
EMCI	LMCI	139	216	0.408	0.477	0.22398	0.082	-0.346	-0.132	-0.037	0.3717	Female	-0.069
EMCI	MCI	139	253	0.408	0.466	0.18458	0.068	-0.347	-0.139	-0.043	0.3348	Female	-0.057
EMCI	MDD	139	3461	0.408	0.492	0.035	-0.014	-0.353	-0.183	-0.053	0.0952	Female	-0.084
EMCI	Other Psychiatric	139	111	0.408	0.394	0.91191	0.267	-0.234	0.017	0.005	0.9717	Female	0.015
EMCI	SAD	139	150	0.408	0.47	0.17278	0.074	-0.39	-0.158	-0.044	0.3246	Female	-0.062
EMCI	SCZ	139	315	0.408	0.366	0.20718	0.328	-0.073	0.128	0.037	0.3513	Female	0.042
LMCI	MCI	216	253	0.477	0.466	0.81712	0.162	-0.202	-0.02	-0.006	0.9237	Female	0.011
LMCI	MDD	216	3461	0.477	0.492	0.45855	0.083	-0.192	-0.054	-0.016	0.6624	Female	-0.015
LMCI	Other Psychiatric	216	111	0.477	0.394	0.19718	0.379	-0.081	0.149	0.042	0.3418	Female	0.083
LMCI	SAD	216	150	0.477	0.47	0.81472	0.184	-0.234	-0.025	-0.007	0.9237	Female	0.007
LMCI	SCZ	216	315	0.477	0.366	0.005	0.43	0.082	0.256	0.074	0.0162	Female	0.111
MCI	MDD	253	3461	0.466	0.492	0.63394	0.095	-0.16	-0.032	-0.009	0.8241	Female	-0.026
MCI	Other Psychiatric	253	111	0.466	0.394	0.17478	0.377	-0.071	0.153	0.048	0.3246	Female	0.072
MCI	SAD	253	150	0.466	0.47	1	0.2	-0.205	-0.002	-0.001	1	Female	-0.004
MCI	SCZ	253	315	0.466	0.366	0.002	0.426	0.093	0.26	0.08	0.0082	Female	0.1
MDD	Other Psychiatric	3461	111	0.492	0.394	0.0366	0.389	0.01	0.199	0.057	0.0952	Female	0.098
MDD	SAD	3461	150	0.492	0.47	0.71653	0.194	-0.133	0.03	0.009	0.873	Female	0.022
MDD	SCZ	3461	315	0.492	0.366	0.0002	0.426	0.195	0.311	0.089	0.001	Female	0.126
Other Psychiatric	SAD	111	150	0.394	0.47	0.15978	0.072	-0.422	-0.175	-0.049	0.3116	Female	-0.076
Other Psychiatric	SCZ	111	315	0.394	0.366	0.30597	0.329	-0.106	0.112	0.032	0.4773	Female	0.028
SAD	SCZ	150	315	0.47	0.366	0.0048	0.476	0.084	0.28	0.081	0.0162	Female	0.104
CN	AD	38248	458	0.493	0.404	0.0008	0.275	0.09	0.182	0.052	0.0022	Male	0.089
CN	ADHD	38248	885	0.493	0.379	0.0002	0.363	0.229	0.296	0.085	0.0006	Male	0.114
CN	Anxiety/Phobia	38248	589	0.493	0.559	0.005	-0.037	-0.2	-0.119	-0.034	0.0108	Male	-0.066
CN	ASD	38248	1628	0.493	0.463	0.0004	0.14	0.041	0.091	0.026	0.0012	Male	0.03
CN	Attention & Learning difficulty	38248	227	0.493	0.299	0.0002	0.548	0.287	0.418	0.119	0.0006	Male	0.194
CN	EMCI	38248	170	0.493	0.442	0.08179	0.284	-0.017	0.134	0.038	0.1276	Male	0.051
CN	LMCI	38248	341	0.493	0.551	0.0102	-0.034	-0.247	-0.14	-0.04	0.0199	Male	-0.058
CN	MCI	38248	197	0.493	0.535	0.64354	0.105	-0.175	-0.035	-0.01	0.6783	Male	-0.042
CN	MDD	38248	1789	0.493	0.521	0.001	-0.04	-0.135	-0.088	-0.025	0.0026	Male	-0.028
CN	Other Psychiatric	38248	142	0.493	0.362	0.0004	0.481	0.152	0.316	0.09	0.0012	Male	0.131
CN	SAD	38248	155	0.493	0.499	0.55214	0.205	-0.11	0.048	0.014	0.6152	Male	-0.006
CN	SCZ	38248	718	0.493	0.444	0.0002	0.242	0.094	0.168	0.048	0.0006	Male	0.049
AD	ADHD	458	885	0.404	0.379	0.06299	0.222	-0.004	0.109	0.032	0.1006	Male	0.024
AD	Anxiety/Phobia	458	589	0.404	0.559	0.0002	-0.166	-0.411	-0.289	-0.086	0.0006	Male	-0.155
AD	ASD	458	1628	0.404	0.463	0.09999	0.018	-0.189	-0.085	-0.026	0.15	Male	-0.06
AD	Attention & Learning difficulty	458	227	0.404	0.299	0.0072	0.377	0.057	0.217	0.067	0.0144	Male	0.105
AD	EMCI	458	170	0.404	0.442	0.61174	0.131	-0.222	-0.045	-0.014	0.6721	Male	-0.038
AD	LMCI	458	341	0.404	0.551	0.0002	-0.157	-0.439	-0.298	-0.092	0.0006	Male	-0.147
AD	MCI	458	197	0.404	0.535	0.0246	-0.028	-0.363	-0.195	-0.062	0.0436	Male	-0.131
AD	MDD	458	1789	0.404	0.521	0.0002	-0.157	-0.363	-0.26	-0.077	0.0006	Male	-0.117
AD	Other Psychiatric	458	142	0.404	0.362	0.20358	0.311	-0.066	0.122	0.038	0.2603	Male	0.042
AD	SAD	458	155	0.404	0.499	0.19778	0.06	-0.305	-0.123	-0.039	0.2571	Male	-0.095
AD	SCZ	458	718	0.404	0.444	0.82472	0.103	-0.131	-0.014	-0.004	0.8247	Male	-0.04
ADHD	Anxiety/Phobia	885	589	0.379	0.559	0.0002	-0.311	-0.521	-0.416	-0.118	0.0006	Male	-0.18
ADHD	ASD	885	1628	0.379	0.463	0.0002	-0.115	-0.279	-0.197	-0.059	0.0006	Male	-0.084
ADHD	Attention & Learning difficulty	885	227	0.379	0.299	0.10719	0.267	-0.025	0.121	0.035	0.156	Male	0.08
ADHD	EMCI	885	170	0.379	0.442	0.0496	0.002	-0.327	-0.162	-0.046	0.0841	Male	-0.063
ADHD	LMCI	885	341	0.379	0.551	0.0002	-0.304	-0.557	-0.43	-0.125	0.0006	Male	-0.171
ADHD	MCI	885	197	0.379	0.535	0.0002	-0.168	-0.478	-0.323	-0.095	0.0006	Male	-0.155
ADHD	MDD	885	1789	0.379	0.521	0.0002	-0.297	-0.459	-0.378	-0.11	0.0006	Male	-0.142
ADHD	Other Psychiatric	885	142	0.379	0.362	0.80792	0.198	-0.157	0.02	0.006	0.8184	Male	0.018
ADHD	SAD	885	155	0.379	0.499	0.0064	-0.074	-0.417	-0.246	-0.071	0.0135	Male	-0.12
ADHD	SCZ	885	718	0.379	0.444	0.0114	-0.029	-0.226	-0.127	-0.037	0.0217	Male	-0.064
Anxiety/Phobia	ASD	589	1628	0.559	0.463	0.0002	0.295	0.106	0.201	0.06	0.0006	Male	0.096
Anxiety/Phobia	Attention & Learning difficulty	589	227	0.559	0.299	0.0002	0.692	0.381	0.536	0.153	0.0006	Male	0.26
Anxiety/Phobia	EMCI	589	170	0.559	0.442	0.002	0.427	0.084	0.256	0.072	0.0049	Male	0.117
Anxiety/Phobia	LMCI	589	341	0.559	0.551	0.73473	0.112	-0.155	-0.021	-0.006	0.7541	Male	0.008
Anxiety/Phobia	MCI	589	197	0.559	0.535	0.31137	0.243	-0.08	0.082	0.024	0.3855	Male	0.024
Anxiety/Phobia	MDD	589	1789	0.559	0.521	0.51175	0.124	-0.062	0.031	0.009	0.5785	Male	0.038
Anxiety/Phobia	Other Psychiatric	589	142	0.559	0.362	0.0002	0.621	0.251	0.436	0.124	0.0006	Male	0.197
Anxiety/Phobia	SAD	589	155	0.559	0.499	0.06319	0.343	-0.012	0.166	0.048	0.1006	Male	0.06
Anxiety/Phobia	SCZ	589	718	0.559	0.444	0.0002	0.397	0.178	0.288	0.082	0.0006	Male	0.115
ASD	Attention & Learning difficulty	1628	227	0.463	0.299	0.0002	0.448	0.169	0.308	0.093	0.0006	Male	0.164
ASD	EMCI	1628	170	0.463	0.442	0.62154	0.199	-0.117	0.041	0.012	0.6733	Male	0.021
ASD	LMCI	1628	341	0.463	0.551	0.0004	-0.101	-0.335	-0.218	-0.066	0.0012	Male	-0.087
ASD	MCI	1628	197	0.463	0.535	0.11579	0.03	-0.266	-0.118	-0.036	0.1604	Male	-0.071
ASD	MDD	1628	1789	0.463	0.521	0.0002	-0.104	-0.239	-0.171	-0.051	0.0006	Male	-0.058
ASD	Other Psychiatric	1628	142	0.463	0.362	0.0146	0.384	0.041	0.212	0.064	0.0265	Male	0.102
ASD	SAD	1628	155	0.463	0.499	0.63414	0.124	-0.205	-0.041	-0.012	0.6776	Male	-0.036
ASD	SCZ	1628	718	0.463	0.444	0.09359	0.162	-0.014	0.074	0.022	0.1431	Male	0.02
Attention & Learning difficulty	EMCI	227	170	0.299	0.442	0.005	-0.081	-0.482	-0.282	-0.081	0.0108	Male	-0.143
Attention & Learning difficulty	LMCI	227	341	0.299	0.551	0.0002	-0.367	-0.709	-0.538	-0.159	0.0006	Male	-0.252
Attention & Learning difficulty	MCI	227	197	0.299	0.535	0.0002	-0.228	-0.615	-0.421	-0.129	0.0006	Male	-0.236
Attention & Learning difficulty	MDD	227	1789	0.299	0.521	0.0002	-0.356	-0.634	-0.495	-0.144	0.0006	Male	-0.222
Attention & Learning difficulty	Other Psychiatric	227	142	0.299	0.362	0.36496	0.112	-0.309	-0.099	-0.029	0.4448	Male	-0.063
Attention & Learning difficulty	SAD	227	155	0.299	0.499	0.0008	-0.149	-0.562	-0.355	-0.106	0.0022	Male	-0.2
Attention & Learning difficulty	SCZ	227	718	0.299	0.444	0.002	-0.097	-0.397	-0.247	-0.071	0.0049	Male	-0.145
EMCI	LMCI	170	341	0.442	0.551	0.0042	-0.083	-0.453	-0.268	-0.078	0.0096	Male	-0.109
EMCI	MCI	170	197	0.442	0.535	0.13039	0.047	-0.365	-0.159	-0.048	0.1753	Male	-0.093
EMCI	MDD	170	1789	0.442	0.521	0.0068	-0.06	-0.375	-0.218	-0.063	0.014	Male	-0.079
EMCI	Other Psychiatric	170	142	0.442	0.362	0.11159	0.406	-0.042	0.182	0.052	0.1583	Male	0.08
EMCI	SAD	170	155	0.442	0.499	0.45275	0.134	-0.303	-0.084	-0.025	0.5351	Male	-0.057
EMCI	SCZ	170	718	0.442	0.444	0.69273	0.202	-0.133	0.034	0.01	0.7204	Male	-0.002
LMCI	MCI	341	197	0.551	0.535	0.27417	0.274	-0.078	0.098	0.03	0.3449	Male	0.016
LMCI	MDD	341	1789	0.551	0.521	0.39436	0.167	-0.065	0.051	0.015	0.4732	Male	0.03
LMCI	Other Psychiatric	341	142	0.551	0.362	0.0002	0.637	0.241	0.439	0.13	0.0006	Male	0.189
LMCI	SAD	341	155	0.551	0.499	0.05959	0.37	-0.011	0.179	0.054	0.0989	Male	0.052
LMCI	SCZ	341	718	0.551	0.444	0.0002	0.433	0.173	0.303	0.088	0.0006	Male	0.107
MCI	MDD	197	1789	0.535	0.521	0.51095	0.096	-0.198	-0.051	-0.015	0.5785	Male	0.014
MCI	Other Psychiatric	197	142	0.535	0.362	0.0028	0.541	0.105	0.323	0.1	0.0066	Male	0.173
MCI	SAD	197	155	0.535	0.499	0.48715	0.287	-0.136	0.075	0.024	0.5671	Male	0.036
MCI	SCZ	197	718	0.535	0.444	0.0144	0.355	0.039	0.197	0.058	0.0265	Male	0.091
MDD	Other Psychiatric	1789	142	0.521	0.362	0.0002	0.567	0.224	0.396	0.115	0.0006	Male	0.159
MDD	SAD	1789	155	0.521	0.499	0.11719	0.297	-0.032	0.132	0.039	0.1604	Male	0.022
MDD	SCZ	1789	718	0.521	0.444	0.0002	0.339	0.165	0.252	0.073	0.0006	Male	0.077
Other Psychiatric	SAD	142	155	0.362	0.499	0.0306	-0.027	-0.486	-0.257	-0.077	0.053	Male	-0.137
Other Psychiatric	SCZ	142	718	0.362	0.444	0.10799	0.033	-0.327	-0.147	-0.042	0.156	Male	-0.082
SAD	SCZ	155	718	0.499	0.444	0.18558	0.293	-0.055	0.119	0.034	0.2453	Male	0.055
