# Supplementary material for: Brain charts for the human lifespan
Source: Nature. 2022 Apr 6;604(7906):525–33. doi: 10.1038/s41586-022-04554-y (PMC9021021; doi:10.1038/s41586-022-04554-y)
Supplement: Supplementary file 5 — Case–control centile comparisons. SI3.1–3.7, statistics and sample size for case–control comparisons presented in Fig. 4a (that is, for clinical groups with N > 500) and SI10. Each table reports the sample sizes, test-statistics, effect sizes and corrected and uncorrected P-values per case–control pair and per sex. Corrected P-values represent P-values adjusted using Benjamini–Hochberg FDR correction for multiple comparisons across all case–control pairs of a specific sex within a specific feature. SI3.8–3.14, same statistics as 3.1–3.7 for all clinical groups with N > 250. SI3.15–3.21, same statistics as 3.1–3.7 for all clinical groups with N > 100. SI3.22–3.28, same statistics as 3.1–3.7 for all clinical groups with N > 50. [file 41586_2022_4554_MOESM5_ESM.zip › Table3_CaseControl/Table_3_18_t100_Ventricular_volume_PermDx.csv]

Group 1	Group 2	Sample size G1	Sample size G2	Median centile G1	Median centile G2	P uncorrected	Cohens D lower CI	Cohens D upper CI	Cohens D	Mean group difference	P corrected (BH-FDR)	Sex	Median group difference
CN	ABNORMAL VENTRICAL	35298	73	0.494	0.388	0.023	0.495	0.036	0.265	0.076	0.0549	Female	0.105
CN	AD	35298	529	0.494	0.826	0.0002	-0.773	-0.945	-0.859	-0.245	0.001	Female	-0.332
CN	ADHD	35298	329	0.494	0.554	0.0016	-0.072	-0.289	-0.18	-0.052	0.0056	Female	-0.06
CN	Anorexia/Bulima	35298	105	0.494	0.618	0.017	-0.042	-0.425	-0.233	-0.067	0.0441	Female	-0.124
CN	Anxiety/Phobia	35298	1039	0.494	0.453	0.0028	0.154	0.03	0.092	0.026	0.009	Female	0.041
CN	ASD	35298	376	0.494	0.58	0.0002	-0.115	-0.318	-0.216	-0.062	0.001	Female	-0.087
CN	Attention & Learning difficulty	35298	99	0.494	0.355	0.0018	0.513	0.119	0.316	0.09	0.0061	Female	0.139
CN	BD	35298	111	0.494	0.554	0.12799	0.04	-0.333	-0.146	-0.042	0.2304	Female	-0.06
CN	Chronic Pain	35298	63	0.494	0.46	0.12939	0.437	-0.058	0.189	0.054	0.2305	Female	0.034
CN	EMCI	35298	139	0.494	0.511	0.77852	0.14	-0.193	-0.027	-0.008	0.8989	Female	-0.017
CN	LMCI	35298	216	0.494	0.667	0.0002	-0.239	-0.506	-0.373	-0.107	0.001	Female	-0.173
CN	MCI	35298	253	0.494	0.651	0.0002	-0.202	-0.45	-0.326	-0.093	0.001	Female	-0.157
CN	MCI-Risk	35298	0	0.494	NA	1	NaN	NaN	NaN	NaN	1	Female	NA
CN	MDD	35298	3392	0.494	0.506	0.41576	0.021	-0.05	-0.015	-0.004	0.5678	Female	-0.012
CN	ND	35298	100	0.494	0.766	0.0002	-0.391	-0.784	-0.588	-0.168	0.001	Female	-0.272
CN	OCD	35298	74	0.494	0.412	0.44496	0.317	-0.139	0.089	0.026	0.5984	Female	0.082
CN	Other	35298	117	0.494	0.534	0.09259	0.024	-0.339	-0.157	-0.045	0.1766	Female	-0.04
CN	OTHER	35298	56	0.494	0.769	0.0002	-0.517	-1.042	-0.78	-0.223	0.001	Female	-0.276
CN	Other Psychiatric	35298	111	0.494	0.495	0.28157	0.085	-0.288	-0.101	-0.029	0.4224	Female	-0.002
CN	PD	35298	67	0.494	0.535	0.86531	0.217	-0.262	-0.022	-0.006	0.9766	Female	-0.042
CN	SAD	35298	150	0.494	0.501	0.71793	0.19	-0.13	0.03	0.009	0.8513	Female	-0.008
CN	Schizoaffective Disorder	35298	53	0.494	0.558	0.20998	0.094	-0.445	-0.176	-0.05	0.332	Female	-0.065
CN	SCZ	35298	294	0.494	0.626	0.0002	-0.174	-0.404	-0.289	-0.083	0.001	Female	-0.132
CN	SCZ-Relative	35298	138	0.494	0.398	0.0378	0.343	0.009	0.176	0.05	0.0829	Female	0.095
CN	SMC	35298	59	0.494	0.515	0.13279	0.058	-0.453	-0.197	-0.056	0.2354	Female	-0.021
CN	SPECIFIC PHOBIA	35298	159	0.494	0.551	0.08699	0.02	-0.292	-0.136	-0.039	0.1669	Female	-0.058
ABNORMAL VENTRICAL	AD	73	529	0.388	0.826	0.0002	-1.032	-1.544	-1.288	-0.321	0.001	Female	-0.438
ABNORMAL VENTRICAL	ADHD	73	329	0.388	0.554	0.0014	-0.18	-0.693	-0.436	-0.127	0.005	Female	-0.166
ABNORMAL VENTRICAL	Anorexia/Bulima	73	105	0.388	0.618	0.0014	-0.194	-0.804	-0.499	-0.143	0.005	Female	-0.23
ABNORMAL VENTRICAL	Anxiety/Phobia	73	1039	0.388	0.453	0.14859	0.064	-0.411	-0.174	-0.05	0.2532	Female	-0.064
ABNORMAL VENTRICAL	ASD	73	376	0.388	0.58	0.0002	-0.229	-0.736	-0.482	-0.138	0.001	Female	-0.192
ABNORMAL VENTRICAL	Attention & Learning difficulty	73	99	0.388	0.355	0.77212	0.353	-0.256	0.048	0.015	0.8944	Female	0.034
ABNORMAL VENTRICAL	BD	73	111	0.388	0.554	0.009	-0.106	-0.706	-0.406	-0.118	0.0259	Female	-0.166
ABNORMAL VENTRICAL	Chronic Pain	73	63	0.388	0.46	0.67193	0.266	-0.415	-0.074	-0.022	0.8142	Female	-0.072
ABNORMAL VENTRICAL	EMCI	73	139	0.388	0.511	0.05939	0.009	-0.564	-0.278	-0.084	0.1191	Female	-0.122
ABNORMAL VENTRICAL	LMCI	73	216	0.388	0.667	0.0002	-0.38	-0.924	-0.652	-0.183	0.001	Female	-0.278
ABNORMAL VENTRICAL	MCI	73	253	0.388	0.651	0.0002	-0.316	-0.847	-0.582	-0.169	0.001	Female	-0.263
ABNORMAL VENTRICAL	MCI-Risk	73	0	0.388	NA	1	NaN	NaN	NaN	NaN	1	Female	NA
ABNORMAL VENTRICAL	MDD	73	3392	0.388	0.506	0.021	-0.043	-0.507	-0.275	-0.08	0.0515	Female	-0.117
ABNORMAL VENTRICAL	ND	73	100	0.388	0.766	0.0002	-0.546	-1.181	-0.863	-0.244	0.001	Female	-0.378
ABNORMAL VENTRICAL	OCD	73	74	0.388	0.412	0.28497	0.152	-0.501	-0.175	-0.05	0.4256	Female	-0.023
ABNORMAL VENTRICAL	Other	73	117	0.388	0.534	0.0042	-0.131	-0.725	-0.428	-0.121	0.0129	Female	-0.146
ABNORMAL VENTRICAL	OTHER	73	56	0.388	0.769	0.0002	-0.78	-1.539	-1.16	-0.299	0.001	Female	-0.381
ABNORMAL VENTRICAL	Other Psychiatric	73	111	0.388	0.495	0.0212	-0.055	-0.654	-0.355	-0.105	0.0517	Female	-0.107
ABNORMAL VENTRICAL	PD	73	67	0.388	0.535	0.09399	0.051	-0.621	-0.285	-0.082	0.1783	Female	-0.147
ABNORMAL VENTRICAL	SAD	73	150	0.388	0.501	0.10259	0.05	-0.514	-0.232	-0.067	0.1915	Female	-0.113
ABNORMAL VENTRICAL	Schizoaffective Disorder	73	53	0.388	0.558	0.0204	-0.061	-0.783	-0.422	-0.126	0.0508	Female	-0.17
ABNORMAL VENTRICAL	SCZ	73	294	0.388	0.626	0.0002	-0.26	-0.78	-0.52	-0.159	0.001	Female	-0.237
ABNORMAL VENTRICAL	SCZ-Relative	73	138	0.388	0.398	0.56674	0.201	-0.37	-0.085	-0.025	0.7156	Female	-0.01
ABNORMAL VENTRICAL	SMC	73	59	0.388	0.515	0.014	-0.101	-0.802	-0.452	-0.132	0.0375	Female	-0.127
ABNORMAL VENTRICAL	SPECIFIC PHOBIA	73	159	0.388	0.551	0.0116	-0.097	-0.659	-0.378	-0.115	0.0318	Female	-0.163
AD	ADHD	529	329	0.826	0.554	0.0002	0.875	0.59	0.733	0.194	0.001	Female	0.272
AD	Anorexia/Bulima	529	105	0.826	0.618	0.0002	0.921	0.495	0.708	0.179	0.001	Female	0.208
AD	Anxiety/Phobia	529	1039	0.826	0.453	0.0002	1.107	0.886	0.997	0.272	0.001	Female	0.373
AD	ASD	529	376	0.826	0.58	0.0002	0.835	0.562	0.699	0.184	0.001	Female	0.246
AD	Attention & Learning difficulty	529	99	0.826	0.355	0.0002	1.534	1.081	1.307	0.336	0.001	Female	0.471
AD	BD	529	111	0.826	0.554	0.0002	1.011	0.592	0.801	0.204	0.001	Female	0.272
AD	Chronic Pain	529	63	0.826	0.46	0.0002	1.463	0.922	1.193	0.3	0.001	Female	0.366
AD	EMCI	529	139	0.826	0.511	0.0002	1.109	0.722	0.916	0.238	0.001	Female	0.315
AD	LMCI	529	216	0.826	0.667	0.0002	0.705	0.383	0.544	0.139	0.001	Female	0.159
AD	MCI	529	253	0.826	0.651	0.0002	0.735	0.43	0.582	0.152	0.001	Female	0.175
AD	MCI-Risk	529	0	0.826	NA	1	NaN	NaN	NaN	NaN	1	Female	NA
AD	MDD	529	3392	0.826	0.506	0.0002	0.938	0.751	0.844	0.241	0.001	Female	0.32
AD	ND	529	100	0.826	0.766	0.005	0.523	0.093	0.308	0.077	0.0153	Female	0.06
AD	OCD	529	74	0.826	0.412	0.0002	1.33	0.828	1.079	0.271	0.001	Female	0.414
AD	Other	529	117	0.826	0.534	0.0002	1.001	0.591	0.796	0.2	0.001	Female	0.292
AD	OTHER	529	56	0.826	0.769	0.49595	0.368	-0.184	0.092	0.022	0.6447	Female	0.057
AD	Other Psychiatric	529	111	0.826	0.495	0.0002	1.056	0.636	0.846	0.216	0.001	Female	0.331
AD	PD	529	67	0.826	0.535	0.0002	1.214	0.693	0.953	0.239	0.001	Female	0.291
AD	SAD	529	150	0.826	0.501	0.0002	1.181	0.803	0.992	0.254	0.001	Female	0.325
AD	Schizoaffective Disorder	529	53	0.826	0.558	0.0002	1.06	0.487	0.773	0.195	0.001	Female	0.267
AD	SCZ	529	294	0.826	0.626	0.0002	0.748	0.457	0.602	0.163	0.001	Female	0.2
AD	SCZ-Relative	529	138	0.826	0.398	0.0002	1.338	0.943	1.14	0.296	0.001	Female	0.428
AD	SMC	529	59	0.826	0.515	0.0002	1.025	0.479	0.752	0.189	0.001	Female	0.311
AD	SPECIFIC PHOBIA	529	159	0.826	0.551	0.0002	0.971	0.606	0.788	0.206	0.001	Female	0.275
ADHD	Anorexia/Bulima	329	105	0.554	0.618	0.63454	0.168	-0.272	-0.052	-0.015	0.7842	Female	-0.064
ADHD	Anxiety/Phobia	329	1039	0.554	0.453	0.0002	0.395	0.146	0.271	0.078	0.001	Female	0.101
ADHD	ASD	329	376	0.554	0.58	0.63794	0.113	-0.184	-0.036	-0.01	0.7857	Female	-0.026
ADHD	Attention & Learning difficulty	329	99	0.554	0.355	0.0002	0.702	0.247	0.475	0.142	0.001	Female	0.199
ADHD	BD	329	111	0.554	0.554	0.75652	0.249	-0.183	0.033	0.01	0.8843	Female	0
ADHD	Chronic Pain	329	63	0.554	0.46	0.0086	0.63	0.086	0.358	0.106	0.0249	Female	0.094
ADHD	EMCI	329	139	0.554	0.511	0.14439	0.346	-0.052	0.147	0.044	0.2482	Female	0.043
ADHD	LMCI	329	216	0.554	0.667	0.0288	-0.019	-0.363	-0.191	-0.055	0.0665	Female	-0.113
ADHD	MCI	329	253	0.554	0.651	0.09559	0.022	-0.306	-0.142	-0.042	0.1804	Female	-0.097
ADHD	MCI-Risk	329	0	0.554	NA	1	NaN	NaN	NaN	NaN	1	Female	NA
ADHD	MDD	329	3392	0.554	0.506	0.006	0.276	0.049	0.162	0.047	0.018	Female	0.048
ADHD	ND	329	100	0.554	0.766	0.0006	-0.174	-0.626	-0.4	-0.117	0.0026	Female	-0.212
ADHD	OCD	329	74	0.554	0.412	0.0444	0.516	0.008	0.262	0.077	0.0954	Female	0.142
ADHD	Other	329	117	0.554	0.534	0.82792	0.234	-0.189	0.022	0.007	0.9435	Female	0.02
ADHD	OTHER	329	56	0.554	0.769	0.0002	-0.315	-0.89	-0.602	-0.172	0.001	Female	-0.215
ADHD	Other Psychiatric	329	111	0.554	0.495	0.47715	0.292	-0.14	0.076	0.023	0.6296	Female	0.059
ADHD	PD	329	67	0.554	0.535	0.25277	0.417	-0.11	0.153	0.045	0.3824	Female	0.019
ADHD	SAD	329	150	0.554	0.501	0.0348	0.399	0.011	0.205	0.06	0.0778	Female	0.053
ADHD	Schizoaffective Disorder	329	53	0.554	0.558	0.9615	0.295	-0.287	0.004	0.001	1	Female	-0.004
ADHD	SCZ	329	294	0.554	0.626	0.20418	0.054	-0.261	-0.104	-0.031	0.3272	Female	-0.072
ADHD	SCZ-Relative	329	138	0.554	0.398	0.0008	0.542	0.141	0.341	0.102	0.0032	Female	0.156
ADHD	SMC	329	59	0.554	0.515	0.90611	0.261	-0.295	-0.017	-0.005	1	Female	0.039
ADHD	SPECIFIC PHOBIA	329	159	0.554	0.551	0.67933	0.232	-0.148	0.042	0.013	0.8145	Female	0.003
Anorexia/Bulima	Anxiety/Phobia	105	1039	0.618	0.453	0.0014	0.527	0.124	0.326	0.093	0.005	Female	0.165
Anorexia/Bulima	ASD	105	376	0.618	0.58	0.87731	0.234	-0.2	0.017	0.005	0.9838	Female	0.038
Anorexia/Bulima	Attention & Learning difficulty	105	99	0.618	0.355	0.0004	0.802	0.24	0.521	0.157	0.0018	Female	0.263
Anorexia/Bulima	BD	105	111	0.618	0.554	0.54455	0.354	-0.183	0.085	0.025	0.7001	Female	0.064
Anorexia/Bulima	Chronic Pain	105	63	0.618	0.46	0.0156	0.73	0.094	0.412	0.121	0.0415	Female	0.158
Anorexia/Bulima	EMCI	105	139	0.618	0.511	0.12619	0.452	-0.059	0.196	0.059	0.2283	Female	0.107
Anorexia/Bulima	LMCI	105	216	0.618	0.667	0.23738	0.093	-0.375	-0.141	-0.04	0.3654	Female	-0.049
Anorexia/Bulima	MCI	105	253	0.618	0.651	0.41976	0.138	-0.319	-0.091	-0.026	0.5711	Female	-0.033
Anorexia/Bulima	MCI-Risk	105	0	0.618	NA	1	NaN	NaN	NaN	NaN	1	Female	NA
Anorexia/Bulima	MDD	105	3392	0.618	0.506	0.0316	0.409	0.02	0.215	0.063	0.0716	Female	0.112
Anorexia/Bulima	ND	105	100	0.618	0.766	0.0128	-0.077	-0.632	-0.355	-0.101	0.0348	Female	-0.148
Anorexia/Bulima	OCD	105	74	0.618	0.412	0.0388	0.619	0.016	0.317	0.092	0.0846	Female	0.206
Anorexia/Bulima	Other	105	117	0.618	0.534	0.56034	0.341	-0.189	0.076	0.022	0.7126	Female	0.084
Anorexia/Bulima	OTHER	105	56	0.618	0.769	0.0008	-0.252	-0.918	-0.585	-0.156	0.0032	Female	-0.151
Anorexia/Bulima	Other Psychiatric	105	111	0.618	0.495	0.34597	0.396	-0.141	0.127	0.038	0.4977	Female	0.123
Anorexia/Bulima	PD	105	67	0.618	0.535	0.18638	0.517	-0.102	0.207	0.06	0.3015	Female	0.083
Anorexia/Bulima	SAD	105	150	0.618	0.501	0.0446	0.51	0.007	0.259	0.075	0.0954	Female	0.117
Anorexia/Bulima	Schizoaffective Disorder	105	53	0.618	0.558	0.73933	0.388	-0.278	0.055	0.017	0.8695	Female	0.06
Anorexia/Bulima	SCZ	105	294	0.618	0.626	0.64254	0.171	-0.276	-0.053	-0.016	0.7877	Female	-0.008
Anorexia/Bulima	SCZ-Relative	105	138	0.618	0.398	0.0022	0.647	0.132	0.389	0.117	0.0071	Female	0.22
Anorexia/Bulima	SMC	105	59	0.618	0.515	0.84252	0.356	-0.286	0.035	0.01	0.957	Female	0.103
Anorexia/Bulima	SPECIFIC PHOBIA	105	159	0.618	0.551	0.46415	0.339	-0.156	0.092	0.028	0.615	Female	0.067
Anxiety/Phobia	ASD	1039	376	0.453	0.58	0.0002	-0.19	-0.427	-0.309	-0.088	0.001	Female	-0.128
Anxiety/Phobia	Attention & Learning difficulty	1039	99	0.453	0.355	0.034	0.429	0.016	0.222	0.064	0.0765	Female	0.098
Anxiety/Phobia	BD	1039	111	0.453	0.554	0.016	-0.042	-0.434	-0.238	-0.068	0.0422	Female	-0.101
Anxiety/Phobia	Chronic Pain	1039	63	0.453	0.46	0.46395	0.352	-0.157	0.097	0.028	0.615	Female	-0.007
Anxiety/Phobia	EMCI	1039	139	0.453	0.511	0.17518	0.059	-0.295	-0.118	-0.034	0.2883	Female	-0.058
Anxiety/Phobia	LMCI	1039	216	0.453	0.667	0.0002	-0.319	-0.615	-0.467	-0.133	0.001	Female	-0.214
Anxiety/Phobia	MCI	1039	253	0.453	0.651	0.0002	-0.278	-0.555	-0.416	-0.12	0.001	Female	-0.198
Anxiety/Phobia	MCI-Risk	1039	0	0.453	NA	1	NaN	NaN	NaN	NaN	1	Female	NA
Anxiety/Phobia	MDD	1039	3392	0.453	0.506	0.0022	-0.036	-0.175	-0.105	-0.031	0.0071	Female	-0.053
Anxiety/Phobia	ND	1039	100	0.453	0.766	0.0002	-0.474	-0.888	-0.681	-0.194	0.001	Female	-0.313
Anxiety/Phobia	OCD	1039	74	0.453	0.412	0.9773	0.233	-0.239	-0.003	-0.001	1	Female	0.041
Anxiety/Phobia	Other	1039	117	0.453	0.534	0.0108	-0.058	-0.442	-0.25	-0.071	0.0303	Female	-0.081
Anxiety/Phobia	OTHER	1039	56	0.453	0.769	0.0002	-0.61	-1.153	-0.881	-0.249	0.001	Female	-0.317
Anxiety/Phobia	Other Psychiatric	1039	111	0.453	0.495	0.05619	0.004	-0.388	-0.192	-0.055	0.1153	Female	-0.043
Anxiety/Phobia	PD	1039	67	0.453	0.535	0.35836	0.133	-0.362	-0.114	-0.033	0.5116	Female	-0.083
Anxiety/Phobia	SAD	1039	150	0.453	0.501	0.48475	0.109	-0.233	-0.062	-0.018	0.6349	Female	-0.049
Anxiety/Phobia	Schizoaffective Disorder	1039	53	0.453	0.558	0.05919	0.01	-0.543	-0.266	-0.077	0.1191	Female	-0.106
Anxiety/Phobia	SCZ	1039	294	0.453	0.626	0.0002	-0.244	-0.505	-0.375	-0.109	0.001	Female	-0.173
Anxiety/Phobia	SCZ-Relative	1039	138	0.453	0.398	0.34577	0.261	-0.094	0.083	0.024	0.4977	Female	0.054
Anxiety/Phobia	SMC	1039	59	0.453	0.515	0.0314	-0.026	-0.552	-0.289	-0.083	0.0716	Female	-0.062
Anxiety/Phobia	SPECIFIC PHOBIA	1039	159	0.453	0.551	0.0094	-0.058	-0.393	-0.225	-0.065	0.0268	Female	-0.099
ASD	Attention & Learning difficulty	376	99	0.58	0.355	0.0002	0.745	0.296	0.521	0.152	0.001	Female	0.226
ASD	BD	376	111	0.58	0.554	0.51755	0.282	-0.143	0.069	0.02	0.6703	Female	0.026
ASD	Chronic Pain	376	63	0.58	0.46	0.003	0.671	0.133	0.402	0.116	0.0096	Female	0.12
ASD	EMCI	376	139	0.58	0.511	0.06799	0.38	-0.01	0.185	0.054	0.1341	Female	0.07
ASD	LMCI	376	216	0.58	0.667	0.05879	0.01	-0.326	-0.158	-0.045	0.1191	Female	-0.086
ASD	MCI	376	253	0.58	0.651	0.18898	0.051	-0.268	-0.109	-0.031	0.3043	Female	-0.071
ASD	MCI-Risk	376	0	0.58	NA	1	NaN	NaN	NaN	NaN	1	Female	NA
ASD	MDD	376	3392	0.58	0.506	0.0008	0.305	0.092	0.198	0.058	0.0032	Female	0.075
ASD	ND	376	100	0.58	0.766	0.0008	-0.15	-0.594	-0.372	-0.106	0.0032	Female	-0.186
ASD	OCD	376	74	0.58	0.412	0.0188	0.555	0.053	0.304	0.087	0.0471	Female	0.169
ASD	Other	376	117	0.58	0.534	0.58174	0.267	-0.149	0.059	0.017	0.7293	Female	0.047
ASD	OTHER	376	56	0.58	0.769	0.0002	-0.294	-0.862	-0.578	-0.161	0.001	Female	-0.189
ASD	Other Psychiatric	376	111	0.58	0.495	0.29717	0.326	-0.099	0.113	0.033	0.442	Female	0.085
ASD	PD	376	67	0.58	0.535	0.14339	0.454	-0.068	0.193	0.055	0.2479	Female	0.045
ASD	SAD	376	150	0.58	0.501	0.01	0.435	0.054	0.244	0.07	0.0283	Female	0.079
ASD	Schizoaffective Disorder	376	53	0.58	0.558	0.76792	0.328	-0.248	0.04	0.012	0.8925	Female	0.022
ASD	SCZ	376	294	0.58	0.626	0.36676	0.082	-0.223	-0.071	-0.021	0.5212	Female	-0.045
ASD	SCZ-Relative	376	138	0.58	0.398	0.0002	0.58	0.187	0.383	0.112	0.001	Female	0.182
ASD	SMC	376	59	0.58	0.515	0.89551	0.294	-0.257	0.019	0.005	0.9979	Female	0.065
ASD	SPECIFIC PHOBIA	376	159	0.58	0.551	0.41316	0.264	-0.108	0.078	0.023	0.5676	Female	0.029
Attention & Learning difficulty	BD	99	111	0.355	0.554	0.0022	-0.159	-0.71	-0.434	-0.132	0.0071	Female	-0.199
Attention & Learning difficulty	Chronic Pain	99	63	0.355	0.46	0.45915	0.202	-0.435	-0.117	-0.036	0.615	Female	-0.105
Attention & Learning difficulty	EMCI	99	139	0.355	0.511	0.0182	-0.053	-0.575	-0.314	-0.098	0.0463	Female	-0.156
Attention & Learning difficulty	LMCI	99	216	0.355	0.667	0.0002	-0.433	-0.922	-0.678	-0.197	0.001	Female	-0.312
Attention & Learning difficulty	MCI	99	253	0.355	0.651	0.0002	-0.376	-0.851	-0.613	-0.184	0.001	Female	-0.296
Attention & Learning difficulty	MCI-Risk	99	0	0.355	NA	1	NaN	NaN	NaN	NaN	1	Female	NA
Attention & Learning difficulty	MDD	99	3392	0.355	0.506	0.0014	-0.124	-0.524	-0.324	-0.095	0.005	Female	-0.151
Attention & Learning difficulty	ND	99	100	0.355	0.766	0.0002	-0.572	-1.156	-0.864	-0.259	0.001	Female	-0.411
Attention & Learning difficulty	OCD	99	74	0.355	0.412	0.16858	0.092	-0.516	-0.212	-0.065	0.2831	Female	-0.057
Attention & Learning difficulty	Other	99	117	0.355	0.534	0.0008	-0.182	-0.727	-0.455	-0.135	0.0032	Female	-0.179
Attention & Learning difficulty	OTHER	99	56	0.355	0.769	0.0002	-0.748	-1.453	-1.101	-0.313	0.001	Female	-0.415
Attention & Learning difficulty	Other Psychiatric	99	111	0.355	0.495	0.0062	-0.111	-0.661	-0.386	-0.119	0.0184	Female	-0.141
Attention & Learning difficulty	PD	99	67	0.355	0.535	0.0498	-0.001	-0.629	-0.315	-0.097	0.104	Female	-0.181
Attention & Learning difficulty	SAD	99	150	0.355	0.501	0.0376	-0.015	-0.527	-0.271	-0.082	0.0829	Female	-0.147
Attention & Learning difficulty	Schizoaffective Disorder	99	53	0.355	0.558	0.0114	-0.104	-0.784	-0.444	-0.141	0.0315	Female	-0.204
Attention & Learning difficulty	SCZ	99	294	0.355	0.626	0.0002	-0.324	-0.788	-0.556	-0.173	0.001	Female	-0.271
Attention & Learning difficulty	SCZ-Relative	99	138	0.355	0.398	0.32337	0.132	-0.388	-0.128	-0.04	0.4729	Female	-0.044
Attention & Learning difficulty	SMC	99	59	0.355	0.515	0.0056	-0.142	-0.801	-0.471	-0.147	0.0169	Female	-0.16
Attention & Learning difficulty	SPECIFIC PHOBIA	99	159	0.355	0.551	0.0012	-0.158	-0.667	-0.412	-0.129	0.0045	Female	-0.197
BD	Chronic Pain	111	63	0.554	0.46	0.0402	0.636	0.01	0.323	0.096	0.0871	Female	0.094
BD	EMCI	111	139	0.554	0.511	0.37036	0.364	-0.138	0.113	0.034	0.5242	Female	0.043
BD	LMCI	111	216	0.554	0.667	0.05579	0.003	-0.458	-0.227	-0.065	0.1152	Female	-0.113
BD	MCI	111	253	0.554	0.651	0.12879	0.049	-0.399	-0.175	-0.051	0.2305	Female	-0.097
BD	MCI-Risk	111	0	0.554	NA	1	NaN	NaN	NaN	NaN	1	Female	NA
BD	MDD	111	3392	0.554	0.506	0.17578	0.318	-0.06	0.129	0.038	0.2883	Female	0.048
BD	ND	111	100	0.554	0.766	0.0022	-0.161	-0.711	-0.436	-0.126	0.0071	Female	-0.212
BD	OCD	111	74	0.554	0.412	0.12599	0.526	-0.068	0.229	0.067	0.2283	Female	0.142
BD	Other	111	117	0.554	0.534	0.92171	0.25	-0.272	-0.011	-0.003	1	Female	0.02
BD	OTHER	111	56	0.554	0.769	0.0004	-0.333	-0.996	-0.665	-0.181	0.0018	Female	-0.215
BD	Other Psychiatric	111	111	0.554	0.495	0.73093	0.308	-0.222	0.043	0.013	0.8638	Female	0.059
BD	PD	111	67	0.554	0.535	0.43896	0.426	-0.185	0.12	0.035	0.5926	Female	0.019
BD	SAD	111	150	0.554	0.501	0.17778	0.419	-0.075	0.172	0.05	0.2902	Female	0.053
BD	Schizoaffective Disorder	111	53	0.554	0.558	0.88231	0.302	-0.357	-0.028	-0.008	0.9863	Female	-0.004
BD	SCZ	111	294	0.554	0.626	0.21858	0.086	-0.353	-0.134	-0.041	0.3425	Female	-0.072
BD	SCZ-Relative	111	138	0.554	0.398	0.0184	0.557	0.052	0.304	0.092	0.0465	Female	0.156
BD	SMC	111	59	0.554	0.515	0.75832	0.269	-0.367	-0.049	-0.015	0.8843	Female	0.039
BD	SPECIFIC PHOBIA	111	159	0.554	0.551	0.93611	0.253	-0.234	0.01	0.003	1	Female	0.003
Chronic Pain	EMCI	63	139	0.46	0.511	0.18258	0.099	-0.501	-0.201	-0.062	0.2967	Female	-0.051
Chronic Pain	LMCI	63	216	0.46	0.667	0.0004	-0.28	-0.851	-0.566	-0.161	0.0018	Female	-0.207
Chronic Pain	MCI	63	253	0.46	0.651	0.0004	-0.22	-0.78	-0.5	-0.147	0.0018	Female	-0.191
Chronic Pain	MCI-Risk	63	0	0.46	NA	1	NaN	NaN	NaN	NaN	1	Female	NA
Chronic Pain	MDD	63	3392	0.46	0.506	0.11439	0.049	-0.45	-0.2	-0.058	0.2124	Female	-0.046
Chronic Pain	ND	63	100	0.46	0.766	0.0002	-0.437	-1.094	-0.766	-0.222	0.001	Female	-0.306
Chronic Pain	OCD	63	74	0.46	0.412	0.55714	0.243	-0.436	-0.096	-0.029	0.7126	Female	0.048
Chronic Pain	Other	63	117	0.46	0.534	0.0236	-0.032	-0.653	-0.343	-0.099	0.056	Female	-0.074
Chronic Pain	OTHER	63	56	0.46	0.769	0.0002	-0.651	-1.426	-1.038	-0.277	0.001	Female	-0.309
Chronic Pain	Other Psychiatric	63	111	0.46	0.495	0.08639	0.039	-0.587	-0.274	-0.083	0.1666	Female	-0.035
Chronic Pain	PD	63	67	0.46	0.535	0.24478	0.145	-0.551	-0.203	-0.061	0.3735	Female	-0.075
Chronic Pain	SAD	63	150	0.46	0.501	0.31897	0.142	-0.451	-0.154	-0.046	0.4684	Female	-0.041
Chronic Pain	Schizoaffective Disorder	63	53	0.46	0.558	0.07359	0.036	-0.708	-0.336	-0.104	0.1435	Female	-0.099
Chronic Pain	SCZ	63	294	0.46	0.626	0.0022	-0.168	-0.718	-0.443	-0.137	0.0071	Female	-0.166
Chronic Pain	SCZ-Relative	63	138	0.46	0.398	0.94051	0.288	-0.312	-0.012	-0.004	1	Female	0.062
Chronic Pain	SMC	63	59	0.46	0.515	0.0472	-0.003	-0.726	-0.364	-0.111	0.0992	Female	-0.055
Chronic Pain	SPECIFIC PHOBIA	63	159	0.46	0.551	0.0456	-0.006	-0.595	-0.3	-0.093	0.0964	Female	-0.091
EMCI	LMCI	139	216	0.511	0.667	0.0018	-0.124	-0.554	-0.339	-0.099	0.0061	Female	-0.156
EMCI	MCI	139	253	0.511	0.651	0.0064	-0.077	-0.494	-0.286	-0.086	0.0189	Female	-0.14
EMCI	MCI-Risk	139	0	0.511	NA	1	NaN	NaN	NaN	NaN	1	Female	NA
EMCI	MDD	139	3392	0.511	0.506	0.87451	0.182	-0.158	0.012	0.003	0.9838	Female	0.005
EMCI	ND	139	100	0.511	0.766	0.0002	-0.273	-0.799	-0.536	-0.16	0.001	Female	-0.255
EMCI	OCD	139	74	0.511	0.412	0.46435	0.393	-0.175	0.109	0.033	0.615	Female	0.099
EMCI	Other	139	117	0.511	0.534	0.32617	0.122	-0.373	-0.125	-0.037	0.475	Female	-0.023
EMCI	OTHER	139	56	0.511	0.769	0.0002	-0.427	-1.069	-0.748	-0.215	0.001	Female	-0.259
EMCI	Other Psychiatric	139	111	0.511	0.495	0.59134	0.182	-0.32	-0.069	-0.021	0.7375	Female	0.015
EMCI	PD	139	67	0.511	0.535	0.9679	0.297	-0.289	0.004	0.001	1	Female	-0.025
EMCI	SAD	139	150	0.511	0.501	0.64634	0.286	-0.178	0.054	0.016	0.7877	Female	0.009
EMCI	Schizoaffective Disorder	139	53	0.511	0.558	0.41396	0.183	-0.455	-0.136	-0.043	0.5676	Female	-0.048
EMCI	SCZ	139	294	0.511	0.626	0.0206	-0.039	-0.445	-0.242	-0.075	0.0509	Female	-0.115
EMCI	SCZ-Relative	139	138	0.511	0.398	0.11819	0.424	-0.05	0.187	0.058	0.2161	Female	0.112
EMCI	SMC	139	59	0.511	0.515	0.31417	0.149	-0.465	-0.158	-0.049	0.4633	Female	-0.004
EMCI	SPECIFIC PHOBIA	139	159	0.511	0.551	0.39436	0.129	-0.329	-0.1	-0.031	0.545	Female	-0.041
LMCI	MCI	216	253	0.667	0.651	0.60954	0.229	-0.136	0.047	0.013	0.756	Female	0.016
LMCI	MCI-Risk	216	0	0.667	NA	1	NaN	NaN	NaN	NaN	1	Female	NA
LMCI	MDD	216	3392	0.667	0.506	0.0002	0.49	0.214	0.352	0.102	0.001	Female	0.161
LMCI	ND	216	100	0.667	0.766	0.07139	0.019	-0.458	-0.22	-0.062	0.14	Female	-0.099
LMCI	OCD	216	74	0.667	0.412	0.0008	0.735	0.199	0.467	0.132	0.0032	Female	0.255
LMCI	Other	216	117	0.667	0.534	0.06159	0.446	-0.007	0.22	0.062	0.1228	Female	0.133
LMCI	OTHER	216	56	0.667	0.769	0.0038	-0.137	-0.732	-0.434	-0.116	0.0119	Female	-0.103
LMCI	Other Psychiatric	216	111	0.667	0.495	0.0222	0.5	0.039	0.27	0.078	0.0537	Female	0.171
LMCI	PD	216	67	0.667	0.535	0.0162	0.631	0.077	0.354	0.1	0.0424	Female	0.132
LMCI	SAD	216	150	0.667	0.501	0.0004	0.615	0.193	0.404	0.115	0.0018	Female	0.165
LMCI	Schizoaffective Disorder	216	53	0.667	0.558	0.20698	0.498	-0.106	0.196	0.056	0.3287	Female	0.108
LMCI	SCZ	216	294	0.667	0.626	0.37616	0.256	-0.096	0.08	0.024	0.526	Female	0.041
LMCI	SCZ-Relative	216	138	0.667	0.398	0.0002	0.757	0.321	0.539	0.157	0.001	Female	0.268
LMCI	SMC	216	59	0.667	0.515	0.23478	0.466	-0.114	0.176	0.05	0.363	Female	0.152
LMCI	SPECIFIC PHOBIA	216	159	0.667	0.551	0.0276	0.436	0.024	0.23	0.068	0.0641	Female	0.115
MCI	MCI-Risk	253	0	0.651	NA	1	NaN	NaN	NaN	NaN	1	Female	NA
MCI	MDD	253	3392	0.651	0.506	0.0002	0.433	0.177	0.305	0.089	0.001	Female	0.145
MCI	ND	253	100	0.651	0.766	0.0274	-0.025	-0.491	-0.258	-0.075	0.0641	Female	-0.115
MCI	OCD	253	74	0.651	0.412	0.004	0.667	0.143	0.405	0.119	0.0124	Female	0.239
MCI	Other	253	117	0.651	0.534	0.14499	0.387	-0.054	0.166	0.048	0.2482	Female	0.117
MCI	OTHER	253	56	0.651	0.769	0.0012	-0.168	-0.754	-0.461	-0.13	0.0045	Female	-0.118
MCI	Other Psychiatric	253	111	0.651	0.495	0.05719	0.441	-0.008	0.217	0.064	0.1167	Female	0.156
MCI	PD	253	67	0.651	0.535	0.0368	0.567	0.024	0.296	0.087	0.0817	Female	0.116
MCI	SAD	253	150	0.651	0.501	0.0012	0.551	0.143	0.347	0.102	0.0045	Female	0.15
MCI	Schizoaffective Disorder	253	53	0.651	0.558	0.33957	0.442	-0.153	0.144	0.043	0.4925	Female	0.093
MCI	SCZ	253	294	0.651	0.626	0.69853	0.203	-0.134	0.034	0.01	0.834	Female	0.025
MCI	SCZ-Relative	253	138	0.651	0.398	0.0002	0.691	0.269	0.48	0.144	0.001	Female	0.253
MCI	SMC	253	59	0.651	0.515	0.38396	0.409	-0.16	0.124	0.037	0.5327	Female	0.136
MCI	SPECIFIC PHOBIA	253	159	0.651	0.551	0.07779	0.38	-0.019	0.18	0.054	0.1509	Female	0.1
MCI-Risk	MDD	0	3392	NA	0.506	1	NaN	NaN	NaN	NaN	1	Female	NA
MCI-Risk	ND	0	100	NA	0.766	1	NaN	NaN	NaN	NaN	1	Female	NA
MCI-Risk	OCD	0	74	NA	0.412	1	NaN	NaN	NaN	NaN	1	Female	NA
MCI-Risk	Other	0	117	NA	0.534	1	NaN	NaN	NaN	NaN	1	Female	NA
MCI-Risk	OTHER	0	56	NA	0.769	1	NaN	NaN	NaN	NaN	1	Female	NA
MCI-Risk	Other Psychiatric	0	111	NA	0.495	1	NaN	NaN	NaN	NaN	1	Female	NA
MCI-Risk	PD	0	67	NA	0.535	1	NaN	NaN	NaN	NaN	1	Female	NA
MCI-Risk	SAD	0	150	NA	0.501	1	NaN	NaN	NaN	NaN	1	Female	NA
MCI-Risk	Schizoaffective Disorder	0	53	NA	0.558	1	NaN	NaN	NaN	NaN	1	Female	NA
MCI-Risk	SCZ	0	294	NA	0.626	1	NaN	NaN	NaN	NaN	1	Female	NA
MCI-Risk	SCZ-Relative	0	138	NA	0.398	1	NaN	NaN	NaN	NaN	1	Female	NA
MCI-Risk	SMC	0	59	NA	0.515	1	NaN	NaN	NaN	NaN	1	Female	NA
MCI-Risk	SPECIFIC PHOBIA	0	159	NA	0.551	1	NaN	NaN	NaN	NaN	1	Female	NA
MDD	ND	3392	100	0.506	0.766	0.0002	-0.363	-0.762	-0.563	-0.164	0.001	Female	-0.26
MDD	OCD	3392	74	0.506	0.412	0.37936	0.332	-0.129	0.102	0.03	0.5284	Female	0.094
MDD	Other	3392	117	0.506	0.534	0.13879	0.044	-0.325	-0.14	-0.041	0.2448	Female	-0.028
MDD	OTHER	3392	56	0.506	0.769	0.0002	-0.488	-1.018	-0.753	-0.219	0.001	Female	-0.264
MDD	Other Psychiatric	3392	111	0.506	0.495	0.37236	0.104	-0.274	-0.085	-0.025	0.5249	Female	0.01
MDD	PD	3392	67	0.506	0.535	0.9543	0.234	-0.249	-0.008	-0.002	1	Female	-0.029
MDD	SAD	3392	150	0.506	0.501	0.59254	0.207	-0.12	0.044	0.013	0.7375	Female	0.005
MDD	Schizoaffective Disorder	3392	53	0.506	0.558	0.26597	0.114	-0.429	-0.158	-0.046	0.4007	Female	-0.053
MDD	SCZ	3392	294	0.506	0.626	0.0002	-0.149	-0.388	-0.268	-0.079	0.001	Female	-0.12
MDD	SCZ-Relative	3392	138	0.506	0.398	0.026	0.357	0.017	0.187	0.055	0.0612	Female	0.108
MDD	SMC	3392	59	0.506	0.515	0.17318	0.078	-0.437	-0.179	-0.052	0.2867	Female	-0.009
MDD	SPECIFIC PHOBIA	3392	159	0.506	0.551	0.14219	0.04	-0.278	-0.119	-0.035	0.2478	Female	-0.045
ND	OCD	100	74	0.766	0.412	0.0002	0.984	0.362	0.673	0.194	0.001	Female	0.354
ND	Other	100	117	0.766	0.534	0.0016	0.707	0.164	0.436	0.123	0.0056	Female	0.232
ND	OTHER	100	56	0.766	0.769	0.20658	0.121	-0.54	-0.209	-0.055	0.3287	Female	-0.003
ND	Other Psychiatric	100	111	0.766	0.495	0.0014	0.748	0.197	0.473	0.139	0.005	Female	0.271
ND	PD	100	67	0.766	0.535	0.001	0.879	0.244	0.561	0.162	0.0039	Female	0.231
ND	SAD	100	150	0.766	0.501	0.0002	0.871	0.351	0.611	0.177	0.001	Female	0.265
ND	Schizoaffective Disorder	100	53	0.766	0.558	0.023	0.736	0.059	0.398	0.118	0.0549	Female	0.208
ND	SCZ	100	294	0.766	0.626	0.013	0.509	0.052	0.281	0.085	0.0351	Female	0.14
ND	SCZ-Relative	100	138	0.766	0.398	0.0002	0.998	0.464	0.731	0.219	0.001	Female	0.368
ND	SMC	100	59	0.766	0.515	0.0172	0.71	0.056	0.383	0.112	0.0441	Female	0.251
ND	SPECIFIC PHOBIA	100	159	0.766	0.551	0.001	0.682	0.174	0.428	0.129	0.0039	Female	0.215
OCD	Other	74	117	0.412	0.534	0.09959	0.048	-0.54	-0.246	-0.071	0.1869	Female	-0.122
OCD	OTHER	74	56	0.412	0.769	0.0002	-0.569	-1.306	-0.937	-0.249	0.001	Female	-0.358
OCD	Other Psychiatric	74	111	0.412	0.495	0.22278	0.115	-0.478	-0.182	-0.055	0.3475	Female	-0.084
OCD	PD	74	67	0.412	0.535	0.52555	0.225	-0.442	-0.108	-0.032	0.6782	Female	-0.124
OCD	SAD	74	150	0.412	0.501	0.67993	0.222	-0.338	-0.058	-0.017	0.8145	Female	-0.09
OCD	Schizoaffective Disorder	74	53	0.412	0.558	0.17118	0.109	-0.606	-0.248	-0.076	0.2848	Female	-0.147
OCD	SCZ	74	294	0.412	0.626	0.0074	-0.096	-0.61	-0.353	-0.108	0.0216	Female	-0.214
OCD	SCZ-Relative	74	138	0.412	0.398	0.56574	0.366	-0.202	0.082	0.025	0.7156	Female	0.013
OCD	SMC	74	59	0.412	0.515	0.11499	0.073	-0.621	-0.274	-0.082	0.2124	Female	-0.103
OCD	SPECIFIC PHOBIA	74	159	0.412	0.551	0.14259	0.068	-0.488	-0.21	-0.064	0.2478	Female	-0.14
Other	OTHER	117	56	0.534	0.769	0.0002	-0.345	-1.002	-0.674	-0.178	0.001	Female	-0.236
Other	Other Psychiatric	117	111	0.534	0.495	0.67553	0.316	-0.207	0.055	0.016	0.8145	Female	0.038
Other	PD	117	67	0.534	0.535	0.37476	0.437	-0.168	0.134	0.039	0.526	Female	-0.001
Other	SAD	117	150	0.534	0.501	0.14039	0.429	-0.058	0.186	0.054	0.2464	Female	0.033
Other	Schizoaffective Disorder	117	53	0.534	0.558	0.93131	0.309	-0.345	-0.018	-0.005	1	Female	-0.025
Other	SCZ	117	294	0.534	0.626	0.24898	0.09	-0.34	-0.125	-0.038	0.3783	Female	-0.092
Other	SCZ-Relative	117	138	0.534	0.398	0.0112	0.569	0.071	0.32	0.095	0.0312	Female	0.136
Other	SMC	117	59	0.534	0.515	0.79392	0.276	-0.355	-0.039	-0.011	0.9137	Female	0.019
Other	SPECIFIC PHOBIA	117	159	0.534	0.551	0.84572	0.26	-0.22	0.02	0.006	0.9576	Female	-0.017
OTHER	Other Psychiatric	56	111	0.769	0.495	0.0002	1.027	0.362	0.695	0.194	0.001	Female	0.274
OTHER	PD	56	67	0.769	0.535	0.0002	1.193	0.446	0.819	0.217	0.001	Female	0.234
OTHER	SAD	56	150	0.769	0.501	0.0002	1.16	0.521	0.84	0.232	0.001	Female	0.268
OTHER	Schizoaffective Disorder	56	53	0.769	0.558	0.0016	1.02	0.242	0.631	0.173	0.0056	Female	0.211
OTHER	SCZ	56	294	0.769	0.626	0.0012	0.759	0.181	0.47	0.14	0.0045	Female	0.144
OTHER	SCZ-Relative	56	138	0.769	0.398	0.0002	1.278	0.624	0.951	0.273	0.001	Female	0.371
OTHER	SMC	56	59	0.769	0.515	0.0004	1	0.243	0.622	0.167	0.0018	Female	0.255
OTHER	SPECIFIC PHOBIA	56	159	0.769	0.551	0.0002	0.942	0.318	0.63	0.184	0.001	Female	0.218
Other Psychiatric	PD	111	67	0.495	0.535	0.64634	0.38	-0.23	0.075	0.023	0.7877	Female	-0.04
Other Psychiatric	SAD	111	150	0.495	0.501	0.30297	0.373	-0.121	0.126	0.038	0.4487	Female	-0.006
Other Psychiatric	Schizoaffective Disorder	111	53	0.495	0.558	0.67273	0.261	-0.398	-0.069	-0.021	0.8142	Female	-0.063
Other Psychiatric	SCZ	111	294	0.495	0.626	0.11819	0.045	-0.394	-0.174	-0.054	0.2161	Female	-0.13
Other Psychiatric	SCZ-Relative	111	138	0.495	0.398	0.0452	0.51	0.006	0.258	0.079	0.0961	Female	0.097
Other Psychiatric	SMC	111	59	0.495	0.515	0.57414	0.228	-0.408	-0.09	-0.027	0.7223	Female	-0.019
Other Psychiatric	SPECIFIC PHOBIA	111	159	0.495	0.551	0.81052	0.211	-0.276	-0.032	-0.01	0.9297	Female	-0.056
PD	SAD	67	150	0.535	0.501	0.74073	0.341	-0.239	0.051	0.015	0.8695	Female	0.034
PD	Schizoaffective Disorder	67	53	0.535	0.558	0.42756	0.222	-0.507	-0.143	-0.044	0.5794	Female	-0.023
PD	SCZ	67	294	0.535	0.626	0.06239	0.019	-0.515	-0.248	-0.076	0.1237	Female	-0.091
PD	SCZ-Relative	67	138	0.535	0.398	0.21218	0.48	-0.108	0.186	0.057	0.334	Female	0.137
PD	SMC	67	59	0.535	0.515	0.35856	0.187	-0.521	-0.167	-0.05	0.5116	Female	0.02
PD	SPECIFIC PHOBIA	67	159	0.535	0.551	0.48115	0.182	-0.393	-0.106	-0.033	0.6325	Female	-0.016
SAD	Schizoaffective Disorder	150	53	0.501	0.558	0.22378	0.12	-0.511	-0.196	-0.059	0.3475	Female	-0.057
SAD	SCZ	150	294	0.501	0.626	0.0032	-0.102	-0.498	-0.3	-0.091	0.0101	Female	-0.125
SAD	SCZ-Relative	150	138	0.501	0.398	0.24318	0.371	-0.094	0.139	0.042	0.3727	Female	0.103
SAD	SMC	150	59	0.501	0.515	0.15338	0.085	-0.523	-0.219	-0.065	0.2595	Female	-0.014
SAD	SPECIFIC PHOBIA	150	159	0.501	0.551	0.17078	0.068	-0.381	-0.156	-0.048	0.2848	Female	-0.05
Schizoaffective Disorder	SCZ	53	294	0.558	0.626	0.49095	0.189	-0.398	-0.104	-0.033	0.6406	Female	-0.067
Schizoaffective Disorder	SCZ-Relative	53	138	0.558	0.398	0.05079	0.642	0.001	0.322	0.101	0.1055	Female	0.16
Schizoaffective Disorder	SMC	53	59	0.558	0.515	0.91551	0.355	-0.395	-0.02	-0.006	1	Female	0.044
Schizoaffective Disorder	SPECIFIC PHOBIA	53	159	0.558	0.551	0.82092	0.349	-0.277	0.036	0.011	0.9386	Female	0.007
SCZ	SCZ-Relative	294	138	0.626	0.398	0.0004	0.634	0.224	0.429	0.133	0.0018	Female	0.227
SCZ	SMC	294	59	0.626	0.515	0.55954	0.366	-0.196	0.085	0.026	0.7126	Female	0.111
SCZ	SPECIFIC PHOBIA	294	159	0.626	0.551	0.15378	0.335	-0.053	0.141	0.044	0.2595	Female	0.075
SCZ-Relative	SMC	138	59	0.398	0.515	0.0292	-0.037	-0.655	-0.346	-0.107	0.067	Female	-0.117
SCZ-Relative	SPECIFIC PHOBIA	138	159	0.398	0.551	0.0172	-0.056	-0.517	-0.287	-0.089	0.0441	Female	-0.153
SMC	SPECIFIC PHOBIA	59	159	0.515	0.551	0.71553	0.357	-0.244	0.056	0.018	0.8513	Female	-0.036
CN	ABNORMAL VENTRICAL	34702	107	0.501	0.457	0.13839	0.335	-0.045	0.145	0.042	0.2302	Male	0.045
CN	AD	34702	458	0.501	0.824	0.0002	-0.79	-0.975	-0.883	-0.255	0.0007	Male	-0.322
CN	ADHD	34702	885	0.501	0.414	0.0002	0.243	0.11	0.177	0.051	0.0007	Male	0.087
CN	Anorexia/Bulima	34702	3	0.501	0.504	0.9577	1.098	-1.165	-0.033	-0.01	1	Male	-0.003
CN	Anxiety/Phobia	34702	589	0.501	0.533	0.0404	-0.004	-0.167	-0.086	-0.025	0.0844	Male	-0.032
CN	ASD	34702	1622	0.501	0.526	0.0048	-0.025	-0.125	-0.075	-0.022	0.012	Male	-0.025
CN	Attention & Learning difficulty	34702	227	0.501	0.278	0.0002	0.623	0.362	0.492	0.142	0.0007	Male	0.224
CN	BD	34702	97	0.501	0.608	0.0064	-0.089	-0.488	-0.288	-0.083	0.0158	Male	-0.107
CN	Chronic Pain	34702	59	0.501	0.575	0.56554	0.18	-0.331	-0.076	-0.022	0.7435	Male	-0.074
CN	EMCI	34702	170	0.501	0.611	0.0004	-0.153	-0.454	-0.303	-0.088	0.0012	Male	-0.109
CN	LMCI	34702	341	0.501	0.732	0.0002	-0.463	-0.677	-0.57	-0.165	0.0007	Male	-0.231
CN	MCI	34702	197	0.501	0.74	0.0002	-0.428	-0.708	-0.568	-0.164	0.0007	Male	-0.238
CN	MCI-Risk	34702	0	0.501	NA	1	NaN	NaN	NaN	NaN	1	Male	NA
CN	MDD	34702	1746	0.501	0.576	0.0002	-0.13	-0.226	-0.178	-0.051	0.0007	Male	-0.075
CN	ND	34702	74	0.501	0.824	0.0002	-0.569	-1.026	-0.797	-0.23	0.0007	Male	-0.323
CN	OCD	34702	84	0.501	0.613	0.09799	0.032	-0.396	-0.182	-0.053	0.1767	Male	-0.111
CN	Other	34702	39	0.501	0.511	0.65293	0.386	-0.242	0.072	0.021	0.8214	Male	-0.009
CN	OTHER	34702	43	0.501	0.818	0.0002	-0.573	-1.171	-0.872	-0.252	0.0007	Male	-0.317
CN	Other Psychiatric	34702	142	0.501	0.41	0.27277	0.256	-0.074	0.091	0.026	0.4181	Male	0.091
CN	PD	34702	136	0.501	0.608	0.011	-0.056	-0.393	-0.225	-0.065	0.0257	Male	-0.107
CN	SAD	34702	155	0.501	0.582	0.0052	-0.065	-0.38	-0.222	-0.064	0.0129	Male	-0.081
CN	Schizoaffective Disorder	34702	56	0.501	0.662	0.0124	-0.083	-0.608	-0.345	-0.1	0.0284	Male	-0.161
CN	SCZ	34702	709	0.501	0.601	0.0002	-0.171	-0.32	-0.246	-0.071	0.0007	Male	-0.1
CN	SCZ-Relative	34702	66	0.501	0.528	0.62634	0.18	-0.303	-0.061	-0.018	0.7937	Male	-0.027
CN	SMC	34702	44	0.501	0.462	0.75852	0.343	-0.249	0.047	0.014	0.9087	Male	0.04
CN	SPECIFIC PHOBIA	34702	55	0.501	0.459	0.48895	0.357	-0.172	0.093	0.027	0.6601	Male	0.042
ABNORMAL VENTRICAL	AD	107	458	0.457	0.824	0.0002	-1.032	-1.478	-1.255	-0.296	0.0007	Male	-0.367
ABNORMAL VENTRICAL	ADHD	107	885	0.457	0.414	0.75052	0.232	-0.17	0.031	0.009	0.9053	Male	0.042
ABNORMAL VENTRICAL	Anorexia/Bulima	107	3	0.457	0.504	0.74673	0.974	-1.347	-0.186	-0.051	0.9038	Male	-0.048
ABNORMAL VENTRICAL	Anxiety/Phobia	107	589	0.457	0.533	0.022	-0.034	-0.448	-0.241	-0.067	0.0483	Male	-0.077
ABNORMAL VENTRICAL	ASD	107	1622	0.457	0.526	0.031	-0.019	-0.411	-0.215	-0.064	0.0663	Male	-0.069
ABNORMAL VENTRICAL	Attention & Learning difficulty	107	227	0.457	0.278	0.004	0.567	0.103	0.335	0.101	0.0102	Male	0.179
ABNORMAL VENTRICAL	BD	107	97	0.457	0.608	0.0014	-0.177	-0.737	-0.457	-0.125	0.0039	Male	-0.152
ABNORMAL VENTRICAL	Chronic Pain	107	59	0.457	0.575	0.17858	0.097	-0.545	-0.224	-0.064	0.2889	Male	-0.119
ABNORMAL VENTRICAL	EMCI	107	170	0.457	0.611	0.0002	-0.217	-0.709	-0.463	-0.13	0.0007	Male	-0.154
ABNORMAL VENTRICAL	LMCI	107	341	0.457	0.732	0.0002	-0.522	-0.969	-0.745	-0.207	0.0007	Male	-0.276
ABNORMAL VENTRICAL	MCI	107	197	0.457	0.74	0.0002	-0.493	-0.98	-0.736	-0.206	0.0007	Male	-0.283
ABNORMAL VENTRICAL	MCI-Risk	107	0	0.457	NA	1	NaN	NaN	NaN	NaN	1	Male	NA
ABNORMAL VENTRICAL	MDD	107	1746	0.457	0.576	0.0016	-0.139	-0.53	-0.334	-0.093	0.0044	Male	-0.12
ABNORMAL VENTRICAL	ND	107	74	0.457	0.824	0.0002	-0.682	-1.313	-0.997	-0.272	0.0007	Male	-0.367
ABNORMAL VENTRICAL	OCD	107	84	0.457	0.613	0.0274	-0.041	-0.62	-0.331	-0.094	0.059	Male	-0.156
ABNORMAL VENTRICAL	Other	107	39	0.457	0.511	0.68533	0.296	-0.444	-0.074	-0.021	0.853	Male	-0.054
ABNORMAL VENTRICAL	OTHER	107	43	0.457	0.818	0.0002	-0.725	-1.482	-1.104	-0.294	0.0007	Male	-0.361
ABNORMAL VENTRICAL	Other Psychiatric	107	142	0.457	0.41	0.66893	0.2	-0.305	-0.052	-0.016	0.8356	Male	0.046
ABNORMAL VENTRICAL	PD	107	136	0.457	0.608	0.0028	-0.12	-0.634	-0.377	-0.107	0.0074	Male	-0.152
ABNORMAL VENTRICAL	SAD	107	155	0.457	0.582	0.0036	-0.127	-0.627	-0.377	-0.106	0.0094	Male	-0.126
ABNORMAL VENTRICAL	Schizoaffective Disorder	107	56	0.457	0.662	0.0044	-0.167	-0.827	-0.497	-0.142	0.0112	Male	-0.205
ABNORMAL VENTRICAL	SCZ	107	709	0.457	0.601	0.0002	-0.183	-0.592	-0.388	-0.113	0.0007	Male	-0.145
ABNORMAL VENTRICAL	SCZ-Relative	107	66	0.457	0.528	0.18438	0.1	-0.519	-0.21	-0.06	0.2955	Male	-0.072
ABNORMAL VENTRICAL	SMC	107	44	0.457	0.462	0.57854	0.253	-0.455	-0.101	-0.028	0.7577	Male	-0.005
ABNORMAL VENTRICAL	SPECIFIC PHOBIA	107	55	0.457	0.459	0.73953	0.273	-0.382	-0.055	-0.015	0.8982	Male	-0.002
AD	ADHD	458	885	0.824	0.414	0.0002	1.229	0.989	1.109	0.306	0.0007	Male	0.409
AD	Anorexia/Bulima	458	3	0.824	0.504	0.09199	2.229	-0.052	1.089	0.245	0.1682	Male	0.319
AD	Anxiety/Phobia	458	589	0.824	0.533	0.0002	1.029	0.773	0.901	0.23	0.0007	Male	0.29
AD	ASD	458	1622	0.824	0.526	0.0002	0.931	0.718	0.824	0.233	0.0007	Male	0.298
AD	Attention & Learning difficulty	458	227	0.824	0.278	0.0002	1.728	1.369	1.549	0.397	0.0007	Male	0.546
AD	BD	458	97	0.824	0.608	0.0002	0.956	0.509	0.733	0.171	0.0007	Male	0.216
AD	Chronic Pain	458	59	0.824	0.575	0.0002	1.272	0.715	0.993	0.233	0.0007	Male	0.248
AD	EMCI	458	170	0.824	0.611	0.0002	0.871	0.51	0.691	0.167	0.0007	Male	0.213
AD	LMCI	458	341	0.824	0.732	0.0002	0.503	0.22	0.361	0.09	0.0007	Male	0.091
AD	MCI	458	197	0.824	0.74	0.0002	0.54	0.203	0.371	0.09	0.0007	Male	0.084
AD	MCI-Risk	458	0	0.824	NA	1	NaN	NaN	NaN	NaN	1	Male	NA
AD	MDD	458	1746	0.824	0.576	0.0002	0.862	0.651	0.756	0.203	0.0007	Male	0.247
AD	ND	458	74	0.824	0.824	0.39996	0.35	-0.142	0.104	0.024	0.5672	Male	0
AD	OCD	458	84	0.824	0.613	0.0002	1.09	0.613	0.851	0.202	0.0007	Male	0.211
AD	Other	458	39	0.824	0.511	0.0002	1.521	0.849	1.185	0.275	0.0007	Male	0.313
AD	OTHER	458	43	0.824	0.818	0.89871	0.325	-0.302	0.012	0.003	1	Male	0.006
AD	Other Psychiatric	458	142	0.824	0.41	0.0002	1.329	0.93	1.13	0.281	0.0007	Male	0.413
AD	PD	458	136	0.824	0.608	0.0002	0.984	0.59	0.787	0.19	0.0007	Male	0.215
AD	SAD	458	155	0.824	0.582	0.0002	0.975	0.6	0.788	0.19	0.0007	Male	0.241
AD	Schizoaffective Disorder	458	56	0.824	0.662	0.0002	0.941	0.379	0.66	0.155	0.0007	Male	0.162
AD	SCZ	458	709	0.824	0.601	0.0002	0.804	0.562	0.683	0.183	0.0007	Male	0.222
AD	SCZ-Relative	458	66	0.824	0.528	0.0002	1.273	0.742	1.008	0.237	0.0007	Male	0.295
AD	SMC	458	44	0.824	0.462	0.0002	1.479	0.842	1.16	0.268	0.0007	Male	0.362
AD	SPECIFIC PHOBIA	458	55	0.824	0.459	0.0002	1.51	0.93	1.22	0.281	0.0007	Male	0.365
ADHD	Anorexia/Bulima	885	3	0.414	0.504	0.72213	0.931	-1.339	-0.204	-0.061	0.8861	Male	-0.09
ADHD	Anxiety/Phobia	885	589	0.414	0.533	0.0002	-0.157	-0.367	-0.262	-0.076	0.0007	Male	-0.119
ADHD	ASD	885	1622	0.414	0.526	0.0002	-0.163	-0.327	-0.245	-0.073	0.0007	Male	-0.112
ADHD	Attention & Learning difficulty	885	227	0.414	0.278	0.0002	0.45	0.157	0.304	0.091	0.0007	Male	0.137
ADHD	BD	885	97	0.414	0.608	0.0004	-0.244	-0.666	-0.455	-0.134	0.0012	Male	-0.194
ADHD	Chronic Pain	885	59	0.414	0.575	0.07819	0.019	-0.509	-0.245	-0.073	0.1444	Male	-0.161
ADHD	EMCI	885	170	0.414	0.611	0.0002	-0.304	-0.635	-0.47	-0.139	0.0007	Male	-0.197
ADHD	LMCI	885	341	0.414	0.732	0.0002	-0.609	-0.866	-0.738	-0.216	0.0007	Male	-0.318
ADHD	MCI	885	197	0.414	0.74	0.0002	-0.572	-0.887	-0.73	-0.215	0.0007	Male	-0.326
ADHD	MCI-Risk	885	0	0.414	NA	1	NaN	NaN	NaN	NaN	1	Male	NA
ADHD	MDD	885	1746	0.414	0.576	0.0002	-0.277	-0.44	-0.359	-0.102	0.0007	Male	-0.162
ADHD	ND	885	74	0.414	0.824	0.0002	-0.71	-1.193	-0.952	-0.282	0.0007	Male	-0.41
ADHD	OCD	885	84	0.414	0.613	0.001	-0.123	-0.573	-0.348	-0.104	0.0029	Male	-0.199
ADHD	Other	885	39	0.414	0.511	0.54395	0.22	-0.423	-0.101	-0.03	0.7205	Male	-0.096
ADHD	OTHER	885	43	0.414	0.818	0.0002	-0.715	-1.335	-1.025	-0.303	0.0007	Male	-0.404
ADHD	Other Psychiatric	885	142	0.414	0.41	0.36576	0.095	-0.26	-0.083	-0.025	0.5305	Male	0.004
ADHD	PD	885	136	0.414	0.608	0.0002	-0.209	-0.572	-0.391	-0.116	0.0007	Male	-0.194
ADHD	SAD	885	155	0.414	0.582	0.0002	-0.218	-0.561	-0.39	-0.115	0.0007	Male	-0.168
ADHD	Schizoaffective Disorder	885	56	0.414	0.662	0.0004	-0.235	-0.777	-0.506	-0.151	0.0012	Male	-0.248
ADHD	SCZ	885	709	0.414	0.601	0.0002	-0.313	-0.513	-0.413	-0.122	0.0007	Male	-0.187
ADHD	SCZ-Relative	885	66	0.414	0.528	0.07719	0.02	-0.482	-0.231	-0.069	0.1434	Male	-0.114
ADHD	SMC	885	44	0.414	0.462	0.40096	0.177	-0.429	-0.126	-0.038	0.5672	Male	-0.047
ADHD	SPECIFIC PHOBIA	885	55	0.414	0.459	0.53675	0.191	-0.355	-0.082	-0.024	0.7136	Male	-0.045
Anorexia/Bulima	Anxiety/Phobia	3	589	0.504	0.533	0.91191	1.082	-1.192	-0.055	-0.015	1	Male	-0.029
Anorexia/Bulima	ASD	3	1622	0.504	0.526	0.93211	1.093	-1.174	-0.041	-0.012	1	Male	-0.022
Anorexia/Bulima	Attention & Learning difficulty	3	227	0.504	0.278	0.40236	1.639	-0.653	0.493	0.152	0.5672	Male	0.227
Anorexia/Bulima	BD	3	97	0.504	0.608	0.64514	0.888	-1.44	-0.276	-0.074	0.8145	Male	-0.104
Anorexia/Bulima	Chronic Pain	3	59	0.504	0.575	0.92391	1.142	-1.226	-0.042	-0.012	1	Male	-0.071
Anorexia/Bulima	EMCI	3	170	0.504	0.611	0.61734	0.87	-1.43	-0.28	-0.078	0.7851	Male	-0.106
Anorexia/Bulima	LMCI	3	341	0.504	0.732	0.35136	0.58	-1.703	-0.562	-0.155	0.5204	Male	-0.228
Anorexia/Bulima	MCI	3	197	0.504	0.74	0.35776	0.595	-1.702	-0.553	-0.155	0.5244	Male	-0.235
Anorexia/Bulima	MCI-Risk	3	0	0.504	NA	1	NaN	NaN	NaN	NaN	1	Male	NA
Anorexia/Bulima	MDD	3	1746	0.504	0.576	0.77112	0.984	-1.283	-0.15	-0.042	0.9144	Male	-0.072
Anorexia/Bulima	ND	3	74	0.504	0.824	0.17778	0.339	-2.023	-0.842	-0.221	0.2889	Male	-0.32
Anorexia/Bulima	OCD	3	84	0.504	0.613	0.76772	1.021	-1.316	-0.147	-0.043	0.9135	Male	-0.108
Anorexia/Bulima	Other	3	39	0.504	0.511	0.85271	1.313	-1.109	0.102	0.03	0.9781	Male	-0.006
Anorexia/Bulima	OTHER	3	43	0.504	0.818	0.11679	0.165	-2.283	-1.059	-0.242	0.2003	Male	-0.314
Anorexia/Bulima	Other Psychiatric	3	142	0.504	0.41	0.83452	1.269	-1.038	0.116	0.036	0.9635	Male	0.094
Anorexia/Bulima	PD	3	136	0.504	0.608	0.73413	0.961	-1.348	-0.194	-0.055	0.8947	Male	-0.104
Anorexia/Bulima	SAD	3	155	0.504	0.582	0.72453	0.958	-1.345	-0.194	-0.055	0.8861	Male	-0.078
Anorexia/Bulima	Schizoaffective Disorder	3	56	0.504	0.662	0.59554	0.881	-1.495	-0.307	-0.09	0.7657	Male	-0.158
Anorexia/Bulima	SCZ	3	709	0.504	0.601	0.70153	0.926	-1.346	-0.21	-0.061	0.867	Male	-0.097
Anorexia/Bulima	SCZ-Relative	3	66	0.504	0.528	0.9647	1.15	-1.206	-0.028	-0.008	1	Male	-0.024
Anorexia/Bulima	SMC	3	44	0.504	0.462	0.91331	1.285	-1.119	0.083	0.023	1	Male	0.043
Anorexia/Bulima	SPECIFIC PHOBIA	3	55	0.504	0.459	0.82732	1.324	-1.052	0.136	0.036	0.9616	Male	0.045
Anxiety/Phobia	ASD	589	1622	0.533	0.526	0.83332	0.105	-0.084	0.011	0.003	0.9635	Male	0.007
Anxiety/Phobia	Attention & Learning difficulty	589	227	0.533	0.278	0.0002	0.741	0.429	0.585	0.167	0.0007	Male	0.256
Anxiety/Phobia	BD	589	97	0.533	0.608	0.048	0.002	-0.429	-0.213	-0.059	0.0963	Male	-0.075
Anxiety/Phobia	Chronic Pain	589	59	0.533	0.575	0.93611	0.278	-0.258	0.01	0.003	1	Male	-0.042
Anxiety/Phobia	EMCI	589	170	0.533	0.611	0.0088	-0.056	-0.399	-0.227	-0.063	0.0209	Male	-0.077
Anxiety/Phobia	LMCI	589	341	0.533	0.732	0.0002	-0.371	-0.642	-0.507	-0.14	0.0007	Male	-0.199
Anxiety/Phobia	MCI	589	197	0.533	0.74	0.0002	-0.34	-0.667	-0.503	-0.139	0.0007	Male	-0.206
Anxiety/Phobia	MCI-Risk	589	0	0.533	NA	1	NaN	NaN	NaN	NaN	1	Male	NA
Anxiety/Phobia	MDD	589	1746	0.533	0.576	0.046	-0.002	-0.189	-0.096	-0.027	0.0939	Male	-0.043
Anxiety/Phobia	ND	589	74	0.533	0.824	0.0002	-0.503	-0.994	-0.749	-0.206	0.0007	Male	-0.291
Anxiety/Phobia	OCD	589	84	0.533	0.613	0.38656	0.129	-0.329	-0.1	-0.028	0.5538	Male	-0.08
Anxiety/Phobia	Other	589	39	0.533	0.511	0.32257	0.489	-0.161	0.164	0.046	0.4901	Male	0.023
Anxiety/Phobia	OTHER	589	43	0.533	0.818	0.0002	-0.518	-1.145	-0.832	-0.227	0.0007	Male	-0.285
Anxiety/Phobia	Other Psychiatric	589	142	0.533	0.41	0.05319	0.364	-0.004	0.18	0.051	0.1043	Male	0.123
Anxiety/Phobia	PD	589	136	0.533	0.608	0.13399	0.042	-0.332	-0.145	-0.04	0.2239	Male	-0.075
Anxiety/Phobia	SAD	589	155	0.533	0.582	0.11119	0.035	-0.32	-0.143	-0.04	0.1951	Male	-0.049
Anxiety/Phobia	Schizoaffective Disorder	589	56	0.533	0.662	0.05619	0.005	-0.545	-0.27	-0.075	0.109	Male	-0.129
Anxiety/Phobia	SCZ	589	709	0.533	0.601	0.0034	-0.053	-0.272	-0.162	-0.046	0.009	Male	-0.068
Anxiety/Phobia	SCZ-Relative	589	66	0.533	0.528	0.84572	0.28	-0.23	0.025	0.007	0.9733	Male	0.005
Anxiety/Phobia	SMC	589	44	0.533	0.462	0.38376	0.445	-0.169	0.138	0.038	0.5521	Male	0.072
Anxiety/Phobia	SPECIFIC PHOBIA	589	55	0.533	0.459	0.18058	0.464	-0.09	0.187	0.052	0.2908	Male	0.074
ASD	Attention & Learning difficulty	1622	227	0.526	0.278	0.0002	0.69	0.41	0.55	0.164	0.0007	Male	0.248
ASD	BD	1622	97	0.526	0.608	0.0452	-0.004	-0.414	-0.209	-0.062	0.0928	Male	-0.082
ASD	Chronic Pain	1622	59	0.526	0.575	0.9979	0.259	-0.261	-0.001	0	1	Male	-0.049
ASD	EMCI	1622	170	0.526	0.611	0.008	-0.066	-0.382	-0.224	-0.066	0.0194	Male	-0.085
ASD	LMCI	1622	341	0.526	0.732	0.0002	-0.37	-0.606	-0.488	-0.143	0.0007	Male	-0.206
ASD	MCI	1622	197	0.526	0.74	0.0002	-0.335	-0.632	-0.483	-0.143	0.0007	Male	-0.214
ASD	MCI-Risk	1622	0	0.526	NA	1	NaN	NaN	NaN	NaN	1	Male	NA
ASD	MDD	1622	1746	0.526	0.576	0.004	-0.035	-0.171	-0.103	-0.03	0.0102	Male	-0.05
ASD	ND	1622	74	0.526	0.824	0.0002	-0.473	-0.941	-0.707	-0.209	0.0007	Male	-0.298
ASD	OCD	1622	84	0.526	0.613	0.36396	0.115	-0.324	-0.104	-0.031	0.5301	Male	-0.087
ASD	Other	1622	39	0.526	0.511	0.37696	0.461	-0.175	0.143	0.042	0.5445	Male	0.015
ASD	OTHER	1622	43	0.526	0.818	0.0002	-0.476	-1.084	-0.78	-0.23	0.0007	Male	-0.292
ASD	Other Psychiatric	1622	142	0.526	0.41	0.06399	0.333	-0.011	0.161	0.048	0.1214	Male	0.116
ASD	PD	1622	136	0.526	0.608	0.10719	0.029	-0.321	-0.146	-0.043	0.1891	Male	-0.082
ASD	SAD	1622	155	0.526	0.582	0.08239	0.021	-0.309	-0.144	-0.043	0.1514	Male	-0.056
ASD	Schizoaffective Disorder	1622	56	0.526	0.662	0.0478	0.003	-0.53	-0.264	-0.078	0.0963	Male	-0.136
ASD	SCZ	1622	709	0.526	0.601	0.0002	-0.079	-0.256	-0.167	-0.049	0.0007	Male	-0.075
ASD	SCZ-Relative	1622	66	0.526	0.528	0.92211	0.26	-0.233	0.013	0.004	1	Male	-0.002
ASD	SMC	1622	44	0.526	0.462	0.42736	0.419	-0.181	0.119	0.035	0.5976	Male	0.064
ASD	SPECIFIC PHOBIA	1622	55	0.526	0.459	0.24878	0.433	-0.105	0.164	0.048	0.3881	Male	0.067
Attention & Learning difficulty	BD	227	97	0.278	0.608	0.0002	-0.511	-1.003	-0.757	-0.226	0.0007	Male	-0.331
Attention & Learning difficulty	Chronic Pain	227	59	0.278	0.575	0.001	-0.245	-0.827	-0.536	-0.164	0.0029	Male	-0.298
Attention & Learning difficulty	EMCI	227	170	0.278	0.611	0.0002	-0.567	-0.98	-0.773	-0.23	0.0007	Male	-0.333
Attention & Learning difficulty	LMCI	227	341	0.278	0.732	0.0002	-0.879	-1.237	-1.058	-0.307	0.0007	Male	-0.455
Attention & Learning difficulty	MCI	227	197	0.278	0.74	0.0002	-0.83	-1.238	-1.034	-0.307	0.0007	Male	-0.462
Attention & Learning difficulty	MCI-Risk	227	0	0.278	NA	1	NaN	NaN	NaN	NaN	1	Male	NA
Attention & Learning difficulty	MDD	227	1746	0.278	0.576	0.0002	-0.546	-0.826	-0.686	-0.194	0.0007	Male	-0.299
Attention & Learning difficulty	ND	227	74	0.278	0.824	0.0002	-0.964	-1.527	-1.245	-0.373	0.0007	Male	-0.546
Attention & Learning difficulty	OCD	227	84	0.278	0.613	0.0002	-0.382	-0.894	-0.638	-0.195	0.0007	Male	-0.335
Attention & Learning difficulty	Other	227	39	0.278	0.511	0.025	-0.051	-0.737	-0.394	-0.122	0.0542	Male	-0.233
Attention & Learning difficulty	OTHER	227	43	0.278	0.818	0.0002	-0.973	-1.665	-1.319	-0.394	0.0007	Male	-0.54
Attention & Learning difficulty	Other Psychiatric	227	142	0.278	0.41	0.0004	-0.162	-0.586	-0.374	-0.116	0.0012	Male	-0.133
Attention & Learning difficulty	PD	227	136	0.278	0.608	0.0002	-0.468	-0.907	-0.688	-0.207	0.0007	Male	-0.331
Attention & Learning difficulty	SAD	227	155	0.278	0.582	0.0002	-0.479	-0.901	-0.69	-0.207	0.0007	Male	-0.305
Attention & Learning difficulty	Schizoaffective Disorder	227	56	0.278	0.662	0.0002	-0.487	-1.089	-0.788	-0.242	0.0007	Male	-0.384
Attention & Learning difficulty	SCZ	227	709	0.278	0.601	0.0002	-0.565	-0.871	-0.718	-0.213	0.0007	Male	-0.324
Attention & Learning difficulty	SCZ-Relative	227	66	0.278	0.528	0.0006	-0.245	-0.802	-0.523	-0.16	0.0018	Male	-0.251
Attention & Learning difficulty	SMC	227	44	0.278	0.462	0.016	-0.095	-0.748	-0.421	-0.129	0.0362	Male	-0.184
Attention & Learning difficulty	SPECIFIC PHOBIA	227	55	0.278	0.459	0.0164	-0.084	-0.68	-0.382	-0.116	0.0369	Male	-0.181
BD	Chronic Pain	97	59	0.608	0.575	0.18538	0.547	-0.107	0.22	0.061	0.2958	Male	0.033
BD	EMCI	97	170	0.608	0.611	0.89471	0.235	-0.266	-0.016	-0.004	1	Male	-0.003
BD	LMCI	97	341	0.608	0.732	0.0128	-0.068	-0.522	-0.295	-0.081	0.0292	Male	-0.124
BD	MCI	97	197	0.608	0.74	0.0218	-0.047	-0.537	-0.292	-0.081	0.0481	Male	-0.132
BD	MCI-Risk	97	0	0.608	NA	1	NaN	NaN	NaN	NaN	1	Male	NA
BD	MDD	97	1746	0.608	0.576	0.26717	0.32	-0.09	0.115	0.032	0.4149	Male	0.032
BD	ND	97	74	0.608	0.824	0.0006	-0.239	-0.86	-0.549	-0.147	0.0018	Male	-0.216
BD	OCD	97	84	0.608	0.613	0.46375	0.404	-0.185	0.109	0.031	0.6383	Male	-0.005
BD	Other	97	39	0.608	0.511	0.05079	0.75	-0.005	0.372	0.104	0.1002	Male	0.098
BD	OTHER	97	43	0.608	0.818	0.0004	-0.28	-1.021	-0.651	-0.169	0.0012	Male	-0.21
BD	Other Psychiatric	97	142	0.608	0.41	0.0046	0.632	0.109	0.371	0.11	0.0116	Male	0.198
BD	PD	97	136	0.608	0.608	0.61514	0.328	-0.196	0.066	0.018	0.7851	Male	0
BD	SAD	97	155	0.608	0.582	0.59454	0.323	-0.187	0.068	0.019	0.7657	Male	0.026
BD	Schizoaffective Disorder	97	56	0.608	0.662	0.70753	0.273	-0.39	-0.059	-0.016	0.8714	Male	-0.054
BD	SCZ	97	709	0.608	0.601	0.68853	0.255	-0.17	0.042	0.012	0.854	Male	0.007
BD	SCZ-Relative	97	66	0.608	0.528	0.14239	0.551	-0.082	0.235	0.066	0.2346	Male	0.08
BD	SMC	97	44	0.608	0.462	0.0492	0.715	-0.009	0.353	0.097	0.0981	Male	0.146
BD	SPECIFIC PHOBIA	97	55	0.608	0.459	0.021	0.744	0.071	0.408	0.11	0.0466	Male	0.149
Chronic Pain	EMCI	59	170	0.575	0.611	0.12979	0.067	-0.53	-0.231	-0.066	0.218	Male	-0.035
Chronic Pain	LMCI	59	341	0.575	0.732	0.0008	-0.231	-0.79	-0.511	-0.143	0.0023	Male	-0.157
Chronic Pain	MCI	59	197	0.575	0.74	0.0012	-0.206	-0.797	-0.501	-0.142	0.0034	Male	-0.164
Chronic Pain	MCI-Risk	59	0	0.575	NA	1	NaN	NaN	NaN	NaN	1	Male	NA
Chronic Pain	MDD	59	1746	0.575	0.576	0.43436	0.154	-0.365	-0.105	-0.029	0.605	Male	-0.001
Chronic Pain	ND	59	74	0.575	0.824	0.0002	-0.391	-1.105	-0.748	-0.209	0.0007	Male	-0.249
Chronic Pain	OCD	59	84	0.575	0.613	0.53255	0.232	-0.44	-0.104	-0.031	0.7107	Male	-0.037
Chronic Pain	Other	59	39	0.575	0.511	0.48895	0.553	-0.267	0.143	0.043	0.6601	Male	0.065
Chronic Pain	OTHER	59	43	0.575	0.818	0.0002	-0.435	-1.265	-0.85	-0.23	0.0007	Male	-0.243
Chronic Pain	Other Psychiatric	59	142	0.575	0.41	0.30657	0.463	-0.149	0.157	0.048	0.4679	Male	0.165
Chronic Pain	PD	59	136	0.575	0.608	0.32677	0.159	-0.456	-0.148	-0.043	0.4944	Male	-0.033
Chronic Pain	SAD	59	155	0.575	0.582	0.34277	0.154	-0.45	-0.148	-0.042	0.512	Male	-0.007
Chronic Pain	Schizoaffective Disorder	59	56	0.575	0.662	0.16298	0.108	-0.634	-0.263	-0.078	0.2673	Male	-0.086
Chronic Pain	SCZ	59	709	0.575	0.601	0.21878	0.099	-0.434	-0.168	-0.049	0.3428	Male	-0.026
Chronic Pain	SCZ-Relative	59	66	0.575	0.528	0.93211	0.369	-0.341	0.014	0.004	1	Male	0.047
Chronic Pain	SMC	59	44	0.575	0.462	0.55154	0.517	-0.274	0.122	0.035	0.7278	Male	0.114
Chronic Pain	SPECIFIC PHOBIA	59	55	0.575	0.459	0.35756	0.544	-0.2	0.172	0.049	0.5244	Male	0.117
EMCI	LMCI	170	341	0.611	0.732	0.0036	-0.092	-0.462	-0.277	-0.077	0.0094	Male	-0.122
EMCI	MCI	170	197	0.611	0.74	0.0084	-0.066	-0.479	-0.273	-0.077	0.0202	Male	-0.129
EMCI	MCI-Risk	170	0	0.611	NA	1	NaN	NaN	NaN	NaN	1	Male	NA
EMCI	MDD	170	1746	0.611	0.576	0.10619	0.288	-0.027	0.13	0.036	0.1882	Male	0.035
EMCI	ND	170	74	0.611	0.824	0.0002	-0.239	-0.795	-0.517	-0.143	0.0007	Male	-0.213
EMCI	OCD	170	84	0.611	0.613	0.35856	0.386	-0.14	0.123	0.035	0.5244	Male	-0.002
EMCI	Other	170	39	0.611	0.511	0.0334	0.733	0.029	0.381	0.109	0.071	Male	0.1
EMCI	OTHER	170	43	0.611	0.818	0.0002	-0.263	-0.946	-0.604	-0.164	0.0007	Male	-0.207
EMCI	Other Psychiatric	170	142	0.611	0.41	0.0006	0.612	0.16	0.386	0.114	0.0018	Male	0.2
EMCI	PD	170	136	0.611	0.608	0.48235	0.307	-0.146	0.08	0.023	0.6587	Male	0.002
EMCI	SAD	170	155	0.611	0.582	0.44256	0.302	-0.136	0.083	0.023	0.614	Male	0.028
EMCI	Schizoaffective Disorder	170	56	0.611	0.662	0.79792	0.261	-0.346	-0.043	-0.012	0.9398	Male	-0.051
EMCI	SCZ	170	709	0.611	0.601	0.50695	0.225	-0.11	0.057	0.017	0.6818	Male	0.009
EMCI	SCZ-Relative	170	66	0.611	0.528	0.09559	0.533	-0.041	0.246	0.07	0.1738	Male	0.082
EMCI	SMC	170	44	0.611	0.462	0.037	0.695	0.025	0.36	0.101	0.0782	Male	0.149
EMCI	SPECIFIC PHOBIA	170	55	0.611	0.459	0.0078	0.72	0.103	0.411	0.115	0.0191	Male	0.152
LMCI	MCI	341	197	0.732	0.74	0.9967	0.177	-0.174	0.002	0	1	Male	-0.007
LMCI	MCI-Risk	341	0	0.732	NA	1	NaN	NaN	NaN	NaN	1	Male	NA
LMCI	MDD	341	1746	0.732	0.576	0.0002	0.524	0.29	0.407	0.113	0.0007	Male	0.156
LMCI	ND	341	74	0.732	0.824	0.05979	0.013	-0.492	-0.239	-0.066	0.1141	Male	-0.092
LMCI	OCD	341	84	0.732	0.613	0.002	0.641	0.159	0.4	0.112	0.0054	Male	0.12
LMCI	Other	341	39	0.732	0.511	0.0002	0.999	0.328	0.663	0.185	0.0007	Male	0.222
LMCI	OTHER	341	43	0.732	0.818	0.0378	-0.001	-0.639	-0.32	-0.087	0.0794	Male	-0.086
LMCI	Other Psychiatric	341	142	0.732	0.41	0.0002	0.865	0.463	0.664	0.191	0.0007	Male	0.322
LMCI	PD	341	136	0.732	0.608	0.0002	0.557	0.156	0.356	0.1	0.0007	Male	0.124
LMCI	SAD	341	155	0.732	0.582	0.0004	0.551	0.168	0.36	0.1	0.0012	Male	0.15
LMCI	Schizoaffective Disorder	341	56	0.732	0.662	0.10359	0.516	-0.052	0.232	0.065	0.1855	Male	0.07
LMCI	SCZ	341	709	0.732	0.601	0.0002	0.455	0.195	0.325	0.094	0.0007	Male	0.131
LMCI	SCZ-Relative	341	66	0.732	0.528	0.0004	0.792	0.259	0.526	0.147	0.0012	Male	0.204
LMCI	SMC	341	44	0.732	0.462	0.0004	0.96	0.324	0.642	0.178	0.0012	Male	0.271
LMCI	SPECIFIC PHOBIA	341	55	0.732	0.459	0.0002	0.983	0.404	0.694	0.191	0.0007	Male	0.273
MCI	MCI-Risk	197	0	0.74	NA	1	NaN	NaN	NaN	NaN	1	Male	NA
MCI	MDD	197	1746	0.74	0.576	0.0002	0.552	0.257	0.405	0.113	0.0007	Male	0.164
MCI	ND	197	74	0.74	0.824	0.07419	0.03	-0.509	-0.239	-0.066	0.1385	Male	-0.084
MCI	OCD	197	84	0.74	0.613	0.0028	0.651	0.133	0.392	0.112	0.0074	Male	0.127
MCI	Other	197	39	0.74	0.511	0.0006	1	0.3	0.65	0.185	0.0018	Male	0.229
MCI	OTHER	197	43	0.74	0.818	0.05	0.011	-0.654	-0.321	-0.088	0.0991	Male	-0.078
MCI	Other Psychiatric	197	142	0.74	0.41	0.0002	0.869	0.425	0.647	0.19	0.0007	Male	0.329
MCI	PD	197	136	0.74	0.608	0.0026	0.571	0.129	0.35	0.099	0.007	Male	0.131
MCI	SAD	197	155	0.74	0.582	0.0012	0.567	0.141	0.354	0.1	0.0034	Male	0.157
MCI	Schizoaffective Disorder	197	56	0.74	0.662	0.14119	0.525	-0.073	0.226	0.064	0.2338	Male	0.078
MCI	SCZ	197	709	0.74	0.601	0.0002	0.479	0.162	0.32	0.093	0.0007	Male	0.138
MCI	SCZ-Relative	197	66	0.74	0.528	0.001	0.799	0.232	0.516	0.146	0.0029	Male	0.211
MCI	SMC	197	44	0.74	0.462	0.0004	0.965	0.298	0.632	0.178	0.0012	Male	0.278
MCI	SPECIFIC PHOBIA	197	55	0.74	0.459	0.0002	0.992	0.379	0.685	0.191	0.0007	Male	0.281
MCI-Risk	MDD	0	1746	NA	0.576	1	NaN	NaN	NaN	NaN	1	Male	NA
MCI-Risk	ND	0	74	NA	0.824	1	NaN	NaN	NaN	NaN	1	Male	NA
MCI-Risk	OCD	0	84	NA	0.613	1	NaN	NaN	NaN	NaN	1	Male	NA
MCI-Risk	Other	0	39	NA	0.511	1	NaN	NaN	NaN	NaN	1	Male	NA
MCI-Risk	OTHER	0	43	NA	0.818	1	NaN	NaN	NaN	NaN	1	Male	NA
MCI-Risk	Other Psychiatric	0	142	NA	0.41	1	NaN	NaN	NaN	NaN	1	Male	NA
MCI-Risk	PD	0	136	NA	0.608	1	NaN	NaN	NaN	NaN	1	Male	NA
MCI-Risk	SAD	0	155	NA	0.582	1	NaN	NaN	NaN	NaN	1	Male	NA
MCI-Risk	Schizoaffective Disorder	0	56	NA	0.662	1	NaN	NaN	NaN	NaN	1	Male	NA
MCI-Risk	SCZ	0	709	NA	0.601	1	NaN	NaN	NaN	NaN	1	Male	NA
MCI-Risk	SCZ-Relative	0	66	NA	0.528	1	NaN	NaN	NaN	NaN	1	Male	NA
MCI-Risk	SMC	0	44	NA	0.462	1	NaN	NaN	NaN	NaN	1	Male	NA
MCI-Risk	SPECIFIC PHOBIA	0	55	NA	0.459	1	NaN	NaN	NaN	NaN	1	Male	NA
MDD	ND	1746	74	0.576	0.824	0.0002	-0.41	-0.877	-0.643	-0.179	0.0007	Male	-0.248
MDD	OCD	1746	84	0.576	0.613	0.9519	0.215	-0.224	-0.004	-0.001	1	Male	-0.037
MDD	Other	1746	39	0.576	0.511	0.11399	0.576	-0.06	0.258	0.072	0.1971	Male	0.066
MDD	OTHER	1746	43	0.576	0.818	0.0002	-0.418	-1.025	-0.722	-0.201	0.0007	Male	-0.242
MDD	Other Psychiatric	1746	142	0.576	0.41	0.0018	0.447	0.104	0.276	0.078	0.0049	Male	0.166
MDD	PD	1746	136	0.576	0.608	0.59854	0.126	-0.223	-0.049	-0.014	0.7667	Male	-0.032
MDD	SAD	1746	155	0.576	0.582	0.58754	0.118	-0.211	-0.046	-0.013	0.761	Male	-0.006
MDD	Schizoaffective Disorder	1746	56	0.576	0.662	0.20658	0.093	-0.44	-0.174	-0.049	0.3266	Male	-0.086
MDD	SCZ	1746	709	0.576	0.601	0.10419	0.018	-0.157	-0.07	-0.02	0.1856	Male	-0.025
MDD	SCZ-Relative	1746	66	0.576	0.528	0.33797	0.366	-0.126	0.12	0.034	0.5069	Male	0.048
MDD	SMC	1746	44	0.576	0.462	0.11879	0.532	-0.067	0.232	0.065	0.2024	Male	0.114
MDD	SPECIFIC PHOBIA	1746	55	0.576	0.459	0.0426	0.549	0.012	0.28	0.078	0.0879	Male	0.117
ND	OCD	74	84	0.824	0.613	0.0002	0.956	0.31	0.633	0.178	0.0007	Male	0.211
ND	Other	74	39	0.824	0.511	0.0002	1.31	0.49	0.9	0.251	0.0007	Male	0.313
ND	OTHER	74	43	0.824	0.818	0.66753	0.295	-0.465	-0.085	-0.021	0.8356	Male	0.006
ND	Other Psychiatric	74	142	0.824	0.41	0.0002	1.159	0.57	0.864	0.257	0.0007	Male	0.414
ND	PD	74	136	0.824	0.608	0.0002	0.881	0.301	0.591	0.165	0.0007	Male	0.216
ND	SAD	74	155	0.824	0.582	0.0002	0.881	0.314	0.597	0.166	0.0007	Male	0.242
ND	Schizoaffective Disorder	74	56	0.824	0.662	0.0088	0.822	0.111	0.466	0.131	0.0209	Male	0.162
ND	SCZ	74	709	0.824	0.601	0.0002	0.789	0.307	0.548	0.159	0.0007	Male	0.223
ND	SCZ-Relative	74	66	0.824	0.528	0.0002	1.109	0.415	0.762	0.213	0.0007	Male	0.296
ND	SMC	74	44	0.824	0.462	0.0004	1.29	0.501	0.895	0.244	0.0012	Male	0.362
ND	SPECIFIC PHOBIA	74	55	0.824	0.459	0.0002	1.332	0.589	0.961	0.257	0.0007	Male	0.365
OCD	Other	84	39	0.613	0.511	0.20078	0.632	-0.138	0.247	0.073	0.3189	Male	0.102
OCD	OTHER	84	43	0.613	0.818	0.0006	-0.343	-1.106	-0.724	-0.199	0.0018	Male	-0.205
OCD	Other Psychiatric	84	142	0.613	0.41	0.06839	0.53	-0.014	0.258	0.079	0.1284	Male	0.202
OCD	PD	84	136	0.613	0.608	0.75792	0.231	-0.316	-0.043	-0.012	0.9087	Male	0.004
OCD	SAD	84	155	0.613	0.582	0.76472	0.226	-0.308	-0.041	-0.012	0.913	Male	0.03
OCD	Schizoaffective Disorder	84	56	0.613	0.662	0.34757	0.182	-0.501	-0.16	-0.047	0.5169	Male	-0.049
OCD	SCZ	84	709	0.613	0.601	0.58234	0.163	-0.29	-0.063	-0.019	0.7599	Male	0.011
OCD	SCZ-Relative	84	66	0.613	0.528	0.46795	0.444	-0.207	0.118	0.035	0.6416	Male	0.084
OCD	SMC	84	44	0.613	0.462	0.21498	0.596	-0.142	0.227	0.066	0.3384	Male	0.151
OCD	SPECIFIC PHOBIA	84	55	0.613	0.459	0.11359	0.623	-0.067	0.278	0.079	0.1971	Male	0.154
Other	OTHER	39	43	0.511	0.818	0.0002	-0.546	-1.481	-1.013	-0.273	0.0007	Male	-0.307
Other	Other Psychiatric	39	142	0.511	0.41	0.93091	0.374	-0.339	0.018	0.005	1	Male	0.1
Other	PD	39	136	0.511	0.608	0.11379	0.066	-0.654	-0.294	-0.086	0.1971	Male	-0.098
Other	SAD	39	155	0.511	0.582	0.09819	0.059	-0.65	-0.295	-0.085	0.1767	Male	-0.072
Other	Schizoaffective Disorder	39	56	0.511	0.662	0.05879	0.017	-0.819	-0.401	-0.121	0.1128	Male	-0.151
Other	SCZ	39	709	0.511	0.601	0.05459	0.011	-0.636	-0.313	-0.092	0.1065	Male	-0.091
Other	SCZ-Relative	39	66	0.511	0.528	0.52735	0.272	-0.53	-0.129	-0.039	0.7065	Male	-0.018
Other	SMC	39	44	0.511	0.462	0.92651	0.413	-0.462	-0.025	-0.007	1	Male	0.049
Other	SPECIFIC PHOBIA	39	55	0.511	0.459	0.90611	0.437	-0.395	0.021	0.006	1	Male	0.052
OTHER	Other Psychiatric	43	142	0.818	0.41	0.0002	1.297	0.584	0.94	0.278	0.0007	Male	0.408
OTHER	PD	43	136	0.818	0.608	0.0004	1.031	0.326	0.678	0.187	0.0012	Male	0.21
OTHER	SAD	43	155	0.818	0.582	0.0004	1.032	0.338	0.685	0.188	0.0012	Male	0.236
OTHER	Schizoaffective Disorder	43	56	0.818	0.662	0.008	0.969	0.149	0.559	0.152	0.0194	Male	0.156
OTHER	SCZ	43	709	0.818	0.601	0.0002	0.933	0.313	0.623	0.181	0.0007	Male	0.217
OTHER	SCZ-Relative	43	66	0.818	0.528	0.0004	1.267	0.457	0.862	0.234	0.0012	Male	0.29
OTHER	SMC	43	44	0.818	0.462	0.0002	1.473	0.567	1.02	0.265	0.0007	Male	0.356
OTHER	SPECIFIC PHOBIA	43	55	0.818	0.459	0.0002	1.525	0.659	1.092	0.279	0.0007	Male	0.359
Other Psychiatric	PD	142	136	0.41	0.608	0.0114	-0.066	-0.541	-0.304	-0.091	0.0265	Male	-0.198
Other Psychiatric	SAD	142	155	0.41	0.582	0.0122	-0.074	-0.534	-0.304	-0.091	0.0282	Male	-0.172
Other Psychiatric	Schizoaffective Disorder	142	56	0.41	0.662	0.009	-0.095	-0.723	-0.409	-0.126	0.0212	Male	-0.251
Other Psychiatric	SCZ	142	709	0.41	0.601	0.0008	-0.147	-0.509	-0.328	-0.097	0.0023	Male	-0.191
Other Psychiatric	SCZ-Relative	142	66	0.41	0.528	0.33317	0.15	-0.438	-0.144	-0.044	0.5019	Male	-0.118
Other Psychiatric	SMC	142	44	0.41	0.462	0.82132	0.299	-0.382	-0.042	-0.013	0.9603	Male	-0.051
Other Psychiatric	SPECIFIC PHOBIA	142	55	0.41	0.459	0.9999	0.315	-0.311	0.002	0.001	1	Male	-0.049
PD	SAD	136	155	0.608	0.582	0.9901	0.234	-0.229	0.002	0.001	1	Male	0.026
PD	Schizoaffective Disorder	136	56	0.608	0.662	0.45595	0.193	-0.433	-0.12	-0.035	0.6301	Male	-0.054
PD	SCZ	136	709	0.608	0.601	0.82052	0.163	-0.205	-0.021	-0.006	0.9603	Male	0.007
PD	SCZ-Relative	136	66	0.608	0.528	0.27017	0.459	-0.133	0.163	0.047	0.4159	Male	0.08
PD	SMC	136	44	0.608	0.462	0.11699	0.617	-0.07	0.274	0.078	0.2003	Male	0.147
PD	SPECIFIC PHOBIA	136	55	0.608	0.459	0.0464	0.641	0.007	0.324	0.092	0.0941	Male	0.149
SAD	Schizoaffective Disorder	155	56	0.582	0.662	0.42036	0.184	-0.431	-0.124	-0.036	0.5902	Male	-0.08
SAD	SCZ	155	709	0.582	0.601	0.78432	0.151	-0.197	-0.023	-0.007	0.9269	Male	-0.019
SAD	SCZ-Relative	155	66	0.582	0.528	0.26837	0.452	-0.128	0.162	0.047	0.415	Male	0.054
SAD	SMC	155	44	0.582	0.462	0.11979	0.612	-0.064	0.274	0.078	0.2031	Male	0.121
SAD	SPECIFIC PHOBIA	155	55	0.582	0.459	0.0408	0.635	0.013	0.324	0.091	0.0847	Male	0.123
Schizoaffective Disorder	SCZ	56	709	0.662	0.601	0.48415	0.371	-0.175	0.098	0.029	0.6587	Male	0.061
Schizoaffective Disorder	SCZ-Relative	56	66	0.662	0.528	0.12659	0.639	-0.084	0.277	0.082	0.2136	Male	0.134
Schizoaffective Disorder	SMC	56	44	0.662	0.462	0.05699	0.791	-0.016	0.388	0.113	0.1099	Male	0.2
Schizoaffective Disorder	SPECIFIC PHOBIA	56	55	0.662	0.459	0.0234	0.825	0.063	0.444	0.127	0.051	Male	0.203
SCZ	SCZ-Relative	709	66	0.601	0.528	0.16458	0.435	-0.071	0.182	0.053	0.2687	Male	0.073
SCZ	SMC	709	44	0.601	0.462	0.06719	0.594	-0.016	0.289	0.085	0.1268	Male	0.14
SCZ	SPECIFIC PHOBIA	709	55	0.601	0.459	0.0202	0.611	0.06	0.335	0.098	0.0452	Male	0.142
SCZ-Relative	SMC	66	44	0.528	0.462	0.58734	0.494	-0.278	0.108	0.031	0.761	Male	0.067
SCZ-Relative	SPECIFIC PHOBIA	66	55	0.528	0.459	0.39696	0.519	-0.205	0.157	0.045	0.5664	Male	0.069
SMC	SPECIFIC PHOBIA	44	55	0.462	0.459	0.82352	0.449	-0.354	0.048	0.013	0.9603	Male	0.003
