# Supplementary material for: Brain charts for the human lifespan
Source: Nature. 2022 Apr 6;604(7906):525–33. doi: 10.1038/s41586-022-04554-y (PMC9021021; doi:10.1038/s41586-022-04554-y)
Supplement: Supplementary file 5 — Case–control centile comparisons. SI3.1–3.7, statistics and sample size for case–control comparisons presented in Fig. 4a (that is, for clinical groups with N > 500) and SI10. Each table reports the sample sizes, test-statistics, effect sizes and corrected and uncorrected P-values per case–control pair and per sex. Corrected P-values represent P-values adjusted using Benjamini–Hochberg FDR correction for multiple comparisons across all case–control pairs of a specific sex within a specific feature. SI3.8–3.14, same statistics as 3.1–3.7 for all clinical groups with N > 250. SI3.15–3.21, same statistics as 3.1–3.7 for all clinical groups with N > 100. SI3.22–3.28, same statistics as 3.1–3.7 for all clinical groups with N > 50. [file 41586_2022_4554_MOESM5_ESM.zip › Table3_CaseControl/Table_3_14_t250_Total_surface_area_PermDx.csv]

Group 1	Group 2	Sample size G1	Sample size G2	Median centile G1	Median centile G2	P uncorrected	Cohens D lower CI	Cohens D upper CI	Cohens D	Mean group difference	P corrected (BH-FDR)	Sex	Median group difference
CN	AD	33081	528	0.5	0.342	0.0002	0.485	0.313	0.399	0.115	0.0008	Female	0.158
CN	ADHD	33081	222	0.5	0.543	0.08879	0.017	-0.247	-0.115	-0.033	0.1506	Female	-0.043
CN	Anxiety/Phobia	33081	975	0.5	0.493	0.59194	0.081	-0.046	0.018	0.005	0.6692	Female	0.008
CN	ASD	33081	365	0.5	0.503	0.57814	0.133	-0.073	0.03	0.009	0.6632	Female	-0.003
CN	Attention & Learning difficulty	33081	99	0.5	0.197	0.0002	0.972	0.577	0.774	0.222	0.0008	Female	0.303
CN	EMCI	33081	139	0.5	0.567	0.39936	0.094	-0.24	-0.073	-0.021	0.4867	Female	-0.066
CN	LMCI	33081	217	0.5	0.468	0.07279	0.259	-0.008	0.126	0.036	0.1262	Female	0.032
CN	MCI	33081	245	0.5	0.4	0.0002	0.391	0.14	0.265	0.076	0.0008	Female	0.101
CN	MDD	33081	3158	0.5	0.49	0.13679	0.064	-0.009	0.028	0.008	0.2067	Female	0.011
CN	Other Psychiatric	33081	111	0.5	0.429	0.06999	0.359	-0.014	0.173	0.05	0.1262	Female	0.071
CN	SAD	33081	150	0.5	0.463	0.51015	0.215	-0.106	0.055	0.016	0.5939	Female	0.037
CN	SCZ	33081	75	0.5	0.337	0.0002	0.67	0.216	0.443	0.127	0.0008	Female	0.164
AD	ADHD	528	222	0.342	0.543	0.0002	-0.345	-0.663	-0.504	-0.148	0.0008	Female	-0.201
AD	Anxiety/Phobia	528	975	0.342	0.493	0.0002	-0.276	-0.49	-0.383	-0.11	0.0008	Female	-0.151
AD	ASD	528	365	0.342	0.503	0.0002	-0.214	-0.483	-0.349	-0.106	0.0008	Female	-0.161
AD	Attention & Learning difficulty	528	99	0.342	0.197	0.0004	0.589	0.157	0.373	0.108	0.0012	Female	0.145
AD	EMCI	528	139	0.342	0.567	0.0002	-0.277	-0.655	-0.466	-0.136	0.0008	Female	-0.224
AD	LMCI	528	217	0.342	0.468	0.0004	-0.115	-0.433	-0.274	-0.079	0.0012	Female	-0.126
AD	MCI	528	245	0.342	0.4	0.09659	0.025	-0.279	-0.127	-0.038	0.1603	Female	-0.057
AD	MDD	528	3158	0.342	0.49	0.0002	-0.278	-0.463	-0.371	-0.107	0.0008	Female	-0.148
AD	Other Psychiatric	528	111	0.342	0.429	0.0352	-0.016	-0.427	-0.222	-0.065	0.0742	Female	-0.087
AD	SAD	528	150	0.342	0.463	0.0002	-0.161	-0.526	-0.344	-0.099	0.0008	Female	-0.121
AD	SCZ	528	75	0.342	0.337	0.74373	0.285	-0.199	0.043	0.013	0.7846	Female	0.005
ADHD	Anxiety/Phobia	222	975	0.543	0.493	0.07259	0.28	-0.012	0.134	0.038	0.1262	Female	0.051
ADHD	ASD	222	365	0.543	0.503	0.11399	0.302	-0.032	0.135	0.042	0.1815	Female	0.04
ADHD	Attention & Learning difficulty	222	99	0.543	0.197	0.0002	1.153	0.657	0.905	0.255	0.0008	Female	0.346
ADHD	EMCI	222	139	0.543	0.567	0.70873	0.254	-0.171	0.042	0.012	0.7678	Female	-0.023
ADHD	LMCI	222	217	0.543	0.468	0.0112	0.433	0.057	0.245	0.069	0.0273	Female	0.075
ADHD	MCI	222	245	0.543	0.4	0.0002	0.539	0.172	0.356	0.109	0.0008	Female	0.144
ADHD	MDD	222	3158	0.543	0.49	0.0404	0.279	0.006	0.142	0.041	0.0829	Female	0.054
ADHD	Other Psychiatric	222	111	0.543	0.429	0.0162	0.512	0.053	0.283	0.083	0.0361	Female	0.114
ADHD	SAD	222	150	0.543	0.463	0.11079	0.38	-0.036	0.172	0.049	0.18	Female	0.08
ADHD	SCZ	222	75	0.543	0.337	0.0002	0.819	0.286	0.553	0.16	0.0008	Female	0.207
Anxiety/Phobia	ASD	975	365	0.493	0.503	0.83972	0.133	-0.108	0.012	0.004	0.8506	Female	-0.01
Anxiety/Phobia	Attention & Learning difficulty	975	99	0.493	0.197	0.0002	0.985	0.566	0.776	0.217	0.0008	Female	0.295
Anxiety/Phobia	EMCI	975	139	0.493	0.567	0.29797	0.085	-0.271	-0.093	-0.026	0.381	Female	-0.074
Anxiety/Phobia	LMCI	975	217	0.493	0.468	0.14199	0.258	-0.037	0.111	0.031	0.209	Female	0.025
Anxiety/Phobia	MCI	975	245	0.493	0.4	0.0008	0.386	0.105	0.245	0.071	0.0022	Female	0.093
Anxiety/Phobia	MDD	975	3158	0.493	0.49	0.76472	0.082	-0.062	0.01	0.003	0.7953	Female	0.003
Anxiety/Phobia	Other Psychiatric	975	111	0.493	0.429	0.11819	0.354	-0.04	0.157	0.044	0.1844	Female	0.064
Anxiety/Phobia	SAD	975	150	0.493	0.463	0.66273	0.21	-0.134	0.038	0.011	0.7385	Female	0.029
Anxiety/Phobia	SCZ	975	75	0.493	0.337	0.0006	0.669	0.197	0.433	0.122	0.0018	Female	0.156
ASD	Attention & Learning difficulty	365	99	0.503	0.197	0.0002	0.924	0.469	0.697	0.214	0.0008	Female	0.306
ASD	EMCI	365	139	0.503	0.567	0.32957	0.1	-0.292	-0.096	-0.03	0.408	Female	-0.064
ASD	LMCI	365	217	0.503	0.468	0.29457	0.259	-0.078	0.091	0.027	0.381	Female	0.035
ASD	MCI	365	245	0.503	0.4	0.0126	0.375	0.049	0.212	0.068	0.0298	Female	0.103
ASD	MDD	365	3158	0.503	0.49	0.9795	0.106	-0.111	-0.002	-0.001	0.9795	Female	0.013
ASD	Other Psychiatric	365	111	0.503	0.429	0.22898	0.344	-0.082	0.131	0.041	0.3133	Female	0.074
ASD	SAD	365	150	0.503	0.463	0.79752	0.213	-0.168	0.023	0.007	0.8185	Female	0.04
ASD	SCZ	365	75	0.503	0.337	0.0028	0.63	0.129	0.379	0.119	0.0075	Female	0.166
Attention & Learning difficulty	EMCI	99	139	0.197	0.567	0.0002	-0.622	-1.165	-0.893	-0.243	0.0008	Female	-0.369
Attention & Learning difficulty	LMCI	99	217	0.197	0.468	0.0002	-0.452	-0.942	-0.697	-0.186	0.0008	Female	-0.271
Attention & Learning difficulty	MCI	99	245	0.197	0.4	0.0004	-0.244	-0.718	-0.481	-0.146	0.0012	Female	-0.202
Attention & Learning difficulty	MDD	99	3158	0.197	0.49	0.0002	-0.548	-0.95	-0.749	-0.214	0.0008	Female	-0.292
Attention & Learning difficulty	Other Psychiatric	99	111	0.197	0.429	0.0002	-0.344	-0.902	-0.623	-0.173	0.0008	Female	-0.231
Attention & Learning difficulty	SAD	99	150	0.197	0.463	0.0002	-0.518	-1.046	-0.782	-0.207	0.0008	Female	-0.266
Attention & Learning difficulty	SCZ	99	75	0.197	0.337	0.0194	-0.047	-0.656	-0.352	-0.095	0.042	Female	-0.139
EMCI	LMCI	139	217	0.567	0.468	0.05239	0.422	-0.007	0.207	0.057	0.1022	Female	0.098
EMCI	MCI	139	245	0.567	0.4	0.0032	0.527	0.107	0.317	0.097	0.0083	Female	0.167
EMCI	MDD	139	3158	0.567	0.49	0.23458	0.271	-0.069	0.101	0.029	0.3155	Female	0.077
EMCI	Other Psychiatric	139	111	0.567	0.429	0.05139	0.498	-0.005	0.247	0.071	0.1022	Female	0.138
EMCI	SAD	139	150	0.567	0.463	0.25697	0.366	-0.098	0.134	0.037	0.3397	Female	0.103
EMCI	SCZ	139	75	0.567	0.337	0.0004	0.812	0.239	0.525	0.148	0.0012	Female	0.23
LMCI	MCI	217	245	0.468	0.4	0.14739	0.318	-0.048	0.135	0.04	0.2129	Female	0.069
LMCI	MDD	217	3158	0.468	0.49	0.16638	0.039	-0.236	-0.098	-0.028	0.236	Female	-0.022
LMCI	Other Psychiatric	217	111	0.468	0.429	0.67553	0.278	-0.181	0.049	0.014	0.7421	Female	0.039
LMCI	SAD	217	150	0.468	0.463	0.47875	0.133	-0.285	-0.076	-0.02	0.5658	Female	0.005
LMCI	SCZ	217	75	0.468	0.337	0.014	0.598	0.067	0.333	0.091	0.0321	Female	0.131
MCI	MDD	245	3158	0.4	0.49	0.0008	-0.106	-0.366	-0.236	-0.068	0.0022	Female	-0.09
MCI	Other Psychiatric	245	111	0.4	0.429	0.45655	0.14	-0.311	-0.086	-0.027	0.5479	Female	-0.029
MCI	SAD	245	150	0.4	0.463	0.05599	0.003	-0.406	-0.201	-0.061	0.1065	Female	-0.064
MCI	SCZ	245	75	0.4	0.337	0.20618	0.423	-0.097	0.163	0.051	0.2872	Female	0.063
MDD	Other Psychiatric	3158	111	0.49	0.429	0.13779	0.334	-0.044	0.145	0.042	0.2067	Female	0.061
MDD	SAD	3158	150	0.49	0.463	0.74433	0.191	-0.137	0.027	0.008	0.7846	Female	0.026
MDD	SCZ	3158	75	0.49	0.337	0.0004	0.645	0.186	0.416	0.119	0.0012	Female	0.153
Other Psychiatric	SAD	111	150	0.429	0.463	0.32897	0.125	-0.369	-0.122	-0.034	0.408	Female	-0.035
Other Psychiatric	SCZ	111	75	0.429	0.337	0.07239	0.565	-0.027	0.269	0.078	0.1262	Female	0.092
SAD	SCZ	150	75	0.463	0.337	0.004	0.69	0.128	0.409	0.112	0.0101	Female	0.127
CN	AD	33144	456	0.49	0.408	0.0012	0.255	0.07	0.163	0.046	0.0025	Male	0.082
CN	ADHD	33144	639	0.49	0.398	0.0002	0.36	0.204	0.282	0.08	0.0006	Male	0.092
CN	Anxiety/Phobia	33144	565	0.49	0.519	0.0192	-0.016	-0.183	-0.099	-0.028	0.0319	Male	-0.029
CN	ASD	33144	1607	0.49	0.453	0.0004	0.167	0.067	0.117	0.034	0.0009	Male	0.037
CN	Attention & Learning difficulty	33144	227	0.49	0.255	0.0002	0.72	0.459	0.59	0.168	0.0006	Male	0.235
CN	EMCI	33144	170	0.49	0.56	0.0202	-0.028	-0.33	-0.179	-0.051	0.0328	Male	-0.07
CN	LMCI	33144	341	0.49	0.532	0.17638	0.033	-0.18	-0.073	-0.021	0.2293	Male	-0.042
CN	MCI	33144	188	0.49	0.492	0.78732	0.165	-0.122	0.021	0.006	0.808	Male	-0.002
CN	MDD	33144	1635	0.49	0.534	0.0004	-0.042	-0.141	-0.092	-0.026	0.0009	Male	-0.044
CN	Other Psychiatric	33144	142	0.49	0.335	0.0002	0.492	0.163	0.327	0.093	0.0006	Male	0.155
CN	SAD	33144	155	0.49	0.504	0.65813	0.195	-0.12	0.037	0.011	0.713	Male	-0.014
CN	SCZ	33144	212	0.49	0.351	0.0002	0.492	0.222	0.357	0.102	0.0006	Male	0.139
AD	ADHD	456	639	0.408	0.398	0.05359	0.238	-0.002	0.118	0.034	0.082	Male	0.01
AD	Anxiety/Phobia	456	565	0.408	0.519	0.0002	-0.124	-0.372	-0.248	-0.075	0.0006	Male	-0.11
AD	ASD	456	1607	0.408	0.453	0.41476	0.061	-0.147	-0.043	-0.013	0.4622	Male	-0.045
AD	Attention & Learning difficulty	456	227	0.408	0.255	0.0002	0.57	0.248	0.409	0.122	0.0006	Male	0.154
AD	EMCI	456	170	0.408	0.56	0.0004	-0.144	-0.499	-0.321	-0.098	0.0009	Male	-0.152
AD	LMCI	456	341	0.408	0.532	0.0012	-0.083	-0.365	-0.224	-0.067	0.0025	Male	-0.124
AD	MCI	456	188	0.408	0.492	0.13579	0.04	-0.301	-0.13	-0.04	0.1891	Male	-0.084
AD	MDD	456	1635	0.408	0.534	0.0002	-0.143	-0.351	-0.247	-0.073	0.0006	Male	-0.125
AD	Other Psychiatric	456	142	0.408	0.335	0.10459	0.344	-0.034	0.155	0.047	0.1511	Male	0.074
AD	SAD	456	155	0.408	0.504	0.21458	0.066	-0.299	-0.117	-0.036	0.2744	Male	-0.096
AD	SCZ	456	212	0.408	0.351	0.0278	0.347	0.02	0.184	0.055	0.0434	Male	0.058
ADHD	Anxiety/Phobia	639	565	0.398	0.519	0.0002	-0.271	-0.499	-0.385	-0.109	0.0006	Male	-0.121
ADHD	ASD	639	1607	0.398	0.453	0.001	-0.068	-0.252	-0.16	-0.047	0.0022	Male	-0.055
ADHD	Attention & Learning difficulty	639	227	0.398	0.255	0.0002	0.476	0.171	0.323	0.088	0.0006	Male	0.143
ADHD	EMCI	639	170	0.398	0.56	0.0002	-0.307	-0.649	-0.478	-0.131	0.0006	Male	-0.162
ADHD	LMCI	639	341	0.398	0.532	0.0002	-0.232	-0.497	-0.364	-0.101	0.0006	Male	-0.135
ADHD	MCI	639	188	0.398	0.492	0.0012	-0.101	-0.428	-0.265	-0.074	0.0025	Male	-0.094
ADHD	MDD	639	1635	0.398	0.534	0.0002	-0.282	-0.466	-0.374	-0.107	0.0006	Male	-0.136
ADHD	Other Psychiatric	639	142	0.398	0.335	0.60874	0.23	-0.134	0.048	0.013	0.6688	Male	0.063
ADHD	SAD	639	155	0.398	0.504	0.0056	-0.076	-0.428	-0.252	-0.07	0.0104	Male	-0.106
ADHD	SCZ	639	212	0.398	0.351	0.32757	0.234	-0.078	0.078	0.021	0.3813	Male	0.047
Anxiety/Phobia	ASD	565	1607	0.519	0.453	0.0004	0.303	0.11	0.207	0.062	0.0009	Male	0.066
Anxiety/Phobia	Attention & Learning difficulty	565	227	0.519	0.255	0.0002	0.839	0.523	0.681	0.197	0.0006	Male	0.264
Anxiety/Phobia	EMCI	565	170	0.519	0.56	0.37536	0.094	-0.249	-0.078	-0.023	0.4243	Male	-0.041
Anxiety/Phobia	LMCI	565	341	0.519	0.532	0.70993	0.16	-0.109	0.025	0.007	0.7586	Male	-0.014
Anxiety/Phobia	MCI	565	188	0.519	0.492	0.17478	0.281	-0.05	0.116	0.034	0.2293	Male	0.027
Anxiety/Phobia	MDD	565	1635	0.519	0.534	0.87131	0.103	-0.088	0.008	0.002	0.8826	Male	-0.015
Anxiety/Phobia	Other Psychiatric	565	142	0.519	0.335	0.0002	0.602	0.231	0.416	0.122	0.0006	Male	0.184
Anxiety/Phobia	SAD	565	155	0.519	0.504	0.14319	0.31	-0.046	0.132	0.039	0.1959	Male	0.015
Anxiety/Phobia	SCZ	565	212	0.519	0.351	0.0002	0.606	0.287	0.447	0.13	0.0006	Male	0.168
ASD	Attention & Learning difficulty	1607	227	0.453	0.255	0.0002	0.592	0.312	0.452	0.135	0.0006	Male	0.199
ASD	EMCI	1607	170	0.453	0.56	0.0002	-0.123	-0.44	-0.282	-0.085	0.0006	Male	-0.107
ASD	LMCI	1607	341	0.453	0.532	0.0008	-0.065	-0.299	-0.182	-0.054	0.0018	Male	-0.079
ASD	MCI	1607	188	0.453	0.492	0.23358	0.061	-0.242	-0.091	-0.027	0.2939	Male	-0.039
ASD	MDD	1607	1635	0.453	0.534	0.0002	-0.133	-0.271	-0.202	-0.06	0.0006	Male	-0.08
ASD	Other Psychiatric	1607	142	0.453	0.335	0.0234	0.371	0.028	0.2	0.06	0.0372	Male	0.118
ASD	SAD	1607	155	0.453	0.504	0.36836	0.089	-0.241	-0.076	-0.023	0.4225	Male	-0.051
ASD	SCZ	1607	212	0.453	0.351	0.0018	0.371	0.084	0.228	0.068	0.0036	Male	0.103
Attention & Learning difficulty	EMCI	227	170	0.255	0.56	0.0002	-0.577	-0.99	-0.784	-0.219	0.0006	Male	-0.305
Attention & Learning difficulty	LMCI	227	341	0.255	0.532	0.0002	-0.494	-0.839	-0.666	-0.189	0.0006	Male	-0.278
Attention & Learning difficulty	MCI	227	188	0.255	0.492	0.0002	-0.36	-0.755	-0.558	-0.162	0.0006	Male	-0.238
Attention & Learning difficulty	MDD	227	1635	0.255	0.534	0.0002	-0.535	-0.816	-0.675	-0.194	0.0006	Male	-0.279
Attention & Learning difficulty	Other Psychiatric	227	142	0.255	0.335	0.013	-0.058	-0.481	-0.269	-0.075	0.0225	Male	-0.08
Attention & Learning difficulty	SAD	227	155	0.255	0.504	0.0002	-0.347	-0.764	-0.555	-0.158	0.0006	Male	-0.25
Attention & Learning difficulty	SCZ	227	212	0.255	0.351	0.0112	-0.051	-0.428	-0.239	-0.066	0.0199	Male	-0.096
EMCI	LMCI	170	341	0.56	0.532	0.26177	0.289	-0.081	0.104	0.03	0.319	Male	0.027
EMCI	MCI	170	188	0.56	0.492	0.07079	0.399	-0.018	0.191	0.057	0.1042	Male	0.068
EMCI	MDD	170	1635	0.56	0.534	0.29637	0.244	-0.072	0.086	0.025	0.3556	Male	0.026
EMCI	Other Psychiatric	170	142	0.56	0.335	0.0002	0.731	0.277	0.504	0.144	0.0006	Male	0.225
EMCI	SAD	170	155	0.56	0.504	0.06299	0.43	-0.009	0.211	0.062	0.0945	Male	0.056
EMCI	SCZ	170	212	0.56	0.351	0.0002	0.742	0.33	0.536	0.153	0.0006	Male	0.209
LMCI	MCI	341	188	0.532	0.492	0.31897	0.269	-0.088	0.091	0.027	0.377	Male	0.04
LMCI	MDD	341	1635	0.532	0.534	0.75892	0.099	-0.135	-0.018	-0.005	0.7999	Male	-0.001
LMCI	Other Psychiatric	341	142	0.532	0.335	0.0004	0.594	0.198	0.396	0.114	0.0009	Male	0.198
LMCI	SAD	341	155	0.532	0.504	0.25477	0.298	-0.083	0.108	0.032	0.3154	Male	0.028
LMCI	SCZ	341	212	0.532	0.351	0.0002	0.6	0.253	0.427	0.123	0.0006	Male	0.182
MCI	MDD	188	1635	0.492	0.534	0.15178	0.041	-0.262	-0.111	-0.032	0.2041	Male	-0.041
MCI	Other Psychiatric	188	142	0.492	0.335	0.0092	0.511	0.072	0.291	0.087	0.0167	Male	0.157
MCI	SAD	188	155	0.492	0.504	0.88591	0.228	-0.199	0.015	0.005	0.8859	Male	-0.012
MCI	SCZ	188	212	0.492	0.351	0.0026	0.521	0.125	0.323	0.096	0.0051	Male	0.142
MDD	Other Psychiatric	1635	142	0.534	0.335	0.0002	0.585	0.241	0.413	0.12	0.0006	Male	0.199
MDD	SAD	1635	155	0.534	0.504	0.13439	0.292	-0.038	0.127	0.037	0.1891	Male	0.029
MDD	SCZ	1635	212	0.534	0.351	0.0002	0.586	0.299	0.442	0.128	0.0006	Male	0.183
Other Psychiatric	SAD	142	155	0.335	0.504	0.0166	-0.054	-0.513	-0.283	-0.083	0.0281	Male	-0.169
Other Psychiatric	SCZ	142	212	0.335	0.351	0.77272	0.243	-0.184	0.029	0.008	0.8036	Male	-0.016
SAD	SCZ	155	212	0.504	0.351	0.003	0.524	0.106	0.315	0.091	0.0057	Male	0.154
