# Supplementary material for: Brain charts for the human lifespan
Source: Nature. 2022 Apr 6;604(7906):525–33. doi: 10.1038/s41586-022-04554-y (PMC9021021; doi:10.1038/s41586-022-04554-y)
Supplement: Supplementary file 5 — Case–control centile comparisons. SI3.1–3.7, statistics and sample size for case–control comparisons presented in Fig. 4a (that is, for clinical groups with N > 500) and SI10. Each table reports the sample sizes, test-statistics, effect sizes and corrected and uncorrected P-values per case–control pair and per sex. Corrected P-values represent P-values adjusted using Benjamini–Hochberg FDR correction for multiple comparisons across all case–control pairs of a specific sex within a specific feature. SI3.8–3.14, same statistics as 3.1–3.7 for all clinical groups with N > 250. SI3.15–3.21, same statistics as 3.1–3.7 for all clinical groups with N > 100. SI3.22–3.28, same statistics as 3.1–3.7 for all clinical groups with N > 50. [file 41586_2022_4554_MOESM5_ESM.zip › Table3_CaseControl/Table_3_11_t250_Ventricular_volume_PermDx.csv]

Group 1	Group 2	Sample size G1	Sample size G2	Median centile G1	Median centile G2	P uncorrected	Cohens D lower CI	Cohens D upper CI	Cohens D	Mean group difference	P corrected (BH-FDR)	Sex	Median group difference
CN	AD	35298	529	0.494	0.826	0.0002	-0.773	-0.945	-0.859	-0.245	0.0005	Female	-0.332
CN	ADHD	35298	329	0.494	0.554	0.0016	-0.072	-0.289	-0.18	-0.052	0.0037	Female	-0.06
CN	Anxiety/Phobia	35298	1039	0.494	0.453	0.0028	0.154	0.03	0.092	0.026	0.0057	Female	0.041
CN	ASD	35298	376	0.494	0.58	0.0002	-0.115	-0.318	-0.216	-0.062	0.0005	Female	-0.087
CN	Attention & Learning difficulty	35298	99	0.494	0.355	0.0018	0.513	0.119	0.316	0.09	0.0039	Female	0.139
CN	EMCI	35298	139	0.494	0.511	0.77852	0.14	-0.193	-0.027	-0.008	0.7886	Female	-0.017
CN	LMCI	35298	216	0.494	0.667	0.0002	-0.239	-0.506	-0.373	-0.107	0.0005	Female	-0.173
CN	MCI	35298	253	0.494	0.651	0.0002	-0.202	-0.45	-0.326	-0.093	0.0005	Female	-0.157
CN	MDD	35298	3392	0.494	0.506	0.41576	0.021	-0.05	-0.015	-0.004	0.484	Female	-0.012
CN	Other Psychiatric	35298	111	0.494	0.495	0.28157	0.085	-0.288	-0.101	-0.029	0.36	Female	-0.002
CN	SAD	35298	150	0.494	0.501	0.71793	0.19	-0.13	0.03	0.009	0.7368	Female	-0.008
CN	SCZ	35298	294	0.494	0.626	0.0002	-0.174	-0.404	-0.289	-0.083	0.0005	Female	-0.132
AD	ADHD	529	329	0.826	0.554	0.0002	0.875	0.59	0.733	0.194	0.0005	Female	0.272
AD	Anxiety/Phobia	529	1039	0.826	0.453	0.0002	1.107	0.886	0.997	0.272	0.0005	Female	0.373
AD	ASD	529	376	0.826	0.58	0.0002	0.835	0.562	0.699	0.184	0.0005	Female	0.246
AD	Attention & Learning difficulty	529	99	0.826	0.355	0.0002	1.534	1.081	1.307	0.336	0.0005	Female	0.471
AD	EMCI	529	139	0.826	0.511	0.0002	1.109	0.722	0.916	0.238	0.0005	Female	0.315
AD	LMCI	529	216	0.826	0.667	0.0002	0.705	0.383	0.544	0.139	0.0005	Female	0.159
AD	MCI	529	253	0.826	0.651	0.0002	0.735	0.43	0.582	0.152	0.0005	Female	0.175
AD	MDD	529	3392	0.826	0.506	0.0002	0.938	0.751	0.844	0.241	0.0005	Female	0.32
AD	Other Psychiatric	529	111	0.826	0.495	0.0002	1.056	0.636	0.846	0.216	0.0005	Female	0.331
AD	SAD	529	150	0.826	0.501	0.0002	1.181	0.803	0.992	0.254	0.0005	Female	0.325
AD	SCZ	529	294	0.826	0.626	0.0002	0.748	0.457	0.602	0.163	0.0005	Female	0.2
ADHD	Anxiety/Phobia	329	1039	0.554	0.453	0.0002	0.395	0.146	0.271	0.078	0.0005	Female	0.101
ADHD	ASD	329	376	0.554	0.58	0.63794	0.113	-0.184	-0.036	-0.01	0.6813	Female	-0.026
ADHD	Attention & Learning difficulty	329	99	0.554	0.355	0.0002	0.702	0.247	0.475	0.142	0.0005	Female	0.199
ADHD	EMCI	329	139	0.554	0.511	0.14439	0.346	-0.052	0.147	0.044	0.1976	Female	0.043
ADHD	LMCI	329	216	0.554	0.667	0.0288	-0.019	-0.363	-0.191	-0.055	0.0478	Female	-0.113
ADHD	MCI	329	253	0.554	0.651	0.09559	0.022	-0.306	-0.142	-0.042	0.1356	Female	-0.097
ADHD	MDD	329	3392	0.554	0.506	0.006	0.276	0.049	0.162	0.047	0.0117	Female	0.048
ADHD	Other Psychiatric	329	111	0.554	0.495	0.47715	0.292	-0.14	0.076	0.023	0.5473	Female	0.059
ADHD	SAD	329	150	0.554	0.501	0.0348	0.399	0.011	0.205	0.06	0.0554	Female	0.053
ADHD	SCZ	329	294	0.554	0.626	0.20418	0.054	-0.261	-0.104	-0.031	0.2654	Female	-0.072
Anxiety/Phobia	ASD	1039	376	0.453	0.58	0.0002	-0.19	-0.427	-0.309	-0.088	0.0005	Female	-0.128
Anxiety/Phobia	Attention & Learning difficulty	1039	99	0.453	0.355	0.034	0.429	0.016	0.222	0.064	0.0552	Female	0.098
Anxiety/Phobia	EMCI	1039	139	0.453	0.511	0.17518	0.059	-0.295	-0.118	-0.034	0.2356	Female	-0.058
Anxiety/Phobia	LMCI	1039	216	0.453	0.667	0.0002	-0.319	-0.615	-0.467	-0.133	0.0005	Female	-0.214
Anxiety/Phobia	MCI	1039	253	0.453	0.651	0.0002	-0.278	-0.555	-0.416	-0.12	0.0005	Female	-0.198
Anxiety/Phobia	MDD	1039	3392	0.453	0.506	0.0022	-0.036	-0.175	-0.105	-0.031	0.0046	Female	-0.053
Anxiety/Phobia	Other Psychiatric	1039	111	0.453	0.495	0.05619	0.004	-0.388	-0.192	-0.055	0.0858	Female	-0.043
Anxiety/Phobia	SAD	1039	150	0.453	0.501	0.48475	0.109	-0.233	-0.062	-0.018	0.548	Female	-0.049
Anxiety/Phobia	SCZ	1039	294	0.453	0.626	0.0002	-0.244	-0.505	-0.375	-0.109	0.0005	Female	-0.173
ASD	Attention & Learning difficulty	376	99	0.58	0.355	0.0002	0.745	0.296	0.521	0.152	0.0005	Female	0.226
ASD	EMCI	376	139	0.58	0.511	0.06799	0.38	-0.01	0.185	0.054	0.0982	Female	0.07
ASD	LMCI	376	216	0.58	0.667	0.05879	0.01	-0.326	-0.158	-0.045	0.0865	Female	-0.086
ASD	MCI	376	253	0.58	0.651	0.18898	0.051	-0.268	-0.109	-0.031	0.2498	Female	-0.071
ASD	MDD	376	3392	0.58	0.506	0.0008	0.305	0.092	0.198	0.058	0.002	Female	0.075
ASD	Other Psychiatric	376	111	0.58	0.495	0.29717	0.326	-0.099	0.113	0.033	0.3739	Female	0.085
ASD	SAD	376	150	0.58	0.501	0.01	0.435	0.054	0.244	0.07	0.0181	Female	0.079
ASD	SCZ	376	294	0.58	0.626	0.36676	0.082	-0.223	-0.071	-0.021	0.4446	Female	-0.045
Attention & Learning difficulty	EMCI	99	139	0.355	0.511	0.0182	-0.053	-0.575	-0.314	-0.098	0.0323	Female	-0.156
Attention & Learning difficulty	LMCI	99	216	0.355	0.667	0.0002	-0.433	-0.922	-0.678	-0.197	0.0005	Female	-0.312
Attention & Learning difficulty	MCI	99	253	0.355	0.651	0.0002	-0.376	-0.851	-0.613	-0.184	0.0005	Female	-0.296
Attention & Learning difficulty	MDD	99	3392	0.355	0.506	0.0014	-0.124	-0.524	-0.324	-0.095	0.0033	Female	-0.151
Attention & Learning difficulty	Other Psychiatric	99	111	0.355	0.495	0.0062	-0.111	-0.661	-0.386	-0.119	0.0118	Female	-0.141
Attention & Learning difficulty	SAD	99	150	0.355	0.501	0.0376	-0.015	-0.527	-0.271	-0.082	0.0587	Female	-0.147
Attention & Learning difficulty	SCZ	99	294	0.355	0.626	0.0002	-0.324	-0.788	-0.556	-0.173	0.0005	Female	-0.271
EMCI	LMCI	139	216	0.511	0.667	0.0018	-0.124	-0.554	-0.339	-0.099	0.0039	Female	-0.156
EMCI	MCI	139	253	0.511	0.651	0.0064	-0.077	-0.494	-0.286	-0.086	0.0119	Female	-0.14
EMCI	MDD	139	3392	0.511	0.506	0.87451	0.182	-0.158	0.012	0.003	0.8745	Female	0.005
EMCI	Other Psychiatric	139	111	0.511	0.495	0.59134	0.182	-0.32	-0.069	-0.021	0.651	Female	0.015
EMCI	SAD	139	150	0.511	0.501	0.64634	0.286	-0.178	0.054	0.016	0.6813	Female	0.009
EMCI	SCZ	139	294	0.511	0.626	0.0206	-0.039	-0.445	-0.242	-0.075	0.0357	Female	-0.115
LMCI	MCI	216	253	0.667	0.651	0.60954	0.229	-0.136	0.047	0.013	0.6603	Female	0.016
LMCI	MDD	216	3392	0.667	0.506	0.0002	0.49	0.214	0.352	0.102	0.0005	Female	0.161
LMCI	Other Psychiatric	216	111	0.667	0.495	0.0222	0.5	0.039	0.27	0.078	0.0376	Female	0.171
LMCI	SAD	216	150	0.667	0.501	0.0004	0.615	0.193	0.404	0.115	0.001	Female	0.165
LMCI	SCZ	216	294	0.667	0.626	0.37616	0.256	-0.096	0.08	0.024	0.4446	Female	0.041
MCI	MDD	253	3392	0.651	0.506	0.0002	0.433	0.177	0.305	0.089	0.0005	Female	0.145
MCI	Other Psychiatric	253	111	0.651	0.495	0.05719	0.441	-0.008	0.217	0.064	0.0858	Female	0.156
MCI	SAD	253	150	0.651	0.501	0.0012	0.551	0.143	0.347	0.102	0.0029	Female	0.15
MCI	SCZ	253	294	0.651	0.626	0.69853	0.203	-0.134	0.034	0.01	0.7265	Female	0.025
MDD	Other Psychiatric	3392	111	0.506	0.495	0.37236	0.104	-0.274	-0.085	-0.025	0.4446	Female	0.01
MDD	SAD	3392	150	0.506	0.501	0.59254	0.207	-0.12	0.044	0.013	0.651	Female	0.005
MDD	SCZ	3392	294	0.506	0.626	0.0002	-0.149	-0.388	-0.268	-0.079	0.0005	Female	-0.12
Other Psychiatric	SAD	111	150	0.495	0.501	0.30297	0.373	-0.121	0.126	0.038	0.3751	Female	-0.006
Other Psychiatric	SCZ	111	294	0.495	0.626	0.11819	0.045	-0.394	-0.174	-0.054	0.1646	Female	-0.13
SAD	SCZ	150	294	0.501	0.626	0.0032	-0.102	-0.498	-0.3	-0.091	0.0064	Female	-0.125
CN	AD	34702	458	0.501	0.824	0.0002	-0.79	-0.975	-0.883	-0.255	0.0003	Male	-0.322
CN	ADHD	34702	885	0.501	0.414	0.0002	0.243	0.11	0.177	0.051	0.0003	Male	0.087
CN	Anxiety/Phobia	34702	589	0.501	0.533	0.0404	-0.004	-0.167	-0.086	-0.025	0.05	Male	-0.032
CN	ASD	34702	1622	0.501	0.526	0.0048	-0.025	-0.125	-0.075	-0.022	0.0066	Male	-0.025
CN	Attention & Learning difficulty	34702	227	0.501	0.278	0.0002	0.623	0.362	0.492	0.142	0.0003	Male	0.224
CN	EMCI	34702	170	0.501	0.611	0.0004	-0.153	-0.454	-0.303	-0.088	0.0006	Male	-0.109
CN	LMCI	34702	341	0.501	0.732	0.0002	-0.463	-0.677	-0.57	-0.165	0.0003	Male	-0.231
CN	MCI	34702	197	0.501	0.74	0.0002	-0.428	-0.708	-0.568	-0.164	0.0003	Male	-0.238
CN	MDD	34702	1746	0.501	0.576	0.0002	-0.13	-0.226	-0.178	-0.051	0.0003	Male	-0.075
CN	Other Psychiatric	34702	142	0.501	0.41	0.27277	0.256	-0.074	0.091	0.026	0.2997	Male	0.091
CN	SAD	34702	155	0.501	0.582	0.0052	-0.065	-0.38	-0.222	-0.064	0.007	Male	-0.081
CN	SCZ	34702	709	0.501	0.601	0.0002	-0.171	-0.32	-0.246	-0.071	0.0003	Male	-0.1
AD	ADHD	458	885	0.824	0.414	0.0002	1.229	0.989	1.109	0.306	0.0003	Male	0.409
AD	Anxiety/Phobia	458	589	0.824	0.533	0.0002	1.029	0.773	0.901	0.23	0.0003	Male	0.29
AD	ASD	458	1622	0.824	0.526	0.0002	0.931	0.718	0.824	0.233	0.0003	Male	0.298
AD	Attention & Learning difficulty	458	227	0.824	0.278	0.0002	1.728	1.369	1.549	0.397	0.0003	Male	0.546
AD	EMCI	458	170	0.824	0.611	0.0002	0.871	0.51	0.691	0.167	0.0003	Male	0.213
AD	LMCI	458	341	0.824	0.732	0.0002	0.503	0.22	0.361	0.09	0.0003	Male	0.091
AD	MCI	458	197	0.824	0.74	0.0002	0.54	0.203	0.371	0.09	0.0003	Male	0.084
AD	MDD	458	1746	0.824	0.576	0.0002	0.862	0.651	0.756	0.203	0.0003	Male	0.247
AD	Other Psychiatric	458	142	0.824	0.41	0.0002	1.329	0.93	1.13	0.281	0.0003	Male	0.413
AD	SAD	458	155	0.824	0.582	0.0002	0.975	0.6	0.788	0.19	0.0003	Male	0.241
AD	SCZ	458	709	0.824	0.601	0.0002	0.804	0.562	0.683	0.183	0.0003	Male	0.222
ADHD	Anxiety/Phobia	885	589	0.414	0.533	0.0002	-0.157	-0.367	-0.262	-0.076	0.0003	Male	-0.119
ADHD	ASD	885	1622	0.414	0.526	0.0002	-0.163	-0.327	-0.245	-0.073	0.0003	Male	-0.112
ADHD	Attention & Learning difficulty	885	227	0.414	0.278	0.0002	0.45	0.157	0.304	0.091	0.0003	Male	0.137
ADHD	EMCI	885	170	0.414	0.611	0.0002	-0.304	-0.635	-0.47	-0.139	0.0003	Male	-0.197
ADHD	LMCI	885	341	0.414	0.732	0.0002	-0.609	-0.866	-0.738	-0.216	0.0003	Male	-0.318
ADHD	MCI	885	197	0.414	0.74	0.0002	-0.572	-0.887	-0.73	-0.215	0.0003	Male	-0.326
ADHD	MDD	885	1746	0.414	0.576	0.0002	-0.277	-0.44	-0.359	-0.102	0.0003	Male	-0.162
ADHD	Other Psychiatric	885	142	0.414	0.41	0.36576	0.095	-0.26	-0.083	-0.025	0.3962	Male	0.004
ADHD	SAD	885	155	0.414	0.582	0.0002	-0.218	-0.561	-0.39	-0.115	0.0003	Male	-0.168
ADHD	SCZ	885	709	0.414	0.601	0.0002	-0.313	-0.513	-0.413	-0.122	0.0003	Male	-0.187
Anxiety/Phobia	ASD	589	1622	0.533	0.526	0.83332	0.105	-0.084	0.011	0.003	0.8441	Male	0.007
Anxiety/Phobia	Attention & Learning difficulty	589	227	0.533	0.278	0.0002	0.741	0.429	0.585	0.167	0.0003	Male	0.256
Anxiety/Phobia	EMCI	589	170	0.533	0.611	0.0088	-0.056	-0.399	-0.227	-0.063	0.0113	Male	-0.077
Anxiety/Phobia	LMCI	589	341	0.533	0.732	0.0002	-0.371	-0.642	-0.507	-0.14	0.0003	Male	-0.199
Anxiety/Phobia	MCI	589	197	0.533	0.74	0.0002	-0.34	-0.667	-0.503	-0.139	0.0003	Male	-0.206
Anxiety/Phobia	MDD	589	1746	0.533	0.576	0.046	-0.002	-0.189	-0.096	-0.027	0.0561	Male	-0.043
Anxiety/Phobia	Other Psychiatric	589	142	0.533	0.41	0.05319	0.364	-0.004	0.18	0.051	0.0638	Male	0.123
Anxiety/Phobia	SAD	589	155	0.533	0.582	0.11119	0.035	-0.32	-0.143	-0.04	0.1239	Male	-0.049
Anxiety/Phobia	SCZ	589	709	0.533	0.601	0.0034	-0.053	-0.272	-0.162	-0.046	0.0049	Male	-0.068
ASD	Attention & Learning difficulty	1622	227	0.526	0.278	0.0002	0.69	0.41	0.55	0.164	0.0003	Male	0.248
ASD	EMCI	1622	170	0.526	0.611	0.008	-0.066	-0.382	-0.224	-0.066	0.0106	Male	-0.085
ASD	LMCI	1622	341	0.526	0.732	0.0002	-0.37	-0.606	-0.488	-0.143	0.0003	Male	-0.206
ASD	MCI	1622	197	0.526	0.74	0.0002	-0.335	-0.632	-0.483	-0.143	0.0003	Male	-0.214
ASD	MDD	1622	1746	0.526	0.576	0.004	-0.035	-0.171	-0.103	-0.03	0.0056	Male	-0.05
ASD	Other Psychiatric	1622	142	0.526	0.41	0.06399	0.333	-0.011	0.161	0.048	0.0756	Male	0.116
ASD	SAD	1622	155	0.526	0.582	0.08239	0.021	-0.309	-0.144	-0.043	0.0959	Male	-0.056
ASD	SCZ	1622	709	0.526	0.601	0.0002	-0.079	-0.256	-0.167	-0.049	0.0003	Male	-0.075
Attention & Learning difficulty	EMCI	227	170	0.278	0.611	0.0002	-0.567	-0.98	-0.773	-0.23	0.0003	Male	-0.333
Attention & Learning difficulty	LMCI	227	341	0.278	0.732	0.0002	-0.879	-1.237	-1.058	-0.307	0.0003	Male	-0.455
Attention & Learning difficulty	MCI	227	197	0.278	0.74	0.0002	-0.83	-1.238	-1.034	-0.307	0.0003	Male	-0.462
Attention & Learning difficulty	MDD	227	1746	0.278	0.576	0.0002	-0.546	-0.826	-0.686	-0.194	0.0003	Male	-0.299
Attention & Learning difficulty	Other Psychiatric	227	142	0.278	0.41	0.0004	-0.162	-0.586	-0.374	-0.116	0.0006	Male	-0.133
Attention & Learning difficulty	SAD	227	155	0.278	0.582	0.0002	-0.479	-0.901	-0.69	-0.207	0.0003	Male	-0.305
Attention & Learning difficulty	SCZ	227	709	0.278	0.601	0.0002	-0.565	-0.871	-0.718	-0.213	0.0003	Male	-0.324
EMCI	LMCI	170	341	0.611	0.732	0.0036	-0.092	-0.462	-0.277	-0.077	0.0051	Male	-0.122
EMCI	MCI	170	197	0.611	0.74	0.0084	-0.066	-0.479	-0.273	-0.077	0.0109	Male	-0.129
EMCI	MDD	170	1746	0.611	0.576	0.10619	0.288	-0.027	0.13	0.036	0.12	Male	0.035
EMCI	Other Psychiatric	170	142	0.611	0.41	0.0006	0.612	0.16	0.386	0.114	0.0009	Male	0.2
EMCI	SAD	170	155	0.611	0.582	0.44256	0.302	-0.136	0.083	0.023	0.4729	Male	0.028
EMCI	SCZ	170	709	0.611	0.601	0.50695	0.225	-0.11	0.057	0.017	0.5344	Male	0.009
LMCI	MCI	341	197	0.732	0.74	0.9967	0.177	-0.174	0.002	0	0.9967	Male	-0.007
LMCI	MDD	341	1746	0.732	0.576	0.0002	0.524	0.29	0.407	0.113	0.0003	Male	0.156
LMCI	Other Psychiatric	341	142	0.732	0.41	0.0002	0.865	0.463	0.664	0.191	0.0003	Male	0.322
LMCI	SAD	341	155	0.732	0.582	0.0004	0.551	0.168	0.36	0.1	0.0006	Male	0.15
LMCI	SCZ	341	709	0.732	0.601	0.0002	0.455	0.195	0.325	0.094	0.0003	Male	0.131
MCI	MDD	197	1746	0.74	0.576	0.0002	0.552	0.257	0.405	0.113	0.0003	Male	0.164
MCI	Other Psychiatric	197	142	0.74	0.41	0.0002	0.869	0.425	0.647	0.19	0.0003	Male	0.329
MCI	SAD	197	155	0.74	0.582	0.0012	0.567	0.141	0.354	0.1	0.0018	Male	0.157
MCI	SCZ	197	709	0.74	0.601	0.0002	0.479	0.162	0.32	0.093	0.0003	Male	0.138
MDD	Other Psychiatric	1746	142	0.576	0.41	0.0018	0.447	0.104	0.276	0.078	0.0026	Male	0.166
MDD	SAD	1746	155	0.576	0.582	0.58754	0.118	-0.211	-0.046	-0.013	0.611	Male	-0.006
MDD	SCZ	1746	709	0.576	0.601	0.10419	0.018	-0.157	-0.07	-0.02	0.1195	Male	-0.025
Other Psychiatric	SAD	142	155	0.41	0.582	0.0122	-0.074	-0.534	-0.304	-0.091	0.0153	Male	-0.172
Other Psychiatric	SCZ	142	709	0.41	0.601	0.0008	-0.147	-0.509	-0.328	-0.097	0.0012	Male	-0.191
SAD	SCZ	155	709	0.582	0.601	0.78432	0.151	-0.197	-0.023	-0.007	0.805	Male	-0.019
