# Supplementary material for: Brain charts for the human lifespan
Source: Nature. 2022 Apr 6;604(7906):525–33. doi: 10.1038/s41586-022-04554-y (PMC9021021; doi:10.1038/s41586-022-04554-y)
Supplement: Supplementary file 5 — Case–control centile comparisons. SI3.1–3.7, statistics and sample size for case–control comparisons presented in Fig. 4a (that is, for clinical groups with N > 500) and SI10. Each table reports the sample sizes, test-statistics, effect sizes and corrected and uncorrected P-values per case–control pair and per sex. Corrected P-values represent P-values adjusted using Benjamini–Hochberg FDR correction for multiple comparisons across all case–control pairs of a specific sex within a specific feature. SI3.8–3.14, same statistics as 3.1–3.7 for all clinical groups with N > 250. SI3.15–3.21, same statistics as 3.1–3.7 for all clinical groups with N > 100. SI3.22–3.28, same statistics as 3.1–3.7 for all clinical groups with N > 50. [file 41586_2022_4554_MOESM5_ESM.zip › Table3_CaseControl/Table_3_23_t50_White_matter_volume_PermDx.csv]

Group 1	Group 2	Sample size G1	Sample size G2	Median centile G1	Median centile G2	P uncorrected	Cohens D lower CI	Cohens D upper CI	Cohens D	Mean group difference	P corrected (BH-FDR)	Sex	Median group difference
CN	ABNORMAL VENTRICAL	38783	73	0.499	0.46	0.79232	0.261	-0.199	0.031	0.009	1	Female	0.039
CN	AD	38783	529	0.499	0.379	0.0002	0.316	0.145	0.231	0.066	0.004	Female	0.12
CN	ADHD	38783	329	0.499	0.507	0.86411	0.116	-0.101	0.008	0.002	1	Female	-0.008
CN	Anorexia/Bulima	38783	105	0.499	0.493	0.62794	0.238	-0.145	0.047	0.013	1	Female	0.005
CN	Anxiety/Phobia	38783	1039	0.499	0.479	0.11639	0.11	-0.013	0.049	0.014	0.3632	Female	0.02
CN	ASD	38783	381	0.499	0.506	0.69333	0.121	-0.081	0.02	0.006	1	Female	-0.007
CN	Attention & Learning difficulty	38783	99	0.499	0.205	0.0002	0.839	0.445	0.642	0.184	0.004	Female	0.294
CN	BD	38783	111	0.499	0.497	0.88191	0.202	-0.171	0.015	0.004	1	Female	0.001
CN	BIPOLAR/PSYCH-RELATIVE	38783	47	0.499	0.515	0.9643	0.295	-0.277	0.009	0.003	1	Female	-0.016
CN	Chronic Pain	38783	63	0.499	0.48	0.91211	0.26	-0.234	0.013	0.004	1	Female	0.018
CN	DEMENTIA - LBD	38783	21	0.499	0.479	0.80352	0.485	-0.371	0.057	0.016	1	Female	0.02
CN	EMCI	38783	139	0.499	0.408	0.0158	0.371	0.038	0.205	0.058	0.0864	Female	0.09
CN	LMCI	38783	216	0.499	0.477	0.27417	0.209	-0.059	0.075	0.021	0.6014	Female	0.022
CN	MCI	38783	253	0.499	0.466	0.38516	0.177	-0.07	0.053	0.015	0.789	Female	0.033
CN	MCI-Risk	38783	0	0.499	NA	1	NaN	NaN	NaN	NaN	1	Female	NA
CN	MDD	38783	3461	0.499	0.492	0.25457	0.055	-0.014	0.02	0.006	0.5691	Female	0.007
CN	ND	38783	100	0.499	0.306	0.0002	0.652	0.26	0.456	0.13	0.004	Female	0.193
CN	OCD	38783	74	0.499	0.495	0.9531	0.22	-0.236	-0.008	-0.002	1	Female	0.003
CN	Other	38783	117	0.499	0.519	0.9857	0.18	-0.183	-0.002	0	1	Female	-0.02
CN	OTHER	38783	56	0.499	0.276	0.0012	0.712	0.188	0.45	0.129	0.0133	Female	0.223
CN	Other Psychiatric	38783	111	0.499	0.394	0.0206	0.407	0.034	0.221	0.063	0.103	Female	0.105
CN	PD	38783	67	0.499	0.56	0.48935	0.152	-0.328	-0.088	-0.025	0.9037	Female	-0.062
CN	SAD	38783	150	0.499	0.47	0.55254	0.211	-0.11	0.051	0.015	0.9377	Female	0.029
CN	Schizoaffective Disorder	38783	53	0.499	0.311	0.0004	0.796	0.257	0.527	0.151	0.0066	Female	0.188
CN	Schizoaffective Disorder - Relative	38783	48	0.499	0.366	0.07179	0.54	-0.026	0.257	0.073	0.2608	Female	0.133
CN	SCZ	38783	315	0.499	0.366	0.0002	0.444	0.222	0.333	0.095	0.004	Female	0.133
CN	SCZ-Relative	38783	138	0.499	0.391	0.0048	0.399	0.065	0.232	0.066	0.0343	Female	0.108
CN	SMC	38783	59	0.499	0.467	0.33377	0.381	-0.129	0.126	0.036	0.696	Female	0.032
CN	SPECIFIC PHOBIA	38783	159	0.499	0.416	0.30437	0.237	-0.075	0.081	0.023	0.6497	Female	0.083
CN	Subacute Pain	38783	28	0.499	0.43	0.64774	0.455	-0.286	0.085	0.024	1	Female	0.068
ABNORMAL VENTRICAL	AD	73	529	0.46	0.379	0.14759	0.427	-0.064	0.181	0.057	0.4271	Female	0.081
ABNORMAL VENTRICAL	ADHD	73	329	0.46	0.507	0.88571	0.232	-0.277	-0.022	-0.007	1	Female	-0.047
ABNORMAL VENTRICAL	Anorexia/Bulima	73	105	0.46	0.493	0.90131	0.317	-0.285	0.016	0.005	1	Female	-0.033
ABNORMAL VENTRICAL	Anxiety/Phobia	73	1039	0.46	0.479	0.87551	0.256	-0.22	0.018	0.005	1	Female	-0.019
ABNORMAL VENTRICAL	ASD	73	381	0.46	0.506	0.93251	0.241	-0.261	-0.01	-0.003	1	Female	-0.046
ABNORMAL VENTRICAL	Attention & Learning difficulty	73	99	0.46	0.205	0.0002	0.923	0.3	0.612	0.175	0.004	Female	0.255
ABNORMAL VENTRICAL	BD	73	111	0.46	0.497	0.92091	0.281	-0.313	-0.016	-0.004	1	Female	-0.037
ABNORMAL VENTRICAL	BIPOLAR/PSYCH-RELATIVE	73	47	0.46	0.515	0.90231	0.349	-0.392	-0.022	-0.006	1	Female	-0.055
ABNORMAL VENTRICAL	Chronic Pain	73	63	0.46	0.48	0.93351	0.323	-0.357	-0.017	-0.005	1	Female	-0.021
ABNORMAL VENTRICAL	DEMENTIA - LBD	73	21	0.46	0.479	0.93191	0.517	-0.467	0.025	0.007	1	Female	-0.019
ABNORMAL VENTRICAL	EMCI	73	139	0.46	0.408	0.21858	0.464	-0.106	0.179	0.05	0.5266	Female	0.052
ABNORMAL VENTRICAL	LMCI	73	216	0.46	0.477	0.72013	0.312	-0.221	0.045	0.013	1	Female	-0.017
ABNORMAL VENTRICAL	MCI	73	253	0.46	0.466	0.88091	0.282	-0.241	0.02	0.006	1	Female	-0.006
ABNORMAL VENTRICAL	MCI-Risk	73	0	0.46	NA	1	NaN	NaN	NaN	NaN	1	Female	NA
ABNORMAL VENTRICAL	MDD	73	3461	0.46	0.492	0.94211	0.221	-0.242	-0.01	-0.003	1	Female	-0.032
ABNORMAL VENTRICAL	ND	73	100	0.46	0.306	0.0076	0.713	0.099	0.406	0.122	0.0471	Female	0.154
ABNORMAL VENTRICAL	OCD	73	74	0.46	0.495	0.80572	0.286	-0.367	-0.04	-0.011	1	Female	-0.036
ABNORMAL VENTRICAL	Other	73	117	0.46	0.519	0.82612	0.261	-0.328	-0.034	-0.009	1	Female	-0.059
ABNORMAL VENTRICAL	OTHER	73	56	0.46	0.276	0.033	0.736	0.027	0.382	0.12	0.1519	Female	0.184
ABNORMAL VENTRICAL	Other Psychiatric	73	111	0.46	0.394	0.19098	0.494	-0.102	0.196	0.054	0.4906	Female	0.066
ABNORMAL VENTRICAL	PD	73	67	0.46	0.56	0.45395	0.206	-0.464	-0.129	-0.034	0.8832	Female	-0.101
ABNORMAL VENTRICAL	SAD	73	150	0.46	0.47	0.88511	0.302	-0.261	0.02	0.006	1	Female	-0.01
ABNORMAL VENTRICAL	Schizoaffective Disorder	73	53	0.46	0.311	0.0032	0.886	0.16	0.523	0.142	0.0266	Female	0.149
ABNORMAL VENTRICAL	Schizoaffective Disorder - Relative	73	48	0.46	0.366	0.23098	0.592	-0.146	0.223	0.065	0.537	Female	0.094
ABNORMAL VENTRICAL	SCZ	73	315	0.46	0.366	0.0238	0.555	0.042	0.298	0.086	0.1165	Female	0.094
ABNORMAL VENTRICAL	SCZ-Relative	73	138	0.46	0.391	0.18038	0.484	-0.088	0.198	0.057	0.476	Female	0.069
ABNORMAL VENTRICAL	SMC	73	59	0.46	0.467	0.53135	0.453	-0.24	0.106	0.027	0.9271	Female	-0.007
ABNORMAL VENTRICAL	SPECIFIC PHOBIA	73	159	0.46	0.416	0.75072	0.326	-0.231	0.048	0.014	1	Female	0.044
ABNORMAL VENTRICAL	Subacute Pain	73	28	0.46	0.43	0.81112	0.495	-0.387	0.054	0.015	1	Female	0.03
AD	ADHD	529	329	0.379	0.507	0.0044	-0.066	-0.342	-0.204	-0.064	0.0335	Female	-0.128
AD	Anorexia/Bulima	529	105	0.379	0.493	0.11879	0.043	-0.377	-0.167	-0.053	0.3682	Female	-0.114
AD	Anxiety/Phobia	529	1039	0.379	0.479	0.0012	-0.071	-0.281	-0.176	-0.052	0.0133	Female	-0.1
AD	ASD	529	381	0.379	0.506	0.0046	-0.058	-0.322	-0.19	-0.06	0.0339	Female	-0.127
AD	Attention & Learning difficulty	529	99	0.379	0.205	0.0006	0.587	0.155	0.371	0.118	0.0087	Female	0.174
AD	BD	529	111	0.379	0.497	0.06579	0.009	-0.402	-0.197	-0.062	0.2424	Female	-0.118
AD	BIPOLAR/PSYCH-RELATIVE	529	47	0.379	0.515	0.18598	0.101	-0.498	-0.199	-0.063	0.4831	Female	-0.136
AD	Chronic Pain	529	63	0.379	0.48	0.15558	0.067	-0.457	-0.195	-0.062	0.4411	Female	-0.102
AD	DEMENTIA - LBD	529	21	0.379	0.479	0.49555	0.283	-0.592	-0.154	-0.05	0.9037	Female	-0.1
AD	EMCI	529	139	0.379	0.408	0.78912	0.163	-0.211	-0.024	-0.008	1	Female	-0.03
AD	LMCI	529	216	0.379	0.477	0.07759	0.015	-0.302	-0.144	-0.045	0.2783	Female	-0.098
AD	MCI	529	253	0.379	0.466	0.0354	-0.007	-0.308	-0.157	-0.051	0.1562	Female	-0.087
AD	MCI-Risk	529	0	0.379	NA	1	NaN	NaN	NaN	NaN	1	Female	NA
AD	MDD	529	3461	0.379	0.492	0.0002	-0.115	-0.298	-0.206	-0.06	0.004	Female	-0.113
AD	ND	529	100	0.379	0.306	0.05779	0.416	-0.013	0.201	0.064	0.2221	Female	0.073
AD	OCD	529	74	0.379	0.495	0.08499	0.027	-0.461	-0.217	-0.068	0.2871	Female	-0.117
AD	Other	529	117	0.379	0.519	0.0394	-0.011	-0.413	-0.212	-0.067	0.1659	Female	-0.14
AD	OTHER	529	56	0.379	0.276	0.17438	0.469	-0.083	0.193	0.063	0.4687	Female	0.103
AD	Other Psychiatric	529	111	0.379	0.394	0.92351	0.196	-0.214	-0.009	-0.003	1	Female	-0.015
AD	PD	529	67	0.379	0.56	0.026	-0.036	-0.546	-0.291	-0.091	0.1246	Female	-0.182
AD	SAD	529	150	0.379	0.47	0.08519	0.017	-0.347	-0.165	-0.052	0.2871	Female	-0.091
AD	Schizoaffective Disorder	529	53	0.379	0.311	0.06399	0.551	-0.016	0.267	0.084	0.24	Female	0.068
AD	Schizoaffective Disorder - Relative	529	48	0.379	0.366	0.88311	0.319	-0.273	0.023	0.007	1	Female	0.013
AD	SCZ	529	315	0.379	0.366	0.19678	0.234	-0.046	0.094	0.029	0.4956	Female	0.013
AD	SCZ-Relative	529	138	0.379	0.391	0.9925	0.188	-0.187	0.001	0	1	Female	-0.012
AD	SMC	529	59	0.379	0.467	0.45915	0.174	-0.366	-0.096	-0.03	0.8859	Female	-0.088
AD	SPECIFIC PHOBIA	529	159	0.379	0.416	0.13159	0.044	-0.312	-0.134	-0.043	0.3922	Female	-0.037
AD	Subacute Pain	529	28	0.379	0.43	0.48315	0.25	-0.512	-0.131	-0.042	0.9023	Female	-0.052
ADHD	Anorexia/Bulima	329	105	0.507	0.493	0.75692	0.258	-0.183	0.038	0.011	1	Female	0.014
ADHD	Anxiety/Phobia	329	1039	0.507	0.479	0.51935	0.165	-0.083	0.041	0.012	0.9155	Female	0.028
ADHD	ASD	329	381	0.507	0.506	0.87931	0.159	-0.137	0.011	0.003	1	Female	0.001
ADHD	Attention & Learning difficulty	329	99	0.507	0.205	0.0002	0.839	0.381	0.61	0.181	0.004	Female	0.302
ADHD	BD	329	111	0.507	0.497	0.94431	0.223	-0.208	0.007	0.002	1	Female	0.01
ADHD	BIPOLAR/PSYCH-RELATIVE	329	47	0.507	0.515	0.9981	0.308	-0.305	0.001	0	1	Female	-0.008
ADHD	Chronic Pain	329	63	0.507	0.48	0.9701	0.275	-0.265	0.005	0.002	1	Female	0.026
ADHD	DEMENTIA - LBD	329	21	0.507	0.479	0.82592	0.489	-0.397	0.046	0.014	1	Female	0.028
ADHD	EMCI	329	139	0.507	0.408	0.05779	0.391	-0.007	0.192	0.056	0.2221	Female	0.099
ADHD	LMCI	329	216	0.507	0.477	0.45355	0.238	-0.106	0.066	0.019	0.8832	Female	0.03
ADHD	MCI	329	253	0.507	0.466	0.62654	0.206	-0.123	0.042	0.013	1	Female	0.041
ADHD	MCI-Risk	329	0	0.507	NA	1	NaN	NaN	NaN	NaN	1	Female	NA
ADHD	MDD	329	3461	0.507	0.492	0.83812	0.126	-0.101	0.012	0.004	1	Female	0.015
ADHD	ND	329	100	0.507	0.306	0.0004	0.65	0.197	0.424	0.128	0.0066	Female	0.201
ADHD	OCD	329	74	0.507	0.495	0.91791	0.238	-0.268	-0.015	-0.005	1	Female	0.012
ADHD	Other	329	117	0.507	0.519	0.92631	0.202	-0.221	-0.009	-0.003	1	Female	-0.012
ADHD	OTHER	329	56	0.507	0.276	0.006	0.696	0.125	0.411	0.126	0.0399	Female	0.231
ADHD	Other Psychiatric	329	111	0.507	0.394	0.05419	0.423	-0.009	0.207	0.061	0.2144	Female	0.113
ADHD	PD	329	67	0.507	0.56	0.49375	0.169	-0.358	-0.094	-0.027	0.9037	Female	-0.053
ADHD	SAD	329	150	0.507	0.47	0.68153	0.236	-0.152	0.042	0.012	1	Female	0.037
ADHD	Schizoaffective Disorder	329	53	0.507	0.311	0.001	0.797	0.211	0.504	0.148	0.0133	Female	0.196
ADHD	Schizoaffective Disorder - Relative	329	48	0.507	0.366	0.12319	0.541	-0.067	0.237	0.071	0.3793	Female	0.141
ADHD	SCZ	329	315	0.507	0.366	0.0002	0.47	0.159	0.314	0.093	0.004	Female	0.141
ADHD	SCZ-Relative	329	138	0.507	0.391	0.0356	0.415	0.015	0.215	0.064	0.1562	Female	0.116
ADHD	SMC	329	59	0.507	0.467	0.41656	0.395	-0.161	0.117	0.034	0.8313	Female	0.04
ADHD	SPECIFIC PHOBIA	329	159	0.507	0.416	0.48015	0.259	-0.121	0.069	0.021	0.9003	Female	0.091
ADHD	Subacute Pain	329	28	0.507	0.43	0.71033	0.46	-0.314	0.073	0.022	1	Female	0.077
Anorexia/Bulima	Anxiety/Phobia	105	1039	0.493	0.479	0.9941	0.203	-0.199	0.002	0.001	1	Female	0.014
Anorexia/Bulima	ASD	105	381	0.493	0.506	0.81812	0.191	-0.242	-0.025	-0.008	1	Female	-0.013
Anorexia/Bulima	Attention & Learning difficulty	105	99	0.493	0.205	0.0002	0.866	0.302	0.584	0.17	0.004	Female	0.289
Anorexia/Bulima	BD	105	111	0.493	0.497	0.81772	0.237	-0.3	-0.032	-0.009	1	Female	-0.004
Anorexia/Bulima	BIPOLAR/PSYCH-RELATIVE	105	47	0.493	0.515	0.83972	0.31	-0.383	-0.037	-0.011	1	Female	-0.022
Anorexia/Bulima	Chronic Pain	105	63	0.493	0.48	0.84452	0.282	-0.347	-0.032	-0.01	1	Female	0.013
Anorexia/Bulima	DEMENTIA - LBD	105	21	0.493	0.479	0.9633	0.482	-0.464	0.009	0.003	1	Female	0.014
Anorexia/Bulima	EMCI	105	139	0.493	0.408	0.22818	0.414	-0.096	0.159	0.045	0.535	Female	0.085
Anorexia/Bulima	LMCI	105	216	0.493	0.477	0.80352	0.262	-0.206	0.028	0.008	1	Female	0.016
Anorexia/Bulima	MCI	105	253	0.493	0.466	0.9697	0.234	-0.223	0.006	0.002	1	Female	0.028
Anorexia/Bulima	MCI-Risk	105	0	0.493	NA	1	NaN	NaN	NaN	NaN	1	Female	NA
Anorexia/Bulima	MDD	105	3461	0.493	0.492	0.79752	0.168	-0.221	-0.026	-0.008	1	Female	0.001
Anorexia/Bulima	ND	105	100	0.493	0.306	0.0056	0.665	0.108	0.386	0.117	0.0383	Female	0.188
Anorexia/Bulima	OCD	105	74	0.493	0.495	0.73133	0.244	-0.355	-0.055	-0.016	1	Female	-0.002
Anorexia/Bulima	Other	105	117	0.493	0.519	0.71473	0.216	-0.314	-0.049	-0.014	1	Female	-0.026
Anorexia/Bulima	OTHER	105	56	0.493	0.276	0.027	0.695	0.036	0.365	0.115	0.1281	Female	0.217
Anorexia/Bulima	Other Psychiatric	105	111	0.493	0.394	0.20018	0.444	-0.094	0.175	0.05	0.5004	Female	0.099
Anorexia/Bulima	PD	105	67	0.493	0.56	0.36996	0.169	-0.449	-0.14	-0.039	0.7612	Female	-0.067
Anorexia/Bulima	SAD	105	150	0.493	0.47	0.9705	0.255	-0.247	0.004	0.001	1	Female	0.023
Anorexia/Bulima	Schizoaffective Disorder	105	53	0.493	0.311	0.0036	0.823	0.149	0.486	0.137	0.0289	Female	0.182
Anorexia/Bulima	Schizoaffective Disorder - Relative	105	48	0.493	0.366	0.24958	0.547	-0.143	0.202	0.06	0.5634	Female	0.127
Anorexia/Bulima	SCZ	105	315	0.493	0.366	0.016	0.502	0.058	0.28	0.082	0.0865	Female	0.127
Anorexia/Bulima	SCZ-Relative	105	138	0.493	0.391	0.16398	0.435	-0.076	0.18	0.053	0.4512	Female	0.103
Anorexia/Bulima	SMC	105	59	0.493	0.467	0.61354	0.405	-0.238	0.084	0.023	1	Female	0.026
Anorexia/Bulima	SPECIFIC PHOBIA	105	159	0.493	0.416	0.79332	0.28	-0.215	0.032	0.01	1	Female	0.077
Anorexia/Bulima	Subacute Pain	105	28	0.493	0.43	0.86131	0.457	-0.384	0.037	0.011	1	Female	0.063
Anxiety/Phobia	ASD	1039	381	0.479	0.506	0.61494	0.089	-0.146	-0.028	-0.008	1	Female	-0.027
Anxiety/Phobia	Attention & Learning difficulty	1039	99	0.479	0.205	0.0002	0.805	0.389	0.597	0.17	0.004	Female	0.274
Anxiety/Phobia	BD	1039	111	0.479	0.497	0.73853	0.162	-0.23	-0.034	-0.01	1	Female	-0.018
Anxiety/Phobia	BIPOLAR/PSYCH-RELATIVE	1039	47	0.479	0.515	0.76992	0.253	-0.332	-0.04	-0.011	1	Female	-0.036
Anxiety/Phobia	Chronic Pain	1039	63	0.479	0.48	0.78812	0.219	-0.29	-0.036	-0.01	1	Female	-0.002
Anxiety/Phobia	DEMENTIA - LBD	1039	21	0.479	0.479	0.9909	0.441	-0.424	0.008	0.002	1	Female	0
Anxiety/Phobia	EMCI	1039	139	0.479	0.408	0.08399	0.335	-0.02	0.158	0.045	0.2871	Female	0.071
Anxiety/Phobia	LMCI	1039	216	0.479	0.477	0.72753	0.173	-0.12	0.027	0.008	1	Female	0.002
Anxiety/Phobia	MCI	1039	253	0.479	0.466	0.93431	0.142	-0.133	0.004	0.001	1	Female	0.013
Anxiety/Phobia	MCI-Risk	1039	0	0.479	NA	1	NaN	NaN	NaN	NaN	1	Female	NA
Anxiety/Phobia	MDD	1039	3461	0.479	0.492	0.41936	0.041	-0.098	-0.028	-0.008	0.8333	Female	-0.013
Anxiety/Phobia	ND	1039	100	0.479	0.306	0.0004	0.613	0.201	0.407	0.116	0.0066	Female	0.173
Anxiety/Phobia	OCD	1039	74	0.479	0.495	0.63714	0.179	-0.293	-0.057	-0.016	1	Female	-0.016
Anxiety/Phobia	Other	1039	117	0.479	0.519	0.60254	0.14	-0.242	-0.051	-0.014	0.9971	Female	-0.04
Anxiety/Phobia	OTHER	1039	56	0.479	0.276	0.0046	0.669	0.129	0.399	0.115	0.0339	Female	0.203
Anxiety/Phobia	Other Psychiatric	1039	111	0.479	0.394	0.07839	0.37	-0.022	0.174	0.049	0.2783	Female	0.085
Anxiety/Phobia	PD	1039	67	0.479	0.56	0.26697	0.108	-0.386	-0.139	-0.039	0.5884	Female	-0.082
Anxiety/Phobia	SAD	1039	150	0.479	0.47	0.9789	0.173	-0.169	0.002	0.001	1	Female	0.009
Anxiety/Phobia	Schizoaffective Disorder	1039	53	0.479	0.311	0.0006	0.761	0.207	0.484	0.137	0.0087	Female	0.168
Anxiety/Phobia	Schizoaffective Disorder - Relative	1039	48	0.479	0.366	0.15878	0.499	-0.081	0.209	0.06	0.4434	Female	0.113
Anxiety/Phobia	SCZ	1039	315	0.479	0.366	0.0002	0.412	0.158	0.285	0.081	0.004	Female	0.113
Anxiety/Phobia	SCZ-Relative	1039	138	0.479	0.391	0.0422	0.362	0.006	0.184	0.052	0.1752	Female	0.088
Anxiety/Phobia	SMC	1039	59	0.479	0.467	0.55054	0.341	-0.184	0.079	0.022	0.9377	Female	0.012
Anxiety/Phobia	SPECIFIC PHOBIA	1039	159	0.479	0.416	0.71673	0.199	-0.135	0.032	0.009	1	Female	0.063
Anxiety/Phobia	Subacute Pain	1039	28	0.479	0.43	0.84592	0.412	-0.34	0.036	0.01	1	Female	0.049
ASD	Attention & Learning difficulty	381	99	0.506	0.205	0.0002	0.8	0.351	0.576	0.178	0.004	Female	0.301
ASD	BD	381	111	0.506	0.497	0.9657	0.208	-0.216	-0.004	-0.001	1	Female	0.009
ASD	BIPOLAR/PSYCH-RELATIVE	381	47	0.506	0.515	0.9581	0.294	-0.313	-0.01	-0.003	1	Female	-0.009
ASD	Chronic Pain	381	63	0.506	0.48	0.9711	0.261	-0.273	-0.006	-0.002	1	Female	0.025
ASD	DEMENTIA - LBD	381	21	0.506	0.479	0.87531	0.474	-0.407	0.033	0.011	1	Female	0.027
ASD	EMCI	381	139	0.506	0.408	0.07859	0.368	-0.021	0.174	0.053	0.2783	Female	0.098
ASD	LMCI	381	216	0.506	0.477	0.53615	0.22	-0.115	0.052	0.016	0.9271	Female	0.029
ASD	MCI	381	253	0.506	0.466	0.71653	0.189	-0.129	0.03	0.01	1	Female	0.04
ASD	MCI-Risk	381	0	0.506	NA	1	NaN	NaN	NaN	NaN	1	Female	NA
ASD	MDD	381	3461	0.506	0.492	0.9971	0.106	-0.105	0.001	0	1	Female	0.014
ASD	ND	381	100	0.506	0.306	0.0008	0.62	0.176	0.398	0.125	0.0109	Female	0.2
ASD	OCD	381	74	0.506	0.495	0.84732	0.224	-0.275	-0.026	-0.008	1	Female	0.011
ASD	Other	381	117	0.506	0.519	0.85071	0.187	-0.228	-0.02	-0.006	1	Female	-0.013
ASD	OTHER	381	56	0.506	0.276	0.0074	0.668	0.103	0.385	0.123	0.0465	Female	0.23
ASD	Other Psychiatric	381	111	0.506	0.394	0.07959	0.4	-0.024	0.188	0.057	0.2783	Female	0.112
ASD	PD	381	67	0.506	0.56	0.44736	0.159	-0.362	-0.101	-0.031	0.8814	Female	-0.054
ASD	SAD	381	150	0.506	0.47	0.76432	0.219	-0.16	0.029	0.009	1	Female	0.036
ASD	Schizoaffective Disorder	381	53	0.506	0.311	0.0012	0.761	0.181	0.471	0.145	0.0133	Female	0.195
ASD	Schizoaffective Disorder - Relative	381	48	0.506	0.366	0.16018	0.518	-0.085	0.217	0.068	0.4434	Female	0.14
ASD	SCZ	381	315	0.506	0.366	0.0002	0.445	0.144	0.295	0.09	0.004	Female	0.14
ASD	SCZ-Relative	381	138	0.506	0.391	0.0448	0.392	0.001	0.196	0.061	0.1843	Female	0.115
ASD	SMC	381	59	0.506	0.467	0.47095	0.375	-0.175	0.1	0.03	0.8979	Female	0.039
ASD	SPECIFIC PHOBIA	381	159	0.506	0.416	0.55554	0.242	-0.129	0.056	0.018	0.9394	Female	0.09
ASD	Subacute Pain	381	28	0.506	0.43	0.77152	0.444	-0.326	0.059	0.019	1	Female	0.076
Attention & Learning difficulty	BD	99	111	0.205	0.497	0.0002	-0.351	-0.91	-0.631	-0.179	0.004	Female	-0.293
Attention & Learning difficulty	BIPOLAR/PSYCH-RELATIVE	99	47	0.205	0.515	0.002	-0.257	-0.971	-0.614	-0.181	0.0194	Female	-0.31
Attention & Learning difficulty	Chronic Pain	99	63	0.205	0.48	0.0006	-0.277	-0.927	-0.602	-0.18	0.0087	Female	-0.276
Attention & Learning difficulty	DEMENTIA - LBD	99	21	0.205	0.479	0.0304	-0.066	-1.028	-0.547	-0.167	0.1428	Female	-0.274
Attention & Learning difficulty	EMCI	99	139	0.205	0.408	0.0018	-0.179	-0.703	-0.441	-0.125	0.0186	Female	-0.204
Attention & Learning difficulty	LMCI	99	216	0.205	0.477	0.0002	-0.326	-0.812	-0.569	-0.162	0.004	Female	-0.272
Attention & Learning difficulty	MCI	99	253	0.205	0.466	0.0002	-0.294	-0.767	-0.531	-0.168	0.004	Female	-0.261
Attention & Learning difficulty	MCI-Risk	99	0	0.205	NA	1	NaN	NaN	NaN	NaN	1	Female	NA
Attention & Learning difficulty	MDD	99	3461	0.205	0.492	0.0002	-0.418	-0.819	-0.619	-0.178	0.004	Female	-0.287
Attention & Learning difficulty	ND	99	100	0.205	0.306	0.21018	0.105	-0.455	-0.175	-0.053	0.5144	Female	-0.101
Attention & Learning difficulty	OCD	99	74	0.205	0.495	0.0004	-0.344	-0.967	-0.656	-0.186	0.0066	Female	-0.291
Attention & Learning difficulty	Other	99	117	0.205	0.519	0.0002	-0.371	-0.923	-0.647	-0.184	0.004	Female	-0.314
Attention & Learning difficulty	OTHER	99	56	0.205	0.276	0.29517	0.158	-0.504	-0.173	-0.055	0.6384	Female	-0.071
Attention & Learning difficulty	Other Psychiatric	99	111	0.205	0.394	0.0028	-0.149	-0.7	-0.424	-0.121	0.0241	Female	-0.189
Attention & Learning difficulty	PD	99	67	0.205	0.56	0.0002	-0.436	-1.082	-0.759	-0.209	0.004	Female	-0.356
Attention & Learning difficulty	SAD	99	150	0.205	0.47	0.0002	-0.334	-0.855	-0.595	-0.169	0.004	Female	-0.265
Attention & Learning difficulty	Schizoaffective Disorder	99	53	0.205	0.311	0.48535	0.219	-0.454	-0.117	-0.033	0.9028	Female	-0.106
Attention & Learning difficulty	Schizoaffective Disorder - Relative	99	48	0.205	0.366	0.0336	-0.019	-0.72	-0.37	-0.11	0.1526	Female	-0.161
Attention & Learning difficulty	SCZ	99	315	0.205	0.366	0.0098	-0.074	-0.529	-0.302	-0.088	0.0577	Female	-0.161
Attention & Learning difficulty	SCZ-Relative	99	138	0.205	0.391	0.003	-0.136	-0.66	-0.398	-0.117	0.0254	Female	-0.186
Attention & Learning difficulty	SMC	99	59	0.205	0.467	0.0012	-0.216	-0.877	-0.546	-0.148	0.0133	Female	-0.262
Attention & Learning difficulty	SPECIFIC PHOBIA	99	159	0.205	0.416	0.0002	-0.269	-0.781	-0.525	-0.16	0.004	Female	-0.211
Attention & Learning difficulty	Subacute Pain	99	28	0.205	0.43	0.0198	-0.111	-0.969	-0.54	-0.159	0.1011	Female	-0.226
BD	BIPOLAR/PSYCH-RELATIVE	111	47	0.497	0.515	0.9761	0.338	-0.35	-0.006	-0.002	1	Female	-0.018
BD	Chronic Pain	111	63	0.497	0.48	0.9863	0.309	-0.313	-0.002	-0.001	1	Female	0.017
BD	DEMENTIA - LBD	111	21	0.497	0.479	0.86691	0.511	-0.43	0.04	0.012	1	Female	0.018
BD	EMCI	111	139	0.497	0.408	0.13059	0.446	-0.056	0.195	0.054	0.3918	Female	0.089
BD	LMCI	111	216	0.497	0.477	0.60014	0.291	-0.169	0.061	0.017	0.9967	Female	0.02
BD	MCI	111	253	0.497	0.466	0.73633	0.259	-0.189	0.035	0.011	1	Female	0.032
BD	MCI-Risk	111	0	0.497	NA	1	NaN	NaN	NaN	NaN	1	Female	NA
BD	MDD	111	3461	0.497	0.492	0.9583	0.194	-0.184	0.005	0.001	1	Female	0.005
BD	ND	111	100	0.497	0.306	0.0022	0.701	0.152	0.427	0.126	0.0205	Female	0.192
BD	OCD	111	74	0.497	0.495	0.86331	0.272	-0.32	-0.024	-0.007	1	Female	0.002
BD	Other	111	117	0.497	0.519	0.91091	0.243	-0.279	-0.018	-0.005	1	Female	-0.022
BD	OTHER	111	56	0.497	0.276	0.0122	0.733	0.08	0.406	0.124	0.0692	Female	0.221
BD	Other Psychiatric	111	111	0.497	0.394	0.11459	0.477	-0.053	0.212	0.059	0.3625	Female	0.103
BD	PD	111	67	0.497	0.56	0.47115	0.194	-0.417	-0.111	-0.03	0.8979	Female	-0.063
BD	SAD	111	150	0.497	0.47	0.77452	0.283	-0.21	0.036	0.01	1	Female	0.027
BD	Schizoaffective Disorder	111	53	0.497	0.311	0.0014	0.871	0.201	0.536	0.146	0.0151	Female	0.186
BD	Schizoaffective Disorder - Relative	111	48	0.497	0.366	0.16658	0.583	-0.102	0.24	0.069	0.4557	Female	0.131
BD	SCZ	111	315	0.497	0.366	0.0038	0.533	0.097	0.315	0.091	0.0299	Female	0.131
BD	SCZ-Relative	111	138	0.497	0.391	0.08819	0.467	-0.037	0.215	0.062	0.295	Female	0.107
BD	SMC	111	59	0.497	0.467	0.45215	0.439	-0.197	0.121	0.032	0.8832	Female	0.03
BD	SPECIFIC PHOBIA	111	159	0.497	0.416	0.61434	0.307	-0.181	0.063	0.019	1	Female	0.081
BD	Subacute Pain	111	28	0.497	0.43	0.72013	0.488	-0.348	0.07	0.02	1	Female	0.067
BIPOLAR/PSYCH-RELATIVE	Chronic Pain	47	63	0.515	0.48	1	0.386	-0.378	0.004	0.001	1	Female	0.035
BIPOLAR/PSYCH-RELATIVE	DEMENTIA - LBD	47	21	0.515	0.479	0.86911	0.566	-0.482	0.042	0.014	1	Female	0.036
BIPOLAR/PSYCH-RELATIVE	EMCI	47	139	0.515	0.408	0.24118	0.53	-0.137	0.197	0.056	0.5497	Female	0.107
BIPOLAR/PSYCH-RELATIVE	LMCI	47	216	0.515	0.477	0.67873	0.383	-0.251	0.066	0.019	1	Female	0.038
BIPOLAR/PSYCH-RELATIVE	MCI	47	253	0.515	0.466	0.80392	0.352	-0.274	0.039	0.013	1	Female	0.049
BIPOLAR/PSYCH-RELATIVE	MCI-Risk	47	0	0.515	NA	1	NaN	NaN	NaN	NaN	1	Female	NA
BIPOLAR/PSYCH-RELATIVE	MDD	47	3461	0.515	0.492	0.93691	0.299	-0.277	0.011	0.003	1	Female	0.023
BIPOLAR/PSYCH-RELATIVE	ND	47	100	0.515	0.306	0.0214	0.765	0.059	0.412	0.128	0.1059	Female	0.209
BIPOLAR/PSYCH-RELATIVE	OCD	47	74	0.515	0.495	0.92111	0.352	-0.387	-0.017	-0.005	1	Female	0.02
BIPOLAR/PSYCH-RELATIVE	Other	47	117	0.515	0.519	0.94291	0.33	-0.352	-0.011	-0.003	1	Female	-0.004
BIPOLAR/PSYCH-RELATIVE	OTHER	47	56	0.515	0.276	0.05379	0.775	-0.017	0.379	0.126	0.2144	Female	0.239
BIPOLAR/PSYCH-RELATIVE	Other Psychiatric	47	111	0.515	0.394	0.22898	0.558	-0.132	0.213	0.06	0.535	Female	0.121
BIPOLAR/PSYCH-RELATIVE	PD	47	67	0.515	0.56	0.57514	0.274	-0.48	-0.103	-0.028	0.9655	Female	-0.045
BIPOLAR/PSYCH-RELATIVE	SAD	47	150	0.515	0.47	0.80652	0.371	-0.288	0.042	0.012	1	Female	0.045
BIPOLAR/PSYCH-RELATIVE	Schizoaffective Disorder	47	53	0.515	0.311	0.0094	0.93	0.122	0.526	0.148	0.0568	Female	0.204
BIPOLAR/PSYCH-RELATIVE	Schizoaffective Disorder - Relative	47	48	0.515	0.366	0.25097	0.641	-0.177	0.232	0.071	0.5638	Female	0.149
BIPOLAR/PSYCH-RELATIVE	SCZ	47	315	0.515	0.366	0.05439	0.624	0.007	0.315	0.093	0.2144	Female	0.149
BIPOLAR/PSYCH-RELATIVE	SCZ-Relative	47	138	0.515	0.391	0.21338	0.548	-0.12	0.214	0.064	0.5195	Female	0.124
BIPOLAR/PSYCH-RELATIVE	SMC	47	59	0.515	0.467	0.51975	0.515	-0.261	0.127	0.033	0.9155	Female	0.048
BIPOLAR/PSYCH-RELATIVE	SPECIFIC PHOBIA	47	159	0.515	0.416	0.69513	0.394	-0.261	0.066	0.021	1	Female	0.099
BIPOLAR/PSYCH-RELATIVE	Subacute Pain	47	28	0.515	0.43	0.76832	0.547	-0.405	0.071	0.022	1	Female	0.085
Chronic Pain	DEMENTIA - LBD	63	21	0.48	0.479	0.87991	0.54	-0.463	0.038	0.012	1	Female	0.001
Chronic Pain	EMCI	63	139	0.48	0.408	0.20698	0.49	-0.11	0.19	0.055	0.5124	Female	0.072
Chronic Pain	LMCI	63	216	0.48	0.477	0.66093	0.343	-0.221	0.061	0.018	1	Female	0.004
Chronic Pain	MCI	63	253	0.48	0.466	0.81192	0.312	-0.242	0.035	0.011	1	Female	0.015
Chronic Pain	MCI-Risk	63	0	0.48	NA	1	NaN	NaN	NaN	NaN	1	Female	NA
Chronic Pain	MDD	63	3461	0.48	0.492	0.9699	0.256	-0.242	0.007	0.002	1	Female	-0.011
Chronic Pain	ND	63	100	0.48	0.306	0.0116	0.726	0.084	0.405	0.127	0.0666	Female	0.175
Chronic Pain	OCD	63	74	0.48	0.495	0.90411	0.318	-0.36	-0.021	-0.006	1	Female	-0.015
Chronic Pain	Other	63	117	0.48	0.519	0.93011	0.294	-0.323	-0.015	-0.004	1	Female	-0.038
Chronic Pain	OTHER	63	56	0.48	0.276	0.0498	0.742	0.009	0.375	0.125	0.2013	Female	0.204
Chronic Pain	Other Psychiatric	63	111	0.48	0.394	0.19678	0.517	-0.107	0.205	0.059	0.4956	Female	0.087
Chronic Pain	PD	63	67	0.48	0.56	0.55054	0.244	-0.451	-0.104	-0.029	0.9377	Female	-0.08
Chronic Pain	SAD	63	150	0.48	0.47	0.80032	0.333	-0.259	0.037	0.011	1	Female	0.01
Chronic Pain	Schizoaffective Disorder	63	53	0.48	0.311	0.0056	0.883	0.132	0.507	0.147	0.0383	Female	0.17
Chronic Pain	Schizoaffective Disorder - Relative	63	48	0.48	0.366	0.23678	0.606	-0.156	0.225	0.07	0.5424	Female	0.115
Chronic Pain	SCZ	63	315	0.48	0.366	0.0242	0.582	0.037	0.31	0.091	0.1172	Female	0.114
Chronic Pain	SCZ-Relative	63	138	0.48	0.391	0.17578	0.508	-0.093	0.208	0.062	0.4687	Female	0.09
Chronic Pain	SMC	63	59	0.48	0.467	0.50555	0.477	-0.241	0.118	0.032	0.9084	Female	0.013
Chronic Pain	SPECIFIC PHOBIA	63	159	0.48	0.416	0.67453	0.356	-0.231	0.062	0.019	1	Female	0.064
Chronic Pain	Subacute Pain	63	28	0.48	0.43	0.76692	0.518	-0.385	0.066	0.02	1	Female	0.05
DEMENTIA - LBD	EMCI	21	139	0.479	0.408	0.53395	0.608	-0.317	0.145	0.042	0.9271	Female	0.071
DEMENTIA - LBD	LMCI	21	216	0.479	0.477	0.94211	0.468	-0.432	0.018	0.005	1	Female	0.002
DEMENTIA - LBD	MCI	21	253	0.479	0.466	0.9785	0.444	-0.45	-0.003	-0.001	1	Female	0.013
DEMENTIA - LBD	MCI-Risk	21	0	0.479	NA	1	NaN	NaN	NaN	NaN	1	Female	NA
DEMENTIA - LBD	MDD	21	3461	0.479	0.492	0.86811	0.393	-0.465	-0.036	-0.01	1	Female	-0.013
DEMENTIA - LBD	ND	21	100	0.479	0.306	0.14839	0.83	-0.125	0.352	0.114	0.4271	Female	0.173
DEMENTIA - LBD	OCD	21	74	0.479	0.495	0.79872	0.428	-0.554	-0.063	-0.018	1	Female	-0.016
DEMENTIA - LBD	Other	21	117	0.479	0.519	0.82172	0.411	-0.526	-0.057	-0.017	1	Female	-0.04
DEMENTIA - LBD	OTHER	21	56	0.479	0.276	0.22458	0.825	-0.2	0.312	0.112	0.5301	Female	0.203
DEMENTIA - LBD	Other Psychiatric	21	111	0.479	0.394	0.50595	0.631	-0.311	0.16	0.047	0.9084	Female	0.085
DEMENTIA - LBD	PD	21	67	0.479	0.56	0.54035	0.35	-0.646	-0.148	-0.041	0.9306	Female	-0.081
DEMENTIA - LBD	SAD	21	150	0.479	0.47	0.9941	0.454	-0.466	-0.006	-0.002	1	Female	0.009
DEMENTIA - LBD	Schizoaffective Disorder	21	53	0.479	0.311	0.08499	0.974	-0.065	0.454	0.134	0.2871	Female	0.168
DEMENTIA - LBD	Schizoaffective Disorder - Relative	21	48	0.479	0.366	0.51675	0.697	-0.349	0.174	0.057	0.9155	Female	0.113
DEMENTIA - LBD	SCZ	21	315	0.479	0.366	0.23378	0.709	-0.178	0.265	0.079	0.5386	Female	0.113
DEMENTIA - LBD	SCZ-Relative	21	138	0.479	0.391	0.47995	0.626	-0.3	0.163	0.05	0.9003	Female	0.088
DEMENTIA - LBD	SMC	21	59	0.479	0.467	0.78972	0.579	-0.433	0.073	0.02	1	Female	0.012
DEMENTIA - LBD	SPECIFIC PHOBIA	21	159	0.479	0.416	0.91391	0.48	-0.436	0.022	0.007	1	Female	0.063
DEMENTIA - LBD	Subacute Pain	21	28	0.479	0.43	0.93751	0.605	-0.557	0.024	0.008	1	Female	0.049
EMCI	LMCI	139	216	0.408	0.477	0.22398	0.082	-0.346	-0.132	-0.037	0.5301	Female	-0.069
EMCI	MCI	139	253	0.408	0.466	0.18458	0.068	-0.347	-0.139	-0.043	0.4822	Female	-0.057
EMCI	MCI-Risk	139	0	0.408	NA	1	NaN	NaN	NaN	NaN	1	Female	NA
EMCI	MDD	139	3461	0.408	0.492	0.035	-0.014	-0.353	-0.183	-0.053	0.1562	Female	-0.084
EMCI	ND	139	100	0.408	0.306	0.06499	0.504	-0.014	0.245	0.072	0.2418	Female	0.103
EMCI	OCD	139	74	0.408	0.495	0.12999	0.064	-0.505	-0.22	-0.061	0.3918	Female	-0.087
EMCI	Other	139	117	0.408	0.519	0.09639	0.035	-0.46	-0.212	-0.059	0.3202	Female	-0.11
EMCI	OTHER	139	56	0.408	0.276	0.13979	0.545	-0.081	0.232	0.07	0.4088	Female	0.132
EMCI	Other Psychiatric	139	111	0.408	0.394	0.91191	0.267	-0.234	0.017	0.005	1	Female	0.015
EMCI	PD	139	67	0.408	0.56	0.0372	-0.017	-0.607	-0.312	-0.084	0.1587	Female	-0.152
EMCI	SAD	139	150	0.408	0.47	0.17278	0.074	-0.39	-0.158	-0.044	0.4687	Female	-0.062
EMCI	Schizoaffective Disorder	139	53	0.408	0.311	0.0396	0.657	0.016	0.336	0.092	0.1659	Female	0.097
EMCI	Schizoaffective Disorder - Relative	139	48	0.408	0.366	0.73893	0.383	-0.278	0.052	0.015	1	Female	0.042
EMCI	SCZ	139	315	0.408	0.366	0.20718	0.328	-0.073	0.128	0.037	0.5124	Female	0.042
EMCI	SCZ-Relative	139	138	0.408	0.391	0.83012	0.264	-0.209	0.027	0.008	1	Female	0.018
EMCI	SMC	139	59	0.408	0.467	0.57934	0.221	-0.392	-0.085	-0.022	0.969	Female	-0.059
EMCI	SPECIFIC PHOBIA	139	159	0.408	0.416	0.29177	0.11	-0.347	-0.118	-0.035	0.634	Female	-0.008
EMCI	Subacute Pain	139	28	0.408	0.43	0.56334	0.288	-0.531	-0.121	-0.034	0.9491	Female	-0.022
LMCI	MCI	216	253	0.477	0.466	0.81712	0.162	-0.202	-0.02	-0.006	1	Female	0.011
LMCI	MCI-Risk	216	0	0.477	NA	1	NaN	NaN	NaN	NaN	1	Female	NA
LMCI	MDD	216	3461	0.477	0.492	0.45855	0.083	-0.192	-0.054	-0.016	0.8859	Female	-0.015
LMCI	ND	216	100	0.477	0.306	0.002	0.612	0.133	0.372	0.109	0.0194	Female	0.171
LMCI	OCD	216	74	0.477	0.495	0.53375	0.18	-0.35	-0.085	-0.024	0.9271	Female	-0.018
LMCI	Other	216	117	0.477	0.519	0.49935	0.147	-0.304	-0.078	-0.022	0.907	Female	-0.042
LMCI	OTHER	216	56	0.477	0.276	0.0178	0.656	0.062	0.359	0.107	0.092	Female	0.201
LMCI	Other Psychiatric	216	111	0.477	0.394	0.19718	0.379	-0.081	0.149	0.042	0.4956	Female	0.083
LMCI	PD	216	67	0.477	0.56	0.21498	0.105	-0.446	-0.17	-0.047	0.5207	Female	-0.083
LMCI	SAD	216	150	0.477	0.47	0.81472	0.184	-0.234	-0.025	-0.007	1	Female	0.007
LMCI	Schizoaffective Disorder	216	53	0.477	0.311	0.0042	0.768	0.159	0.464	0.129	0.0325	Female	0.166
LMCI	Schizoaffective Disorder - Relative	216	48	0.477	0.366	0.26497	0.496	-0.134	0.181	0.052	0.5867	Female	0.111
LMCI	SCZ	216	315	0.477	0.366	0.005	0.43	0.082	0.256	0.074	0.0352	Female	0.111
LMCI	SCZ-Relative	216	138	0.477	0.391	0.15258	0.37	-0.059	0.156	0.045	0.4353	Female	0.086
LMCI	SMC	216	59	0.477	0.467	0.69253	0.343	-0.236	0.054	0.015	1	Female	0.01
LMCI	SPECIFIC PHOBIA	216	159	0.477	0.416	0.9601	0.211	-0.2	0.006	0.002	1	Female	0.061
LMCI	Subacute Pain	216	28	0.477	0.43	0.9883	0.405	-0.386	0.01	0.003	1	Female	0.047
MCI	MCI-Risk	253	0	0.466	NA	1	NaN	NaN	NaN	NaN	1	Female	NA
MCI	MDD	253	3461	0.466	0.492	0.63394	0.095	-0.16	-0.032	-0.009	1	Female	-0.026
MCI	ND	253	100	0.466	0.306	0.0026	0.59	0.123	0.356	0.115	0.0228	Female	0.16
MCI	OCD	253	74	0.466	0.495	0.66993	0.205	-0.316	-0.056	-0.017	1	Female	-0.03
MCI	Other	253	117	0.466	0.519	0.65133	0.169	-0.27	-0.05	-0.016	1	Female	-0.053
MCI	OTHER	253	56	0.466	0.276	0.02	0.633	0.05	0.341	0.113	0.1011	Female	0.19
MCI	Other Psychiatric	253	111	0.466	0.394	0.17478	0.377	-0.071	0.153	0.048	0.4687	Female	0.072
MCI	PD	253	67	0.466	0.56	0.35036	0.141	-0.4	-0.13	-0.04	0.7273	Female	-0.095
MCI	SAD	253	150	0.466	0.47	1	0.2	-0.205	-0.002	-0.001	1	Female	-0.004
MCI	Schizoaffective Disorder	253	53	0.466	0.311	0.0062	0.727	0.128	0.427	0.135	0.0406	Female	0.155
MCI	Schizoaffective Disorder - Relative	253	48	0.466	0.366	0.24918	0.49	-0.13	0.18	0.058	0.5634	Female	0.1
MCI	SCZ	253	315	0.466	0.366	0.002	0.426	0.093	0.26	0.08	0.0194	Female	0.1
MCI	SCZ-Relative	253	138	0.466	0.391	0.12979	0.37	-0.047	0.161	0.051	0.3918	Female	0.075
MCI	SMC	253	59	0.466	0.467	0.64034	0.351	-0.218	0.067	0.021	1	Female	-0.001
MCI	SPECIFIC PHOBIA	253	159	0.466	0.416	0.81772	0.224	-0.174	0.025	0.008	1	Female	0.05
MCI	Subacute Pain	253	28	0.466	0.43	0.88831	0.42	-0.364	0.028	0.009	1	Female	0.035
MCI-Risk	MDD	0	3461	NA	0.492	1	NaN	NaN	NaN	NaN	1	Female	NA
MCI-Risk	ND	0	100	NA	0.306	1	NaN	NaN	NaN	NaN	1	Female	NA
MCI-Risk	OCD	0	74	NA	0.495	1	NaN	NaN	NaN	NaN	1	Female	NA
MCI-Risk	Other	0	117	NA	0.519	1	NaN	NaN	NaN	NaN	1	Female	NA
MCI-Risk	OTHER	0	56	NA	0.276	1	NaN	NaN	NaN	NaN	1	Female	NA
MCI-Risk	Other Psychiatric	0	111	NA	0.394	1	NaN	NaN	NaN	NaN	1	Female	NA
MCI-Risk	PD	0	67	NA	0.56	1	NaN	NaN	NaN	NaN	1	Female	NA
MCI-Risk	SAD	0	150	NA	0.47	1	NaN	NaN	NaN	NaN	1	Female	NA
MCI-Risk	Schizoaffective Disorder	0	53	NA	0.311	1	NaN	NaN	NaN	NaN	1	Female	NA
MCI-Risk	Schizoaffective Disorder - Relative	0	48	NA	0.366	1	NaN	NaN	NaN	NaN	1	Female	NA
MCI-Risk	SCZ	0	315	NA	0.366	1	NaN	NaN	NaN	NaN	1	Female	NA
MCI-Risk	SCZ-Relative	0	138	NA	0.391	1	NaN	NaN	NaN	NaN	1	Female	NA
MCI-Risk	SMC	0	59	NA	0.467	1	NaN	NaN	NaN	NaN	1	Female	NA
MCI-Risk	SPECIFIC PHOBIA	0	159	NA	0.416	1	NaN	NaN	NaN	NaN	1	Female	NA
MCI-Risk	Subacute Pain	0	28	NA	0.43	1	NaN	NaN	NaN	NaN	1	Female	NA
MDD	ND	3461	100	0.492	0.306	0.0002	0.632	0.233	0.433	0.125	0.004	Female	0.186
MDD	OCD	3461	74	0.492	0.495	0.82252	0.202	-0.259	-0.028	-0.008	1	Female	-0.003
MDD	Other	3461	117	0.492	0.519	0.81372	0.162	-0.206	-0.022	-0.006	1	Female	-0.027
MDD	OTHER	3461	56	0.492	0.276	0.0006	0.69	0.161	0.426	0.123	0.0087	Female	0.216
MDD	Other Psychiatric	3461	111	0.492	0.394	0.0366	0.389	0.01	0.199	0.057	0.1584	Female	0.098
MDD	PD	3461	67	0.492	0.56	0.36976	0.134	-0.35	-0.108	-0.031	0.7612	Female	-0.068
MDD	SAD	3461	150	0.492	0.47	0.71653	0.194	-0.133	0.03	0.009	1	Female	0.022
MDD	Schizoaffective Disorder	3461	53	0.492	0.311	0.0004	0.776	0.233	0.504	0.145	0.0066	Female	0.181
MDD	Schizoaffective Disorder - Relative	3461	48	0.492	0.366	0.11219	0.52	-0.05	0.235	0.068	0.3573	Female	0.126
MDD	SCZ	3461	315	0.492	0.366	0.0002	0.426	0.195	0.311	0.089	0.004	Female	0.126
MDD	SCZ-Relative	3461	138	0.492	0.391	0.0166	0.38	0.04	0.21	0.06	0.0877	Female	0.101
MDD	SMC	3461	59	0.492	0.467	0.41436	0.363	-0.152	0.105	0.03	0.8305	Female	0.025
MDD	SPECIFIC PHOBIA	3461	159	0.492	0.416	0.46675	0.219	-0.099	0.06	0.017	0.8969	Female	0.076
MDD	Subacute Pain	3461	28	0.492	0.43	0.73793	0.436	-0.308	0.064	0.018	1	Female	0.062
ND	OCD	100	74	0.306	0.495	0.006	-0.14	-0.753	-0.446	-0.133	0.0399	Female	-0.19
ND	Other	100	117	0.306	0.519	0.0012	-0.172	-0.715	-0.443	-0.131	0.0133	Female	-0.213
ND	OTHER	100	56	0.306	0.276	0.9815	0.324	-0.335	-0.005	-0.002	1	Female	0.03
ND	Other Psychiatric	100	111	0.306	0.394	0.10559	0.045	-0.501	-0.228	-0.067	0.3434	Female	-0.088
ND	PD	100	67	0.306	0.56	0.0012	-0.22	-0.854	-0.537	-0.156	0.0133	Female	-0.255
ND	SAD	100	150	0.306	0.47	0.0022	-0.138	-0.651	-0.394	-0.116	0.0205	Female	-0.164
ND	Schizoaffective Disorder	100	53	0.306	0.311	0.69753	0.403	-0.268	0.067	0.02	1	Female	-0.005
ND	Schizoaffective Disorder - Relative	100	48	0.306	0.366	0.30477	0.166	-0.53	-0.182	-0.057	0.6497	Female	-0.06
ND	SCZ	100	315	0.306	0.366	0.30237	0.108	-0.344	-0.118	-0.035	0.6497	Female	-0.06
ND	SCZ-Relative	100	138	0.306	0.391	0.10819	0.049	-0.47	-0.211	-0.064	0.3494	Female	-0.085
ND	SMC	100	59	0.306	0.467	0.049	-0.004	-0.657	-0.33	-0.094	0.1998	Female	-0.161
ND	SPECIFIC PHOBIA	100	159	0.306	0.416	0.0086	-0.088	-0.594	-0.341	-0.107	0.0526	Female	-0.11
ND	Subacute Pain	100	28	0.306	0.43	0.11199	0.086	-0.765	-0.339	-0.106	0.3573	Female	-0.125
OCD	Other	74	117	0.495	0.519	0.9667	0.299	-0.287	0.006	0.002	1	Female	-0.023
OCD	OTHER	74	56	0.495	0.276	0.0178	0.775	0.067	0.421	0.131	0.092	Female	0.219
OCD	Other Psychiatric	74	111	0.495	0.394	0.11599	0.535	-0.059	0.238	0.065	0.3632	Female	0.102
OCD	PD	74	67	0.495	0.56	0.58834	0.245	-0.422	-0.088	-0.023	0.9806	Female	-0.065
OCD	SAD	74	150	0.495	0.47	0.67093	0.341	-0.219	0.061	0.017	1	Female	0.025
OCD	Schizoaffective Disorder	74	53	0.495	0.311	0.0016	0.933	0.207	0.57	0.153	0.0169	Female	0.184
OCD	Schizoaffective Disorder - Relative	74	48	0.495	0.366	0.15678	0.632	-0.105	0.264	0.076	0.4418	Female	0.129
OCD	SCZ	74	315	0.495	0.366	0.0098	0.593	0.083	0.338	0.098	0.0577	Female	0.129
OCD	SCZ-Relative	74	138	0.495	0.391	0.10219	0.523	-0.047	0.238	0.069	0.3346	Female	0.105
OCD	SMC	74	59	0.495	0.467	0.39696	0.497	-0.195	0.151	0.038	0.8061	Female	0.028
OCD	SPECIFIC PHOBIA	74	159	0.495	0.416	0.53635	0.362	-0.193	0.085	0.025	0.9271	Female	0.079
OCD	Subacute Pain	74	28	0.495	0.43	0.68873	0.534	-0.346	0.094	0.026	1	Female	0.065
Other	OTHER	117	56	0.519	0.276	0.011	0.747	0.099	0.423	0.129	0.0639	Female	0.243
Other	Other Psychiatric	117	111	0.519	0.394	0.08019	0.491	-0.033	0.229	0.064	0.2783	Female	0.125
Other	PD	117	67	0.519	0.56	0.55234	0.21	-0.395	-0.092	-0.025	0.9377	Female	-0.042
Other	SAD	117	150	0.519	0.47	0.65133	0.297	-0.189	0.054	0.015	1	Female	0.049
Other	Schizoaffective Disorder	117	53	0.519	0.311	0.0012	0.885	0.22	0.553	0.151	0.0133	Female	0.208
Other	Schizoaffective Disorder - Relative	117	48	0.519	0.366	0.13959	0.597	-0.082	0.257	0.074	0.4088	Female	0.153
Other	SCZ	117	315	0.519	0.366	0.0026	0.546	0.118	0.332	0.096	0.0228	Female	0.153
Other	SCZ-Relative	117	138	0.519	0.391	0.06619	0.48	-0.017	0.232	0.067	0.2424	Female	0.128
Other	SMC	117	59	0.519	0.467	0.39536	0.455	-0.176	0.139	0.037	0.8061	Female	0.052
Other	SPECIFIC PHOBIA	117	159	0.519	0.416	0.50415	0.319	-0.16	0.079	0.024	0.9084	Female	0.103
Other	Subacute Pain	117	28	0.519	0.43	0.66173	0.503	-0.329	0.087	0.025	1	Female	0.088
OTHER	Other Psychiatric	56	111	0.276	0.394	0.18118	0.11	-0.539	-0.214	-0.066	0.476	Female	-0.118
OTHER	PD	56	67	0.276	0.56	0.0064	-0.145	-0.873	-0.509	-0.154	0.0413	Female	-0.284
OTHER	SAD	56	150	0.276	0.47	0.0138	-0.067	-0.689	-0.378	-0.114	0.0764	Female	-0.194
OTHER	Schizoaffective Disorder	56	53	0.276	0.311	0.71413	0.449	-0.311	0.069	0.022	1	Female	-0.035
OTHER	Schizoaffective Disorder - Relative	56	48	0.276	0.366	0.40356	0.227	-0.555	-0.164	-0.055	0.8159	Female	-0.09
OTHER	SCZ	56	315	0.276	0.366	0.43636	0.175	-0.395	-0.11	-0.033	0.8634	Female	-0.09
OTHER	SCZ-Relative	56	138	0.276	0.391	0.21998	0.115	-0.511	-0.198	-0.062	0.5273	Female	-0.115
OTHER	SMC	56	59	0.276	0.467	0.10039	0.061	-0.683	-0.311	-0.093	0.3311	Female	-0.191
OTHER	SPECIFIC PHOBIA	56	159	0.276	0.416	0.0368	-0.016	-0.632	-0.324	-0.105	0.1584	Female	-0.14
OTHER	Subacute Pain	56	28	0.276	0.43	0.18998	0.157	-0.769	-0.306	-0.104	0.4906	Female	-0.154
Other Psychiatric	PD	111	67	0.394	0.56	0.033	-0.025	-0.639	-0.332	-0.088	0.1519	Female	-0.167
Other Psychiatric	SAD	111	150	0.394	0.47	0.15978	0.072	-0.422	-0.175	-0.049	0.4434	Female	-0.076
Other Psychiatric	Schizoaffective Disorder	111	53	0.394	0.311	0.06399	0.653	-0.01	0.321	0.087	0.24	Female	0.083
Other Psychiatric	Schizoaffective Disorder - Relative	111	48	0.394	0.366	0.84232	0.377	-0.305	0.036	0.01	1	Female	0.028
Other Psychiatric	SCZ	111	315	0.394	0.366	0.30597	0.329	-0.106	0.112	0.032	0.6497	Female	0.028
Other Psychiatric	SCZ-Relative	111	138	0.394	0.391	0.94251	0.262	-0.24	0.011	0.003	1	Female	0.003
Other Psychiatric	SMC	111	59	0.394	0.467	0.51735	0.215	-0.422	-0.104	-0.027	0.9155	Female	-0.073
Other Psychiatric	SPECIFIC PHOBIA	111	159	0.394	0.416	0.27957	0.111	-0.377	-0.133	-0.04	0.6103	Female	-0.022
Other Psychiatric	Subacute Pain	111	28	0.394	0.43	0.51615	0.281	-0.556	-0.138	-0.039	0.9155	Female	-0.037
PD	SAD	67	150	0.56	0.47	0.30937	0.437	-0.143	0.147	0.04	0.6539	Female	0.09
PD	Schizoaffective Disorder	67	53	0.56	0.311	0.0008	1.065	0.316	0.691	0.176	0.0109	Female	0.249
PD	Schizoaffective Disorder - Relative	67	48	0.56	0.366	0.05499	0.736	-0.019	0.358	0.099	0.2149	Female	0.194
PD	SCZ	67	315	0.56	0.366	0.0024	0.688	0.156	0.422	0.12	0.0219	Female	0.194
PD	SCZ-Relative	67	138	0.56	0.391	0.0338	0.62	0.03	0.325	0.091	0.1526	Female	0.17
PD	SMC	67	59	0.56	0.467	0.14879	0.612	-0.098	0.257	0.061	0.4271	Female	0.093
PD	SPECIFIC PHOBIA	67	159	0.56	0.416	0.26457	0.451	-0.124	0.164	0.048	0.5867	Female	0.144
PD	Subacute Pain	67	28	0.56	0.43	0.40836	0.634	-0.262	0.186	0.049	0.822	Female	0.13
SAD	Schizoaffective Disorder	150	53	0.47	0.311	0.0036	0.813	0.176	0.494	0.136	0.0289	Female	0.159
SAD	Schizoaffective Disorder - Relative	150	48	0.47	0.366	0.20918	0.533	-0.122	0.205	0.059	0.5144	Female	0.104
SAD	SCZ	150	315	0.47	0.366	0.0048	0.476	0.084	0.28	0.081	0.0343	Female	0.104
SAD	SCZ-Relative	150	138	0.47	0.391	0.12399	0.413	-0.053	0.18	0.052	0.3793	Female	0.079
SAD	SMC	150	59	0.47	0.467	0.60754	0.384	-0.222	0.081	0.021	1	Female	0.003
SAD	SPECIFIC PHOBIA	150	159	0.47	0.416	0.80252	0.253	-0.195	0.029	0.009	1	Female	0.054
SAD	Subacute Pain	150	28	0.47	0.43	0.87031	0.44	-0.372	0.034	0.01	1	Female	0.04
Schizoaffective Disorder	Schizoaffective Disorder - Relative	53	48	0.311	0.366	0.17638	0.128	-0.666	-0.269	-0.077	0.4687	Female	-0.055
Schizoaffective Disorder	SCZ	53	315	0.311	0.366	0.19618	0.101	-0.484	-0.191	-0.055	0.4956	Female	-0.055
Schizoaffective Disorder	SCZ-Relative	53	138	0.311	0.391	0.08019	0.028	-0.613	-0.293	-0.084	0.2783	Female	-0.08
Schizoaffective Disorder	SMC	53	59	0.311	0.467	0.0162	-0.087	-0.847	-0.467	-0.114	0.0866	Female	-0.156
Schizoaffective Disorder	SPECIFIC PHOBIA	53	159	0.311	0.416	0.0072	-0.106	-0.737	-0.421	-0.127	0.0459	Female	-0.105
Schizoaffective Disorder	Subacute Pain	53	28	0.311	0.43	0.06239	0.017	-0.924	-0.453	-0.126	0.2378	Female	-0.119
Schizoaffective Disorder - Relative	SCZ	48	315	0.366	0.366	0.62934	0.379	-0.231	0.074	0.022	1	Female	0
Schizoaffective Disorder - Relative	SCZ-Relative	48	138	0.366	0.391	0.88051	0.307	-0.354	-0.024	-0.007	1	Female	-0.025
Schizoaffective Disorder - Relative	SMC	48	59	0.366	0.467	0.48015	0.246	-0.526	-0.14	-0.037	0.9003	Female	-0.101
Schizoaffective Disorder - Relative	SPECIFIC PHOBIA	48	159	0.366	0.416	0.32797	0.165	-0.486	-0.16	-0.05	0.6891	Female	-0.05
Schizoaffective Disorder - Relative	Subacute Pain	48	28	0.366	0.43	0.49435	0.315	-0.634	-0.16	-0.049	0.9037	Female	-0.064
SCZ	SCZ-Relative	315	138	0.366	0.391	0.32897	0.102	-0.299	-0.099	-0.029	0.6891	Female	-0.025
SCZ	SMC	315	59	0.366	0.467	0.13279	0.07	-0.488	-0.209	-0.059	0.3933	Female	-0.101
SCZ	SPECIFIC PHOBIA	315	159	0.366	0.416	0.0132	-0.048	-0.432	-0.24	-0.072	0.0739	Female	-0.05
SCZ	Subacute Pain	315	28	0.366	0.43	0.22238	0.146	-0.63	-0.242	-0.071	0.5301	Female	-0.064
SCZ-Relative	SMC	138	59	0.391	0.467	0.47355	0.198	-0.416	-0.109	-0.03	0.8988	Female	-0.076
SCZ-Relative	SPECIFIC PHOBIA	138	159	0.391	0.416	0.23398	0.089	-0.37	-0.141	-0.043	0.5386	Female	-0.025
SCZ-Relative	Subacute Pain	138	28	0.391	0.43	0.49275	0.268	-0.551	-0.141	-0.042	0.9037	Female	-0.04
SMC	SPECIFIC PHOBIA	59	159	0.467	0.416	0.77812	0.257	-0.344	-0.044	-0.013	1	Female	0.051
SMC	Subacute Pain	59	28	0.467	0.43	0.83772	0.41	-0.503	-0.046	-0.012	1	Female	0.037
SPECIFIC PHOBIA	Subacute Pain	159	28	0.416	0.43	0.9981	0.407	-0.401	0.003	0.001	1	Female	-0.014
CN	ABNORMAL VENTRICAL	38248	107	0.493	0.484	0.61854	0.142	-0.237	-0.047	-0.014	0.85	Male	0.009
CN	AD	38248	458	0.493	0.404	0.0008	0.275	0.09	0.182	0.052	0.0089	Male	0.089
CN	ADHD	38248	885	0.493	0.379	0.0002	0.363	0.229	0.296	0.085	0.0029	Male	0.114
CN	Anorexia/Bulima	38248	3	0.493	0.6	0.80952	0.984	-1.279	-0.147	-0.042	0.9582	Male	-0.107
CN	Anxiety/Phobia	38248	589	0.493	0.559	0.005	-0.037	-0.2	-0.119	-0.034	0.0352	Male	-0.066
CN	ASD	38248	1628	0.493	0.463	0.0004	0.14	0.041	0.091	0.026	0.005	Male	0.03
CN	Attention & Learning difficulty	38248	227	0.493	0.299	0.0002	0.548	0.287	0.418	0.119	0.0029	Male	0.194
CN	BD	38248	97	0.493	0.572	0.59394	0.144	-0.255	-0.055	-0.016	0.8344	Male	-0.079
CN	BIPOLAR/PSYCH-RELATIVE	38248	27	0.493	0.355	0.0426	0.76	0.005	0.383	0.109	0.1664	Male	0.138
CN	Chronic Pain	38248	59	0.493	0.443	0.50635	0.341	-0.17	0.085	0.024	0.7745	Male	0.05
CN	DEMENTIA - LBD	38248	26	0.493	0.599	0.31377	0.19	-0.579	-0.194	-0.055	0.6029	Male	-0.106
CN	EMCI	38248	170	0.493	0.442	0.08179	0.284	-0.017	0.134	0.038	0.2553	Male	0.051
CN	LMCI	38248	341	0.493	0.551	0.0102	-0.034	-0.247	-0.14	-0.04	0.0608	Male	-0.058
CN	MCI	38248	197	0.493	0.535	0.64354	0.105	-0.175	-0.035	-0.01	0.8674	Male	-0.042
CN	MCI-Risk	38248	0	0.493	NA	1	NaN	NaN	NaN	NaN	1	Male	NA
CN	MDD	38248	1789	0.493	0.521	0.001	-0.04	-0.135	-0.088	-0.025	0.0103	Male	-0.028
CN	ND	38248	74	0.493	0.295	0.0024	0.575	0.119	0.347	0.099	0.0203	Male	0.199
CN	OCD	38248	84	0.493	0.423	0.0276	0.451	0.023	0.237	0.068	0.1267	Male	0.07
CN	Other	38248	39	0.493	0.586	0.51315	0.212	-0.416	-0.102	-0.029	0.7747	Male	-0.093
CN	OTHER	38248	43	0.493	0.523	0.87971	0.32	-0.278	0.021	0.006	1	Male	-0.03
CN	Other Psychiatric	38248	142	0.493	0.362	0.0004	0.481	0.152	0.316	0.09	0.005	Male	0.131
CN	PD	38248	136	0.493	0.541	0.0174	-0.039	-0.376	-0.207	-0.059	0.0919	Male	-0.048
CN	SAD	38248	155	0.493	0.499	0.55214	0.205	-0.11	0.048	0.014	0.8007	Male	-0.006
CN	Schizoaffective Disorder	38248	56	0.493	0.392	0.0268	0.56	0.036	0.298	0.085	0.1246	Male	0.101
CN	Schizoaffective Disorder - Relative	38248	25	0.493	0.284	0.006	0.937	0.153	0.545	0.156	0.0416	Male	0.209
CN	SCZ	38248	718	0.493	0.444	0.0002	0.242	0.094	0.168	0.048	0.0029	Male	0.049
CN	SCZ-Relative	38248	66	0.493	0.507	0.68753	0.292	-0.191	0.051	0.014	0.898	Male	-0.014
CN	SMC	38248	44	0.493	0.488	0.9863	0.293	-0.298	-0.003	-0.001	1	Male	0.005
CN	SPECIFIC PHOBIA	38248	55	0.493	0.484	0.93291	0.254	-0.275	-0.01	-0.003	1	Male	0.01
CN	Subacute Pain	38248	30	0.493	0.413	0.46215	0.493	-0.223	0.135	0.039	0.7462	Male	0.08
ABNORMAL VENTRICAL	AD	107	458	0.484	0.404	0.0496	0.423	0.001	0.212	0.066	0.1852	Male	0.08
ABNORMAL VENTRICAL	ADHD	107	885	0.484	0.379	0.001	0.545	0.143	0.344	0.098	0.0103	Male	0.105
ABNORMAL VENTRICAL	Anorexia/Bulima	107	3	0.484	0.6	0.84392	1.058	-1.263	-0.103	-0.028	0.981	Male	-0.116
ABNORMAL VENTRICAL	Anxiety/Phobia	107	589	0.484	0.559	0.49015	0.134	-0.279	-0.072	-0.02	0.7638	Male	-0.075
ABNORMAL VENTRICAL	ASD	107	1628	0.484	0.463	0.19838	0.326	-0.065	0.131	0.04	0.4393	Male	0.021
ABNORMAL VENTRICAL	Attention & Learning difficulty	107	227	0.484	0.299	0.0004	0.694	0.228	0.461	0.133	0.005	Male	0.185
ABNORMAL VENTRICAL	BD	107	97	0.484	0.572	0.9515	0.268	-0.285	-0.008	-0.002	1	Male	-0.088
ABNORMAL VENTRICAL	BIPOLAR/PSYCH-RELATIVE	107	27	0.484	0.355	0.0432	0.87	0.011	0.441	0.123	0.1674	Male	0.129
ABNORMAL VENTRICAL	Chronic Pain	107	59	0.484	0.443	0.39916	0.455	-0.186	0.135	0.038	0.6926	Male	0.041
ABNORMAL VENTRICAL	DEMENTIA - LBD	107	26	0.484	0.599	0.50475	0.289	-0.577	-0.144	-0.042	0.7745	Male	-0.115
ABNORMAL VENTRICAL	EMCI	107	170	0.484	0.442	0.13479	0.429	-0.057	0.186	0.052	0.3521	Male	0.042
ABNORMAL VENTRICAL	LMCI	107	341	0.484	0.551	0.40976	0.127	-0.308	-0.09	-0.027	0.7083	Male	-0.067
ABNORMAL VENTRICAL	MCI	107	197	0.484	0.535	0.92431	0.248	-0.225	0.012	0.004	1	Male	-0.051
ABNORMAL VENTRICAL	MCI-Risk	107	0	0.484	NA	1	NaN	NaN	NaN	NaN	1	Male	NA
ABNORMAL VENTRICAL	MDD	107	1789	0.484	0.521	0.69813	0.156	-0.235	-0.04	-0.011	0.905	Male	-0.037
ABNORMAL VENTRICAL	ND	107	74	0.484	0.295	0.0182	0.655	0.053	0.354	0.113	0.094	Male	0.19
ABNORMAL VENTRICAL	OCD	107	84	0.484	0.423	0.0394	0.593	0.014	0.304	0.081	0.1579	Male	0.061
ABNORMAL VENTRICAL	Other	107	39	0.484	0.586	0.77332	0.314	-0.426	-0.056	-0.016	0.9452	Male	-0.102
ABNORMAL VENTRICAL	OTHER	107	43	0.484	0.523	0.73073	0.42	-0.293	0.063	0.02	0.9259	Male	-0.039
ABNORMAL VENTRICAL	Other Psychiatric	107	142	0.484	0.362	0.0048	0.616	0.108	0.362	0.104	0.0349	Male	0.122
ABNORMAL VENTRICAL	PD	107	136	0.484	0.541	0.16918	0.08	-0.43	-0.175	-0.046	0.4014	Male	-0.057
ABNORMAL VENTRICAL	SAD	107	155	0.484	0.499	0.45075	0.341	-0.155	0.093	0.027	0.7397	Male	-0.015
ABNORMAL VENTRICAL	Schizoaffective Disorder	107	56	0.484	0.392	0.0282	0.691	0.035	0.363	0.099	0.1273	Male	0.092
ABNORMAL VENTRICAL	Schizoaffective Disorder - Relative	107	25	0.484	0.284	0.0074	1.051	0.16	0.606	0.169	0.0459	Male	0.2
ABNORMAL VENTRICAL	SCZ	107	718	0.484	0.444	0.0368	0.419	0.012	0.216	0.062	0.1514	Male	0.04
ABNORMAL VENTRICAL	SCZ-Relative	107	66	0.484	0.507	0.52575	0.406	-0.212	0.097	0.028	0.7861	Male	-0.023
ABNORMAL VENTRICAL	SMC	107	44	0.484	0.488	0.78932	0.4	-0.308	0.046	0.013	0.9513	Male	-0.004
ABNORMAL VENTRICAL	SPECIFIC PHOBIA	107	55	0.484	0.484	0.83412	0.366	-0.29	0.038	0.011	0.9744	Male	0.001
ABNORMAL VENTRICAL	Subacute Pain	107	30	0.484	0.413	0.38876	0.593	-0.226	0.183	0.052	0.6796	Male	0.071
AD	ADHD	458	885	0.404	0.379	0.06299	0.222	-0.004	0.109	0.032	0.2114	Male	0.024
AD	Anorexia/Bulima	458	3	0.404	0.6	0.60634	0.842	-1.435	-0.297	-0.094	0.8416	Male	-0.196
AD	Anxiety/Phobia	458	589	0.404	0.559	0.0002	-0.166	-0.411	-0.289	-0.086	0.0029	Male	-0.155
AD	ASD	458	1628	0.404	0.463	0.09999	0.018	-0.189	-0.085	-0.026	0.2943	Male	-0.06
AD	Attention & Learning difficulty	458	227	0.404	0.299	0.0072	0.377	0.057	0.217	0.067	0.0452	Male	0.105
AD	BD	458	97	0.404	0.572	0.0478	0	-0.44	-0.22	-0.068	0.1837	Male	-0.168
AD	BIPOLAR/PSYCH-RELATIVE	458	27	0.404	0.355	0.35136	0.57	-0.208	0.181	0.057	0.6509	Male	0.048
AD	Chronic Pain	458	59	0.404	0.443	0.53815	0.183	-0.36	-0.088	-0.028	0.7972	Male	-0.039
AD	DEMENTIA - LBD	458	26	0.404	0.599	0.09759	0.059	-0.734	-0.337	-0.108	0.2928	Male	-0.195
AD	EMCI	458	170	0.404	0.442	0.61174	0.131	-0.222	-0.045	-0.014	0.8466	Male	-0.038
AD	LMCI	458	341	0.404	0.551	0.0002	-0.157	-0.439	-0.298	-0.092	0.0029	Male	-0.147
AD	MCI	458	197	0.404	0.535	0.0246	-0.028	-0.363	-0.195	-0.062	0.1179	Male	-0.131
AD	MCI-Risk	458	0	0.404	NA	1	NaN	NaN	NaN	NaN	1	Male	NA
AD	MDD	458	1789	0.404	0.521	0.0002	-0.157	-0.363	-0.26	-0.077	0.0029	Male	-0.117
AD	ND	458	74	0.404	0.295	0.24858	0.391	-0.102	0.144	0.047	0.5092	Male	0.109
AD	OCD	458	84	0.404	0.423	0.66313	0.284	-0.183	0.05	0.016	0.8835	Male	-0.02
AD	Other	458	39	0.404	0.586	0.12399	0.07	-0.586	-0.258	-0.081	0.3352	Male	-0.182
AD	OTHER	458	43	0.404	0.523	0.37096	0.171	-0.456	-0.143	-0.046	0.666	Male	-0.12
AD	Other Psychiatric	458	142	0.404	0.362	0.20358	0.311	-0.066	0.122	0.038	0.4453	Male	0.042
AD	PD	458	136	0.404	0.541	0.0006	-0.174	-0.56	-0.367	-0.111	0.007	Male	-0.137
AD	SAD	458	155	0.404	0.499	0.19778	0.06	-0.305	-0.123	-0.039	0.4393	Male	-0.095
AD	Schizoaffective Disorder	458	56	0.404	0.392	0.45495	0.384	-0.172	0.106	0.033	0.7397	Male	0.012
AD	Schizoaffective Disorder - Relative	458	25	0.404	0.284	0.11119	0.731	-0.077	0.327	0.104	0.32	Male	0.119
AD	SCZ	458	718	0.404	0.444	0.82472	0.103	-0.131	-0.014	-0.004	0.966	Male	-0.04
AD	SCZ-Relative	458	66	0.404	0.507	0.34957	0.139	-0.378	-0.119	-0.038	0.6509	Male	-0.104
AD	SMC	458	44	0.404	0.488	0.28717	0.142	-0.479	-0.168	-0.053	0.5682	Male	-0.084
AD	SPECIFIC PHOBIA	458	55	0.404	0.484	0.21858	0.106	-0.455	-0.175	-0.055	0.465	Male	-0.08
AD	Subacute Pain	458	30	0.404	0.413	0.80112	0.327	-0.413	-0.043	-0.014	0.9582	Male	-0.01
ADHD	Anorexia/Bulima	885	3	0.379	0.6	0.44896	0.693	-1.577	-0.442	-0.127	0.7397	Male	-0.221
ADHD	Anxiety/Phobia	885	589	0.379	0.559	0.0002	-0.311	-0.521	-0.416	-0.118	0.0029	Male	-0.18
ADHD	ASD	885	1628	0.379	0.463	0.0002	-0.115	-0.279	-0.197	-0.059	0.0029	Male	-0.084
ADHD	Attention & Learning difficulty	885	227	0.379	0.299	0.10719	0.267	-0.025	0.121	0.035	0.3135	Male	0.08
ADHD	BD	885	97	0.379	0.572	0.0012	-0.143	-0.564	-0.353	-0.1	0.0119	Male	-0.192
ADHD	BIPOLAR/PSYCH-RELATIVE	885	27	0.379	0.355	0.67153	0.47	-0.297	0.087	0.025	0.8922	Male	0.024
ADHD	Chronic Pain	885	59	0.379	0.443	0.11979	0.054	-0.474	-0.21	-0.06	0.3316	Male	-0.064
ADHD	DEMENTIA - LBD	885	26	0.379	0.599	0.0136	-0.095	-0.877	-0.486	-0.14	0.0753	Male	-0.22
ADHD	EMCI	885	170	0.379	0.442	0.0496	0.002	-0.327	-0.162	-0.046	0.1852	Male	-0.063
ADHD	LMCI	885	341	0.379	0.551	0.0002	-0.304	-0.557	-0.43	-0.125	0.0029	Male	-0.171
ADHD	MCI	885	197	0.379	0.535	0.0002	-0.168	-0.478	-0.323	-0.095	0.0029	Male	-0.155
ADHD	MCI-Risk	885	0	0.379	NA	1	NaN	NaN	NaN	NaN	1	Male	NA
ADHD	MDD	885	1789	0.379	0.521	0.0002	-0.297	-0.459	-0.378	-0.11	0.0029	Male	-0.142
ADHD	ND	885	74	0.379	0.295	0.68753	0.287	-0.188	0.05	0.015	0.898	Male	0.085
ADHD	OCD	885	84	0.379	0.423	0.62134	0.165	-0.283	-0.059	-0.017	0.85	Male	-0.044
ADHD	Other	885	39	0.379	0.586	0.0182	-0.076	-0.719	-0.397	-0.114	0.094	Male	-0.206
ADHD	OTHER	885	43	0.379	0.523	0.09419	0.037	-0.577	-0.27	-0.079	0.2863	Male	-0.144
ADHD	Other Psychiatric	885	142	0.379	0.362	0.80792	0.198	-0.157	0.02	0.006	0.9582	Male	0.018
ADHD	PD	885	136	0.379	0.541	0.0002	-0.328	-0.693	-0.511	-0.144	0.0029	Male	-0.162
ADHD	SAD	885	155	0.379	0.499	0.0064	-0.074	-0.417	-0.246	-0.071	0.0425	Male	-0.12
ADHD	Schizoaffective Disorder	885	56	0.379	0.392	0.9929	0.273	-0.268	0.002	0.001	1	Male	-0.012
ADHD	Schizoaffective Disorder - Relative	885	25	0.379	0.284	0.22278	0.647	-0.15	0.248	0.071	0.4687	Male	0.095
ADHD	SCZ	885	718	0.379	0.444	0.0114	-0.029	-0.226	-0.127	-0.037	0.0671	Male	-0.064
ADHD	SCZ-Relative	885	66	0.379	0.507	0.05979	0.007	-0.494	-0.244	-0.07	0.2096	Male	-0.128
ADHD	SMC	885	44	0.379	0.488	0.05559	0.005	-0.602	-0.298	-0.085	0.1989	Male	-0.109
ADHD	SPECIFIC PHOBIA	885	55	0.379	0.484	0.029	-0.032	-0.578	-0.305	-0.087	0.1284	Male	-0.104
ADHD	Subacute Pain	885	30	0.379	0.413	0.38116	0.204	-0.525	-0.16	-0.046	0.6739	Male	-0.034
Anorexia/Bulima	Anxiety/Phobia	3	589	0.6	0.559	0.9723	1.165	-1.108	0.029	0.008	1	Male	0.041
Anorexia/Bulima	ASD	3	1628	0.6	0.463	0.71313	1.357	-0.91	0.224	0.068	0.9156	Male	0.137
Anorexia/Bulima	Attention & Learning difficulty	3	227	0.6	0.299	0.37716	1.694	-0.598	0.548	0.161	0.6694	Male	0.301
Anorexia/Bulima	BD	3	97	0.6	0.572	0.89611	1.262	-1.065	0.099	0.026	1	Male	0.028
Anorexia/Bulima	BIPOLAR/PSYCH-RELATIVE	3	27	0.6	0.355	0.41416	1.771	-0.738	0.516	0.151	0.7092	Male	0.245
Anorexia/Bulima	Chronic Pain	3	59	0.6	0.443	0.68453	1.412	-0.957	0.228	0.066	0.898	Male	0.157
Anorexia/Bulima	DEMENTIA - LBD	3	26	0.6	0.599	0.90851	1.212	-1.29	-0.039	-0.013	1	Male	0.001
Anorexia/Bulima	EMCI	3	170	0.6	0.442	0.63374	1.436	-0.864	0.286	0.08	0.8597	Male	0.158
Anorexia/Bulima	LMCI	3	341	0.6	0.551	0.9971	1.147	-1.134	0.007	0.002	1	Male	0.049
Anorexia/Bulima	MCI	3	197	0.6	0.535	0.88571	1.247	-1.048	0.1	0.032	1	Male	0.065
Anorexia/Bulima	MCI-Risk	3	0	0.6	NA	1	NaN	NaN	NaN	NaN	1	Male	NA
Anorexia/Bulima	MDD	3	1789	0.6	0.521	0.92151	1.192	-1.075	0.058	0.017	1	Male	0.079
Anorexia/Bulima	ND	3	74	0.6	0.295	0.53835	1.556	-0.794	0.381	0.141	0.7972	Male	0.305
Anorexia/Bulima	OCD	3	84	0.6	0.423	0.48695	1.594	-0.746	0.424	0.11	0.7627	Male	0.177
Anorexia/Bulima	Other	3	39	0.6	0.586	0.9527	1.255	-1.167	0.044	0.013	1	Male	0.014
Anorexia/Bulima	OTHER	3	43	0.6	0.523	0.87651	1.331	-1.076	0.128	0.048	1	Male	0.077
Anorexia/Bulima	Other Psychiatric	3	142	0.6	0.362	0.46395	1.603	-0.706	0.448	0.132	0.7465	Male	0.238
Anorexia/Bulima	PD	3	136	0.6	0.541	0.91591	1.086	-1.223	-0.068	-0.017	1	Male	0.059
Anorexia/Bulima	SAD	3	155	0.6	0.499	0.77532	1.335	-0.968	0.183	0.056	0.9452	Male	0.101
Anorexia/Bulima	Schizoaffective Disorder	3	56	0.6	0.392	0.42876	1.667	-0.713	0.477	0.127	0.7172	Male	0.208
Anorexia/Bulima	Schizoaffective Disorder - Relative	3	25	0.6	0.284	0.29477	1.935	-0.603	0.666	0.198	0.5735	Male	0.316
Anorexia/Bulima	SCZ	3	718	0.6	0.444	0.59834	1.45	-0.822	0.314	0.09	0.8355	Male	0.156
Anorexia/Bulima	SCZ-Relative	3	66	0.6	0.507	0.77852	1.362	-0.995	0.183	0.056	0.9452	Male	0.093
Anorexia/Bulima	SMC	3	44	0.6	0.488	0.82052	1.347	-1.058	0.144	0.041	0.9659	Male	0.112
Anorexia/Bulima	SPECIFIC PHOBIA	3	55	0.6	0.484	0.81192	1.321	-1.055	0.133	0.039	0.9582	Male	0.116
Anorexia/Bulima	Subacute Pain	3	30	0.6	0.413	0.68173	1.493	-0.98	0.257	0.081	0.898	Male	0.187
Anxiety/Phobia	ASD	589	1628	0.559	0.463	0.0002	0.295	0.106	0.201	0.06	0.0029	Male	0.096
Anxiety/Phobia	Attention & Learning difficulty	589	227	0.559	0.299	0.0002	0.692	0.381	0.536	0.153	0.0029	Male	0.26
Anxiety/Phobia	BD	589	97	0.559	0.572	0.55274	0.28	-0.15	0.065	0.018	0.8007	Male	-0.013
Anxiety/Phobia	BIPOLAR/PSYCH-RELATIVE	589	27	0.559	0.355	0.0102	0.893	0.118	0.506	0.143	0.0608	Male	0.204
Anxiety/Phobia	Chronic Pain	589	59	0.559	0.443	0.13619	0.474	-0.063	0.206	0.058	0.3538	Male	0.116
Anxiety/Phobia	DEMENTIA - LBD	589	26	0.559	0.599	0.71013	0.318	-0.469	-0.075	-0.021	0.9147	Male	-0.04
Anxiety/Phobia	EMCI	589	170	0.559	0.442	0.002	0.427	0.084	0.256	0.072	0.0179	Male	0.117
Anxiety/Phobia	LMCI	589	341	0.559	0.551	0.73473	0.112	-0.155	-0.021	-0.006	0.9279	Male	0.008
Anxiety/Phobia	MCI	589	197	0.559	0.535	0.31137	0.243	-0.08	0.082	0.024	0.6008	Male	0.024
Anxiety/Phobia	MCI-Risk	589	0	0.559	NA	1	NaN	NaN	NaN	NaN	1	Male	NA
Anxiety/Phobia	MDD	589	1789	0.559	0.521	0.51175	0.124	-0.062	0.031	0.009	0.7747	Male	0.038
Anxiety/Phobia	ND	589	74	0.559	0.295	0.0002	0.696	0.209	0.453	0.133	0.0029	Male	0.265
Anxiety/Phobia	OCD	589	84	0.559	0.423	0.001	0.593	0.134	0.363	0.102	0.0103	Male	0.136
Anxiety/Phobia	Other	589	39	0.559	0.586	0.90751	0.341	-0.308	0.017	0.005	1	Male	-0.027
Anxiety/Phobia	OTHER	589	43	0.559	0.523	0.37636	0.448	-0.173	0.138	0.04	0.6694	Male	0.036
Anxiety/Phobia	Other Psychiatric	589	142	0.559	0.362	0.0002	0.621	0.251	0.436	0.124	0.0029	Male	0.197
Anxiety/Phobia	PD	589	136	0.559	0.541	0.34057	0.096	-0.278	-0.091	-0.025	0.649	Male	0.018
Anxiety/Phobia	SAD	589	155	0.559	0.499	0.06319	0.343	-0.012	0.166	0.048	0.2114	Male	0.06
Anxiety/Phobia	Schizoaffective Disorder	589	56	0.559	0.392	0.0024	0.699	0.148	0.423	0.119	0.0203	Male	0.167
Anxiety/Phobia	Schizoaffective Disorder - Relative	589	25	0.559	0.284	0.0018	1.072	0.267	0.669	0.19	0.0174	Male	0.275
Anxiety/Phobia	SCZ	589	718	0.559	0.444	0.0002	0.397	0.178	0.288	0.082	0.0029	Male	0.115
Anxiety/Phobia	SCZ-Relative	589	66	0.559	0.507	0.19038	0.425	-0.086	0.17	0.048	0.4318	Male	0.052
Anxiety/Phobia	SMC	589	44	0.559	0.488	0.46155	0.424	-0.19	0.117	0.033	0.7462	Male	0.071
Anxiety/Phobia	SPECIFIC PHOBIA	589	55	0.559	0.484	0.44296	0.386	-0.167	0.109	0.031	0.7356	Male	0.076
Anxiety/Phobia	Subacute Pain	589	30	0.559	0.413	0.17638	0.623	-0.113	0.255	0.073	0.4121	Male	0.146
ASD	Attention & Learning difficulty	1628	227	0.463	0.299	0.0002	0.448	0.169	0.308	0.093	0.0029	Male	0.164
ASD	BD	1628	97	0.463	0.572	0.18938	0.067	-0.343	-0.138	-0.042	0.4317	Male	-0.108
ASD	BIPOLAR/PSYCH-RELATIVE	1628	27	0.463	0.355	0.15998	0.655	-0.106	0.274	0.083	0.3915	Male	0.108
ASD	Chronic Pain	1628	59	0.463	0.443	0.9659	0.255	-0.265	-0.005	-0.002	1	Male	0.02
ASD	DEMENTIA - LBD	1628	26	0.463	0.599	0.17518	0.121	-0.655	-0.267	-0.081	0.4121	Male	-0.136
ASD	EMCI	1628	170	0.463	0.442	0.62154	0.199	-0.117	0.041	0.012	0.85	Male	0.021
ASD	LMCI	1628	341	0.463	0.551	0.0004	-0.101	-0.335	-0.218	-0.066	0.005	Male	-0.087
ASD	MCI	1628	197	0.463	0.535	0.11579	0.03	-0.266	-0.118	-0.036	0.3263	Male	-0.071
ASD	MCI-Risk	1628	0	0.463	NA	1	NaN	NaN	NaN	NaN	1	Male	NA
ASD	MDD	1628	1789	0.463	0.521	0.0002	-0.104	-0.239	-0.171	-0.051	0.0029	Male	-0.058
ASD	ND	1628	74	0.463	0.295	0.039	0.471	0.005	0.238	0.073	0.1579	Male	0.169
ASD	OCD	1628	84	0.463	0.423	0.21538	0.358	-0.081	0.138	0.042	0.4615	Male	0.04
ASD	Other	1628	39	0.463	0.586	0.26857	0.136	-0.5	-0.182	-0.055	0.5454	Male	-0.122
ASD	OTHER	1628	43	0.463	0.523	0.67933	0.238	-0.368	-0.065	-0.02	0.898	Male	-0.06
ASD	Other Psychiatric	1628	142	0.463	0.362	0.0146	0.384	0.041	0.212	0.064	0.078	Male	0.102
ASD	PD	1628	136	0.463	0.541	0.0024	-0.108	-0.459	-0.284	-0.085	0.0203	Male	-0.078
ASD	SAD	1628	155	0.463	0.499	0.63414	0.124	-0.205	-0.041	-0.012	0.8597	Male	-0.036
ASD	Schizoaffective Disorder	1628	56	0.463	0.392	0.14979	0.462	-0.071	0.196	0.059	0.3785	Male	0.071
ASD	Schizoaffective Disorder - Relative	1628	25	0.463	0.284	0.0324	0.822	0.031	0.427	0.13	0.1369	Male	0.179
ASD	SCZ	1628	718	0.463	0.444	0.09359	0.162	-0.014	0.074	0.022	0.2863	Male	0.02
ASD	SCZ-Relative	1628	66	0.463	0.507	0.76372	0.208	-0.284	-0.038	-0.012	0.9452	Male	-0.044
ASD	SMC	1628	44	0.463	0.488	0.57294	0.212	-0.388	-0.088	-0.027	0.814	Male	-0.025
ASD	SPECIFIC PHOBIA	1628	55	0.463	0.484	0.48175	0.174	-0.364	-0.095	-0.029	0.762	Male	-0.02
ASD	Subacute Pain	1628	30	0.463	0.413	0.81132	0.403	-0.32	0.041	0.013	0.9582	Male	0.05
Attention & Learning difficulty	BD	227	97	0.299	0.572	0.0006	-0.232	-0.715	-0.473	-0.135	0.007	Male	-0.273
Attention & Learning difficulty	BIPOLAR/PSYCH-RELATIVE	227	27	0.299	0.355	0.86871	0.367	-0.435	-0.034	-0.01	0.9974	Male	-0.056
Attention & Learning difficulty	Chronic Pain	227	59	0.299	0.443	0.0278	-0.035	-0.613	-0.324	-0.095	0.1267	Male	-0.144
Attention & Learning difficulty	DEMENTIA - LBD	227	26	0.299	0.599	0.007	-0.173	-0.995	-0.584	-0.175	0.0446	Male	-0.3
Attention & Learning difficulty	EMCI	227	170	0.299	0.442	0.005	-0.081	-0.482	-0.282	-0.081	0.0352	Male	-0.143
Attention & Learning difficulty	LMCI	227	341	0.299	0.551	0.0002	-0.367	-0.709	-0.538	-0.159	0.0029	Male	-0.252
Attention & Learning difficulty	MCI	227	197	0.299	0.535	0.0002	-0.228	-0.615	-0.421	-0.129	0.0029	Male	-0.236
Attention & Learning difficulty	MCI-Risk	227	0	0.299	NA	1	NaN	NaN	NaN	NaN	1	Male	NA
Attention & Learning difficulty	MDD	227	1789	0.299	0.521	0.0002	-0.356	-0.634	-0.495	-0.144	0.0029	Male	-0.222
Attention & Learning difficulty	ND	227	74	0.299	0.295	0.62334	0.199	-0.328	-0.064	-0.02	0.85	Male	0.005
Attention & Learning difficulty	OCD	227	84	0.299	0.423	0.15798	0.07	-0.433	-0.182	-0.052	0.3887	Male	-0.124
Attention & Learning difficulty	Other	227	39	0.299	0.586	0.0066	-0.163	-0.851	-0.507	-0.149	0.0432	Male	-0.287
Attention & Learning difficulty	OTHER	227	43	0.299	0.523	0.0308	-0.038	-0.696	-0.367	-0.113	0.1314	Male	-0.224
Attention & Learning difficulty	Other Psychiatric	227	142	0.299	0.362	0.36496	0.112	-0.309	-0.099	-0.029	0.6629	Male	-0.063
Attention & Learning difficulty	PD	227	136	0.299	0.541	0.0002	-0.424	-0.861	-0.642	-0.179	0.0029	Male	-0.242
Attention & Learning difficulty	SAD	227	155	0.299	0.499	0.0008	-0.149	-0.562	-0.355	-0.106	0.0089	Male	-0.2
Attention & Learning difficulty	Schizoaffective Disorder	227	56	0.299	0.392	0.42356	0.175	-0.413	-0.119	-0.034	0.7162	Male	-0.093
Attention & Learning difficulty	Schizoaffective Disorder - Relative	227	25	0.299	0.284	0.56694	0.539	-0.292	0.124	0.036	0.8137	Male	0.015
Attention & Learning difficulty	SCZ	227	718	0.299	0.444	0.002	-0.097	-0.397	-0.247	-0.071	0.0179	Male	-0.145
Attention & Learning difficulty	SCZ-Relative	227	66	0.299	0.507	0.0118	-0.077	-0.63	-0.353	-0.105	0.0677	Male	-0.208
Attention & Learning difficulty	SMC	227	44	0.299	0.488	0.0136	-0.085	-0.737	-0.411	-0.12	0.0753	Male	-0.189
Attention & Learning difficulty	SPECIFIC PHOBIA	227	55	0.299	0.484	0.009	-0.118	-0.714	-0.416	-0.122	0.0551	Male	-0.184
Attention & Learning difficulty	Subacute Pain	227	30	0.299	0.413	0.16778	0.11	-0.656	-0.273	-0.081	0.4011	Male	-0.114
BD	BIPOLAR/PSYCH-RELATIVE	97	27	0.572	0.355	0.035	0.898	0.028	0.463	0.125	0.1466	Male	0.216
BD	Chronic Pain	97	59	0.572	0.443	0.38356	0.473	-0.18	0.146	0.04	0.6756	Male	0.129
BD	DEMENTIA - LBD	97	26	0.572	0.599	0.54055	0.298	-0.577	-0.14	-0.04	0.7979	Male	-0.027
BD	EMCI	97	170	0.572	0.442	0.11659	0.448	-0.054	0.197	0.054	0.3263	Male	0.13
BD	LMCI	97	341	0.572	0.551	0.46655	0.143	-0.31	-0.083	-0.024	0.7481	Male	0.021
BD	MCI	97	197	0.572	0.535	0.88291	0.263	-0.225	0.019	0.006	1	Male	0.037
BD	MCI-Risk	97	0	0.572	NA	1	NaN	NaN	NaN	NaN	1	Male	NA
BD	MDD	97	1789	0.572	0.521	0.74753	0.173	-0.236	-0.032	-0.009	0.9319	Male	0.051
BD	ND	97	74	0.572	0.295	0.0208	0.672	0.058	0.365	0.115	0.1051	Male	0.277
BD	OCD	97	84	0.572	0.423	0.0264	0.616	0.024	0.32	0.084	0.124	Male	0.148
BD	Other	97	39	0.572	0.586	0.80552	0.326	-0.424	-0.049	-0.013	0.9582	Male	-0.014
BD	OTHER	97	43	0.572	0.523	0.70873	0.434	-0.291	0.072	0.022	0.9147	Male	0.048
BD	Other Psychiatric	97	142	0.572	0.362	0.0062	0.637	0.114	0.375	0.106	0.0424	Male	0.21
BD	PD	97	136	0.572	0.541	0.20678	0.093	-0.432	-0.17	-0.043	0.4472	Male	0.031
BD	SAD	97	155	0.572	0.499	0.41596	0.357	-0.153	0.102	0.029	0.7092	Male	0.073
BD	Schizoaffective Disorder	97	56	0.572	0.392	0.0232	0.716	0.048	0.382	0.101	0.1124	Male	0.18
BD	Schizoaffective Disorder - Relative	97	25	0.572	0.284	0.0046	1.085	0.182	0.634	0.172	0.0339	Male	0.287
BD	SCZ	97	718	0.572	0.444	0.04	0.437	0.012	0.224	0.064	0.159	Male	0.128
BD	SCZ-Relative	97	66	0.572	0.507	0.50235	0.422	-0.208	0.107	0.03	0.7735	Male	0.064
BD	SMC	97	44	0.572	0.488	0.77372	0.415	-0.304	0.056	0.015	0.9452	Male	0.084
BD	SPECIFIC PHOBIA	97	55	0.572	0.484	0.77032	0.38	-0.287	0.047	0.013	0.9452	Male	0.088
BD	Subacute Pain	97	30	0.572	0.413	0.35016	0.611	-0.218	0.197	0.054	0.6509	Male	0.158
BIPOLAR/PSYCH-RELATIVE	Chronic Pain	27	59	0.355	0.443	0.20398	0.171	-0.757	-0.293	-0.085	0.4453	Male	-0.088
BIPOLAR/PSYCH-RELATIVE	DEMENTIA - LBD	27	26	0.355	0.599	0.06199	0.043	-1.079	-0.518	-0.165	0.2114	Male	-0.244
BIPOLAR/PSYCH-RELATIVE	EMCI	27	170	0.355	0.442	0.22458	0.156	-0.662	-0.253	-0.071	0.4704	Male	-0.087
BIPOLAR/PSYCH-RELATIVE	LMCI	27	341	0.355	0.551	0.0118	-0.107	-0.897	-0.502	-0.149	0.0677	Male	-0.196
BIPOLAR/PSYCH-RELATIVE	MCI	27	197	0.355	0.535	0.07519	0.031	-0.781	-0.375	-0.119	0.2362	Male	-0.179
BIPOLAR/PSYCH-RELATIVE	MCI-Risk	27	0	0.355	NA	1	NaN	NaN	NaN	NaN	1	Male	NA
BIPOLAR/PSYCH-RELATIVE	MDD	27	1789	0.355	0.521	0.0192	-0.081	-0.842	-0.461	-0.134	0.0981	Male	-0.166
BIPOLAR/PSYCH-RELATIVE	ND	27	74	0.355	0.295	0.92551	0.417	-0.475	-0.029	-0.01	1	Male	0.061
BIPOLAR/PSYCH-RELATIVE	OCD	27	84	0.355	0.423	0.47695	0.282	-0.596	-0.157	-0.042	0.7595	Male	-0.068
BIPOLAR/PSYCH-RELATIVE	Other	27	39	0.355	0.586	0.06319	0.026	-0.988	-0.481	-0.139	0.2114	Male	-0.23
BIPOLAR/PSYCH-RELATIVE	OTHER	27	43	0.355	0.523	0.21998	0.195	-0.79	-0.298	-0.103	0.465	Male	-0.168
BIPOLAR/PSYCH-RELATIVE	Other Psychiatric	27	142	0.355	0.362	0.78512	0.35	-0.479	-0.064	-0.019	0.9507	Male	-0.007
BIPOLAR/PSYCH-RELATIVE	PD	27	136	0.355	0.541	0.003	-0.237	-1.081	-0.659	-0.169	0.0236	Male	-0.186
BIPOLAR/PSYCH-RELATIVE	SAD	27	155	0.355	0.499	0.13279	0.095	-0.731	-0.318	-0.096	0.3488	Male	-0.144
BIPOLAR/PSYCH-RELATIVE	Schizoaffective Disorder	27	56	0.355	0.392	0.72193	0.378	-0.555	-0.089	-0.024	0.9197	Male	-0.037
BIPOLAR/PSYCH-RELATIVE	Schizoaffective Disorder - Relative	27	25	0.355	0.284	0.56494	0.718	-0.399	0.159	0.046	0.8133	Male	0.071
BIPOLAR/PSYCH-RELATIVE	SCZ	27	718	0.355	0.444	0.29017	0.171	-0.599	-0.214	-0.061	0.5705	Male	-0.088
BIPOLAR/PSYCH-RELATIVE	SCZ-Relative	27	66	0.355	0.507	0.16818	0.142	-0.77	-0.314	-0.095	0.4011	Male	-0.152
BIPOLAR/PSYCH-RELATIVE	SMC	27	44	0.355	0.488	0.12359	0.107	-0.877	-0.385	-0.11	0.3352	Male	-0.133
BIPOLAR/PSYCH-RELATIVE	SPECIFIC PHOBIA	27	55	0.355	0.484	0.09719	0.087	-0.856	-0.385	-0.112	0.2928	Male	-0.128
BIPOLAR/PSYCH-RELATIVE	Subacute Pain	27	30	0.355	0.413	0.36756	0.299	-0.768	-0.234	-0.071	0.665	Male	-0.058
Chronic Pain	DEMENTIA - LBD	59	26	0.443	0.599	0.27757	0.211	-0.729	-0.259	-0.08	0.554	Male	-0.156
Chronic Pain	EMCI	59	170	0.443	0.442	0.74133	0.347	-0.249	0.049	0.014	0.9292	Male	0.001
Chronic Pain	LMCI	59	341	0.443	0.551	0.13039	0.061	-0.495	-0.217	-0.064	0.3465	Male	-0.108
Chronic Pain	MCI	59	197	0.443	0.535	0.45075	0.183	-0.402	-0.109	-0.034	0.7397	Male	-0.092
Chronic Pain	MCI-Risk	59	0	0.443	NA	1	NaN	NaN	NaN	NaN	1	Male	NA
Chronic Pain	MDD	59	1789	0.443	0.521	0.19418	0.09	-0.429	-0.17	-0.049	0.4367	Male	-0.078
Chronic Pain	ND	59	74	0.443	0.295	0.21078	0.568	-0.125	0.221	0.075	0.4538	Male	0.148
Chronic Pain	OCD	59	84	0.443	0.423	0.34637	0.496	-0.176	0.16	0.043	0.6509	Male	0.02
Chronic Pain	Other	59	39	0.443	0.586	0.37016	0.225	-0.596	-0.186	-0.054	0.666	Male	-0.143
Chronic Pain	OTHER	59	43	0.443	0.523	0.78972	0.342	-0.454	-0.056	-0.018	0.9513	Male	-0.081
Chronic Pain	Other Psychiatric	59	142	0.443	0.362	0.14379	0.531	-0.081	0.225	0.066	0.3674	Male	0.081
Chronic Pain	PD	59	136	0.443	0.541	0.0394	-0.01	-0.628	-0.319	-0.084	0.1579	Male	-0.098
Chronic Pain	SAD	59	155	0.443	0.499	0.80792	0.266	-0.337	-0.036	-0.011	0.9582	Male	-0.056
Chronic Pain	Schizoaffective Disorder	59	56	0.443	0.392	0.24778	0.59	-0.152	0.219	0.061	0.5092	Male	0.051
Chronic Pain	Schizoaffective Disorder - Relative	59	25	0.443	0.284	0.06579	0.931	-0.028	0.451	0.131	0.2159	Male	0.159
Chronic Pain	SCZ	59	718	0.443	0.444	0.54435	0.348	-0.184	0.082	0.024	0.7985	Male	-0.001
Chronic Pain	SCZ-Relative	59	66	0.443	0.507	0.84812	0.321	-0.388	-0.033	-0.01	0.981	Male	-0.064
Chronic Pain	SMC	59	44	0.443	0.488	0.64654	0.308	-0.483	-0.088	-0.025	0.8685	Male	-0.045
Chronic Pain	SPECIFIC PHOBIA	59	55	0.443	0.484	0.60074	0.278	-0.465	-0.094	-0.027	0.8364	Male	-0.041
Chronic Pain	Subacute Pain	59	30	0.443	0.413	0.84672	0.493	-0.398	0.048	0.014	0.981	Male	0.03
DEMENTIA - LBD	EMCI	26	170	0.599	0.442	0.13179	0.741	-0.093	0.324	0.094	0.3482	Male	0.157
DEMENTIA - LBD	LMCI	26	341	0.599	0.551	0.77472	0.451	-0.349	0.051	0.015	0.9452	Male	0.048
DEMENTIA - LBD	MCI	26	197	0.599	0.535	0.51495	0.551	-0.271	0.14	0.045	0.7749	Male	0.064
DEMENTIA - LBD	MCI-Risk	26	0	0.599	NA	1	NaN	NaN	NaN	NaN	1	Male	NA
DEMENTIA - LBD	MDD	26	1789	0.599	0.521	0.59674	0.491	-0.283	0.104	0.03	0.8355	Male	0.078
DEMENTIA - LBD	ND	26	74	0.599	0.295	0.07079	0.88	-0.033	0.424	0.155	0.227	Male	0.305
DEMENTIA - LBD	OCD	26	84	0.599	0.423	0.05359	0.889	-0.008	0.44	0.123	0.1932	Male	0.176
DEMENTIA - LBD	Other	26	39	0.599	0.586	0.73953	0.59	-0.422	0.084	0.026	0.9292	Male	0.013
DEMENTIA - LBD	OTHER	26	43	0.599	0.523	0.49475	0.664	-0.329	0.168	0.061	0.7643	Male	0.076
DEMENTIA - LBD	Other Psychiatric	26	142	0.599	0.362	0.023	0.906	0.057	0.481	0.146	0.1124	Male	0.237
DEMENTIA - LBD	PD	26	136	0.599	0.541	0.9539	0.409	-0.437	-0.014	-0.004	1	Male	0.058
DEMENTIA - LBD	SAD	26	155	0.599	0.499	0.29997	0.642	-0.196	0.223	0.069	0.5812	Male	0.1
DEMENTIA - LBD	Schizoaffective Disorder	26	56	0.599	0.392	0.0498	0.96	0.004	0.482	0.141	0.1852	Male	0.207
DEMENTIA - LBD	Schizoaffective Disorder - Relative	26	25	0.599	0.284	0.0228	1.236	0.08	0.658	0.211	0.1124	Male	0.315
DEMENTIA - LBD	SCZ	26	718	0.599	0.444	0.07339	0.75	-0.034	0.358	0.103	0.2338	Male	0.156
DEMENTIA - LBD	SCZ-Relative	26	66	0.599	0.507	0.35036	0.681	-0.241	0.22	0.07	0.6509	Male	0.092
DEMENTIA - LBD	SMC	26	44	0.599	0.488	0.46835	0.672	-0.317	0.178	0.055	0.7484	Male	0.111
DEMENTIA - LBD	SPECIFIC PHOBIA	26	55	0.599	0.484	0.48555	0.644	-0.305	0.169	0.053	0.7627	Male	0.116
DEMENTIA - LBD	Subacute Pain	26	30	0.599	0.413	0.29077	0.826	-0.253	0.287	0.094	0.5705	Male	0.186
EMCI	LMCI	170	341	0.442	0.551	0.0042	-0.083	-0.453	-0.268	-0.078	0.0315	Male	-0.109
EMCI	MCI	170	197	0.442	0.535	0.13039	0.047	-0.365	-0.159	-0.048	0.3465	Male	-0.093
EMCI	MCI-Risk	170	0	0.442	NA	1	NaN	NaN	NaN	NaN	1	Male	NA
EMCI	MDD	170	1789	0.442	0.521	0.0068	-0.06	-0.375	-0.218	-0.063	0.0439	Male	-0.079
EMCI	ND	170	74	0.442	0.295	0.15698	0.471	-0.078	0.196	0.061	0.3883	Male	0.148
EMCI	OCD	170	84	0.442	0.423	0.41356	0.371	-0.154	0.108	0.03	0.7092	Male	0.019
EMCI	Other	170	39	0.442	0.586	0.18138	0.111	-0.591	-0.24	-0.067	0.4196	Male	-0.144
EMCI	OTHER	170	43	0.442	0.523	0.54255	0.23	-0.443	-0.107	-0.032	0.7984	Male	-0.081
EMCI	Other Psychiatric	170	142	0.442	0.362	0.11159	0.406	-0.042	0.182	0.052	0.32	Male	0.08
EMCI	PD	170	136	0.442	0.541	0.002	-0.137	-0.594	-0.366	-0.097	0.0179	Male	-0.099
EMCI	SAD	170	155	0.442	0.499	0.45275	0.134	-0.303	-0.084	-0.025	0.7397	Male	-0.057
EMCI	Schizoaffective Disorder	170	56	0.442	0.392	0.26117	0.474	-0.134	0.17	0.047	0.5327	Male	0.05
EMCI	Schizoaffective Disorder - Relative	170	25	0.442	0.284	0.06039	0.842	-0.007	0.417	0.117	0.2096	Male	0.158
EMCI	SCZ	170	718	0.442	0.444	0.69273	0.202	-0.133	0.034	0.01	0.9023	Male	-0.002
EMCI	SCZ-Relative	170	66	0.442	0.507	0.57414	0.203	-0.369	-0.083	-0.024	0.814	Male	-0.065
EMCI	SMC	170	44	0.442	0.488	0.41636	0.195	-0.473	-0.139	-0.039	0.7092	Male	-0.046
EMCI	SPECIFIC PHOBIA	170	55	0.442	0.484	0.34837	0.161	-0.451	-0.145	-0.041	0.6509	Male	-0.041
EMCI	Subacute Pain	170	30	0.442	0.413	0.9983	0.392	-0.389	0.001	0	1	Male	0.029
LMCI	MCI	341	197	0.551	0.535	0.27417	0.274	-0.078	0.098	0.03	0.5519	Male	0.016
LMCI	MCI-Risk	341	0	0.551	NA	1	NaN	NaN	NaN	NaN	1	Male	NA
LMCI	MDD	341	1789	0.551	0.521	0.39436	0.167	-0.065	0.051	0.015	0.6868	Male	0.03
LMCI	ND	341	74	0.551	0.295	0.0012	0.7	0.192	0.446	0.139	0.0119	Male	0.256
LMCI	OCD	341	84	0.551	0.423	0.0026	0.612	0.13	0.371	0.108	0.0212	Male	0.127
LMCI	Other	341	39	0.551	0.586	0.82352	0.369	-0.296	0.037	0.011	0.966	Male	-0.035
LMCI	OTHER	341	43	0.551	0.523	0.35996	0.468	-0.169	0.15	0.046	0.6564	Male	0.027
LMCI	Other Psychiatric	341	142	0.551	0.362	0.0002	0.637	0.241	0.439	0.13	0.0029	Male	0.189
LMCI	PD	341	136	0.551	0.541	0.51215	0.132	-0.266	-0.067	-0.019	0.7747	Male	0.01
LMCI	SAD	341	155	0.551	0.499	0.05959	0.37	-0.011	0.179	0.054	0.2096	Male	0.052
LMCI	Schizoaffective Disorder	341	56	0.551	0.392	0.004	0.712	0.142	0.427	0.125	0.031	Male	0.159
LMCI	Schizoaffective Disorder - Relative	341	25	0.551	0.284	0.002	1.068	0.247	0.657	0.196	0.0179	Male	0.266
LMCI	SCZ	341	718	0.551	0.444	0.0002	0.433	0.173	0.303	0.088	0.0029	Male	0.107
LMCI	SCZ-Relative	341	66	0.551	0.507	0.17558	0.447	-0.083	0.182	0.055	0.4121	Male	0.043
LMCI	SMC	341	44	0.551	0.488	0.42236	0.448	-0.182	0.133	0.039	0.7162	Male	0.063
LMCI	SPECIFIC PHOBIA	341	55	0.551	0.484	0.38676	0.411	-0.161	0.125	0.037	0.6787	Male	0.067
LMCI	Subacute Pain	341	30	0.551	0.413	0.16458	0.638	-0.112	0.263	0.079	0.3986	Male	0.137
MCI	MCI-Risk	197	0	0.535	NA	1	NaN	NaN	NaN	NaN	1	Male	NA
MCI	MDD	197	1789	0.535	0.521	0.51095	0.096	-0.198	-0.051	-0.015	0.7747	Male	0.014
MCI	ND	197	74	0.535	0.295	0.0216	0.595	0.055	0.325	0.109	0.108	Male	0.24
MCI	OCD	197	84	0.535	0.423	0.05159	0.513	-0.001	0.256	0.078	0.1904	Male	0.111
MCI	Other	197	39	0.535	0.586	0.73633	0.285	-0.406	-0.061	-0.019	0.9279	Male	-0.051
MCI	OTHER	197	43	0.535	0.523	0.75912	0.38	-0.283	0.048	0.016	0.9438	Male	0.011
MCI	Other Psychiatric	197	142	0.535	0.362	0.0028	0.541	0.105	0.323	0.1	0.0224	Male	0.173
MCI	PD	197	136	0.535	0.541	0.13959	0.052	-0.387	-0.167	-0.049	0.3606	Male	-0.006
MCI	SAD	197	155	0.535	0.499	0.48715	0.287	-0.136	0.075	0.024	0.7627	Male	0.036
MCI	Schizoaffective Disorder	197	56	0.535	0.392	0.0426	0.607	0.008	0.307	0.095	0.1664	Male	0.143
MCI	Schizoaffective Disorder - Relative	197	25	0.535	0.284	0.013	0.941	0.099	0.52	0.166	0.0737	Male	0.25
MCI	SCZ	197	718	0.535	0.444	0.0144	0.355	0.039	0.197	0.058	0.0779	Male	0.091
MCI	SCZ-Relative	197	66	0.535	0.507	0.58134	0.357	-0.203	0.077	0.024	0.8217	Male	0.027
MCI	SMC	197	44	0.535	0.488	0.86631	0.358	-0.299	0.029	0.009	0.9971	Male	0.047
MCI	SPECIFIC PHOBIA	197	55	0.535	0.484	0.89871	0.323	-0.278	0.023	0.007	1	Male	0.051
MCI	Subacute Pain	197	30	0.535	0.413	0.43476	0.538	-0.235	0.152	0.049	0.7246	Male	0.121
MCI-Risk	MDD	0	1789	NA	0.521	1	NaN	NaN	NaN	NaN	1	Male	NA
MCI-Risk	ND	0	74	NA	0.295	1	NaN	NaN	NaN	NaN	1	Male	NA
MCI-Risk	OCD	0	84	NA	0.423	1	NaN	NaN	NaN	NaN	1	Male	NA
MCI-Risk	Other	0	39	NA	0.586	1	NaN	NaN	NaN	NaN	1	Male	NA
MCI-Risk	OTHER	0	43	NA	0.523	1	NaN	NaN	NaN	NaN	1	Male	NA
MCI-Risk	Other Psychiatric	0	142	NA	0.362	1	NaN	NaN	NaN	NaN	1	Male	NA
MCI-Risk	PD	0	136	NA	0.541	1	NaN	NaN	NaN	NaN	1	Male	NA
MCI-Risk	SAD	0	155	NA	0.499	1	NaN	NaN	NaN	NaN	1	Male	NA
MCI-Risk	Schizoaffective Disorder	0	56	NA	0.392	1	NaN	NaN	NaN	NaN	1	Male	NA
MCI-Risk	Schizoaffective Disorder - Relative	0	25	NA	0.284	1	NaN	NaN	NaN	NaN	1	Male	NA
MCI-Risk	SCZ	0	718	NA	0.444	1	NaN	NaN	NaN	NaN	1	Male	NA
MCI-Risk	SCZ-Relative	0	66	NA	0.507	1	NaN	NaN	NaN	NaN	1	Male	NA
MCI-Risk	SMC	0	44	NA	0.488	1	NaN	NaN	NaN	NaN	1	Male	NA
MCI-Risk	SPECIFIC PHOBIA	0	55	NA	0.484	1	NaN	NaN	NaN	NaN	1	Male	NA
MCI-Risk	Subacute Pain	0	30	NA	0.413	1	NaN	NaN	NaN	NaN	1	Male	NA
MDD	ND	1789	74	0.521	0.295	0.0006	0.654	0.188	0.421	0.124	0.007	Male	0.227
MDD	OCD	1789	84	0.521	0.423	0.0042	0.539	0.101	0.32	0.093	0.0315	Male	0.098
MDD	Other	1789	39	0.521	0.586	0.93611	0.303	-0.332	-0.014	-0.004	1	Male	-0.065
MDD	OTHER	1789	43	0.521	0.523	0.49335	0.408	-0.197	0.106	0.031	0.7643	Male	-0.002
MDD	Other Psychiatric	1789	142	0.521	0.362	0.0002	0.567	0.224	0.396	0.115	0.0029	Male	0.159
MDD	PD	1789	136	0.521	0.541	0.18778	0.056	-0.293	-0.118	-0.034	0.4301	Male	-0.02
MDD	SAD	1789	155	0.521	0.499	0.11719	0.297	-0.032	0.132	0.039	0.3263	Male	0.022
MDD	Schizoaffective Disorder	1789	56	0.521	0.392	0.0064	0.646	0.113	0.379	0.11	0.0425	Male	0.129
MDD	Schizoaffective Disorder - Relative	1789	25	0.521	0.284	0.0026	1.016	0.225	0.62	0.181	0.0212	Male	0.237
MDD	SCZ	1789	718	0.521	0.444	0.0002	0.339	0.165	0.252	0.073	0.0029	Male	0.077
MDD	SCZ-Relative	1789	66	0.521	0.507	0.27757	0.381	-0.111	0.135	0.039	0.554	Male	0.014
MDD	SMC	1789	44	0.521	0.488	0.58354	0.383	-0.216	0.083	0.024	0.8223	Male	0.033
MDD	SPECIFIC PHOBIA	1789	55	0.521	0.484	0.56994	0.345	-0.192	0.076	0.022	0.8138	Male	0.038
MDD	Subacute Pain	1789	30	0.521	0.413	0.23878	0.579	-0.143	0.218	0.064	0.4957	Male	0.108
ND	OCD	74	84	0.295	0.423	0.53815	0.216	-0.415	-0.1	-0.031	0.7972	Male	-0.129
ND	Other	74	39	0.295	0.586	0.06239	0.023	-0.768	-0.372	-0.128	0.2114	Male	-0.291
ND	OTHER	74	43	0.295	0.523	0.20578	0.132	-0.63	-0.249	-0.093	0.4471	Male	-0.229
ND	Other Psychiatric	74	142	0.295	0.362	0.83612	0.255	-0.31	-0.027	-0.009	0.9744	Male	-0.067
ND	PD	74	136	0.295	0.541	0.0002	-0.243	-0.822	-0.532	-0.158	0.0029	Male	-0.246
ND	SAD	74	155	0.295	0.499	0.06599	0.018	-0.541	-0.262	-0.086	0.2159	Male	-0.205
ND	Schizoaffective Disorder	74	56	0.295	0.392	0.80252	0.308	-0.393	-0.042	-0.014	0.9582	Male	-0.097
ND	Schizoaffective Disorder - Relative	74	25	0.295	0.284	0.49115	0.62	-0.3	0.16	0.057	0.7638	Male	0.01
ND	SCZ	74	718	0.295	0.444	0.15578	0.067	-0.413	-0.173	-0.051	0.3874	Male	-0.149
ND	SCZ-Relative	74	66	0.295	0.507	0.14719	0.089	-0.583	-0.247	-0.085	0.374	Male	-0.213
ND	SMC	74	44	0.295	0.488	0.11419	0.086	-0.672	-0.293	-0.1	0.3238	Male	-0.193
ND	SPECIFIC PHOBIA	74	55	0.295	0.484	0.09419	0.054	-0.654	-0.3	-0.102	0.2863	Male	-0.189
ND	Subacute Pain	74	30	0.295	0.413	0.42676	0.26	-0.6	-0.17	-0.061	0.7164	Male	-0.119
OCD	Other	84	39	0.423	0.586	0.06859	0.023	-0.75	-0.364	-0.097	0.2215	Male	-0.162
OCD	OTHER	84	43	0.423	0.523	0.29317	0.168	-0.576	-0.204	-0.062	0.5728	Male	-0.1
OCD	Other Psychiatric	84	142	0.423	0.362	0.56034	0.352	-0.191	0.08	0.023	0.8092	Male	0.062
OCD	PD	84	136	0.423	0.541	0.0002	-0.227	-0.782	-0.504	-0.127	0.0029	Male	-0.118
OCD	SAD	84	155	0.423	0.499	0.16158	0.079	-0.456	-0.188	-0.054	0.3934	Male	-0.076
OCD	Schizoaffective Disorder	84	56	0.423	0.392	0.71893	0.408	-0.274	0.067	0.017	0.9184	Male	0.031
OCD	Schizoaffective Disorder - Relative	84	25	0.423	0.284	0.15118	0.785	-0.122	0.331	0.088	0.38	Male	0.139
OCD	SCZ	84	718	0.423	0.444	0.54995	0.157	-0.296	-0.069	-0.02	0.8007	Male	-0.02
OCD	SCZ-Relative	84	66	0.423	0.507	0.24478	0.135	-0.516	-0.19	-0.053	0.5059	Male	-0.084
OCD	SMC	84	44	0.423	0.488	0.16558	0.112	-0.627	-0.257	-0.068	0.3989	Male	-0.065
OCD	SPECIFIC PHOBIA	84	55	0.423	0.484	0.14139	0.084	-0.604	-0.26	-0.071	0.3632	Male	-0.06
OCD	Subacute Pain	84	30	0.423	0.413	0.61394	0.315	-0.529	-0.107	-0.029	0.8471	Male	0.01
Other	OTHER	39	43	0.586	0.523	0.63834	0.545	-0.336	0.104	0.035	0.8629	Male	0.062
Other	Other Psychiatric	39	142	0.586	0.362	0.03	0.767	0.049	0.408	0.12	0.1304	Male	0.224
Other	PD	39	136	0.586	0.541	0.52515	0.242	-0.475	-0.116	-0.03	0.7861	Male	0.045
Other	SAD	39	155	0.586	0.499	0.42536	0.496	-0.211	0.143	0.043	0.7164	Male	0.087
Other	Schizoaffective Disorder	39	56	0.586	0.392	0.0492	0.837	0	0.418	0.114	0.1852	Male	0.194
Other	Schizoaffective Disorder - Relative	39	25	0.586	0.284	0.0142	1.163	0.114	0.639	0.185	0.0777	Male	0.301
Other	SCZ	39	718	0.586	0.444	0.11219	0.592	-0.054	0.269	0.077	0.32	Male	0.142
Other	SCZ-Relative	39	66	0.586	0.507	0.48055	0.547	-0.255	0.146	0.044	0.762	Male	0.078
Other	SMC	39	44	0.586	0.488	0.64814	0.538	-0.338	0.1	0.028	0.8685	Male	0.098
Other	SPECIFIC PHOBIA	39	55	0.586	0.484	0.65093	0.507	-0.325	0.091	0.026	0.8698	Male	0.102
Other	Subacute Pain	39	30	0.586	0.413	0.34457	0.713	-0.259	0.227	0.068	0.6509	Male	0.172
OTHER	Other Psychiatric	43	142	0.523	0.362	0.12699	0.612	-0.077	0.267	0.084	0.3413	Male	0.162
OTHER	PD	43	136	0.523	0.541	0.19978	0.117	-0.575	-0.229	-0.065	0.4403	Male	-0.018
OTHER	SAD	43	155	0.523	0.499	0.89351	0.364	-0.316	0.024	0.008	1	Male	0.024
OTHER	Schizoaffective Disorder	43	56	0.523	0.392	0.22818	0.653	-0.155	0.249	0.079	0.4758	Male	0.132
OTHER	Schizoaffective Disorder - Relative	43	25	0.523	0.284	0.09899	0.935	-0.079	0.428	0.15	0.2943	Male	0.239
OTHER	SCZ	43	718	0.523	0.444	0.35676	0.452	-0.165	0.144	0.042	0.6553	Male	0.08
OTHER	SCZ-Relative	43	66	0.523	0.507	0.89571	0.414	-0.364	0.025	0.008	1	Male	0.016
OTHER	SMC	43	44	0.523	0.488	0.91511	0.406	-0.447	-0.02	-0.007	1	Male	0.036
OTHER	SPECIFIC PHOBIA	43	55	0.523	0.484	0.89831	0.377	-0.431	-0.027	-0.009	1	Male	0.04
OTHER	Subacute Pain	43	30	0.523	0.413	0.69873	0.567	-0.382	0.092	0.033	0.905	Male	0.11
Other Psychiatric	PD	142	136	0.362	0.541	0.0002	-0.307	-0.788	-0.547	-0.15	0.0029	Male	-0.179
Other Psychiatric	SAD	142	155	0.362	0.499	0.0306	-0.027	-0.486	-0.257	-0.077	0.1314	Male	-0.137
Other Psychiatric	Schizoaffective Disorder	142	56	0.362	0.392	0.89311	0.293	-0.329	-0.018	-0.005	1	Male	-0.03
Other Psychiatric	Schizoaffective Disorder - Relative	142	25	0.362	0.284	0.31677	0.651	-0.207	0.222	0.065	0.6062	Male	0.077
Other Psychiatric	SCZ	142	718	0.362	0.444	0.10799	0.033	-0.327	-0.147	-0.042	0.3138	Male	-0.082
Other Psychiatric	SCZ-Relative	142	66	0.362	0.507	0.08359	0.04	-0.549	-0.254	-0.076	0.2591	Male	-0.146
Other Psychiatric	SMC	142	44	0.362	0.488	0.07439	0.03	-0.654	-0.312	-0.091	0.2353	Male	-0.126
Other Psychiatric	SPECIFIC PHOBIA	142	55	0.362	0.484	0.05319	-0.002	-0.632	-0.317	-0.093	0.1932	Male	-0.122
Other Psychiatric	Subacute Pain	142	30	0.362	0.413	0.37316	0.223	-0.571	-0.174	-0.052	0.6674	Male	-0.052
PD	SAD	136	155	0.541	0.499	0.0252	0.493	0.029	0.261	0.073	0.1196	Male	0.042
PD	Schizoaffective Disorder	136	56	0.541	0.392	0.0002	0.889	0.252	0.57	0.144	0.0029	Male	0.149
PD	Schizoaffective Disorder - Relative	136	25	0.541	0.284	0.0004	1.279	0.4	0.84	0.215	0.005	Male	0.257
PD	SCZ	136	718	0.541	0.444	0.0002	0.566	0.197	0.381	0.107	0.0029	Male	0.097
PD	SCZ-Relative	136	66	0.541	0.507	0.06639	0.571	-0.023	0.274	0.074	0.2159	Male	0.034
PD	SMC	136	44	0.541	0.488	0.19818	0.57	-0.116	0.227	0.058	0.4393	Male	0.053
PD	SPECIFIC PHOBIA	136	55	0.541	0.484	0.19438	0.531	-0.101	0.215	0.056	0.4367	Male	0.057
PD	Subacute Pain	136	30	0.541	0.413	0.06559	0.775	-0.026	0.374	0.098	0.2159	Male	0.128
SAD	Schizoaffective Disorder	155	56	0.499	0.392	0.12099	0.552	-0.064	0.244	0.072	0.3329	Male	0.107
SAD	Schizoaffective Disorder - Relative	155	25	0.499	0.284	0.029	0.899	0.043	0.471	0.142	0.1284	Male	0.215
SAD	SCZ	155	718	0.499	0.444	0.18558	0.293	-0.055	0.119	0.034	0.4272	Male	0.055
SAD	SCZ-Relative	155	66	0.499	0.507	0.9853	0.292	-0.287	0.003	0.001	1	Male	-0.008
SAD	SMC	155	44	0.499	0.488	0.77852	0.289	-0.385	-0.048	-0.014	0.9452	Male	0.011
SAD	SPECIFIC PHOBIA	155	55	0.499	0.484	0.71473	0.254	-0.364	-0.055	-0.017	0.9156	Male	0.016
SAD	Subacute Pain	155	30	0.499	0.413	0.68553	0.476	-0.312	0.082	0.025	0.898	Male	0.086
Schizoaffective Disorder	Schizoaffective Disorder - Relative	56	25	0.392	0.284	0.27297	0.739	-0.222	0.258	0.071	0.5519	Male	0.107
Schizoaffective Disorder	SCZ	56	718	0.392	0.444	0.35496	0.142	-0.403	-0.13	-0.037	0.655	Male	-0.052
Schizoaffective Disorder	SCZ-Relative	56	66	0.392	0.507	0.18018	0.115	-0.607	-0.246	-0.071	0.4189	Male	-0.115
Schizoaffective Disorder	SMC	56	44	0.392	0.488	0.12239	0.087	-0.718	-0.315	-0.086	0.3348	Male	-0.096
Schizoaffective Disorder	SPECIFIC PHOBIA	56	55	0.392	0.484	0.09999	0.062	-0.695	-0.316	-0.088	0.2943	Male	-0.092
Schizoaffective Disorder	Subacute Pain	56	30	0.392	0.413	0.45475	0.285	-0.616	-0.166	-0.047	0.7397	Male	-0.021
Schizoaffective Disorder - Relative	SCZ	25	718	0.284	0.444	0.06039	0.025	-0.775	-0.375	-0.108	0.2096	Male	-0.159
Schizoaffective Disorder - Relative	SCZ-Relative	25	66	0.284	0.507	0.05219	0.006	-0.937	-0.466	-0.141	0.1911	Male	-0.223
Schizoaffective Disorder - Relative	SMC	25	44	0.284	0.488	0.0356	-0.037	-1.054	-0.545	-0.156	0.1478	Male	-0.204
Schizoaffective Disorder - Relative	SPECIFIC PHOBIA	25	55	0.284	0.484	0.0294	-0.053	-1.029	-0.541	-0.159	0.129	Male	-0.199
Schizoaffective Disorder - Relative	Subacute Pain	25	30	0.284	0.413	0.15558	0.163	-0.933	-0.385	-0.117	0.3874	Male	-0.129
SCZ	SCZ-Relative	718	66	0.444	0.507	0.35796	0.136	-0.369	-0.116	-0.034	0.6553	Male	-0.064
SCZ	SMC	718	44	0.444	0.488	0.27877	0.135	-0.475	-0.17	-0.049	0.554	Male	-0.044
SCZ	SPECIFIC PHOBIA	718	55	0.444	0.484	0.21898	0.098	-0.452	-0.177	-0.051	0.465	Male	-0.04
SCZ	Subacute Pain	718	30	0.444	0.413	0.85231	0.333	-0.399	-0.033	-0.009	0.9834	Male	0.03
SCZ-Relative	SMC	66	44	0.507	0.488	0.77752	0.335	-0.437	-0.051	-0.015	0.9452	Male	0.019
SCZ-Relative	SPECIFIC PHOBIA	66	55	0.507	0.484	0.74493	0.304	-0.419	-0.058	-0.017	0.9312	Male	0.024
SCZ-Relative	Subacute Pain	66	30	0.507	0.413	0.72533	0.516	-0.359	0.078	0.024	0.9215	Male	0.094
SMC	SPECIFIC PHOBIA	44	55	0.488	0.484	0.9755	0.394	-0.409	-0.007	-0.002	1	Male	0.004
SMC	Subacute Pain	44	30	0.488	0.413	0.57054	0.606	-0.339	0.133	0.039	0.8138	Male	0.075
SPECIFIC PHOBIA	Subacute Pain	55	30	0.484	0.413	0.54755	0.59	-0.314	0.138	0.041	0.8007	Male	0.07
