# Supplementary material for: Brain charts for the human lifespan
Source: Nature. 2022 Apr 6;604(7906):525–33. doi: 10.1038/s41586-022-04554-y (PMC9021021; doi:10.1038/s41586-022-04554-y)
Supplement: Supplementary file 6 — Centile distributions. SI4.1–4.7, statistics on centile distributions of global neuroimaging phenotypes, presenting the estimated number of peaks and the accompanying Hartigan’s dip-test statistic for unimodality per sex per phenotype. [file 41586_2022_4554_MOESM6_ESM.zip]

Archive with 17 entries (16 files):
- Table4_Distributions/
- Table4_Distributions/Table4_7_Total_surface_area.csv
- __MACOSX/Table4_Distributions/._Table4_7_Total_surface_area.csv
- Table4_Distributions/.DS_Store
- __MACOSX/Table4_Distributions/._.DS_Store
- Table4_Distributions/Table4_2_White_matter_volume.csv
- __MACOSX/Table4_Distributions/._Table4_2_White_matter_volume.csv
- Table4_Distributions/Table4_5_Total_cortical_volume.csv
- __MACOSX/Table4_Distributions/._Table4_5_Total_cortical_volume.csv
- Table4_Distributions/Table4_3_Subcortical_grey_matter_volume.csv
- __MACOSX/Table4_Distributions/._Table4_3_Subcortical_grey_matter_volume.csv
- Table4_Distributions/Table4_1_Grey_matter_volume.csv
- __MACOSX/Table4_Distributions/._Table4_1_Grey_matter_volume.csv
- Table4_Distributions/Table4_4_Ventricular_volume.csv
- __MACOSX/Table4_Distributions/._Table4_4_Ventricular_volume.csv
- Table4_Distributions/Table4_6_Mean_cortical_thickness.csv
- __MACOSX/Table4_Distributions/._Table4_6_Mean_cortical_thickness.csv
