# Supplementary material for: Brain charts for the human lifespan
Source: Nature. 2022 Apr 6;604(7906):525–33. doi: 10.1038/s41586-022-04554-y (PMC9021021; doi:10.1038/s41586-022-04554-y)
Supplement: Supplementary file 6 — Centile distributions. SI4.1–4.7, statistics on centile distributions of global neuroimaging phenotypes, presenting the estimated number of peaks and the accompanying Hartigan’s dip-test statistic for unimodality per sex per phenotype. [file 41586_2022_4554_MOESM6_ESM.zip › Table4_Distributions/Table4_7_Total_surface_area.csv]

Dx	p value (Hardigan's dip test of unimodality)	D-statistic (Hardigan's dip test of unimodality)	Number of inflection points in smoothed distribution	Sex
ASD	0.02	0.030701166	3	Female
SCZ	0.94	0.02957128	1	Female
ADHD	0.35	0.026428672	3	Female
AD	0.88	0.012606154	2	Female
MCI	0.32	0.02575422	2	Female
MDD	0.62	0.006246072	3	Female
Anxiety/Phobia	0.98	0.007909917	3	Female
ASD	0.64	0.008629598	3	Male
SCZ	0.82	0.020577652	2	Male
ADHD	0.76	0.012599882	3	Male
AD	0.19	0.020999158	2	Male
MCI	0.59	0.025108318	2	Male
MDD	0.2	0.011105127	3	Male
Anxiety/Phobia	0.07	0.021518944	4	Male
