# Supplementary material for: Brain charts for the human lifespan
Source: Nature. 2022 Apr 6;604(7906):525–33. doi: 10.1038/s41586-022-04554-y (PMC9021021; doi:10.1038/s41586-022-04554-y)
Supplement: Supplementary file 6 — Centile distributions. SI4.1–4.7, statistics on centile distributions of global neuroimaging phenotypes, presenting the estimated number of peaks and the accompanying Hartigan’s dip-test statistic for unimodality per sex per phenotype. [file 41586_2022_4554_MOESM6_ESM.zip › Table4_Distributions/Table4_2_White_matter_volume.csv]

Dx	p value (Hardigan's dip test of unimodality)	D-statistic (Hardigan's dip test of unimodality)	Number of inflection points in smoothed distribution	Sex
ASD	0	0.034621493	3	Female
SCZ	0.93	0.015333512	3	Female
ADHD	0.03	0.030658936	2	Female
AD	0.03	0.024444518	2	Female
MCI	0.01	0.039754181	3	Female
MDD	0.58	0.006099706	4	Female
Anxiety/Phobia	0.87	0.009178171	3	Female
ASD	0.09	0.01246881	3	Male
SCZ	0.83	0.011365023	3	Male
ADHD	0.97	0.008684463	3	Male
AD	0.07	0.024065743	3	Male
MCI	0.05	0.037522901	3	Male
MDD	0.46	0.008998437	3	Male
Anxiety/Phobia	0.84	0.012361999	2	Male
