# Supplementary material for: Brain charts for the human lifespan
Source: Nature. 2022 Apr 6;604(7906):525–33. doi: 10.1038/s41586-022-04554-y (PMC9021021; doi:10.1038/s41586-022-04554-y)
Supplement: Supplementary file 6 — Centile distributions. SI4.1–4.7, statistics on centile distributions of global neuroimaging phenotypes, presenting the estimated number of peaks and the accompanying Hartigan’s dip-test statistic for unimodality per sex per phenotype. [file 41586_2022_4554_MOESM6_ESM.zip › Table4_Distributions/Table4_5_Total_cortical_volume.csv]

Dx	p value (Hardigan's dip test of unimodality)	D-statistic (Hardigan's dip test of unimodality)	Number of inflection points in smoothed distribution	Sex
ASD	0	0.035622692	3	Female
SCZ	0.96	0.014436733	1	Female
ADHD	0.05	0.029077673	2	Female
AD	0.99	0.010132651	1	Female
MCI	0.83	0.018766427	2	Female
MDD	0.99	0.00415771	3	Female
Anxiety/Phobia	0.68	0.010443538	2	Female
ASD	0.13	0.011920838	2	Male
SCZ	0.65	0.012734337	3	Male
ADHD	0.7	0.011143594	2	Male
AD	0.76	0.014793255	2	Male
MCI	0.9	0.019919343	2	Male
MDD	0.47	0.008990626	3	Male
Anxiety/Phobia	0.77	0.013050277	3	Male
