# Supplementary material for: Brain charts for the human lifespan
Source: Nature. 2022 Apr 6;604(7906):525–33. doi: 10.1038/s41586-022-04554-y (PMC9021021; doi:10.1038/s41586-022-04554-y)
Supplement: Supplementary file 6 — Centile distributions. SI4.1–4.7, statistics on centile distributions of global neuroimaging phenotypes, presenting the estimated number of peaks and the accompanying Hartigan’s dip-test statistic for unimodality per sex per phenotype. [file 41586_2022_4554_MOESM6_ESM.zip › Table4_Distributions/Table4_3_Subcortical_grey_matter_volume.csv]

Dx	p value (Hardigan's dip test of unimodality)	D-statistic (Hardigan's dip test of unimodality)	Number of inflection points in smoothed distribution	Sex
ASD	0.02	0.029554571	3	Female
SCZ	0.65	0.018935982	2	Female
ADHD	0.69	0.018073763	3	Female
AD	0.99	0.009087233	1	Female
MCI	0.9	0.017599783	2	Female
MDD	0.64	0.005922954	4	Female
Anxiety/Phobia	0.76	0.009960938	3	Female
ASD	0	0.016881682	4	Male
SCZ	0.53	0.013560213	2	Male
ADHD	0.82	0.010361635	2	Male
AD	0.99	0.010238494	1	Male
MCI	0.6	0.02434956	2	Male
MDD	0.15	0.011216906	3	Male
Anxiety/Phobia	0.06	0.021625348	2	Male
