# Supplementary material for: Brain charts for the human lifespan
Source: Nature. 2022 Apr 6;604(7906):525–33. doi: 10.1038/s41586-022-04554-y (PMC9021021; doi:10.1038/s41586-022-04554-y)
Supplement: Supplementary file 6 — Centile distributions. SI4.1–4.7, statistics on centile distributions of global neuroimaging phenotypes, presenting the estimated number of peaks and the accompanying Hartigan’s dip-test statistic for unimodality per sex per phenotype. [file 41586_2022_4554_MOESM6_ESM.zip › Table4_Distributions/Table4_1_Grey_matter_volume.csv]

Dx	p value (Hardigan's dip test of unimodality)	D-statistic (Hardigan's dip test of unimodality)	Number of inflection points in smoothed distribution	Sex
ASD	0	0.032996527	3	Female
SCZ	0.85	0.016599005	3	Female
ADHD	0.07	0.027875518	2	Female
AD	0.99	0.00908365	2	Female
MCI	0.99	0.014336852	2	Female
MDD	0.64	0.005901817	3	Female
Anxiety/Phobia	0.66	0.010542611	4	Female
ASD	0.37	0.009952902	2	Male
SCZ	0.45	0.014176958	3	Male
ADHD	0.98	0.008444644	1	Male
AD	0.99	0.010561222	2	Male
MCI	0.76	0.022175071	2	Male
MDD	0.78	0.007531518	2	Male
Anxiety/Phobia	0.23	0.017964547	3	Male
