# Supplementary material for: Brain charts for the human lifespan
Source: Nature. 2022 Apr 6;604(7906):525–33. doi: 10.1038/s41586-022-04554-y (PMC9021021; doi:10.1038/s41586-022-04554-y)
Supplement: Supplementary file 6 — Centile distributions. SI4.1–4.7, statistics on centile distributions of global neuroimaging phenotypes, presenting the estimated number of peaks and the accompanying Hartigan’s dip-test statistic for unimodality per sex per phenotype. [file 41586_2022_4554_MOESM6_ESM.zip › Table4_Distributions/Table4_4_Ventricular_volume.csv]

Dx	p value (Hardigan's dip test of unimodality)	D-statistic (Hardigan's dip test of unimodality)	Number of inflection points in smoothed distribution	Sex
ASD	0.69	0.016958867	2	Female
SCZ	0.71	0.018896815	2	Female
ADHD	0.91	0.015256506	3	Female
AD	0.85	0.012921758	2	Female
MCI	0.97	0.015824257	2	Female
MDD	0.02	0.009999251	5	Female
Anxiety/Phobia	0.21	0.013738941	3	Female
ASD	0	0.016897935	2	Male
SCZ	0.5	0.013883099	3	Male
ADHD	0.64	0.011570972	4	Male
AD	0.99	0.009504078	2	Male
MCI	0.89	0.020113224	1	Male
MDD	0.97	0.006220481	2	Male
Anxiety/Phobia	0.81	0.012632786	3	Male
