# Supplementary material for: Brain charts for the human lifespan
Source: Nature. 2022 Apr 6;604(7906):525–33. doi: 10.1038/s41586-022-04554-y (PMC9021021; doi:10.1038/s41586-022-04554-y)
Supplement: Supplementary file 6 — Centile distributions. SI4.1–4.7, statistics on centile distributions of global neuroimaging phenotypes, presenting the estimated number of peaks and the accompanying Hartigan’s dip-test statistic for unimodality per sex per phenotype. [file 41586_2022_4554_MOESM6_ESM.zip › Table4_Distributions/Table4_6_Mean_cortical_thickness.csv]

Dx	p value (Hardigan's dip test of unimodality)	D-statistic (Hardigan's dip test of unimodality)	Number of inflection points in smoothed distribution	Sex
ASD	0.16	0.023903422	3	Female
SCZ	0.79	0.034194597	1	Female
ADHD	0.2	0.029247106	2	Female
AD	0.85	0.01294021	2	Female
MCI	0.55	0.022533318	2	Female
MDD	0.72	0.005886467	4	Female
Anxiety/Phobia	0.79	0.01005486	3	Female
ASD	0.01	0.016003465	3	Male
SCZ	0.89	0.019398318	1	Male
ADHD	0.45	0.015006297	3	Male
AD	0.99	0.010673569	2	Male
MCI	0.44	0.027216966	1	Male
MDD	0.8	0.007754191	3	Male
Anxiety/Phobia	0.98	0.010571162	2	Male
