# Supplementary material for: Brain charts for the human lifespan
Source: Nature. 2022 Apr 6;604(7906):525–33. doi: 10.1038/s41586-022-04554-y (PMC9021021; doi:10.1038/s41586-022-04554-y)
Supplement: Supplementary file 7 — Case–control IQR comparisons. SI5.1–5.7, statistics of the case–control comparisons of the interquartile range for subjects that had longitudinal data. Each table reports the sample sizes, test-statistics, effect sizes and corrected and uncorrected P-values per case–control pair and per sex. Corrected P-values represent P-values adjusted using Benjamini–Hochberg FDR correction for multiple comparisons across all case–control pairs of a specific sex within a specific feature. [file 41586_2022_4554_MOESM7_ESM.zip]

Archive with 10 entries (9 files):
- Table5_IQR/
- Table5_IQR/Table_5_4_Ventricular_volume.csv
- Table5_IQR/.DS_Store
- __MACOSX/Table5_IQR/._.DS_Store
- Table5_IQR/Table_5_2_White_matter_volume.csv
- Table5_IQR/Table_5_1_Grey_matter_volume.csv
- Table5_IQR/Table_5_5_Total_cortical_volume.csv
- Table5_IQR/Table_5_6_Mean_cortical_thickness.csv
- Table5_IQR/Table_5_3_Subcortical_grey_matter_volume.csv
- Table5_IQR/Table_5_7_Total_surface_area.csv
