# Supplementary material for: Brain charts for the human lifespan
Source: Nature. 2022 Apr 6;604(7906):525–33. doi: 10.1038/s41586-022-04554-y (PMC9021021; doi:10.1038/s41586-022-04554-y)
Supplement: Supplementary file 7 — Case–control IQR comparisons. SI5.1–5.7, statistics of the case–control comparisons of the interquartile range for subjects that had longitudinal data. Each table reports the sample sizes, test-statistics, effect sizes and corrected and uncorrected P-values per case–control pair and per sex. Corrected P-values represent P-values adjusted using Benjamini–Hochberg FDR correction for multiple comparisons across all case–control pairs of a specific sex within a specific feature. [file 41586_2022_4554_MOESM7_ESM.zip › Table5_IQR/Table_5_4_Ventricular_volume.csv]

Group 1	Group 2	Sample size G1	Sample size G2	Median IQR Group 2	Median IQR Group 1	P upper CI	P lower CI	P uncorrected	Cohens D lower CI	Cohens D upper CI	Cohens D	Mean group difference	P corrected (BH-FDR)	Sex	Median group difference
CN	AD	188	2742	0.020	0.025	0.21821	0.18695	2.0238e-01	0.243	-0.052	0.095	0.004	3.5416e-01	Female	0.005
CN	ADHD	47	2742	0.018	0.025	0.07896	0.05994	6.9193e-02	0.534	-0.043	0.245	0.010	2.4218e-01	Female	0.007
CN	ASD	35	2742	0.010	0.025	0.51676	0.47213	4.9435e-01	0.228	-0.439	-0.105	-0.004	6.1067e-01	Female	0.014
CN	MCI	26	2742	0.013	0.025	0.00641	0.00179	3.7996e-03	0.851	0.078	0.464	0.019	7.9792e-02	Female	0.012
CN	PD	28	2742	0.024	0.025	0.06592	0.04859	5.6994e-02	0.685	-0.060	0.312	0.013	2.4218e-01	Female	0.001
CN	SCZ	17	2742	0.012	0.025	0.99986	0.94817	9.7410e-01	0.506	-0.448	0.029	0.001	9.7410e-01	Female	0.013
AD	ADHD	47	188	0.018	0.020	0.45275	0.41019	4.3136e-01	0.452	-0.191	0.131	0.006	5.6616e-01	Female	0.002
AD	ASD	35	188	0.010	0.020	0.39979	0.35921	3.7936e-01	0.204	-0.522	-0.159	-0.008	5.3111e-01	Female	0.010
AD	MCI	26	188	0.013	0.020	0.03640	0.02374	2.9797e-02	0.732	-0.095	0.319	0.015	2.4218e-01	Female	0.007
AD	PD	28	188	0.024	0.020	0.31206	0.27541	2.9357e-01	0.588	-0.211	0.188	0.009	4.7423e-01	Female	-0.004
AD	SCZ	17	188	0.012	0.020	0.62167	0.57431	5.9794e-01	0.442	-0.556	-0.057	-0.003	6.9760e-01	Female	0.008
ADHD	ASD	35	47	0.010	0.018	0.21552	0.18444	1.9978e-01	0.147	-0.746	-0.299	-0.014	3.5416e-01	Female	0.008
ADHD	MCI	26	47	0.013	0.018	0.16449	0.13712	1.5058e-01	0.837	-0.144	0.347	0.009	3.5416e-01	Female	0.005
ADHD	PD	28	47	0.024	0.018	0.67903	0.63050	6.5473e-01	0.590	-0.362	0.114	0.003	7.2365e-01	Female	-0.006
ADHD	SCZ	17	47	0.012	0.018	0.34852	0.31012	3.2917e-01	0.292	-0.843	-0.275	-0.009	4.9375e-01	Female	0.006
ASD	MCI	26	35	0.013	0.010	0.06635	0.04896	5.7394e-02	0.979	-0.070	0.455	0.023	2.4218e-01	Female	-0.003
ASD	PD	28	35	0.024	0.010	0.18985	0.16055	1.7498e-01	0.856	-0.166	0.345	0.017	3.5416e-01	Female	-0.014
ASD	SCZ	17	35	0.012	0.010	0.83126	0.78053	8.0592e-01	0.688	-0.500	0.094	0.005	8.4622e-01	Female	-0.002
MCI	PD	28	26	0.024	0.013	0.15470	0.12812	1.4119e-01	0.149	-0.955	-0.403	-0.006	3.5416e-01	Female	-0.011
MCI	SCZ	17	26	0.012	0.013	0.07490	0.05640	6.5393e-02	0.033	-1.255	-0.611	-0.018	2.4218e-01	Female	0.001
PD	SCZ	17	28	0.012	0.024	0.18570	0.15670	1.7098e-01	0.182	-1.073	-0.445	-0.011	3.5416e-01	Female	0.012
CN	AD	233	2397	0.015	0.023	0.00106	0.00000	1.9998e-04	0.432	0.162	0.297	0.013	4.1996e-03	Male	0.009
CN	ADHD	117	2397	0.015	0.023	0.00400	0.00063	1.9998e-03	0.433	0.061	0.247	0.011	1.0499e-02	Male	0.009
CN	ASD	115	2397	0.006	0.023	0.00219	0.00007	7.9992e-04	0.485	0.110	0.297	0.014	5.5994e-03	Male	0.018
CN	MCI	37	2397	0.011	0.023	0.00185	0.00002	5.9994e-04	0.736	0.086	0.411	0.019	5.5994e-03	Male	0.013
CN	PD	53	2397	0.021	0.023	0.00693	0.00207	4.1996e-03	0.593	0.048	0.320	0.015	1.7638e-02	Male	0.002
CN	SCZ	35	2397	0.024	0.023	1.00000	0.96535	9.9130e-01	0.352	-0.316	0.018	0.001	9.9130e-01	Male	-0.000
AD	ADHD	117	233	0.015	0.015	0.62046	0.57313	5.9674e-01	0.163	-0.283	-0.060	-0.002	8.3544e-01	Male	0.000
AD	ASD	115	233	0.006	0.015	1.00000	0.94897	9.7490e-01	0.235	-0.214	0.011	0.000	9.9130e-01	Male	0.009
AD	MCI	37	233	0.011	0.015	0.33460	0.29685	3.1557e-01	0.517	-0.180	0.169	0.005	5.0976e-01	Male	0.004
AD	PD	53	233	0.021	0.015	0.91234	0.86097	8.8671e-01	0.339	-0.261	0.039	0.001	9.8005e-01	Male	-0.006
AD	SCZ	35	233	0.024	0.015	0.08491	0.06518	7.4793e-02	-0.007	-0.723	-0.365	-0.012	1.9633e-01	Male	-0.009
ADHD	ASD	115	117	0.006	0.015	0.75744	0.70761	7.3253e-01	0.312	-0.206	0.053	0.003	9.1724e-01	Male	0.009
ADHD	MCI	37	117	0.011	0.015	0.24835	0.21519	2.3158e-01	0.596	-0.151	0.222	0.007	4.4210e-01	Male	0.004
ADHD	PD	53	117	0.021	0.015	0.57109	0.52495	5.4795e-01	0.431	-0.223	0.104	0.003	8.2192e-01	Male	-0.006
ADHD	SCZ	35	117	0.024	0.015	0.18839	0.15920	1.7358e-01	0.105	-0.659	-0.277	-0.010	3.9770e-01	Male	-0.009
ASD	MCI	37	115	0.011	0.006	0.76751	0.71754	7.4253e-01	0.472	-0.275	0.098	0.005	9.1724e-01	Male	-0.005
ASD	PD	53	115	0.021	0.006	0.86239	0.81137	8.3692e-01	0.344	-0.312	0.016	0.001	9.7640e-01	Male	-0.015
ASD	SCZ	35	115	0.024	0.006	0.31411	0.27736	2.9557e-01	0.138	-0.627	-0.244	-0.013	5.0976e-01	Male	-0.018
MCI	PD	53	37	0.021	0.011	0.20477	0.17441	1.8938e-01	0.153	-0.702	-0.275	-0.004	3.9770e-01	Male	-0.010
MCI	SCZ	35	37	0.024	0.011	0.01541	0.00756	1.1199e-02	-0.125	-1.087	-0.606	-0.018	3.9196e-02	Male	-0.013
PD	SCZ	35	53	0.024	0.021	0.02436	0.01420	1.8998e-02	-0.087	-0.967	-0.527	-0.014	5.6994e-02	Male	-0.003
