# Supplementary material for: Brain charts for the human lifespan
Source: Nature. 2022 Apr 6;604(7906):525–33. doi: 10.1038/s41586-022-04554-y (PMC9021021; doi:10.1038/s41586-022-04554-y)
Supplement: Supplementary file 7 — Case–control IQR comparisons. SI5.1–5.7, statistics of the case–control comparisons of the interquartile range for subjects that had longitudinal data. Each table reports the sample sizes, test-statistics, effect sizes and corrected and uncorrected P-values per case–control pair and per sex. Corrected P-values represent P-values adjusted using Benjamini–Hochberg FDR correction for multiple comparisons across all case–control pairs of a specific sex within a specific feature. [file 41586_2022_4554_MOESM7_ESM.zip › Table5_IQR/Table_5_2_White_matter_volume.csv]

Group 1	Group 2	Sample size G1	Sample size G2	Median IQR Group 2	Median IQR Group 1	P upper CI	P lower CI	P uncorrected	Cohens D lower CI	Cohens D upper CI	Cohens D	Mean group difference	P corrected (BH-FDR)	Sex	Median group difference
CN	AD	188	3180	0.036	0.028	0.53704	0.49182	5.1435e-01	0.100	-0.194	-0.047	-0.003	9.0011e-01	Female	-0.008
CN	ADHD	47	3180	0.011	0.028	0.00483	0.00099	2.5997e-03	0.638	0.062	0.350	0.023	9.0991e-03	Female	0.017
CN	ASD	38	3180	0.003	0.028	0.78059	0.73045	7.5552e-01	0.279	-0.361	-0.041	-0.003	9.8130e-01	Female	0.025
CN	MCI	26	3180	0.037	0.028	1.00000	0.94977	9.7570e-01	0.413	-0.360	0.027	0.002	9.8130e-01	Female	-0.009
CN	PD	28	3180	0.007	0.028	0.00106	0.00000	1.9998e-04	0.991	0.246	0.618	0.041	1.0499e-03	Female	0.021
CN	SCZ	17	3180	0.029	0.028	0.93980	0.88828	9.1411e-01	0.484	-0.470	0.007	0.000	9.8130e-01	Female	-0.001
AD	ADHD	47	188	0.011	0.036	0.00149	0.00000	3.9996e-04	0.827	0.177	0.502	0.026	1.6798e-03	Female	0.025
AD	ASD	38	188	0.003	0.036	0.99806	0.94637	9.7230e-01	0.357	-0.344	0.006	0.000	9.8130e-01	Female	0.033
AD	MCI	26	188	0.037	0.036	0.73025	0.68083	7.0553e-01	0.503	-0.322	0.090	0.005	9.8130e-01	Female	-0.001
AD	PD	28	188	0.007	0.036	0.00106	0.00000	1.9998e-04	1.276	0.460	0.868	0.044	1.0499e-03	Female	0.028
AD	SCZ	17	188	0.029	0.036	0.88587	0.83467	8.6031e-01	0.565	-0.434	0.066	0.004	9.8130e-01	Female	0.007
ADHD	ASD	38	47	0.003	0.011	0.15178	0.12545	1.3839e-01	0.098	-0.776	-0.339	-0.026	2.6419e-01	Female	0.008
ADHD	MCI	26	47	0.037	0.011	0.09128	0.07081	8.0792e-02	0.038	-0.949	-0.456	-0.021	1.8851e-01	Female	-0.025
ADHD	PD	28	47	0.007	0.011	0.00943	0.00356	6.1994e-03	0.990	0.025	0.508	0.018	1.6273e-02	Female	0.004
ADHD	SCZ	17	47	0.029	0.011	0.12311	0.09934	1.1099e-01	0.082	-1.063	-0.490	-0.023	2.3308e-01	Female	-0.018
ASD	MCI	26	38	0.037	0.003	0.86600	0.81495	8.4052e-01	0.561	-0.457	0.052	0.004	9.8130e-01	Female	-0.033
ASD	PD	28	38	0.007	0.003	0.00718	0.00221	4.3996e-03	1.062	0.048	0.555	0.044	1.3199e-02	Female	-0.004
ASD	SCZ	17	38	0.029	0.003	1.00000	0.95536	9.8130e-01	0.620	-0.551	0.035	0.003	9.8130e-01	Female	-0.026
MCI	PD	28	26	0.007	0.037	0.00106	0.00000	1.9998e-04	1.665	0.495	1.080	0.039	1.0499e-03	Female	0.029
MCI	SCZ	17	26	0.029	0.037	0.94080	0.88928	9.1511e-01	0.605	-0.655	-0.025	-0.001	9.8130e-01	Female	0.008
PD	SCZ	17	28	0.029	0.007	0.00106	0.00000	1.9998e-04	-0.581	-1.931	-1.256	-0.041	1.0499e-03	Female	-0.022
CN	AD	233	2840	0.031	0.030	0.02863	0.01752	2.2798e-02	0.279	0.012	0.146	0.011	6.8393e-02	Male	-0.001
CN	ADHD	117	2840	0.018	0.030	0.25288	0.21945	2.3598e-01	0.296	-0.074	0.111	0.009	3.8119e-01	Male	0.012
CN	ASD	119	2840	0.009	0.030	0.05602	0.04010	4.7795e-02	0.356	-0.011	0.173	0.014	1.0995e-01	Male	0.021
CN	MCI	37	2840	0.029	0.030	0.03772	0.02482	3.0997e-02	0.625	-0.024	0.300	0.023	8.1367e-02	Male	0.002
CN	PD	53	2840	0.008	0.030	0.00106	0.00000	1.9998e-04	0.876	0.331	0.604	0.047	6.9993e-04	Male	0.022
CN	SCZ	35	2840	0.038	0.030	0.97524	0.92360	9.4951e-01	0.360	-0.307	0.026	0.002	9.4951e-01	Male	-0.008
AD	ADHD	117	233	0.018	0.031	0.70082	0.65189	6.7633e-01	0.175	-0.270	-0.047	-0.002	7.4753e-01	Male	0.013
AD	ASD	119	233	0.009	0.031	0.74314	0.69352	7.1833e-01	0.265	-0.179	0.043	0.002	7.5424e-01	Male	0.022
AD	MCI	37	233	0.029	0.031	0.06656	0.04915	5.7594e-02	0.666	-0.032	0.317	0.012	1.0995e-01	Male	0.003
AD	PD	53	233	0.008	0.031	0.00106	0.00000	1.9998e-04	1.293	0.672	0.982	0.036	6.9993e-04	Male	0.023
AD	SCZ	35	233	0.038	0.031	0.27572	0.24099	2.5817e-01	0.149	-0.565	-0.208	-0.009	3.8726e-01	Male	-0.006
ADHD	ASD	119	117	0.009	0.018	0.64653	0.59863	6.2254e-01	0.322	-0.191	0.065	0.005	7.2629e-01	Male	0.009
ADHD	MCI	37	117	0.029	0.018	0.21346	0.18251	1.9778e-01	0.614	-0.133	0.241	0.015	3.4612e-01	Male	-0.010
ADHD	PD	53	117	0.008	0.018	0.00106	0.00000	1.9998e-04	1.006	0.337	0.672	0.038	6.9993e-04	Male	0.010
ADHD	SCZ	35	117	0.038	0.018	0.60792	0.56088	5.8434e-01	0.282	-0.480	-0.099	-0.007	7.2183e-01	Male	-0.019
ASD	MCI	37	119	0.029	0.009	0.51798	0.47331	4.9555e-01	0.508	-0.236	0.136	0.010	6.5041e-01	Male	-0.020
ASD	PD	53	119	0.008	0.009	0.00106	0.00000	1.9998e-04	0.823	0.162	0.492	0.033	6.9993e-04	Male	0.001
ASD	SCZ	35	119	0.038	0.009	0.44645	0.40410	4.2516e-01	0.231	-0.530	-0.149	-0.011	5.9522e-01	Male	-0.029
MCI	PD	53	37	0.008	0.029	0.00106	0.00000	1.9998e-04	1.774	0.838	1.306	0.023	6.9993e-04	Male	0.021
MCI	SCZ	35	37	0.038	0.029	0.06162	0.04489	5.2995e-02	0.022	-0.930	-0.454	-0.021	1.0995e-01	Male	-0.009
PD	SCZ	35	53	0.038	0.008	0.00106	0.00000	1.9998e-04	-0.696	-1.630	-1.163	-0.045	6.9993e-04	Male	-0.030
