# Supplementary material for: Brain charts for the human lifespan
Source: Nature. 2022 Apr 6;604(7906):525–33. doi: 10.1038/s41586-022-04554-y (PMC9021021; doi:10.1038/s41586-022-04554-y)
Supplement: Supplementary file 7 — Case–control IQR comparisons. SI5.1–5.7, statistics of the case–control comparisons of the interquartile range for subjects that had longitudinal data. Each table reports the sample sizes, test-statistics, effect sizes and corrected and uncorrected P-values per case–control pair and per sex. Corrected P-values represent P-values adjusted using Benjamini–Hochberg FDR correction for multiple comparisons across all case–control pairs of a specific sex within a specific feature. [file 41586_2022_4554_MOESM7_ESM.zip › Table5_IQR/Table_5_1_Grey_matter_volume.csv]

Group 1	Group 2	Sample size G1	Sample size G2	Median IQR Group 2	Median IQR Group 1	P upper CI	P lower CI	P uncorrected	Cohens D lower CI	Cohens D upper CI	Cohens D	Mean group difference	P corrected (BH-FDR)	Sex	Median group difference
CN	AD	188	3180	0.031	0.053	0.00106	0.00000	1.9998e-04	0.540	0.245	0.392	0.033	8.3992e-04	Female	0.021
CN	ADHD	47	3180	0.029	0.053	0.03574	0.02321	2.9197e-02	0.586	0.010	0.298	0.026	7.6642e-02	Female	0.023
CN	ASD	38	3180	0.030	0.053	0.47248	0.42924	4.5075e-01	0.449	-0.191	0.129	0.011	5.9041e-01	Female	0.022
CN	MCI	26	3180	0.055	0.053	0.29298	0.25731	2.7497e-01	0.596	-0.176	0.210	0.018	4.8120e-01	Female	-0.003
CN	PD	28	3180	0.011	0.053	0.00106	0.00000	1.9998e-04	1.171	0.426	0.798	0.068	8.3992e-04	Female	0.041
CN	SCZ	17	3180	0.037	0.053	0.12332	0.09953	1.1119e-01	0.834	-0.120	0.357	0.030	2.3350e-01	Female	0.016
AD	ADHD	47	188	0.029	0.031	0.49585	0.45185	4.7375e-01	0.206	-0.437	-0.116	-0.007	5.9041e-01	Female	0.002
AD	ASD	38	188	0.030	0.031	0.06913	0.05138	5.9994e-02	0.007	-0.697	-0.345	-0.022	1.3999e-01	Female	0.001
AD	MCI	26	188	0.055	0.031	0.22813	0.19623	2.1198e-01	0.140	-0.687	-0.274	-0.015	4.0469e-01	Female	-0.024
AD	PD	28	188	0.011	0.031	0.00106	0.00000	1.9998e-04	1.082	0.273	0.677	0.035	8.3992e-04	Female	0.020
AD	SCZ	17	188	0.037	0.031	0.82684	0.77615	8.0152e-01	0.454	-0.545	-0.045	-0.002	8.4160e-01	Female	-0.006
ADHD	ASD	38	47	0.030	0.029	0.50011	0.45599	4.7795e-01	0.281	-0.589	-0.154	-0.014	5.9041e-01	Female	-0.001
ADHD	MCI	26	47	0.055	0.029	0.71735	0.66814	6.9273e-01	0.394	-0.581	-0.093	-0.008	8.0819e-01	Female	-0.026
ADHD	PD	28	47	0.011	0.029	0.00185	0.00002	5.9994e-04	1.060	0.090	0.575	0.042	2.0998e-03	Female	0.018
ADHD	SCZ	17	47	0.037	0.029	0.92758	0.87612	9.0191e-01	0.624	-0.507	0.058	0.005	9.0191e-01	Female	-0.008
ASD	MCI	26	38	0.055	0.030	0.77274	0.72270	7.4773e-01	0.594	-0.424	0.085	0.007	8.2643e-01	Female	-0.025
ASD	PD	28	38	0.011	0.030	0.00106	0.00000	1.9998e-04	1.299	0.268	0.783	0.057	8.3992e-04	Female	0.019
ASD	SCZ	17	38	0.037	0.030	0.48752	0.44379	4.6555e-01	0.814	-0.359	0.227	0.019	5.9041e-01	Female	-0.007
MCI	PD	28	26	0.011	0.055	0.00106	0.00000	1.9998e-04	1.955	0.744	1.350	0.050	8.3992e-04	Female	0.044
MCI	SCZ	17	26	0.037	0.055	0.49463	0.45067	4.7255e-01	0.863	-0.401	0.231	0.013	5.9041e-01	Female	0.019
PD	SCZ	17	28	0.037	0.011	0.00252	0.00013	9.9990e-04	-0.420	-1.742	-1.081	-0.038	2.9997e-03	Female	-0.025
CN	AD	233	2842	0.034	0.055	0.00106	0.00000	1.9998e-04	0.505	0.237	0.371	0.032	5.2495e-04	Male	0.021
CN	ADHD	117	2842	0.029	0.055	0.00106	0.00000	1.9998e-04	0.548	0.178	0.363	0.032	5.2495e-04	Male	0.025
CN	ASD	119	2842	0.021	0.055	0.00252	0.00013	9.9990e-04	0.476	0.109	0.293	0.026	2.3331e-03	Male	0.033
CN	MCI	37	2842	0.030	0.055	0.00313	0.00031	1.3999e-03	0.776	0.127	0.451	0.040	2.9397e-03	Male	0.024
CN	PD	53	2842	0.011	0.055	0.00106	0.00000	1.9998e-04	1.073	0.528	0.801	0.071	5.2495e-04	Male	0.043
CN	SCZ	35	2842	0.029	0.055	0.09657	0.07551	8.5791e-02	0.603	-0.064	0.269	0.024	1.6378e-01	Male	0.025
AD	ADHD	117	233	0.029	0.034	0.99886	0.94717	9.7310e-01	0.220	-0.226	-0.003	-0.000	9.7310e-01	Male	0.004
AD	ASD	119	233	0.021	0.034	0.43606	0.39410	4.1496e-01	0.130	-0.314	-0.092	-0.006	5.5329e-01	Male	0.012
AD	MCI	37	233	0.030	0.034	0.44278	0.40057	4.2156e-01	0.495	-0.202	0.146	0.008	5.5329e-01	Male	0.003
AD	PD	53	233	0.011	0.034	0.00106	0.00000	1.9998e-04	1.086	0.473	0.779	0.039	5.2495e-04	Male	0.022
AD	SCZ	35	233	0.029	0.034	0.42914	0.38743	4.0816e-01	0.209	-0.506	-0.149	-0.008	5.5329e-01	Male	0.004
ADHD	ASD	119	117	0.021	0.029	0.58688	0.54034	5.6354e-01	0.180	-0.333	-0.076	-0.006	6.2286e-01	Male	0.008
ADHD	MCI	37	117	0.030	0.029	0.56116	0.51528	5.3815e-01	0.496	-0.250	0.123	0.008	6.2286e-01	Male	-0.001
ADHD	PD	53	117	0.011	0.029	0.00106	0.00000	1.9998e-04	1.000	0.331	0.665	0.039	5.2495e-04	Male	0.018
ADHD	SCZ	35	117	0.029	0.029	0.55873	0.51291	5.3575e-01	0.262	-0.500	-0.119	-0.008	6.2286e-01	Male	0.000
ASD	MCI	37	119	0.030	0.021	0.36794	0.32868	3.4817e-01	0.548	-0.197	0.176	0.014	5.5329e-01	Male	-0.009
ASD	PD	53	119	0.011	0.021	0.00106	0.00000	1.9998e-04	0.942	0.278	0.610	0.045	5.2495e-04	Male	0.010
ASD	SCZ	35	119	0.029	0.021	0.88145	0.83028	8.5591e-01	0.355	-0.405	-0.025	-0.002	8.9871e-01	Male	-0.008
MCI	PD	53	37	0.011	0.030	0.00106	0.00000	1.9998e-04	1.569	0.656	1.113	0.031	5.2495e-04	Male	0.019
MCI	SCZ	35	37	0.029	0.030	0.24835	0.21519	2.3158e-01	0.181	-0.765	-0.292	-0.016	4.0526e-01	Male	0.001
PD	SCZ	35	53	0.029	0.011	0.00106	0.00000	1.9998e-04	-0.654	-1.582	-1.118	-0.047	5.2495e-04	Male	-0.018
