# Supplementary material for: Brain charts for the human lifespan
Source: Nature. 2022 Apr 6;604(7906):525–33. doi: 10.1038/s41586-022-04554-y (PMC9021021; doi:10.1038/s41586-022-04554-y)
Supplement: Supplementary file 7 — Case–control IQR comparisons. SI5.1–5.7, statistics of the case–control comparisons of the interquartile range for subjects that had longitudinal data. Each table reports the sample sizes, test-statistics, effect sizes and corrected and uncorrected P-values per case–control pair and per sex. Corrected P-values represent P-values adjusted using Benjamini–Hochberg FDR correction for multiple comparisons across all case–control pairs of a specific sex within a specific feature. [file 41586_2022_4554_MOESM7_ESM.zip › Table5_IQR/Table_5_5_Total_cortical_volume.csv]

Group 1	Group 2	Sample size G1	Sample size G2	Median IQR Group 2	Median IQR Group 1	P upper CI	P lower CI	P uncorrected	Cohens D lower CI	Cohens D upper CI	Cohens D	Mean group difference	P corrected (BH-FDR)	Sex	Median group difference
CN	AD	188	3180	0.023	0.032	0.00106	0.00000	1.9998e-04	0.442	0.148	0.295	0.020	1.3999e-03	Female	0.009
CN	ADHD	47	3180	0.009	0.032	0.00428	0.00074	2.1998e-03	0.646	0.069	0.358	0.025	9.2391e-03	Female	0.023
CN	ASD	38	3180	0.013	0.032	0.69921	0.65030	6.7473e-01	0.401	-0.239	0.081	0.006	6.7473e-01	Female	0.019
CN	MCI	26	3180	0.033	0.032	0.20290	0.17268	1.8758e-01	0.632	-0.141	0.246	0.017	2.8137e-01	Female	-0.001
CN	PD	28	3180	0.011	0.032	0.00106	0.00000	1.9998e-04	0.999	0.254	0.627	0.043	1.3999e-03	Female	0.021
CN	SCZ	17	3180	0.012	0.032	0.00667	0.00193	3.9996e-03	0.985	0.031	0.508	0.035	1.3999e-02	Female	0.020
AD	ADHD	47	188	0.009	0.023	0.65945	0.61130	6.3534e-01	0.410	-0.233	0.089	0.005	6.7473e-01	Female	0.013
AD	ASD	38	188	0.013	0.023	0.18549	0.15651	1.7078e-01	0.092	-0.610	-0.259	-0.015	2.7588e-01	Female	0.010
AD	MCI	26	188	0.033	0.023	0.69336	0.64456	6.6893e-01	0.346	-0.479	-0.067	-0.003	6.7473e-01	Female	-0.011
AD	PD	28	188	0.011	0.023	0.00106	0.00000	1.9998e-04	0.904	0.100	0.502	0.023	1.3999e-03	Female	0.012
AD	SCZ	17	188	0.012	0.023	0.12038	0.09687	1.0839e-01	0.816	-0.185	0.315	0.015	2.0692e-01	Female	0.011
ADHD	ASD	38	47	0.013	0.009	0.24381	0.21093	2.2718e-01	0.168	-0.704	-0.268	-0.019	3.1805e-01	Female	-0.004
ADHD	MCI	26	47	0.033	0.009	0.59214	0.54547	5.6874e-01	0.342	-0.634	-0.146	-0.008	6.7473e-01	Female	-0.024
ADHD	PD	28	47	0.011	0.009	0.04931	0.03442	4.1596e-02	0.862	-0.098	0.382	0.019	1.0919e-01	Female	-0.001
ADHD	SCZ	17	47	0.012	0.009	0.65400	0.60595	6.2994e-01	0.762	-0.372	0.195	0.010	6.7473e-01	Female	-0.003
ASD	MCI	26	38	0.033	0.013	0.56157	0.51567	5.3855e-01	0.677	-0.342	0.168	0.011	6.7473e-01	Female	-0.020
ASD	PD	28	38	0.011	0.013	0.00769	0.00251	4.7995e-03	1.106	0.090	0.598	0.038	1.4399e-02	Female	0.003
ASD	SCZ	17	38	0.012	0.013	0.16470	0.13731	1.5078e-01	1.013	-0.168	0.422	0.030	2.6387e-01	Female	0.001
MCI	PD	28	26	0.011	0.033	0.00149	0.00000	3.9996e-04	1.634	0.468	1.051	0.026	2.0998e-03	Female	0.023
MCI	SCZ	17	26	0.012	0.033	0.06313	0.04619	5.4395e-02	1.240	-0.046	0.597	0.018	1.1423e-01	Female	0.021
PD	SCZ	17	28	0.012	0.011	0.05688	0.04084	4.8595e-02	-0.017	-1.288	-0.652	-0.008	1.1339e-01	Female	-0.002
CN	AD	233	2840	0.025	0.033	0.00106	0.00000	1.9998e-04	0.469	0.202	0.336	0.024	6.9993e-04	Male	0.008
CN	ADHD	117	2840	0.010	0.033	0.00106	0.00000	1.9998e-04	0.669	0.298	0.484	0.035	6.9993e-04	Male	0.024
CN	ASD	119	2840	0.012	0.033	0.00510	0.00112	2.7997e-03	0.435	0.068	0.251	0.018	7.3493e-03	Male	0.021
CN	MCI	37	2840	0.025	0.033	0.02050	0.01127	1.5598e-02	0.672	0.022	0.347	0.025	2.7297e-02	Male	0.008
CN	PD	53	2840	0.011	0.033	0.00106	0.00000	1.9998e-04	0.899	0.354	0.627	0.046	6.9993e-04	Male	0.022
CN	SCZ	35	2840	0.017	0.033	0.00563	0.00138	3.1997e-03	0.724	0.057	0.390	0.028	7.4659e-03	Male	0.016
AD	ADHD	117	233	0.010	0.025	0.00794	0.00265	4.9995e-03	0.520	0.072	0.296	0.011	1.0499e-02	Male	0.015
AD	ASD	119	233	0.012	0.025	0.30427	0.26801	2.8597e-01	0.099	-0.345	-0.123	-0.006	4.0036e-01	Male	0.013
AD	MCI	37	233	0.025	0.025	0.87664	0.82551	8.5111e-01	0.392	-0.305	0.043	0.001	8.5111e-01	Male	-0.001
AD	PD	53	233	0.011	0.025	0.00106	0.00000	1.9998e-04	1.009	0.399	0.704	0.022	6.9993e-04	Male	0.014
AD	SCZ	35	233	0.017	0.025	0.51980	0.47508	4.9735e-01	0.491	-0.223	0.134	0.005	5.8024e-01	Male	0.008
ADHD	ASD	119	117	0.012	0.010	0.01912	0.01024	1.4399e-02	-0.055	-0.571	-0.313	-0.017	2.7297e-02	Male	-0.002
ADHD	MCI	37	117	0.025	0.010	0.25226	0.21887	2.3538e-01	0.140	-0.607	-0.233	-0.010	3.5306e-01	Male	-0.016
ADHD	PD	53	117	0.011	0.010	0.04844	0.03369	4.0796e-02	0.614	-0.043	0.286	0.011	6.5901e-02	Male	-0.002
ADHD	SCZ	35	117	0.017	0.010	0.44461	0.40234	4.2336e-01	0.229	-0.533	-0.152	-0.007	5.2297e-01	Male	-0.008
ASD	MCI	37	119	0.025	0.012	0.55265	0.50700	5.2975e-01	0.498	-0.246	0.126	0.007	5.8551e-01	Male	-0.014
ASD	PD	53	119	0.011	0.012	0.00106	0.00000	1.9998e-04	0.865	0.203	0.534	0.027	6.9993e-04	Male	0.001
ASD	SCZ	35	119	0.017	0.012	0.38877	0.34863	3.6856e-01	0.560	-0.201	0.179	0.010	4.8374e-01	Male	-0.005
MCI	PD	53	37	0.011	0.025	0.00106	0.00000	1.9998e-04	1.425	0.526	0.976	0.020	6.9993e-04	Male	0.014
MCI	SCZ	35	37	0.017	0.025	0.71493	0.66576	6.9033e-01	0.561	-0.380	0.091	0.003	7.2485e-01	Male	0.008
PD	SCZ	35	53	0.017	0.011	0.00400	0.00063	1.9998e-03	-0.254	-1.145	-0.700	-0.017	5.9994e-03	Male	-0.006
