# Supplementary material for: Brain charts for the human lifespan
Source: Nature. 2022 Apr 6;604(7906):525–33. doi: 10.1038/s41586-022-04554-y (PMC9021021; doi:10.1038/s41586-022-04554-y)
Supplement: Supplementary file 7 — Case–control IQR comparisons. SI5.1–5.7, statistics of the case–control comparisons of the interquartile range for subjects that had longitudinal data. Each table reports the sample sizes, test-statistics, effect sizes and corrected and uncorrected P-values per case–control pair and per sex. Corrected P-values represent P-values adjusted using Benjamini–Hochberg FDR correction for multiple comparisons across all case–control pairs of a specific sex within a specific feature. [file 41586_2022_4554_MOESM7_ESM.zip › Table5_IQR/Table_5_6_Mean_cortical_thickness.csv]

Group 1	Group 2	Sample size G1	Sample size G2	Median IQR Group 2	Median IQR Group 1	P upper CI	P lower CI	P uncorrected	Cohens D lower CI	Cohens D upper CI	Cohens D	Mean group difference	P corrected (BH-FDR)	Sex	Median group difference
CN	AD	188	2794	0.034	0.090	0.00106	0.00000	1.9998e-04	0.650	0.353	0.502	0.050	2.0998e-03	Female	0.056
CN	ADHD	0	2794	NA	0.090	1.00000	1.99894	1.0000e+00	NaN	NaN	NaN	NaN	1.0000e+00	Female	NA
CN	ASD	35	2794	0.005	0.090	0.00106	0.00000	1.9998e-04	1.027	0.359	0.693	0.070	2.0998e-03	Female	0.085
CN	MCI	22	2794	0.045	0.090	0.00744	0.00236	4.5995e-03	0.952	0.112	0.532	0.054	3.2197e-02	Female	0.045
CN	PD	0	2794	NA	0.090	1.00000	1.99894	1.0000e+00	NaN	NaN	NaN	NaN	1.0000e+00	Female	NA
CN	SCZ	0	2794	NA	0.090	1.00000	1.99894	1.0000e+00	NaN	NaN	NaN	NaN	1.0000e+00	Female	NA
AD	ADHD	0	188	NA	0.034	1.00000	1.99894	1.0000e+00	NaN	NaN	NaN	NaN	1.0000e+00	Female	NA
AD	ASD	35	188	0.005	0.034	0.20332	0.17306	1.8798e-01	0.598	-0.129	0.234	0.020	9.8690e-01	Female	0.029
AD	MCI	22	188	0.045	0.034	0.94280	0.89128	9.1711e-01	0.487	-0.401	0.043	0.003	1.0000e+00	Female	-0.011
AD	PD	0	188	NA	0.034	1.00000	1.99894	1.0000e+00	NaN	NaN	NaN	NaN	1.0000e+00	Female	NA
AD	SCZ	0	188	NA	0.034	1.00000	1.99894	1.0000e+00	NaN	NaN	NaN	NaN	1.0000e+00	Female	NA
ADHD	ASD	35	0	0.005	NA	1.00000	1.99894	1.0000e+00	NaN	NaN	NaN	NaN	1.0000e+00	Female	NA
ADHD	MCI	22	0	0.045	NA	1.00000	1.99894	1.0000e+00	NaN	NaN	NaN	NaN	1.0000e+00	Female	NA
ADHD	PD	0	0	NA	NA	1.00000	1.99894	1.0000e+00	NaN	NaN	NaN	NaN	1.0000e+00	Female	NA
ADHD	SCZ	0	0	NA	NA	1.00000	1.99894	1.0000e+00	NaN	NaN	NaN	NaN	1.0000e+00	Female	NA
ASD	MCI	22	35	0.045	0.005	0.47797	0.43455	4.5615e-01	0.341	-0.752	-0.205	-0.016	1.0000e+00	Female	-0.040
ASD	PD	0	35	NA	0.005	1.00000	1.99894	1.0000e+00	NaN	NaN	NaN	NaN	1.0000e+00	Female	NA
ASD	SCZ	0	35	NA	0.005	1.00000	1.99894	1.0000e+00	NaN	NaN	NaN	NaN	1.0000e+00	Female	NA
MCI	PD	0	22	NA	0.045	1.00000	1.99894	1.0000e+00	NaN	NaN	NaN	NaN	1.0000e+00	Female	NA
MCI	SCZ	0	22	NA	0.045	1.00000	1.99894	1.0000e+00	NaN	NaN	NaN	NaN	1.0000e+00	Female	NA
PD	SCZ	0	0	NA	NA	1.00000	1.99894	1.0000e+00	NaN	NaN	NaN	NaN	1.0000e+00	Female	NA
CN	AD	232	2458	0.029	0.094	0.00106	0.00000	1.9998e-04	0.742	0.470	0.606	0.065	1.3999e-03	Male	0.065
CN	ADHD	22	2458	0.057	0.094	0.01541	0.00756	1.1199e-02	0.904	0.064	0.484	0.053	5.8794e-02	Male	0.036
CN	ASD	112	2458	0.021	0.094	0.00106	0.00000	1.9998e-04	0.635	0.255	0.445	0.049	1.3999e-03	Male	0.072
CN	MCI	37	2458	0.041	0.094	0.00106	0.00000	1.9998e-04	1.027	0.376	0.702	0.076	1.3999e-03	Male	0.053
CN	PD	0	2458	NA	0.094	1.00000	1.99894	1.0000e+00	NaN	NaN	NaN	NaN	1.0000e+00	Male	NA
CN	SCZ	0	2458	NA	0.094	1.00000	1.99894	1.0000e+00	NaN	NaN	NaN	NaN	1.0000e+00	Male	NA
AD	ADHD	22	232	0.057	0.029	0.47309	0.42983	4.5135e-01	0.284	-0.596	-0.156	-0.012	1.0000e+00	Male	-0.029
AD	ASD	112	232	0.021	0.029	0.13778	0.11266	1.2499e-01	0.047	-0.407	-0.180	-0.016	3.7496e-01	Male	0.007
AD	MCI	37	232	0.041	0.029	0.41508	0.37390	3.9436e-01	0.500	-0.197	0.151	0.011	1.0000e+00	Male	-0.012
AD	PD	0	232	NA	0.029	1.00000	1.99894	1.0000e+00	NaN	NaN	NaN	NaN	1.0000e+00	Male	NA
AD	SCZ	0	232	NA	0.029	1.00000	1.99894	1.0000e+00	NaN	NaN	NaN	NaN	1.0000e+00	Male	NA
ADHD	ASD	112	22	0.021	0.057	0.93178	0.88031	9.0611e-01	0.422	-0.501	-0.040	-0.004	1.0000e+00	Male	0.036
ADHD	MCI	37	22	0.041	0.057	0.11176	0.08910	1.0019e-01	1.010	-0.082	0.464	0.023	3.7496e-01	Male	0.016
ADHD	PD	0	22	NA	0.057	1.00000	1.99894	1.0000e+00	NaN	NaN	NaN	NaN	1.0000e+00	Male	NA
ADHD	SCZ	0	22	NA	0.057	1.00000	1.99894	1.0000e+00	NaN	NaN	NaN	NaN	1.0000e+00	Male	NA
ASD	MCI	37	112	0.041	0.021	0.13674	0.11171	1.2399e-01	0.658	-0.094	0.282	0.028	3.7496e-01	Male	-0.020
ASD	PD	0	112	NA	0.021	1.00000	1.99894	1.0000e+00	NaN	NaN	NaN	NaN	1.0000e+00	Male	NA
ASD	SCZ	0	112	NA	0.021	1.00000	1.99894	1.0000e+00	NaN	NaN	NaN	NaN	1.0000e+00	Male	NA
MCI	PD	0	37	NA	0.041	1.00000	1.99894	1.0000e+00	NaN	NaN	NaN	NaN	1.0000e+00	Male	NA
MCI	SCZ	0	37	NA	0.041	1.00000	1.99894	1.0000e+00	NaN	NaN	NaN	NaN	1.0000e+00	Male	NA
PD	SCZ	0	0	NA	NA	1.00000	1.99894	1.0000e+00	NaN	NaN	NaN	NaN	1.0000e+00	Male	NA
