# Supplementary material for: Brain charts for the human lifespan
Source: Nature. 2022 Apr 6;604(7906):525–33. doi: 10.1038/s41586-022-04554-y (PMC9021021; doi:10.1038/s41586-022-04554-y)
Supplement: Supplementary file 7 — Case–control IQR comparisons. SI5.1–5.7, statistics of the case–control comparisons of the interquartile range for subjects that had longitudinal data. Each table reports the sample sizes, test-statistics, effect sizes and corrected and uncorrected P-values per case–control pair and per sex. Corrected P-values represent P-values adjusted using Benjamini–Hochberg FDR correction for multiple comparisons across all case–control pairs of a specific sex within a specific feature. [file 41586_2022_4554_MOESM7_ESM.zip › Table5_IQR/Table_5_3_Subcortical_grey_matter_volume.csv]

Group 1	Group 2	Sample size G1	Sample size G2	Median IQR Group 2	Median IQR Group 1	P upper CI	P lower CI	P uncorrected	Cohens D lower CI	Cohens D upper CI	Cohens D	Mean group difference	P corrected (BH-FDR)	Sex	Median group difference
CN	AD	188	3143	0.028	0.038	0.00106	0.00000	1.9998e-04	0.403	0.108	0.256	0.019	1.0499e-03	Female	0.010
CN	ADHD	47	3143	0.023	0.038	0.01912	0.01024	1.4399e-02	0.583	0.006	0.295	0.022	2.7488e-02	Female	0.015
CN	ASD	36	3143	0.022	0.038	0.00483	0.00099	2.5997e-03	-0.337	-0.995	-0.666	-0.051	7.3493e-03	Female	0.016
CN	MCI	26	3143	0.031	0.038	0.31186	0.27522	2.9337e-01	0.585	-0.187	0.199	0.015	4.1072e-01	Female	0.007
CN	PD	28	3143	0.016	0.038	0.00106	0.00000	1.9998e-04	0.933	0.188	0.561	0.042	1.0499e-03	Female	0.022
CN	SCZ	17	3143	0.029	0.038	0.26996	0.23555	2.5257e-01	0.735	-0.219	0.258	0.019	3.7886e-01	Female	0.009
AD	ADHD	47	188	0.023	0.028	0.68832	0.63961	6.6393e-01	0.397	-0.246	0.075	0.003	7.7459e-01	Female	0.005
AD	ASD	36	188	0.022	0.028	0.00106	0.00000	1.9998e-04	-0.524	-1.260	-0.892	-0.070	1.0499e-03	Female	0.006
AD	MCI	26	188	0.031	0.028	0.65239	0.60437	6.2834e-01	0.320	-0.505	-0.092	-0.004	7.7459e-01	Female	-0.002
AD	PD	28	188	0.016	0.028	0.00106	0.00000	1.9998e-04	0.984	0.178	0.581	0.023	1.0499e-03	Female	0.012
AD	SCZ	17	188	0.029	0.028	1.00000	0.96835	9.9430e-01	0.511	-0.488	0.011	0.000	9.9430e-01	Female	-0.000
ADHD	ASD	36	47	0.022	0.023	0.00992	0.00386	6.5993e-03	-0.175	-1.077	-0.626	-0.073	1.3859e-02	Female	0.001
ADHD	MCI	26	47	0.031	0.023	0.48427	0.44064	4.6235e-01	0.314	-0.663	-0.174	-0.007	6.0684e-01	Female	-0.008
ADHD	PD	28	47	0.016	0.023	0.00667	0.00193	3.9996e-03	1.108	0.135	0.622	0.020	9.3324e-03	Female	0.007
ADHD	SCZ	17	47	0.029	0.023	0.81377	0.76323	7.8852e-01	0.497	-0.635	-0.069	-0.003	8.2795e-01	Female	-0.006
ASD	MCI	26	36	0.031	0.022	0.06613	0.04878	5.7194e-02	1.016	-0.029	0.494	0.066	1.0009e-01	Female	-0.009
ASD	PD	28	36	0.016	0.022	0.00510	0.00112	2.7997e-03	1.240	0.201	0.721	0.093	7.3493e-03	Female	0.006
ASD	SCZ	17	36	0.029	0.022	0.09445	0.07363	8.3792e-02	1.089	-0.108	0.491	0.070	1.3536e-01	Female	-0.007
MCI	PD	28	26	0.016	0.031	0.00219	0.00007	7.9992e-04	1.485	0.337	0.911	0.027	3.3597e-03	Female	0.015
MCI	SCZ	17	26	0.029	0.031	0.75342	0.70364	7.2853e-01	0.741	-0.520	0.111	0.004	8.0521e-01	Female	0.002
PD	SCZ	17	28	0.029	0.016	0.00510	0.00112	2.7997e-03	-0.334	-1.643	-0.989	-0.023	7.3493e-03	Female	-0.013
CN	AD	233	2778	0.029	0.039	0.00106	0.00000	1.9998e-04	0.410	0.142	0.276	0.021	1.0499e-03	Male	0.010
CN	ADHD	117	2778	0.021	0.039	0.00219	0.00007	7.9992e-04	0.470	0.100	0.285	0.023	2.0998e-03	Male	0.018
CN	ASD	116	2778	0.009	0.039	0.00106	0.00000	1.9998e-04	0.555	0.183	0.369	0.029	1.0499e-03	Male	0.030
CN	MCI	37	2778	0.026	0.039	0.00536	0.00125	2.9997e-03	0.711	0.062	0.387	0.031	6.9993e-03	Male	0.013
CN	PD	53	2778	0.016	0.039	0.00106	0.00000	1.9998e-04	0.850	0.305	0.578	0.046	1.0499e-03	Male	0.023
CN	SCZ	35	2778	0.025	0.039	0.05731	0.04121	4.8995e-02	0.619	-0.048	0.285	0.023	9.3536e-02	Male	0.014
AD	ADHD	117	233	0.021	0.029	0.86239	0.81137	8.3692e-01	0.247	-0.199	0.024	0.001	9.4771e-01	Male	0.008
AD	ASD	116	233	0.009	0.029	0.15637	0.12965	1.4279e-01	0.389	-0.059	0.165	0.008	2.4988e-01	Male	0.020
AD	MCI	37	233	0.026	0.029	0.19938	0.16940	1.8418e-01	0.579	-0.119	0.230	0.009	2.9752e-01	Male	0.002
AD	PD	53	233	0.016	0.029	0.00106	0.00000	1.9998e-04	0.942	0.333	0.638	0.024	1.0499e-03	Male	0.013
AD	SCZ	35	233	0.025	0.029	0.92517	0.87373	8.9951e-01	0.388	-0.326	0.031	0.001	9.4771e-01	Male	0.004
ADHD	ASD	116	117	0.009	0.021	0.42934	0.38762	4.0836e-01	0.369	-0.148	0.111	0.007	5.8430e-01	Male	0.012
ADHD	MCI	37	117	0.026	0.021	0.49808	0.45402	4.7595e-01	0.517	-0.229	0.144	0.008	6.2469e-01	Male	-0.005
ADHD	PD	53	117	0.016	0.021	0.00219	0.00007	7.9992e-04	0.774	0.113	0.444	0.023	2.0998e-03	Male	0.005
ADHD	SCZ	35	117	0.025	0.021	0.97344	0.92181	9.4771e-01	0.383	-0.378	0.002	0.000	9.4771e-01	Male	-0.003
ASD	MCI	37	116	0.026	0.009	0.94100	0.88948	9.1531e-01	0.404	-0.343	0.030	0.002	9.4771e-01	Male	-0.018
ASD	PD	53	116	0.016	0.009	0.02391	0.01385	1.8598e-02	0.683	0.023	0.353	0.017	3.9056e-02	Male	-0.008
ASD	SCZ	35	116	0.025	0.009	0.54698	0.50148	5.2415e-01	0.263	-0.499	-0.118	-0.006	6.4748e-01	Male	-0.016
MCI	PD	53	37	0.016	0.026	0.00185	0.00002	5.9994e-04	1.185	0.305	0.745	0.015	2.0998e-03	Male	0.010
MCI	SCZ	35	37	0.025	0.026	0.43851	0.39645	4.1736e-01	0.271	-0.672	-0.200	-0.008	5.8430e-01	Male	0.002
PD	SCZ	35	53	0.025	0.016	0.00149	0.00000	3.9996e-04	-0.287	-1.180	-0.733	-0.023	1.6798e-03	Male	-0.008
