# Supplementary material for: Brain charts for the human lifespan
Source: Nature. 2022 Apr 6;604(7906):525–33. doi: 10.1038/s41586-022-04554-y (PMC9021021; doi:10.1038/s41586-022-04554-y)
Supplement: Supplementary file 7 — Case–control IQR comparisons. SI5.1–5.7, statistics of the case–control comparisons of the interquartile range for subjects that had longitudinal data. Each table reports the sample sizes, test-statistics, effect sizes and corrected and uncorrected P-values per case–control pair and per sex. Corrected P-values represent P-values adjusted using Benjamini–Hochberg FDR correction for multiple comparisons across all case–control pairs of a specific sex within a specific feature. [file 41586_2022_4554_MOESM7_ESM.zip › Table5_IQR/Table_5_7_Total_surface_area.csv]

Group 1	Group 2	Sample size G1	Sample size G2	Median IQR Group 2	Median IQR Group 1	P upper CI	P lower CI	P uncorrected	Cohens D lower CI	Cohens D upper CI	Cohens D	Mean group difference	P corrected (BH-FDR)	Sex	Median group difference
CN	AD	188	2794	0.025	0.029	0.04996	0.03497	4.2196e-02	0.292	-0.004	0.144	0.010	8.8611e-01	Female	0.004
CN	ADHD	0	2794	NA	0.029	1.00000	1.99894	1.0000e+00	NaN	NaN	NaN	NaN	1.0000e+00	Female	NA
CN	ASD	35	2794	0.000	0.029	0.18985	0.16055	1.7498e-01	0.549	-0.118	0.216	0.014	1.0000e+00	Female	0.028
CN	MCI	22	2794	0.020	0.029	0.40264	0.36195	3.8216e-01	0.611	-0.229	0.191	0.013	1.0000e+00	Female	0.008
CN	PD	0	2794	NA	0.029	1.00000	1.99894	1.0000e+00	NaN	NaN	NaN	NaN	1.0000e+00	Female	NA
CN	SCZ	0	2794	NA	0.029	1.00000	1.99894	1.0000e+00	NaN	NaN	NaN	NaN	1.0000e+00	Female	NA
AD	ADHD	0	188	NA	0.025	1.00000	1.99894	1.0000e+00	NaN	NaN	NaN	NaN	1.0000e+00	Female	NA
AD	ASD	35	188	0.000	0.025	0.80372	0.75329	7.7852e-01	0.439	-0.287	0.076	0.005	1.0000e+00	Female	0.024
AD	MCI	22	188	0.020	0.025	1.00000	0.95476	9.8070e-01	0.497	-0.392	0.053	0.003	1.0000e+00	Female	0.004
AD	PD	0	188	NA	0.025	1.00000	1.99894	1.0000e+00	NaN	NaN	NaN	NaN	1.0000e+00	Female	NA
AD	SCZ	0	188	NA	0.025	1.00000	1.99894	1.0000e+00	NaN	NaN	NaN	NaN	1.0000e+00	Female	NA
ADHD	ASD	35	0	0.000	NA	1.00000	1.99894	1.0000e+00	NaN	NaN	NaN	NaN	1.0000e+00	Female	NA
ADHD	MCI	22	0	0.020	NA	1.00000	1.99894	1.0000e+00	NaN	NaN	NaN	NaN	1.0000e+00	Female	NA
ADHD	PD	0	0	NA	NA	1.00000	1.99894	1.0000e+00	NaN	NaN	NaN	NaN	1.0000e+00	Female	NA
ADHD	SCZ	0	0	NA	NA	1.00000	1.99894	1.0000e+00	NaN	NaN	NaN	NaN	1.0000e+00	Female	NA
ASD	MCI	22	35	0.020	0.000	0.93659	0.88509	9.1091e-01	0.518	-0.573	-0.027	-0.002	1.0000e+00	Female	-0.020
ASD	PD	0	35	NA	0.000	1.00000	1.99894	1.0000e+00	NaN	NaN	NaN	NaN	1.0000e+00	Female	NA
ASD	SCZ	0	35	NA	0.000	1.00000	1.99894	1.0000e+00	NaN	NaN	NaN	NaN	1.0000e+00	Female	NA
MCI	PD	0	22	NA	0.020	1.00000	1.99894	1.0000e+00	NaN	NaN	NaN	NaN	1.0000e+00	Female	NA
MCI	SCZ	0	22	NA	0.020	1.00000	1.99894	1.0000e+00	NaN	NaN	NaN	NaN	1.0000e+00	Female	NA
PD	SCZ	0	0	NA	NA	1.00000	1.99894	1.0000e+00	NaN	NaN	NaN	NaN	1.0000e+00	Female	NA
CN	AD	232	2457	0.025	0.027	0.00106	0.00000	1.9998e-04	0.406	0.136	0.271	0.021	4.1996e-03	Male	0.003
CN	ADHD	22	2457	0.002	0.027	0.15345	0.12698	1.3999e-01	0.704	-0.136	0.284	0.023	7.3493e-01	Male	0.025
CN	ASD	112	2457	0.009	0.027	0.01114	0.00464	7.5992e-03	0.419	0.040	0.230	0.018	7.9792e-02	Male	0.019
CN	MCI	37	2457	0.017	0.027	0.05753	0.04139	4.9195e-02	0.610	-0.040	0.285	0.023	3.4437e-01	Male	0.010
CN	PD	0	2457	NA	0.027	1.00000	1.99894	1.0000e+00	NaN	NaN	NaN	NaN	1.0000e+00	Male	NA
CN	SCZ	0	2457	NA	0.027	1.00000	1.99894	1.0000e+00	NaN	NaN	NaN	NaN	1.0000e+00	Male	NA
AD	ADHD	22	232	0.002	0.025	1.00000	0.96036	9.8630e-01	0.481	-0.398	0.041	0.002	1.0000e+00	Male	0.023
AD	ASD	112	232	0.009	0.025	0.64774	0.59982	6.2374e-01	0.172	-0.281	-0.055	-0.003	1.0000e+00	Male	0.016
AD	MCI	37	232	0.017	0.025	0.88185	0.83068	8.5631e-01	0.395	-0.303	0.046	0.002	1.0000e+00	Male	0.008
AD	PD	0	232	NA	0.025	1.00000	1.99894	1.0000e+00	NaN	NaN	NaN	NaN	1.0000e+00	Male	NA
AD	SCZ	0	232	NA	0.025	1.00000	1.99894	1.0000e+00	NaN	NaN	NaN	NaN	1.0000e+00	Male	NA
ADHD	ASD	112	22	0.009	0.002	0.88988	0.83865	8.6431e-01	0.398	-0.525	-0.063	-0.005	1.0000e+00	Male	-0.007
ADHD	MCI	37	22	0.017	0.002	0.97164	0.92001	9.4591e-01	0.538	-0.540	-0.001	-0.000	1.0000e+00	Male	-0.015
ADHD	PD	0	22	NA	0.002	1.00000	1.99894	1.0000e+00	NaN	NaN	NaN	NaN	1.0000e+00	Male	NA
ADHD	SCZ	0	22	NA	0.002	1.00000	1.99894	1.0000e+00	NaN	NaN	NaN	NaN	1.0000e+00	Male	NA
ASD	MCI	37	112	0.017	0.009	0.77898	0.72886	7.5392e-01	0.446	-0.304	0.071	0.004	1.0000e+00	Male	-0.008
ASD	PD	0	112	NA	0.009	1.00000	1.99894	1.0000e+00	NaN	NaN	NaN	NaN	1.0000e+00	Male	NA
ASD	SCZ	0	112	NA	0.009	1.00000	1.99894	1.0000e+00	NaN	NaN	NaN	NaN	1.0000e+00	Male	NA
MCI	PD	0	37	NA	0.017	1.00000	1.99894	1.0000e+00	NaN	NaN	NaN	NaN	1.0000e+00	Male	NA
MCI	SCZ	0	37	NA	0.017	1.00000	1.99894	1.0000e+00	NaN	NaN	NaN	NaN	1.0000e+00	Male	NA
PD	SCZ	0	0	NA	NA	1.00000	1.99894	1.0000e+00	NaN	NaN	NaN	NaN	1.0000e+00	Male	NA
