# Supplementary material for: Brain charts for the human lifespan
Source: Nature. 2022 Apr 6;604(7906):525–33. doi: 10.1038/s41586-022-04554-y (PMC9021021; doi:10.1038/s41586-022-04554-y)
Supplement: Supplementary file 8 — Case–control IQR comparisons for subjects with diagnostic changes. SI6.1–6.7, statistics of the case–control comparisons of the interquartile range for subjects that had longitudinal data and changed diagnostic labels during the course of their longitudinal assessment. Each table reports the sample sizes, test-statistics, effect sizes and corrected and uncorrected P-values per case–control pair and per sex. Corrected P-values represent P-values adjusted using Benjamini–Hochberg FDR correction for multiple comparisons across all case–control pairs of a specific sex within a specific feature. SI6.8.614, demographics for the groups compared in each phenotype. [file 41586_2022_4554_MOESM8_ESM.zip › Table6_IQRDxChange/Table_6_13_demo_Mean_cortical_thickness.csv]

Diagnostic change (from -> to)	Sex	Sample size	Age (in days)	Age range (in years)	Percentage female
AD->AD	Female	188	26751.3	1	44.76
AD->AD	Male	232	27319.4	1	55.24
CN->AD	Female	1	24836.7	1.1	25
CN->AD	Male	3	26541.1	1.1	75
CN->MCI	Female	17	27964.8	1.1	54.84
CN->MCI	Male	14	25553.4	1.1	45.16
MCI->AD	Female	6	27028.1	1.1	46.15
MCI->AD	Male	7	27915.2	1	53.85
MCI->MCI	Female	22	26668.8	1	36.07
MCI->MCI	Male	39	26952.4	1	63.93
