# Supplementary material for: Brain charts for the human lifespan
Source: Nature. 2022 Apr 6;604(7906):525–33. doi: 10.1038/s41586-022-04554-y (PMC9021021; doi:10.1038/s41586-022-04554-y)
Supplement: Supplementary file 8 — Case–control IQR comparisons for subjects with diagnostic changes. SI6.1–6.7, statistics of the case–control comparisons of the interquartile range for subjects that had longitudinal data and changed diagnostic labels during the course of their longitudinal assessment. Each table reports the sample sizes, test-statistics, effect sizes and corrected and uncorrected P-values per case–control pair and per sex. Corrected P-values represent P-values adjusted using Benjamini–Hochberg FDR correction for multiple comparisons across all case–control pairs of a specific sex within a specific feature. SI6.8.614, demographics for the groups compared in each phenotype. [file 41586_2022_4554_MOESM8_ESM.zip › Table6_IQRDxChange/Table_6_6_Mean_cortical_thickness.csv]

Group 1	Group 2	Sample size G1	Sample size G2	Median centile G2	Median centile G1	P upper CI	P lower CI	P uncorrected	Cohens D lower CI	Cohens D upper CI	Cohens D	Mean group difference	P corrected (BH-FDR)	Significance
AD>AD	MCI>MCI	61	420	0.0422192397784099	0.0321728939950713	0.511592179594827	0.374712846587836	0.442	0.369329519015122	-0.169287472420362	0.10002102329738	0.00771100674791653	0.663	NA
AD>AD	MCI>AD	13	420	0.0485768283440384	0.0321728939950713	1	0.859031547836802	0.942	0.556176377599194	-0.550822059618722	0.00267715899023582	0.000213729384783298	0.942	NA
AD>AD	CN>MCI	31	420	0.060091977046024	0.0321728939950713	0.0764484923481843	0.0251864163801611	0.048	-0.0167950547892507	-0.750045675229137	-0.383420365009194	-0.0309372819109957	0.144	NA
AD>AD	CN>AD	4	420	NA	NA	NA	NA	NA	NA	NA	NA	NA	NA	NA
MCI>MCI	MCI>AD	13	61	0.0485768283440384	0.0422192397784099	0.711069556319876	0.557749350016394	0.634	0.444433785339209	-0.774684513466232	-0.165125364063511	-0.00749727736313324	0.7608	NA
MCI>MCI	CN>MCI	31	61	0.060091977046024	0.0422192397784099	0.0218893568825813	0.000676966588272791	0.008	-0.195273524645564	-1.09171940566161	-0.643496465153587	-0.0386482886589123	0.048	*
MCI>MCI	CN>AD	4	61	NA	NA	NA	NA	NA	NA	NA	NA	NA	NA	NA
MCI>AD	CN>MCI	31	13	0.060091977046024	0.0485768283440384	0.271627665165209	0.168450770615723	0.218	0.24722115042667	-1.09895946961008	-0.425869159591707	-0.031151011295779	0.436	NA
MCI>AD	CN>AD	4	13	NA	NA	NA	NA	NA	NA	NA	NA	NA	NA	NA
CN>MCI	CN>AD	4	31	NA	NA	NA	NA	NA	NA	NA	NA	NA	NA	NA
