# Supplementary material for: Brain charts for the human lifespan
Source: Nature. 2022 Apr 6;604(7906):525–33. doi: 10.1038/s41586-022-04554-y (PMC9021021; doi:10.1038/s41586-022-04554-y)
Supplement: Supplementary file 8 — Case–control IQR comparisons for subjects with diagnostic changes. SI6.1–6.7, statistics of the case–control comparisons of the interquartile range for subjects that had longitudinal data and changed diagnostic labels during the course of their longitudinal assessment. Each table reports the sample sizes, test-statistics, effect sizes and corrected and uncorrected P-values per case–control pair and per sex. Corrected P-values represent P-values adjusted using Benjamini–Hochberg FDR correction for multiple comparisons across all case–control pairs of a specific sex within a specific feature. SI6.8.614, demographics for the groups compared in each phenotype. [file 41586_2022_4554_MOESM8_ESM.zip › Table6_IQRDxChange/Table_6_5_Total_cortical_volume.csv]

Group 1	Group 2	Sample size G1	Sample size G2	Median centile G2	Median centile G1	P upper CI	P lower CI	P uncorrected	Cohens D lower CI	Cohens D upper CI	Cohens D	Mean group difference	P corrected (BH-FDR)	Significance
AD>AD	MCI>MCI	65	421	0.0286823435564417	0.0242700076155873	0.593157714464916	0.448541728531728	0.52	0.195386147846309	-0.328384902230865	-0.0664993771922779	-0.00272462110011831	0.57	NA
AD>AD	MCI>AD	19	421	0.0547607381715733	0.0242700076155873	0.0637927501797857	0.0179773606694551	0.038	-0.234167319172732	-1.16069720830278	-0.697432263737756	-0.029530186297652	0.0633333333333333	NA
AD>AD	CN>MCI	37	421	0.0569639847514668	0.0242700076155873	0.0105791632410774	0	0.002	-0.594571914064023	-1.27941147349702	-0.936991693780521	-0.0414590179862949	0.00666666666666667	**
AD>AD	CN>AD	11	421	0.045987946519897	0.0242700076155873	0.0105791632410774	0	0.002	-0.902969366369196	-2.12049519060638	-1.51173227848779	-0.0686756578968196	0.00666666666666667	**
AD>AD	OTHER>AD	2	421	NA	NA	NA	NA	NA	NA	NA	NA	NA	NA	NA
MCI>MCI	MCI>AD	19	65	0.0547607381715733	0.0286823435564417	0.05601330742502	0.0138499141162613	0.032	-0.0954602421667344	-1.15056124147235	-0.62301074181954	-0.0268055651975337	0.0633333333333333	NA
MCI>MCI	CN>MCI	37	65	0.0569639847514668	0.0286823435564417	0.0105791632410774	0	0.002	-0.338627597613424	-1.18267028951985	-0.760648943566636	-0.0387343968861766	0.00666666666666667	**
MCI>MCI	CN>AD	11	65	0.045987946519897	0.0286823435564417	0.0184986927076305	0.000207289327489941	0.006	-0.451139623294471	-1.80038112476232	-1.1257603740284	-0.0659510367967013	0.015	*
MCI>MCI	OTHER>AD	2	65	NA	NA	NA	NA	NA	NA	NA	NA	NA	NA	NA
MCI>AD	CN>MCI	37	19	0.0569639847514668	0.0547607381715733	0.645049393628813	0.496263320890277	0.57	0.384933633104763	-0.748873075771535	-0.181969721333386	-0.0119288316886429	0.57	NA
MCI>AD	CN>AD	11	19	0.045987946519897	0.0547607381715733	0.358560174454956	0.240875540332359	0.298	0.349521771626065	-1.21958972065434	-0.435033974514138	-0.0391454715991676	0.425714285714286	NA
MCI>AD	OTHER>AD	2	19	NA	NA	NA	NA	NA	NA	NA	NA	NA	NA	NA
CN>MCI	CN>AD	11	37	0.045987946519897	0.0569639847514668	0.429154099784381	0.301760613744794	0.364	0.375074265292881	-1.01366672977642	-0.319296232241768	-0.0272166399105247	0.455	NA
CN>MCI	OTHER>AD	2	37	NA	NA	NA	NA	NA	NA	NA	NA	NA	NA	NA
CN>AD	OTHER>AD	2	11	NA	NA	NA	NA	NA	NA	NA	NA	NA	NA	NA
