# Supplementary material for: Brain charts for the human lifespan
Source: Nature. 2022 Apr 6;604(7906):525–33. doi: 10.1038/s41586-022-04554-y (PMC9021021; doi:10.1038/s41586-022-04554-y)
Supplement: Supplementary file 9 — Leave-one-study-out statistics. SI7.1–7.7, statistics of the per study stability of centiles based on the leave-one-study-out (LOSO) analysis. For each study and each feature the Pearson correlation (and corresponding t-value), uncorrected P-value, confidence intervals and degrees of freedom are listed comparing the centiles estimated within the model versus outside the model (that is, using the out-of-sample estimation method). [file 41586_2022_4554_MOESM9_ESM.zip]

Archive with 10 entries (9 files):
- Table7_LOSO/
- Table7_LOSO/Table_7_5_Total_cortical_volume.csv
- Table7_LOSO/.DS_Store
- __MACOSX/Table7_LOSO/._.DS_Store
- Table7_LOSO/Table_7_7_Total_surface_area.csv
- Table7_LOSO/Table_7_3_Subcortical_grey_matter_volume.csv
- Table7_LOSO/Table_7_2_White_matter_volume.csv
- Table7_LOSO/Table_7_6_Mean_cortical_thickness.csv
- Table7_LOSO/Table_7_1_Grey_matter_volume.csv
- Table7_LOSO/Table_7_4_Ventricular_volume.csv
