# Supplementary material for: Brain charts for the human lifespan
Source: Nature. 2022 Apr 6;604(7906):525–33. doi: 10.1038/s41586-022-04554-y (PMC9021021; doi:10.1038/s41586-022-04554-y)
Supplement: Supplementary file 9 — Leave-one-study-out statistics. SI7.1–7.7, statistics of the per study stability of centiles based on the leave-one-study-out (LOSO) analysis. For each study and each feature the Pearson correlation (and corresponding t-value), uncorrected P-value, confidence intervals and degrees of freedom are listed comparing the centiles estimated within the model versus outside the model (that is, using the out-of-sample estimation method). [file 41586_2022_4554_MOESM9_ESM.zip › Table7_LOSO/Table_7_5_Total_cortical_volume.csv]

	study	Pearson's r	p-value	t-value	df	lower ci	upper ci
1	3R-BRAIN	0.999998516323532	0	10513.6093596932	328	0.999998157182888	0.999998805472464
2	ABCD	0.999910445080891	0	7043.89917175751	8888	0.99990664292191	0.999914092395781
3	abide1	0.999968751293355	0	2987.96770794861	558	0.999963105302426	0.999973533290436
4	abide2	0.999995588180102	0	6639.71561035228	389	0.999994616756974	0.999996384307189
5	ADHD200	0.999997189534555	0	9327.15923862125	489	0.999996643842773	0.99999764650011
6	ADNI	0.999999881540801	0	41396.4961884729	406	0.999999856066503	0.99999990250649
7	AIBL	0.999999733578007	0	29349.8727007381	459	0.999999680023464	0.999999778169116
8	AOBA	0.999812489822385	0	1601.39708241753	962	0.999787217657611	0.999834760659455
9	AOMIC_ID1000	0.999999476210121	0	29682.9548145712	923	0.999999404032268	0.999999539646493
10	AOMIC_PIOP1	0.999998710959058	3.76535076164031e-200	5247.83777049255	71	0.999997940590881	0.999999193153854
11	AOMIC_PIOP2	0.999999699039207	0	19204.6514696819	222	0.999999608234735	0.999999768796761
12	ARWIBO	0.999947495567723	0	3197.95285584469	1074	0.999940821262928	0.999953417147651
13	ASRB	0.999993983871596	0	3889.19920317182	182	0.999991948898906	0.999995504491716
14	BabyConnectome	0.999933285792759	1.35633261580478e-226	932.358857183956	116	0.999903847220422	0.999953711526501
15	BGSP	0.999994904528669	0	12404.0694856003	1568	0.999994374124289	0.999995384926939
16	BHRCS	0.999997657773881	0	8226.20372062417	317	0.999997079909241	0.999998121283435
17	BIODEP	0.999982876094821	5.07495017199418e-120	1243.98731579035	53	0.999970509579817	0.99999005686028
18	BSNIP	0.999999526265396	0	14346.1246136821	195	0.999999372287909	0.999999642472283
19	Calgary	0.999942671864849	2.39074483832568e-163	845.647457421589	82	0.999911383025486	0.999962913460503
20	CALM	0.999997421833297	4.73946236553671e-200	3813.81213688101	75	0.999995933591439	0.999998365402384
21	CamCAN	0.999995278224448	0	8264.38711480097	645	0.999994489522324	0.999995954041661
22	CAMFT	0.999999424791229	9.97127212459706e-198	7574.32668824911	66	0.999999064631939	0.999999646272819
23	CHILD	0.999584950818483	8.82107106503101e-48	190.046828164004	30	0.999140726564414	0.999799544558243
24	COBRE	0.99999973367225	2.81355285792417e-265	12557.8805595765	84	0.999999590475957	0.999999826797791
25	Cornell_C1	0.99999270391264	1.7739718670121e-156	2094.24554361913	64	0.999988044392686	0.999995547458107
26	Cornell_C2	0.99998106013559	3.09515651325727e-61	844.252357965191	27	0.999959145413377	0.99999121967972
27	CUBA	0.999999331714583	0	12201.9806092488	199	0.999999117028965	0.999999494201543
28	cVEDA	0.999997477963039	0	15366.1241588262	1191	0.999997174459211	0.999997748866216
29	devCCNP	0.999998121768798	0	10586.4637039597	421	0.999997725857211	0.999998448755134
30	dHCP	0.998908029539837	0	478.56674393073	501	0.998698934266371	0.999083536359671
31	DLBS	0.999998489803169	0	10147.2398855762	311	0.999998113210412	0.999998791230141
32	EDSD	0.999998141583173	0	6561.04208732257	160	0.999997463982018	0.999998638135528
33	EMBARC	0.999999429681401	1.41067449660673e-108	5617.94262459604	36	0.99999889369198	0.999999705992132
34	FemaleASD	0.999998916719038	0	10213.3523174148	226	0.999998593192809	0.999999165843332
35	FinnBrain	0.989929892519338	6.92839095551739e-211	109.682174326537	246	0.98708260928419	0.992152049252799
36	Frankfurt	0.999998044724486	0	9186.23083727404	330	0.999997573030159	0.999998424742617
37	GOBS	0.999997160487826	0	6252.28400143842	222	0.999996303765018	0.999997818637445
38	GOSH	0.999949663526957	1.38550439193862e-89	661.079291757793	44	0.999908485928614	0.999972313142601
39	GUSTO	0.999995969814405	0	8812.68674197783	626	0.999995285658692	0.999996554684088
40	HABS	0.99999996531645	0	62963.6018694269	275	0.999999956048928	0.999999972629822
41	Harvard_Fetal3	0.984920416908889	5.89511834950523e-75	55.7789763641892	96	0.977538740403926	0.989888580604874
42	HBN	0.999996214038828	0	7911.9741934852	474	0.999995466302176	0.99999683845248
43	HCP	0.999997600101674	0	15214.049626306	1111	0.999997300455906	0.9999978664872
44	HCP_lifespanA	0.999997694349298	0	12205.7891312003	687	0.999997322117699	0.999998014839928
45	HCP_lifespanD	0.999977063334499	0	3772.84515468682	653	0.999973257580017	0.999980327491597
46	IBIS	0.999579139737297	1.71454052447833e-152	341.108045072472	98	0.999373463909471	0.999717306980062
47	ICBM	0.999990125713613	0	5447.255353507	586	0.999988388427269	0.999991603073826
48	IMAGEN	0.999972508473085	0	6199.06749707933	2113	0.999970060666871	0.999974756151941
49	IMAP	0.999998823030269	0	9490.08063119613	212	0.999998458429197	0.999999101398597
50	IXI	0.999997499170694	0	10352.0070103347	536	0.999997037316537	0.999997889026259
51	KNE96	0.999995675569026	8.93820223968935e-240	3296.72738543414	94	0.999993506789609	0.999997119961414
52	LA5c	0.999999327491174	0	9562.87203994633	123	0.999999040983101	0.99999952840445
53	LATAM	0.999999508236301	5.23235923831775e-215	8496.41629379037	71	0.999999214343894	0.999999692191634
54	LIFE	0.999865629014385	0	3044.21515521005	2491	0.999854648512368	0.999875780051651
55	Maastricht	0.999999609734333	0	13440.4638799831	141	0.999999456449832	0.999999719791665
56	MCIC	0.999995976724417	5.96016696956201e-226	3307.00717366706	88	0.999993875141018	0.999997357205998
57	MCSA	0.999994252352282	0	9317.58428174579	998	0.999993492628163	0.999994923380184
58	MRi-Share	0.999998672666439	0	22458.7106894421	1339	0.999998522522431	0.999998807552544
59	Narratives	0.999998643145122	0	8121.65197844429	179	0.999998179738407	0.999998988576665
60	NHGRI	0.999993538108909	0	5618.66529497243	408	0.999992152265148	0.999994679225005
61	NIH	0.99990545918084	0	2784.2710465497	1466	0.999895264242868	0.99991466178985
62	NIHPD	0.973235986426888	0	96.2937935371081	517	0.968274965720113	0.977430120400288
63	NIHPD_older	0.999999720993063	0	27467.4573520878	421	0.999999662181248	0.999999769566166
64	NKI	0.999969031625778	0	2925.18707999777	530	0.999963277293444	0.999973884284152
65	NSPN	0.999999872421178	0	34460.1355240207	303	0.999999840139609	0.999999898183936
66	NTB_Yale	0.999994866393504	2.24103479662105e-146	2376.76388044176	58	0.999991371990506	0.999996945541492
67	OASIS3	0.999989860841599	0	5078.45478401947	523	0.999987963127655	0.999991459366291
68	OHSU_ADHD	0.999999676879765	0	18450.7557349964	220	0.999999578883872	0.999999752071512
69	OpenPain_BN1	0.999965383160692	1.44761267083478e-78	731.022732756416	37	0.999933470489222	0.999981988197755
70	OpenPain_BN2	0.999985274327261	2.11315686096258e-35	713.654917890576	15	0.999958018728399	0.999994834755815
71	OpenPain_PLOA	0.999999852712285	3.09772952492295e-60	7816.96097593171	18	0.999999618881639	0.999999943078918
72	OpenPain_RS	0.999997973095367	3.75519741270117e-85	2765.33997141184	31	0.999995853824198	0.99999900912543
73	OpenPain_SAB	0.999997683029999	1.8273640169036e-49	1970.88050912623	18	0.999994004671162	0.999999104578902
74	Oslo	0.999998176362672	0	8730.46889776728	278	0.999997692052869	0.999998559042843
75	Oulu	0.999995907362363	3.56842130604061e-256	3495.28040447705	100	0.999993931228127	0.999997240021904
76	PCDC	0.999999357061902	6.02919645280989e-149	6235.70001675577	50	0.999998874437806	0.999999632744101
77	PING	0.999717764626359	0	1164.66686420164	766	0.999674798435167	0.999755054745685
78	Pixar	0.999997438539114	0	5464.94781279474	153	0.999996479773206	0.999998136176617
79	PNC	0.999980771310092	0	5880.70929932687	1330	0.999978588485036	0.999982731606099
80	POND	0.999999478135592	6.13531264549186e-283	9490.08101092744	94	0.999999216410517	0.99999965244244
81	PPMI	0.999965935678309	2.04447867034431e-216	1229.53995510085	103	0.999949782017507	0.999976893237446
82	PREVENTAD	0.999999583072028	0	21319.3497642131	379	0.999999489937753	0.999999659200551
83	Psyscan_Dublin	0.999999840218755	0	21809.4063269387	152	0.99999978018092	0.999999883858826
84	RDB	0.999996520330839	0	4869.19159613937	165	0.999995274225106	0.999997437860297
85	SALD	0.999998251439828	0	11605.2525321843	471	0.999997904891564	0.999998540666185
86	SCZIowa	0.99999699507579	6.03410873462909e-276	4179.86169191575	105	0.999995586658096	0.999997954029469
87	SLIM	0.99999439875237	0	8111.00249644587	737	0.999993528037468	0.999995152324659
88	STRIVE	0.99998803259677	3.02601857415664e-66	1081.5837596973	28	0.999974553701102	0.999994371746188
89	SWU_MDD	0.999992875096468	0	3727.56978079809	198	0.999990579592535	0.999994611248363
90	SYS_Adolescents	0.999963072965383	0	3699.78370281906	1011	0.999958225532566	0.99996735792014
91	SYS_Adults	0.999999234790789	0	19800.2322084391	600	0.999999101871527	0.999999348038561
92	TOPSY	0.999999741789618	2.03136096258343e-86	7230.69345005191	27	0.999999443016474	0.999999880297005
93	UCSD	0.99464842785217	2.26402236213996e-256	154.634210585953	258	0.993171071150245	0.995806848562151
94	UKB	0.998558528771077	0	3169.77282752462	29029	0.998525004395794	0.998591291726097
95	VETSA	0.999999925757638	0	60361.1798287985	541	0.99999991211565	0.999999937282026
96	VITA	0.999983457607756	1.09877453745374e-113	1229.32144817941	50	0.999971040166619	0.999990550704866
97	WAYNE	0.9999995224108	0	14324.7032448926	196	0.999999367637539	0.999999639302689
