# Supplementary material for: Brain charts for the human lifespan
Source: Nature. 2022 Apr 6;604(7906):525–33. doi: 10.1038/s41586-022-04554-y (PMC9021021; doi:10.1038/s41586-022-04554-y)
Supplement: Supplementary file 9 — Leave-one-study-out statistics. SI7.1–7.7, statistics of the per study stability of centiles based on the leave-one-study-out (LOSO) analysis. For each study and each feature the Pearson correlation (and corresponding t-value), uncorrected P-value, confidence intervals and degrees of freedom are listed comparing the centiles estimated within the model versus outside the model (that is, using the out-of-sample estimation method). [file 41586_2022_4554_MOESM9_ESM.zip › Table7_LOSO/Table_7_7_Total_surface_area.csv]

	study	Pearson's r	p-value	t-value	df	lower ci	upper ci
1	3R-BRAIN	0.999998674493962	0	10441.013001476	289	0.999998330076026	0.999998947876537
2	ABCD	0.999940272304572	0	8625.40886666698	8888	0.999937736455881	0.999942704877028
3	abide1	0.999933790092221	0	2052.66956644866	558	0.999921827586778	0.999943922060292
4	abide2	0.999993910883122	0	5651.720346691	389	0.999992570143235	0.999995009683087
5	ADHD200	0.999997647464892	0	11112.3073654873	581	0.999997231627901	0.999998000839099
6	ADNI	0.999999956737307	0	68500.1038825304	406	0.999999947433794	0.999999964394223
7	AIBL	0.999999734867476	0	29453.1892936177	460	0.999999681635697	0.999999779198691
8	AOBA	0.999953621816542	0	3220.33138284339	962	0.999947370577409	0.999959130558603
9	AOMIC_ID1000	0.999998954468049	0	21009.5551786778	923	0.99999881039457	0.999999081092752
10	AOMIC_PIOP1	0.999998335360193	3.29764757182815e-196	4617.99540467599	71	0.999997340523561	0.999998958056131
11	AOMIC_PIOP2	0.999999842128181	0	26516.0684171685	222	0.999999794495835	0.999999878720165
12	ARWIBO	0.99992890276961	0	2750.68992982563	1076	0.999919873987635	0.999936914199915
13	BabyConnectome	0.999686632240228	1.24695784200054e-187	430.115161114905	116	0.999548378933302	0.999782567108507
14	BGSP	0.999993981070929	0	11412.9117234084	1568	0.999993354541114	0.999994548532056
15	BHRCS	0.999995032411932	0	5630.74517565159	315	0.999993802486631	0.999996018253334
16	BSNIP	0.999999831063793	3.75489890839347e-322	17117.5330538641	99	0.999999748989782	0.999999886301674
17	Calgary	0.999999605537025	5.2746259444431e-252	10195.0339615514	82	0.999999390235554	0.9999997448178
18	CALM	0.999999377224882	3.45942436603533e-223	7759.7870741506	75	0.999999017728567	0.999999605151072
19	CamCAN	0.999986096402309	0	4823.57479809719	647	0.999983777908644	0.999988083534208
20	CAMFT	0.999999691709451	1.1486767906952e-206	10346.1021966976	66	0.999999498677399	0.999999810415371
21	Cornell_C1	0.999998961929483	1.41047752665676e-183	5552.15041020013	64	0.999998298980309	0.99999936650336
22	Cornell_C2	0.99999649253331	4.01371864469386e-71	1961.86429883231	27	0.999992434086221	0.99999837398237
23	cVEDA	0.999997296605988	0	14841.7574069841	1191	0.999996971277549	0.999997586989507
24	devCCNP	0.999993948064695	0	5890.61362684537	420	0.999992670711237	0.999995002800674
25	dHCP	0.987310475829039	0	139.160851818588	501	0.984897409014848	0.989340057487117
26	DLBS	0.999999261454784	0	14533.6103994819	312	0.999999077616613	0.99999940865259
27	EDSD	0.999999864105329	0	24262.9573863061	160	0.999999814556437	0.999999900415192
28	EMBARC	0.99999952760036	4.55706439313065e-113	6257.93332365366	37	0.999999092088931	0.999999754203464
29	FemaleASD	0.999999962444518	0	55216.142407362	229	0.999999951312471	0.999999971031304
30	FinnBrain	0.81231370163693	1.5499590868782e-59	21.8453174847344	246	0.76517253003151	0.850791314505038
31	GUSTO	0.999995191121054	0	8074.12156394252	627	0.999994375481113	0.999995888481163
32	HABS	0.999999967916602	0	65465.2994543851	275	0.999999959343846	0.999999974681707
33	HBN	0.999995552941009	0	7300.22556414454	474	0.999994674636258	0.999996286388462
34	HCP	0.999996360316066	0	12354.0402031925	1111	0.999995905873845	0.999996764315924
35	HCP_lifespanA	0.999989813160072	0	5806.84604234166	687	0.999988168571688	0.999991229148915
36	HCP_lifespanD	0.999957849928755	0	2783.09933018666	653	0.999950856278096	0.9999638483299
37	IBIS	0.999660890201338	4.35413000641083e-157	380.029572844544	98	0.999495156013805	0.999772222053503
38	ICBM	0.999997178199552	0	10207.2698663796	588	0.999996682645486	0.999997599726699
39	IMAGEN	0.999901482614578	0	3275.28400193462	2114	0.999892713272432	0.999909535205596
40	IMAP	0.999995452343474	0	4827.8928557833	212	0.999994043575904	0.999996527920762
41	IXI	0.999998050330691	0	11973.18777063	559	0.999997698402653	0.999998348446865
42	LA5c	0.999999592103256	0	12278.9803828873	123	0.999999418327496	0.999999713963186
43	MCIC	0.999998911566202	6.20960061867051e-251	6358.06515697592	88	0.999998343014666	0.999999285034096
44	Narratives	0.999999857232761	0	25037.8590713318	179	0.999999808473419	0.999999893578822
45	NHGRI	0.999938748107707	0	1824.88447671462	408	0.999925612211822	0.999949564437258
46	NIH	0.999773562033226	0	1798.88582117598	1466	0.999749145570808	0.999795602206319
47	NIHPD	0.993224950528558	0	194.338344820997	517	0.991954008307892	0.994295710033675
48	NSPN	0.999999924519743	0	44653.0924543551	301	0.999999905349775	0.999999939807126
49	NTB_Yale	0.999307777985967	1.29202733578174e-84	204.574139654526	58	0.998836860249854	0.999588075624469
50	OASIS3	0.999995159193485	0	7356.82129529503	524	0.999994254095318	0.999995921720367
51	Oulu	0.999999050356431	6.76668262350524e-288	7256.11867352574	100	0.999998591819001	0.999999359583149
52	PCDC	0.999989229894602	2.40701328914815e-118	1523.54932665381	50	0.999981145342889	0.999993847940668
53	PING	0.999625908294735	0	1011.55260204175	766	0.999568961340104	0.999675332886782
54	PNC	0.999986257056587	0	6950.87829104589	1328	0.999984695724618	0.999987659103492
55	POND	0.999999826831073	1.86516632489094e-305	16474.5624966298	94	0.999999739983491	0.999999884670874
56	PREVENTAD	0.999999945866335	0	59165.8179714563	379	0.999999933773837	0.999999955750816
57	RDB	0.999965268221221	0	1541.17568335454	165	0.999952830673808	0.999974426294026
58	SALD	0.999969585482823	0	2782.56351044588	471	0.999963557713644	0.999974616236069
59	SLIM	0.999992834353659	0	7180.87228106242	739	0.999991722075674	0.999993797178904
60	UCSD	0.999977446601477	0	2100.38156161203	199	0.999970201463162	0.999982930190845
61	UKB	0.998473693409728	0	3080.22582083274	29029	0.998438197555647	0.998508383134172
62	VETSA	0.999999996491189	0	277653.796764584	541	0.999999995846447	0.999999997035849
63	WAYNE	0.99999902886544	0	10045.533738876	196	0.999998714148077	0.999999266554507
