# Supplementary material for: Brain charts for the human lifespan
Source: Nature. 2022 Apr 6;604(7906):525–33. doi: 10.1038/s41586-022-04554-y (PMC9021021; doi:10.1038/s41586-022-04554-y)
Supplement: Supplementary file 9 — Leave-one-study-out statistics. SI7.1–7.7, statistics of the per study stability of centiles based on the leave-one-study-out (LOSO) analysis. For each study and each feature the Pearson correlation (and corresponding t-value), uncorrected P-value, confidence intervals and degrees of freedom are listed comparing the centiles estimated within the model versus outside the model (that is, using the out-of-sample estimation method). [file 41586_2022_4554_MOESM9_ESM.zip › Table7_LOSO/Table_7_3_Subcortical_grey_matter_volume.csv]

	study	Pearson's r	p-value	t-value	df	lower ci	upper ci
1	3R-BRAIN	0.999998424621894	0	10203.0263480336	328	0.999998043283855	0.999998731642252
2	ABCD	0.999931508486168	0	8054.64367158249	8888	0.999928600566801	0.999934297977182
3	abide1	0.999956872941764	0	2543.39103575766	558	0.999949080834562	0.999963472652641
4	abide2	0.999927996021652	0	1643.45607968531	389	0.999912142372348	0.999940989011196
5	ADHD200	0.999986191168567	0	4207.81337563702	489	0.999983510005429	0.999988436394981
6	ADNI	0.999997237921303	0	8572.92639801505	406	0.99999664394547	0.999997726771643
7	AIBL	0.999996395844109	0	7979.73349866428	459	0.999995671359863	0.999996999071652
8	AOBA	0.999963534710375	0	3631.79082202776	962	0.999958619586266	0.999967866030344
9	AOMIC_ID1000	0.999996174241737	0	10983.1229182813	923	0.999995647056098	0.999996637579957
10	AOMIC_PIOP1	0.999994350435856	2.27948070864547e-177	2506.71444922839	71	0.999990974104562	0.99999646377968
11	AOMIC_PIOP2	0.999999761432196	0	21570.2657176242	222	0.99999968945264	0.999999816728126
12	ARWIBO	0.999974892611757	0	4624.64281532453	1074	0.999971700939324	0.999977724319611
13	ASRB	0.999988602156048	0	2825.56713316342	182	0.999984746816518	0.999991483038041
14	BabyConnectome	0.999904365365814	1.59599980014136e-217	778.709090076752	116	0.999862166132149	0.999933645305664
15	BGSP	0.999985676421239	0	7398.22602779063	1568	0.999984185440384	0.999987026834822
16	BHRCS	0.999997852779736	0	8591.63137619694	317	0.999997323026095	0.99999827769908
17	BIODEP	0.999999746632274	1.63853793133815e-168	10226.9753153995	53	0.999999563652909	0.999999852880417
18	BSNIP	0.999988956893417	0	2971.34499118508	195	0.999985367588607	0.999991665751731
19	Calgary	0.999999830979885	4.27968274717363e-267	15574.8071236733	82	0.999999738727157	0.999999890659135
20	CALM	0.999999432650444	1.04950439179409e-224	8129.9914591791	75	0.999999105148465	0.999999640291728
21	CamCAN	0.999998866994593	0	16897.4349085236	647	0.999998678058931	0.999999028927033
22	CAMFT	0.999999935290606	4.85774302463592e-229	22582.5656773727	66	0.999999894773666	0.999999960206675
23	CHILD	0.99904664168448	2.29792367788339e-42	125.344952048351	30	0.99802683744128	0.999539494415091
24	COBRE	0.999999900615231	2.94577629374365e-283	20557.2348468369	84	0.999999847179071	0.999999935366627
25	devCCNP	0.999989091912872	0	4392.86845017482	421	0.999986792614214	0.999990990924101
26	dHCP	0.99852757777601	0	411.598526565396	500	0.998245388116612	0.998764411669921
27	DLBS	0.999995199126016	0	5691.19517539484	311	0.999994001950514	0.999996157352768
28	EDSD	0.999997087222232	0	5240.71290690653	160	0.999996025189144	0.9999978654901
29	EMBARC	0.999980139116347	8.00235732126616e-81	951.985864268306	36	0.999961474067756	0.999989761366099
30	FemaleASD	0.999986814611899	0	2927.44313840658	226	0.9999828767735	0.999989846867899
31	FinnBrain	0.968836389153298	4.580686349988e-148	60.7197903816634	241	0.960042953379451	0.975718607555
32	Frankfurt	0.999994257454479	0	5360.28496475388	330	0.999992872115299	0.999995373546851
33	GOBS	0.999999873338311	0	29603.2103198523	222	0.999999835122539	0.999999902696322
34	GOSH	0.999970120718419	1.44018821350672e-94	858.057778005725	44	0.999945677608643	0.999983565403955
35	GUSTO	0.999958482141345	0	2745.62469390272	626	0.999951434312721	0.9999645072107
36	HABS	0.999999498484739	0	16558.0469294866	275	0.999999364478781	0.999999604234216
37	Harvard_Fetal3	0.999288358287207	1.82198313194966e-138	259.572110190939	96	0.998936229922659	0.99952395314655
38	HBN	0.999974760522803	0	3064.26114577231	474	0.999969775727951	0.999978923199663
39	HCP	0.999996916777963	0	13422.6611484691	1111	0.999996531814121	0.999997259011409
40	HCP_lifespanA	0.999960300080889	0	2941.41043205952	687	0.999953890938576	0.999965818370041
41	HCP_lifespanD	0.999989727740125	0	5637.74265612915	653	0.99998802330808	0.999991189611385
42	ICBM	0.999978537202622	0	3694.73807769016	586	0.999974761054223	0.999981748384213
43	IMAGEN	0.999999311635357	0	39176.4652707322	2113	0.99999925034346	0.999999367916032
44	IMAP	0.999970239316969	0	1887.21678961091	212	0.999961020240595	0.999977278020634
45	IXI	0.999998450596857	0	13151.7842555855	536	0.999998164452303	0.999998692134206
46	KNE96	0.999999858199054	1.55434921514636e-309	18205.7811660309	94	0.999999787083122	0.999999905561699
47	LA5c	0.999994470970898	1.10225969182423e-306	3335.11888094414	123	0.999992115453881	0.999996122775922
48	LATAM	0.999999971682461	5.12055384704804e-259	35406.7783985853	71	0.999999954759063	0.999999982275278
49	LIFE	0.999833555400468	0	2735.70930200561	2492	0.999819956988042	0.999846126821675
50	Maastricht	0.999999384044866	0	10698.4243044624	141	0.999999142116435	0.99999955774801
51	MCIC	0.999991645896918	5.46136255255221e-212	2294.95250594582	88	0.99998728209282	0.999994512384383
52	MCSA	0.999994094138463	0	9191.93022007191	998	0.999993313501709	0.999994783637505
53	MRi-Share	0.999997033187933	0	15022.053554105	1339	0.999996697591319	0.99999733468067
54	Narratives	0.999997156388052	0	5610.1623108425	179	0.999996185210088	0.999997880321565
55	NHGRI	0.999942477034501	0	1883.11010137802	408	0.999930140805063	0.999952634897115
56	NIH	0.999980744003344	0	6169.68106524993	1466	0.999978667420126	0.999982618446905
57	NIHPD	0.999995861477171	0	7131.84711197059	421	0.999994989120829	0.9999965819631
58	NIHPD_older	0.999995861477171	0	7131.84711197059	421	0.999994989120829	0.9999965819631
59	NKI	0.999864740140709	0	1399.56931081908	530	0.999839608629196	0.999885934053564
60	NSPN	0.999998645681322	0	10576.5844457988	303	0.999998302995151	0.999998919166896
61	OASIS3	0.999995272885617	0	7437.65879913739	523	0.999994388123851	0.999996018157166
62	OHSU_ADHD	0.999992847557442	0	3921.63187232377	220	0.999990678374577	0.999994511963386
63	OpenPain_BN1	0.999953688851326	3.15482899607007e-76	632.015897827598	37	0.99991099587605	0.999975903357788
64	OpenPain_BN2	0.999994647795902	1.06751705520588e-38	1183.75698666116	15	0.99998474132306	0.999998122642173
65	OpenPain_PLOA	0.999998120959304	2.7731140401726e-50	2188.53022905833	18	0.999995137843485	0.99999927382208
66	OpenPain_RS	0.99999073434236	6.38670470498742e-75	1293.37572762537	31	0.99998104651818	0.999995470373214
67	OpenPain_SAB	0.999991755181303	1.67171443705652e-44	1044.7876111466	18	0.999978666030772	0.999996813684239
68	Oslo	0.999963974930417	0	1964.23412385905	278	0.999954407832567	0.999971534489172
69	Oulu	0.999999540426738	1.17513290246434e-303	10430.5564049311	100	0.999999318520725	0.999999690074837
70	PING	0.999721625314354	0	1172.71864492376	766	0.999679246761945	0.999758405405043
71	Pixar	0.999993140303988	0	3339.45847888984	153	0.99999057269763	0.999995008602559
72	PNC	0.999987019459842	0	7157.48113535503	1330	0.999985545914478	0.999988342783092
73	POND	0.999994498098563	7.35663120747106e-235	2922.74370541023	94	0.999991738799105	0.999996335774198
74	PPMI	0.999989292245623	2.67217298098275e-242	2193.06208461339	103	0.999984214428084	0.999992736664165
75	PREVENTAD	0.999999515044741	0	19767.5848941012	379	0.999999406714388	0.999999603594633
76	Psyscan_Dublin	0.999992625699244	0	3210.28782067048	152	0.999989854817994	0.999994639791476
77	RDB	0.999877362970557	8.64279309316522e-300	820.117756181156	165	0.999833448927766	0.999909698846658
78	SALD	0.999998802334768	0	14022.5612144373	471	0.999998564968648	0.999999000438578
79	SCZIowa	0.999994573270449	1.80959328889975e-262	3110.34665576588	105	0.999992029749285	0.999996305087165
80	SLIM	0.999994343597123	0	8071.36033878543	737	0.999993464308356	0.999995104589788
81	STRIVE	0.99999851861537	6.00136381330132e-79	3074.18230331712	28	0.999996850112096	0.999999303308715
82	SWU_MDD	0.999980150115898	0	2233.22326742066	198	0.999973754927037	0.999984986988132
83	SYS_Adults	0.999999802162443	0	38940.9186945428	600	0.999999767797422	0.999999831441584
84	TOPSY	0.999999807742297	3.78942168140968e-88	8379.6319989635	27	0.999999585282449	0.999999910871816
85	UCSD	0.99996423986329	4.40262822596438e-126	915.902815568065	60	0.99994042994461	0.999978533152536
86	UKB	0.999196314547132	0	4247.13520019671	29029	0.999177617086948	0.999214587074275
87	VETSA	0.999999952277031	0	75286.9823012312	541	0.999999943507965	0.999999959684904
88	VITA	0.999997233554781	4.20796026514612e-133	3006.13213289513	50	0.999995156915296	0.999998419764218
89	WAYNE	0.999979422018312	0	2182.2522346288	196	0.999972753360509	0.999984458524329
