# Supplementary material for: Brain charts for the human lifespan
Source: Nature. 2022 Apr 6;604(7906):525–33. doi: 10.1038/s41586-022-04554-y (PMC9021021; doi:10.1038/s41586-022-04554-y)
Supplement: Supplementary file 9 — Leave-one-study-out statistics. SI7.1–7.7, statistics of the per study stability of centiles based on the leave-one-study-out (LOSO) analysis. For each study and each feature the Pearson correlation (and corresponding t-value), uncorrected P-value, confidence intervals and degrees of freedom are listed comparing the centiles estimated within the model versus outside the model (that is, using the out-of-sample estimation method). [file 41586_2022_4554_MOESM9_ESM.zip › Table7_LOSO/Table_7_2_White_matter_volume.csv]

	study	Pearson's r	p-value	t-value	df	lower ci	upper ci
1	3R-BRAIN	0.999999639599271	0	21331.8723545621	328	0.999999552360144	0.999999709836641
2	ABCD	0.999961218164073	0	10704.3477739032	8888	0.99995957159223	0.999962797675437
3	abide1	0.999945017166691	0	2252.53026148259	558	0.999935083052232	0.999953431118302
4	abide2	0.999936747872654	0	1753.4832885196	389	0.999922821108853	0.999948161647219
5	ADHD200	0.999981510377111	0	3636.38102141053	489	0.999977920387833	0.99998451666396
6	ADNI	0.999999957922192	0	69457.8684495687	406	0.999999948873484	0.9999999653694
7	AIBL	0.999997149660451	0	8973.09192879114	459	0.999996576703259	0.999997626721908
8	AOBA	0.999880231738061	0	2003.83819707367	962	0.999864089043096	0.999894457200933
9	AOMIC_ID1000	0.999999472862726	0	29588.5591901598	923	0.999999400223604	0.999999536704502
10	AOMIC_PIOP1	0.999999543932878	3.60466079364863e-216	8822.66208273349	71	0.999999271373784	0.999999714535101
11	AOMIC_PIOP2	0.999999914488919	0	36028.8386418395	222	0.999999888688915	0.999999934308924
12	ARWIBO	0.999598441382744	0	1156.06390345936	1074	0.999547405741159	0.999643723145286
13	ASRB	0.999998147647567	0	7009.0358723916	182	0.999997521082297	0.999998615843817
14	BabyConnectome	0.99999358278453	1.42738401208292e-285	3006.34346392014	116	0.999990750975855	0.999995547569572
15	BGSP	0.999997860709105	0	19143.5471880825	1568	0.999997638022912	0.999998062400559
16	BHRCS	0.999991360405991	0	4283.16842080174	317	0.999989228888354	0.999993070114641
17	BIODEP	0.999998017392909	7.79487861134368e-145	3655.9812826055	53	0.99999658557816	0.999998848786155
18	BSNIP	0.999999581434555	0	15262.3175503934	195	0.999999445388639	0.999999684108474
19	Calgary	0.999999937947514	6.15268767607272e-285	25704.6868263568	82	0.999999904078696	0.999999959857604
20	CALM	0.999996973284722	1.94087306186519e-197	3519.88815163733	75	0.999995226119664	0.999998081015484
21	CamCAN	0.999997256555484	0	10842.1615797657	645	0.9999967983035	0.999997649218917
22	CAMFT	0.999999443490493	3.35046128154067e-198	7700.52783007715	66	0.999999095039492	0.999999657772016
23	CHILD	0.483797664734638	0.00502529967742288	3.02779920764204	30	0.162520462472749	0.71232440989961
24	COBRE	0.999999468938801	1.09102601170222e-252	8893.07974145478	84	0.999999183403481	0.999999654632397
25	Cornell_C2	0.999994599559943	1.36120228715578e-68	1581.06800497731	27	0.99998835078913	0.999997496422354
26	CUBA	0.999998009536515	0	7070.23394949928	199	0.999997370103874	0.999998493497694
27	cVEDA	0.999985097080383	0	6321.21190249204	1191	0.999983303664246	0.999986697860237
28	devCCNP	0.99999175714073	0	5053.40868711808	421	0.999990019638488	0.999993192158562
29	dHCP	0.999285739320909	0	591.892377850365	501	0.999148938772633	0.999400556987209
30	DLBS	0.999972788289855	0	2390.44312417834	311	0.999966002705233	0.999978219541507
31	EDSD	0.999987065192829	0	2486.91419337146	160	0.999982349042008	0.999990521243594
32	EMBARC	0.999995597796959	1.33462434418527e-92	2022.08675225567	36	0.999991460591027	0.999997730595612
33	FemaleASD	0.999999242948119	0	12217.325750899	226	0.999999016851473	0.999999417048879
34	FinnBrain	0.888497028646237	3.43120860311639e-85	30.3684174044677	246	0.8590021258179	0.912113676148525
35	Frankfurt	0.999995433203838	0	6010.83312258122	330	0.999994331503165	0.999996320783877
36	GOBS	0.999998262762813	0	7993.39666347924	222	0.99999773861229	0.999998665424399
37	GOSH	0.999968508525804	4.57630235403685e-94	835.804272817109	44	0.999942746580004	0.999982678638254
38	GUSTO	0.999989041920385	0	5344.42976114469	626	0.999987181707693	0.999990632177066
39	HABS	0.999999837328685	0	29073.3989332688	275	0.99999979386255	0.999999871629553
40	Harvard_Fetal3	0.971437152888812	8.91348380982989e-62	40.1105031327855	96	0.957596222404832	0.980804593151041
41	HBN	0.999980595094692	0	3494.71761022227	474	0.999976762613962	0.999983795499615
42	HCP	0.999997136368924	0	13927.8014020474	1111	0.999996778822648	0.999997454228103
43	HCP_lifespanA	0.999987250458026	0	5190.53263944137	687	0.999985192143811	0.999989022665049
44	HCP_lifespanD	0.999994068636355	0	7419.29065877048	653	0.999993084468122	0.999994912745275
45	IBIS	0.999954980096102	4.69951117635269e-200	1043.23246555912	98	0.999932972560533	0.999969761870061
46	ICBM	0.999998560883797	0	14268.7329545778	586	0.999998307683796	0.999998776200688
47	IMAGEN	0.999823920358969	0	2449.19193072476	2113	0.999808243748212	0.9998383154665
48	IMAP	0.999989294080123	0	3146.57038668651	212	0.999985977626514	0.999991826157278
49	IXI	0.99998014673335	0	3674.04898634321	536	0.999976480261805	0.999983241646621
50	KNE96	0.999997660764781	2.56496269911346e-252	4482.40630165677	94	0.999996487594764	0.99999844208741
51	LA5c	0.999999147233658	0	8492.23991298311	123	0.999998783930755	0.99999940199919
52	LATAM	0.999999857738051	3.94454002924439e-234	15796.8230129115	71	0.999999772718114	0.999999910954356
53	LIFE	0.999927943718833	0	4157.31059907512	2491	0.999922055239222	0.999933387357292
54	Maastricht	0.999999661599511	0	14433.7426309396	141	0.999999528686071	0.999999757030544
55	MCIC	0.999996241318932	2.987524127156e-227	3421.42776751826	88	0.999994277947752	0.999997531011951
56	MCSA	0.999996062754285	0	11257.7793121157	998	0.999995542328583	0.99999652242126
57	MRi-Share	0.999999332080027	0	31660.1419718904	1339	0.999999256526887	0.999999399955317
58	Narratives	0.999999149419571	0	10257.7839524325	179	0.999998858920696	0.999999365962527
59	NHGRI	0.999963558842023	0	2365.95853657179	408	0.999955743663565	0.999969993967298
60	NIH	0.999997170750434	0	16095.9063608648	1466	0.999996865638955	0.999997446161157
61	NIHPD	0.995967568591907	0	252.423761339425	517	0.995209881994064	0.996605610475398
62	NIHPD_older	0.999963114014403	0	2388.819519634	421	0.999955338997357	0.999969535502293
63	NKI	0.999985930594865	0	4339.9076331659	530	0.999983316287653	0.999988135247348
64	NSPN	0.999999095312088	0	12940.6659935801	303	0.999998866396894	0.999999278001097
65	NTB_Yale	0.999970548687392	2.24949992273859e-124	992.28648921274	58	0.999950501834938	0.999982476597021
66	OASIS3	0.999995730446579	0	7826.06102356475	523	0.999994931325096	0.99999640357971
67	OHSU_ADHD	0.999995454450647	0	4919.28147746735	220	0.999994075880397	0.999996512221732
68	OpenPain_BN1	0.999971304832087	4.50110199398768e-80	802.919734324824	37	0.999944851097556	0.999985069377618
69	OpenPain_BN2	0.999982535563137	7.5949363681985e-35	655.31128944774	15	0.99995021093963	0.999993874088963
70	OpenPain_PLOA	0.999995315278681	1.03202809079776e-46	1386.0466524446	18	0.999987877964747	0.999998189531435
71	OpenPain_RS	0.999989507319239	4.38966591988874e-74	1215.39991469751	31	0.999978536579462	0.999994870526779
72	OpenPain_SAB	0.999993412294726	2.21892254979475e-45	1168.83182591303	18	0.999982953889999	0.999997454098235
73	Oslo	0.999988631510708	0	3496.65124952771	278	0.999985612359109	0.999991017116092
74	Oulu	0.999999907297324	0	23224.0970301619	100	0.999999862535611	0.999999937483547
75	PCDC	0.999977354220676	2.82229181371002e-110	1050.67643677368	50	0.999960355401805	0.99998706432968
76	PING	0.999833241782466	0	1515.3098381597	766	0.999807853603407	0.999855275680617
77	Pixar	0.999973017689021	0	1683.76840925782	153	0.999962918262582	0.999980366505046
78	PNC	0.999988820140105	0	7712.39031499686	1330	0.999987551005921	0.999989959890863
79	POND	0.999994453631872	1.07395273538298e-234	2911.00382861189	94	0.999991672031687	0.999996306159682
80	PPMI	0.999971708879541	1.43611895042725e-220	1349.17823162404	103	0.999958292874592	0.999980809375811
81	PREVENTAD	0.999998476889674	0	11154.2000655188	379	0.999998136654217	0.999998755000273
82	Psyscan_Dublin	0.999999868073359	0	24001.6169514418	152	0.999999818501896	0.999999904105673
83	RDB	0.999949366419057	0	1276.41282705529	165	0.999931234587473	0.99996271739969
84	SALD	0.999998216829841	0	11492.0757798358	471	0.999997863422209	0.999998511780973
85	SCZIowa	0.999999683327321	0	12875.8008490472	105	0.99999953490152	0.999999784386346
86	SLIM	0.999993249070004	0	7388.13367946311	737	0.999992199637478	0.999994157316091
87	STRIVE	0.999991137838761	4.5126940733538e-68	1256.87274150578	28	0.999981156346636	0.999995832140791
88	SWU_MDD	0.99999190833962	0	3497.80938316641	198	0.999989301367292	0.999993880064052
89	SYS_Adolescents	0.999956747005523	0	3418.52217441262	1011	0.999951069180677	0.999961766000635
90	SYS_Adults	0.997994686019275	0	386.202871725056	600	0.99764676632888	0.998291210657935
91	TOPSY	0.999997629360355	2.02685011240421e-73	2386.34560239509	27	0.999994886318663	0.999998901001485
92	UCSD	0.99097825068141	3.2486484161082e-227	118.766877971383	258	0.988493548459101	0.992928314626752
93	UKB	0.997891266570631	0	2619.40404461128	29029	0.997842240396552	0.997939179976443
94	VETSA	0.999999676022347	0	28895.2197627405	541	0.999999616491666	0.999999726312287
95	VITA	0.99999134868991	1.00701801383052e-120	1699.91124598424	50	0.999984854594362	0.999995058233246
96	WAYNE	0.999999697003946	0	17984.3378627104	196	0.999999598811414	0.999999771163461
