# Supplementary material for: Brain charts for the human lifespan
Source: Nature. 2022 Apr 6;604(7906):525–33. doi: 10.1038/s41586-022-04554-y (PMC9021021; doi:10.1038/s41586-022-04554-y)
Supplement: Supplementary file 9 — Leave-one-study-out statistics. SI7.1–7.7, statistics of the per study stability of centiles based on the leave-one-study-out (LOSO) analysis. For each study and each feature the Pearson correlation (and corresponding t-value), uncorrected P-value, confidence intervals and degrees of freedom are listed comparing the centiles estimated within the model versus outside the model (that is, using the out-of-sample estimation method). [file 41586_2022_4554_MOESM9_ESM.zip › Table7_LOSO/Table_7_6_Mean_cortical_thickness.csv]

	study	Pearson's r	p-value	t-value	df	lower ci	upper ci
1	3R-BRAIN	0.999999566416095	0	18255.6460187151	289	0.999999453754098	0.999999655841811
2	ABCD	0.999609285959183	0	3371.55480197794	8888	0.999592700340954	0.999625196322316
3	abide1	0.999993509827092	0	6556.49680681416	558	0.999992337170784	0.999994503030224
4	abide2	0.999856109038074	0	1162.5085953471	389	0.999824428888581	0.99988207314077
5	ADHD200	0.999972781765958	0	3266.88788693422	581	0.99996797070791	0.999976870172635
6	ADNI	0.999999530903011	0	20802.548502489	406	0.999999430025123	0.999999613926872
7	AIBL	0.999999541868076	0	22406.2145743812	460	0.999999449887001	0.999999618469553
8	AOBA	0.999782097657636	0	1485.49298220573	962	0.999752729817442	0.99980797786656
9	AOMIC_ID1000	0.999994506215484	0	9165.3330872215	923	0.999993749178225	0.999995171568154
10	AOMIC_PIOP1	0.999999983642442	1.77154635223598e-267	46585.9472828327	71	0.999999973866681	0.999999989761357
11	AOMIC_PIOP2	0.999999834066031	0	25863.8864535611	222	0.999999784001212	0.999999872526684
12	ARWIBO	0.999936677855057	0	2914.69222829869	1076	0.999928636411773	0.99994381319209
13	BabyConnectome	0.907887601925348	1.29560461546313e-45	23.3252143073043	116	0.869884232157711	0.935175994200527
14	BGSP	0.999995073702871	0	12615.2576660371	1568	0.999994560908343	0.999995538151525
15	BHRCS	0.999999785409134	0	27091.5961772567	315	0.999999732278417	0.99999982799579
16	BSNIP	0.999994547820638	1.83728250686171e-247	3013.11533879774	99	0.99999189900731	0.99999633054268
17	Calgary	0.999985801785737	3.36822650428511e-188	1699.30150010244	82	0.999978052354266	0.999990815005177
18	CALM	0.999999418364156	2.66686337433241e-224	8029.52515751444	75	0.999999082615435	0.999999631234002
19	CamCAN	0.999993667241444	0	7147.24409653501	647	0.999992611217977	0.999994572335769
20	CAMFT	0.999999659518485	3.04507098303744e-205	9844.87236319382	66	0.999999446330492	0.999999790619394
21	Cornell_C1	0.999996291272322	7.00305581292609e-166	2937.38794647114	64	0.999993922750597	0.999997736697355
22	Cornell_C2	0.999982254761129	1.28440776123897e-61	872.208227989736	27	0.99996172227615	0.999991773498087
23	cVEDA	0.99985840199999	0	2050.53033287236	1191	0.999841363317499	0.999873610725194
24	devCCNP	0.999997428708631	0	9037.18481379215	420	0.999996885997139	0.99999787683593
25	dHCP	0.999517252735743	0	670.212727795852	434	0.999417212318668	0.999600123806608
26	DLBS	0.999981583966472	0	2910.43733015581	312	0.999976999910596	0.999985254399232
27	EDSD	0.999994792051152	0	3919.31294698285	160	0.999992893174624	0.999996183566798
28	EMBARC	0.999999181392974	1.19083958072283e-108	4753.87615479412	37	0.999998426708661	0.999999574066592
29	FemaleASD	0.999983721556145	0	2652.10673289431	229	0.999978896415054	0.999987443479919
30	FinnBrain	0.976760031933693	1.46374302911365e-166	71.4760748110945	246	0.970244703124063	0.981861873983617
31	GUSTO	0.999733984810227	0	1085.37270172085	627	0.999688872534986	0.999772556724576
32	HABS	0.999999288192485	0	13898.5608541434	275	0.99999909799601	0.999999438284162
33	Harvard_Fetal1	0.995870773578316	2.26628300222715e-23	50.2703693710379	21	0.990108051688098	0.998279227130838
34	HBN	0.999998384927331	0	12113.7222846303	474	0.999998065946088	0.999998651299407
35	HCP	0.999998832592201	0	21813.7512361398	1111	0.999998686832255	0.999998962172986
36	HCP_lifespanA	0.999972988156582	0	3565.96815477341	687	0.999968627341041	0.999976742823595
37	HCP_lifespanD	0.999926003942052	0	2100.4541106423	653	0.999913726549474	0.999936534220262
38	IBIS	0.993634335298441	9.52600240521499e-95	87.3162340090452	98	0.990537162348008	0.995719987700602
39	ICBM	0.999983564310605	0	4229.35703490021	588	0.999980677959251	0.999986019498088
40	IMAGEN	0.999091482017624	0	1077.89051315725	2114	0.999010647644526	0.999165714628674
41	IMAP	0.999902182320558	0	1040.90810866561	212	0.999871882328317	0.999925316593718
42	IXI	0.999984571201074	0	4256.17837689497	559	0.999981786224308	0.999986930343844
43	LA5c	0.999999301764137	0	9385.04274248578	123	0.999999004295614	0.999999510363412
44	MCIC	0.999999401306831	2.34838145750757e-262	8572.82565626702	88	0.999999088574859	0.999999606732933
45	Narratives	0.999999566759676	0	14372.9839515818	179	0.999999418794995	0.99999967705513
46	NHGRI	0.99991301471894	0	1531.31262753909	408	0.999894360409702	0.999928375085166
47	NIH	0.999768620290286	0	1779.56549349673	1466	0.999743671035526	0.999791141414061
48	NIHPD	0.676931374983998	8.00498289006571e-71	20.9114851728472	517	0.627417402766418	0.720993342516375
49	NSPN	0.999999787261561	0	26597.7682080958	301	0.999999733231686	0.999999830348506
50	NTB_Yale	0.99967484753372	3.95218604993537e-94	298.572320640518	58	0.9994535784847	0.999806524110445
51	OASIS3	0.999954985734003	0	2412.46430786536	524	0.999946569500437	0.999962076289448
52	Oulu	0.999999139920186	4.77840437294307e-290	7624.56980001003	100	0.99999872462878	0.999999419982806
53	PCDC	0.999920275102923	1.30461776623754e-96	559.947166645613	50	0.999860433427547	0.999954459169161
54	PING	0.999586910078463	0	962.592565009018	766	0.999524027945382	0.999641486148945
55	PNC	0.999991473685482	0	8824.71296002881	1328	0.999990505010454	0.999992343537051
56	POND	0.999991710653326	1.71003136109217e-226	2381.14628781934	94	0.999987553410203	0.999994479353647
57	PREVENTAD	0.999999589159238	0	21476.7078913144	379	0.999999497384737	0.999999664176274
58	RDB	0.999900753048928	2.26436339581196e-307	911.666630413584	165	0.999865213994344	0.999926921855899
59	SALD	0.999914471195178	0	1659.24834909215	471	0.999897521037208	0.999928617874342
60	SLIM	0.999999186341307	0	21310.1163983682	739	0.999999060041748	0.999999295670354
61	UCSD	0.864007894433857	3.22762727164543e-61	24.2082572733181	199	0.824161579404055	0.895342779479197
62	UKB	0.99517625389221	0	1728.35594631332	29029	0.995064262031822	0.995285710662606
63	VETSA	0.999999879344087	0	47348.8340812553	541	0.999999857173639	0.999999898073092
64	WAYNE	0.999966919702177	0	1721.14538724139	196	0.999956199537117	0.999975016139182
