# Supplementary material for: Brain charts for the human lifespan
Source: Nature. 2022 Apr 6;604(7906):525–33. doi: 10.1038/s41586-022-04554-y (PMC9021021; doi:10.1038/s41586-022-04554-y)
Supplement: Supplementary file 9 — Leave-one-study-out statistics. SI7.1–7.7, statistics of the per study stability of centiles based on the leave-one-study-out (LOSO) analysis. For each study and each feature the Pearson correlation (and corresponding t-value), uncorrected P-value, confidence intervals and degrees of freedom are listed comparing the centiles estimated within the model versus outside the model (that is, using the out-of-sample estimation method). [file 41586_2022_4554_MOESM9_ESM.zip › Table7_LOSO/Table_7_1_Grey_matter_volume.csv]

	study	Pearson's r	p-value	t-value	df	lower ci	upper ci
1	3R-BRAIN	0.999999144264146	0	13843.6873002089	328	0.999998937123538	0.999999311035794
2	ABCD	0.999925956560117	0	7746.75129073837	8888	0.999922812933736	0.999928972159402
3	abide1	0.99998272776865	0	4019.03929520821	558	0.999979607010173	0.999985370958005
4	abide2	0.999994651590869	0	6030.39486003094	389	0.99999347394412	0.999995616728125
5	ADHD200	0.999995640228794	0	7488.69533230923	489	0.999994793718076	0.999996349102115
6	ADNI	0.999999800706695	0	31915.4961142361	406	0.999999757849267	0.999999835978935
7	AIBL	0.999999777115015	0	32088.6071494657	459	0.999999732312018	0.999999814419326
8	AOBA	0.999892247144185	0	2112.62806093982	962	0.999877723819609	0.999905045546204
9	AOMIC_ID1000	0.999998825993963	0	19826.6940613983	923	0.999998664216868	0.999998968178195
10	AOMIC_PIOP1	0.999994157697956	7.49956755792611e-177	2465.01899693193	71	0.999990666181853	0.999996343139502
11	AOMIC_PIOP2	0.999999782044308	0	22567.1809301293	222	0.999999716283741	0.999999832562704
12	ARWIBO	0.999975357956759	0	4668.10653215162	1074	0.999972225438554	0.999978137181787
13	ASRB	0.999989860075157	0	2995.71176723268	182	0.999986430225956	0.999992423010809
14	BabyConnectome	0.999935675710441	1.63486562452034e-227	949.523122693193	116	0.999907291673653	0.999955369744971
15	BGSP	0.999991070124138	0	9369.84511222456	1568	0.99999014058594	0.999991912026523
16	BHRCS	0.999999010260839	0	12654.7606015651	317	0.999998766076154	0.999999206123144
17	BIODEP	0.999997320339606	2.28637702131485e-141	3144.72146789774	53	0.999995385122592	0.999998444037343
18	BSNIP	0.999999661519937	0	16972.1026877831	195	0.999999551504089	0.999999744548949
19	Calgary	0.999999835016821	1.5884146089171e-267	15764.203810452	82	0.99999974496749	0.999999893270671
20	CALM	0.999999233885287	8.17708224043619e-220	6996.3009517112	75	0.999998791646384	0.999999514271569
21	CamCAN	0.999998479079435	0	14584.225845935	647	0.999998225456578	0.999998696453806
22	CAMFT	0.999996756471376	6.13869894216378e-173	3189.67949117324	66	0.999994725583651	0.999998005376685
23	CHILD	0.998458643852859	3.08575498410784e-39	98.5352508114398	30	0.996810863698815	0.999255357559358
24	COBRE	0.999999258711359	1.32199488988431e-246	7527.15278106603	84	0.999998860143254	0.999999517914148
25	cVEDA	0.999997311102249	0	14881.7108899878	1191	0.999996987518298	0.999997599928662
26	devCCNP	0.99999899349257	0	14461.6294588851	421	0.999998781331168	0.999999168718226
27	dHCP	0.999419436944704	0	656.583556019991	501	0.999308234305353	0.999512767906564
28	DLBS	0.999999052874745	0	12813.3054615623	311	0.99999881669319	0.999999241915774
29	EDSD	0.9999915683407	0	3080.24826997317	160	0.999988494069968	0.999993821199229
30	EMBARC	0.999998854870862	3.96907731976687e-103	3964.68462715719	36	0.999997778671063	0.999999409668519
31	FemaleASD	0.999998724669328	0	9412.98580932264	226	0.999998343786726	0.999999017959657
32	FinnBrain	0.927062238815444	8.39385069669054e-107	38.7839787575068	246	0.907267729891114	0.942758249633765
33	Frankfurt	0.999999128418806	0	13759.0282639744	330	0.999998918156785	0.999999297815292
34	GOBS	0.999997475932011	0	6631.47509211769	222	0.999996714383221	0.999998060967216
35	GOSH	0.999977723857601	2.25314308420919e-97	993.765903378832	44	0.999959500462372	0.999987747403681
36	GUSTO	0.99997030902773	0	3246.760755956	626	0.999965268827235	0.999974617801768
37	HABS	0.999999816042699	0	27339.6389037805	275	0.999999766888901	0.999999854831929
38	Harvard_Fetal1	0.9969859400218	1.86107973263466e-40	76.025556383487	35	0.99410498894588	0.998460028694018
39	Harvard_Fetal2	0.999677513487526	8.63870222958447e-136	360.79773878482	84	0.999504165295323	0.999790263977644
40	Harvard_Fetal3	0.999320708034466	1.95448256025249e-139	265.68744502537	96	0.998984578560744	0.999545595677248
41	HBN	0.999984035824011	0	3852.97081776434	474	0.999980882882942	0.999986668761406
42	HCP	0.999997869897292	0	16148.830104943	1111	0.999997603937542	0.99999810633589
43	HCP_lifespanA	0.999999484922722	0	25824.2077606776	687	0.999999401766918	0.999999556519677
44	HCP_lifespanD	0.999985769958514	0	4789.98192531122	653	0.99998340883418	0.999987795068238
45	IBIS	0.999933858136063	7.21702750894925e-192	860.673201360219	98	0.999901525847248	0.999955574911577
46	ICBM	0.999985887389763	0	4556.4387821982	586	0.999983404417021	0.999987998871088
47	IMAGEN	0.99963441216349	0	1699.49455220139	2113	0.999601866738428	0.999664297607661
48	IMAP	0.999998971643404	0	10152.6807185469	212	0.9999986530796	0.999999214862847
49	IXI	0.999988113125573	0	4748.20747912683	536	0.999985917865051	0.999989966169194
50	KNE96	0.999992535990649	1.23665947386849e-228	2509.34520503071	94	0.999988792665391	0.999995029023161
51	LA5c	0.999999462727378	0	10698.922151062	123	0.99999923383379	0.999999623238591
52	LATAM	0.999999617925314	6.7236825554157e-219	9639.1762116275	71	0.999999389586257	0.999999760848996
53	LIFE	0.999936655807981	0	4434.91180269883	2492	0.99993148034127	0.999941440369778
54	Maastricht	0.999999866037199	0	22940.4749349885	141	0.99999981342067	0.999999903815541
55	MCIC	0.999996489342271	1.48199344666379e-228	3540.22569353473	88	0.999994655527328	0.999997693932672
56	MCSA	0.999997529608843	0	14212.3733020818	998	0.999997203071915	0.999997818023143
57	MRi-Share	0.999997674395126	0	16967.0589483857	1339	0.999997411329795	0.999997910727312
58	Narratives	0.999999155249344	0	10293.1185263092	179	0.999998866741511	0.999999370308142
59	NHGRI	0.999992904832206	0	5362.05713621858	408	0.999991383173902	0.999994157779362
60	NIH	0.999762806205003	0	1757.61218932352	1466	0.999737230110341	0.999785893176644
61	NIHPD	0.953894196437954	2.20873100537788e-272	72.2631949199214	517	0.945447069037726	0.961059527894489
62	NIHPD_older	0.999934356070332	0	1790.63629012372	421	0.99992051954738	0.999945783898177
63	NKI	0.99995328052513	0	2381.54472955597	530	0.999944599511648	0.99996060128868
64	NSPN	0.999999882347422	0	35884.3888708256	303	0.999999852577514	0.999999906105714
65	NTB_Yale	0.999990163689825	3.46976850021632e-138	1717.03713319927	58	0.999983468222233	0.999994147461451
66	OASIS3	0.999982851216901	0	3904.93318347564	523	0.99997964154721	0.999985554860656
67	OHSU_ADHD	0.99999972565023	0	20023.6826159966	220	0.999999642445439	0.999999789492839
68	OpenPain_BN1	0.999957571886386	6.24310973552494e-77	660.30590722138	37	0.999918458428473	0.999977923801275
69	OpenPain_BN2	0.999969048386953	5.55229584093105e-33	492.242271639547	15	0.999911761684161	0.999989143213744
70	OpenPain_PLOA	0.999999464848129	3.41851577118778e-55	4100.93189059475	18	0.999998615253551	0.999999793184196
71	OpenPain_RS	0.999998896374324	3.03708503203865e-89	3747.61174758808	31	0.999997742455068	0.999999460480606
72	OpenPain_SAB	0.999999994715428	3.05234383388859e-73	41268.2771097412	18	0.999999986325759	0.999999997957715
73	Oslo	0.999997814202407	0	7974.46794115641	278	0.999997233712556	0.999998272879834
74	Oulu	0.999991239115874	1.20132232996976e-239	2388.95616209855	100	0.999987008928724	0.999994091862313
75	PCDC	0.999996594857938	7.57525825280194e-131	2709.57562962872	50	0.999994038780393	0.999998054930556
76	PING	0.999858777636224	0	1646.651317265	766	0.99983727685825	0.999877437668149
77	Pixar	0.999986393711415	0	2371.1359039471	153	0.999981300857292	0.999990099494744
78	PNC	0.999990901565237	0	8549.18108754544	1330	0.999989868712584	0.999991829122265
79	POND	0.999997102614667	5.98269235319119e-248	4027.58631521155	94	0.999995649522585	0.999998070363564
80	PPMI	0.999991947532698	1.12919113949353e-248	2528.92824315324	103	0.999988128894515	0.999994537813694
81	PREVENTAD	0.999999113113229	0	14617.4033092428	379	0.999998914998595	0.999999275053353
82	Psyscan_Dublin	0.999999947399599	0	38011.258771568	152	0.999999927634986	0.999999961766024
83	RDB	0.999997752550287	0	6058.72513900336	165	0.999996947714486	0.999998345164745
84	SALD	0.999998758639771	0	13773.557861375	471	0.999998512613715	0.999998963971093
85	SCZIowa	0.999996482441711	2.35513585076798e-272	3863.29484458023	105	0.999994833751387	0.999997604990779
86	SLIM	0.99999517255336	0	8736.92148025719	737	0.999994422125618	0.999995822021384
87	STRIVE	0.999985831152584	3.21773426673468e-65	994.013175645987	28	0.999969872805948	0.999993336406032
88	SWU_MDD	0.999995365457664	0	4621.81609752165	198	0.999993872296722	0.999996494774995
89	SYS_Adolescents	0.999984082586923	0	5635.32738913452	1011	0.999981993074232	0.99998592963554
90	SYS_Adults	0.999998422525511	0	13790.4659805033	600	0.999998148513331	0.999998655985077
91	TOPSY	0.999999927935458	6.68936033772197e-94	13686.9300189421	27	0.999999844550144	0.999999966591812
92	UCSD	0.959271646664524	1.17632477047586e-143	54.5450957449131	258	0.948281387343294	0.967964865496294
93	UKB	0.998150769062419	0	2797.70861951565	29029	0.998107770376021	0.998192791538127
94	VETSA	0.99999997759051	0	109867.094567565	541	0.99999997347278	0.999999981069059
95	VITA	0.999986931154737	3.03318242780233e-116	1383.07948503078	50	0.999977121079639	0.999992534859399
96	WAYNE	0.99999965596549	0	16877.6478722325	196	0.999999544473548	0.999999740169332
