# Supplementary material for: Brain charts for the human lifespan
Source: Nature. 2022 Apr 6;604(7906):525–33. doi: 10.1038/s41586-022-04554-y (PMC9021021; doi:10.1038/s41586-022-04554-y)
Supplement: Supplementary file 9 — Leave-one-study-out statistics. SI7.1–7.7, statistics of the per study stability of centiles based on the leave-one-study-out (LOSO) analysis. For each study and each feature the Pearson correlation (and corresponding t-value), uncorrected P-value, confidence intervals and degrees of freedom are listed comparing the centiles estimated within the model versus outside the model (that is, using the out-of-sample estimation method). [file 41586_2022_4554_MOESM9_ESM.zip › Table7_LOSO/Table_7_4_Ventricular_volume.csv]

	study	Pearson's r	p-value	t-value	df	lower ci	upper ci
1	3R-BRAIN	0.999999161435616	0	13984.7093427342	328	0.999998958451556	0.999999324860772
2	ABCD	0.99981618545737	0	4916.28682537102	8888	0.999808381779107	0.999823671357791
3	abide1	0.999988411702222	0	4906.68868124602	558	0.999986317913693	0.999990185076978
4	abide2	0.999999026034157	0	14131.479158843	389	0.999998811579589	0.999999201789673
5	ADHD200	0.999996833643715	0	8787.3618411147	489	0.999996218850803	0.999997348475002
6	ADNI	0.99999951730436	0	20507.4269810624	406	0.999999413502125	0.999999602735
7	AIBL	0.999999507880496	0	21595.1336211146	459	0.999999408957612	0.99999959024664
8	AOBA	0.99994959636258	0	3089.05172736047	962	0.999942802554641	0.999955583232361
9	AOMIC_ID1000	0.999988357134314	0	6295.81730012192	923	0.999986752766274	0.999989767198872
10	AOMIC_PIOP1	0.999999976492121	6.90913607710604e-262	38860.4160333366	71	0.999999962443118	0.999999985285776
11	AOMIC_PIOP2	0.999999971888029	0	62837.0567708806	222	0.999999963406217	0.999999978403903
12	ARWIBO	0.999998934559725	0	22450.3047616981	1074	0.99999879911822	0.99999905472546
13	ASRB	0.999989194789197	0	2902.02102527547	182	0.999985539907359	0.999991925879766
14	BabyConnectome	0.995932255373263	4.18297077647142e-123	119.044423007217	116	0.994142477381081	0.997175937512965
15	BGSP	0.999998981470131	0	27744.1110945187	1568	0.999998875447766	0.999999077496751
16	BHRCS	0.999999591664087	0	19701.7911661534	317	0.999999490920966	0.999999672470864
17	BIODEP	0.999999988179426	8.7090441659264e-204	47348.2193004637	53	0.999999979642737	0.999999993136309
18	BSNIP	0.999989837753223	0	3097.44874967246	195	0.999986534749467	0.99999233053871
19	CALM	0.999999845385607	7.05435794521061e-246	15573.657637466	75	0.99999975613457	0.999999901972124
20	CamCAN	0.999996633363796	0	4308.64603589643	125	0.99999521285931	0.999997632357669
21	CAMFT	0.999999994905598	1.81379832310505e-265	80484.1498776281	66	0.999999991715805	0.999999996867175
22	COBRE	0.999999916268601	2.2033203750021e-286	22396.5149007545	84	0.99999987124878	0.999999945546558
23	Cornell_C1	0.999999971445741	1.62772809016712e-233	33476.4605886185	64	0.999999953209949	0.999999982574379
24	Cornell_C2	0.999999962297302	1.06456071514766e-97	18922.5934837863	27	0.999999918671806	0.999999982521518
25	CUBA	0.999997719880652	0	6605.90019410602	199	0.999996987396753	0.999998274268681
26	cVEDA	0.999992952841339	0	9192.45606411919	1191	0.999992104783106	0.999993709806381
27	devCCNP	0.999990907945656	0	4811.62837324597	421	0.999988991443607	0.999992490801206
28	DLBS	0.999994730548689	0	5432.26292943668	311	0.999993416526243	0.999995782300574
29	EDSD	0.999999959537248	0	44464.8948064645	160	0.999999944784022	0.99999997034854
30	EMBARC	0.999999224926573	3.52761947261692e-106	4819.08488676069	36	0.999998496507273	0.9999996004379
31	FemaleASD	0.999998621585787	0	9054.17535840133	226	0.999998209916901	0.99999893858243
32	FinnBrain	0.99542215568183	6.74212290123511e-109	106.722022687687	105	0.993283705937785	0.996880794324444
33	GUSTO	0.999994014130902	0	7231.13736198104	626	0.99999299798369	0.999994882813088
34	HABS	0.999999777299607	0	24847.9626193911	275	0.999999717793572	0.999999824258204
35	HBN	0.999991249866771	0	5204.31997282132	474	0.999989521699052	0.999992693011872
36	HCP	0.999998015171197	0	16729.3804724498	1111	0.999997767349994	0.999998235484598
37	HCP_lifespanA	0.999998654228331	0	15976.3380609503	687	0.999998436962542	0.999998841293695
38	HCP_lifespanD	0.999993989740556	0	7370.43338532299	653	0.999992992481494	0.999994845077328
39	IBIS	0.998828578430708	1.0248671168449e-130	204.342929126957	98	0.998256420605856	0.999213055868633
40	ICBM	0.999977809226238	0	3633.62712761448	586	0.999973904999894	0.999981129323842
41	IMAGEN	0.999949714163344	0	4583.48200797065	2113	0.999945236839986	0.999953825438402
42	IMAP	0.999982393310161	0	2453.62586338448	212	0.999976939177602	0.999986557490371
43	IXI	0.999979182043782	0	3587.91024873347	536	0.99997533741701	0.999982427340583
44	KNE96	0.990228657250092	3.1238157887027e-82	68.8447466628014	94	0.985364000320857	0.993481726868543
45	LA5c	0.999999575318085	0	12033.8761029566	123	0.999999394391361	0.999999702192616
46	LATAM	0.999999993802576	1.92683886414164e-282	75684.7806683037	71	0.999999990098812	0.999999996120863
47	Maastricht	0.999999196640022	0	9367.83431223902	141	0.999998881104713	0.999999423192472
48	MCIC	0.999998890028781	1.47058533966747e-250	6296.07826013511	88	0.999998310227021	0.999999270886681
49	MRi-Share	0.999995568393446	0	12291.1706721266	1339	0.999995067104215	0.999996018740917
50	Narratives	0.999999932291877	0	36357.2569387987	179	0.999999909167499	0.999999949529191
51	NHGRI	0.999991745931145	0	4971.39591896471	408	0.999989975731491	0.999993203529818
52	NIH	0.999832529655103	0	2091.84006143794	1466	0.99981447099199	0.999848830691927
53	NIHPD	0.971203718925158	0	92.6876030822215	517	0.965872509011474	0.975712405471473
54	NTB_Yale	0.999997236072385	3.56846231121477e-154	3239.1776423337	58	0.999995354686232	0.999998355483971
55	OASIS3	0.999991003475156	0	5391.32514461658	523	0.999989319623148	0.999992421854617
56	OHSU_ADHD	0.999999361662497	0	13127.1653111286	220	0.999999168067562	0.999999510206911
57	OpenPain_BN1	0.999999739932547	7.29541830113042e-118	8434.17828915088	37	0.999999500172899	0.999999864683055
58	OpenPain_BN2	0.999999975205685	3.3268051495977e-56	17392.2016989718	15	0.999999929313175	0.999999991303074
59	OpenPain_PLOA	0.999999992610135	6.24128193743159e-72	34898.1965709861	18	0.999999980878149	0.999999997144099
60	OpenPain_RS	0.999999958674556	2.3447356570793e-111	19366.7645790244	31	0.999999915465814	0.999999979797614
61	OpenPain_SAB	0.999999998800746	4.87244694037649e-79	86629.4546862391	18	0.999999996896836	0.999999999536534
62	Oslo	0.999966752943386	0	2044.65467191152	278	0.99995792358076	0.999973729567073
63	Oulu	0.999999995018257	0	100183.07082215	100	0.99999999261281	0.999999996640432
64	PCDC	0.99974648892062	4.72810149684021e-84	313.970573367547	50	0.999556231916062	0.999855182812631
65	PING	0.999660374947091	0	1061.66837935123	766	0.999608673729659	0.99970524651349
66	Pixar	0.999988443858276	0	2572.88588132282	153	0.999984118371089	0.999991591269785
67	PNC	0.999946354760337	0	3520.68973308088	1330	0.999940265113562	0.999951823615699
68	POND	0.999997867396665	3.32188047662699e-254	4694.5416054137	94	0.999996797856221	0.999998579702698
69	PPMI	0.999999894230456	0	22065.9822400822	103	0.999999844072167	0.999999928254013
70	PREVENTAD	0.999999868745906	0	37996.897237803	379	0.999999839426076	0.999999892712111
71	Psyscan_Dublin	0.999998559287514	0	7263.02713648351	152	0.999998017939982	0.999998952780291
72	RDB	0.999998009432775	0	6437.80623884129	165	0.999997296589219	0.999998534311718
73	SALD	0.999931316918299	0	1851.60436876714	471	0.999917705120066	0.999942677352405
74	SCZIowa	0.999999661038767	0	12445.2758216279	105	0.999999502166231	0.999999769210686
75	SLIM	0.999992112311539	0	6835.04380718613	737	0.999990886170637	0.99999317349254
76	STRIVE	0.999999997787091	1.653461800142e-118	79539.3855439535	28	0.999999995294658	0.999999998959275
77	SWU_MDD	0.999979308183865	0	2187.31611250461	198	0.999972641747037	0.999984350210234
78	SYS_Adolescents	0.999995586683292	0	10702.2870522935	1011	0.999995007334045	0.99999609880495
79	SYS_Adults	0.99999940108848	0	22380.9799846828	600	0.999999297055643	0.999999489724894
80	TOPSY	0.999999985387526	2.95062082057703e-103	30395.1998829307	27	0.999999968479546	0.999999993225846
81	UCSD	0.999782772059311	0	770.488654254442	258	0.999722606930875	0.999829888791258
82	UKB	0.991896188150048	0	1330.16107292439	29029	0.991708360197491	0.992079778213735
83	VETSA	0.999999984028026	0	130138.060797774	541	0.999999981093186	0.999999986507301
84	VITA	0.999999979054827	4.00988831051193e-186	34548.4066151428	50	0.999999963332239	0.999999988035804
85	WAYNE	0.99999527267873	0	4553.06592945469	196	0.999993740690843	0.999996429707874
