# Supplementary material for: Brain charts for the human lifespan
Source: Nature. 2022 Apr 6;604(7906):525–33. doi: 10.1038/s41586-022-04554-y (PMC9021021; doi:10.1038/s41586-022-04554-y)
Supplement: Supplementary file 10 — Centile sex differences. SI8.1–8.7, statistics of linear models assessing the effects of sex on centile scores within the clinical cohorts (patient N > 500), including beta estimates, standard errors, degrees of freedom, t-value and uncorrected P-values for all main effects and interactions. [file 41586_2022_4554_MOESM10_ESM.zip]

Archive with 15 entries (14 files):
- Table8_SxDifferences/
- Table8_SxDifferences/Table8_5_Centile_sex_by_dx_TCV.csv
- __MACOSX/Table8_SxDifferences/._Table8_5_Centile_sex_by_dx_TCV.csv
- Table8_SxDifferences/Table8_7_Centile_sex_by_dx_CT.csv
- __MACOSX/Table8_SxDifferences/._Table8_7_Centile_sex_by_dx_CT.csv
- Table8_SxDifferences/Table8_6_Centile_sex_by_dx_SA.csv
- __MACOSX/Table8_SxDifferences/._Table8_6_Centile_sex_by_dx_SA.csv
- Table8_SxDifferences/Table8_2_Centile_sex_by_dx_WMV.csv
- __MACOSX/Table8_SxDifferences/._Table8_2_Centile_sex_by_dx_WMV.csv
- Table8_SxDifferences/Table8_4_Centile_sex_by_dx_CSF.csv
- __MACOSX/Table8_SxDifferences/._Table8_4_Centile_sex_by_dx_CSF.csv
- Table8_SxDifferences/Table8_1_Centile_sex_by_dx_GMV.csv
- __MACOSX/Table8_SxDifferences/._Table8_1_Centile_sex_by_dx_GMV.csv
- Table8_SxDifferences/Table8_3_Centile_sex_by_dx_sGMV.csv
- __MACOSX/Table8_SxDifferences/._Table8_3_Centile_sex_by_dx_sGMV.csv
