# Supplementary material for: Brain charts for the human lifespan
Source: Nature. 2022 Apr 6;604(7906):525–33. doi: 10.1038/s41586-022-04554-y (PMC9021021; doi:10.1038/s41586-022-04554-y)
Supplement: Supplementary file 10 — Centile sex differences. SI8.1–8.7, statistics of linear models assessing the effects of sex on centile scores within the clinical cohorts (patient N > 500), including beta estimates, standard errors, degrees of freedom, t-value and uncorrected P-values for all main effects and interactions. [file 41586_2022_4554_MOESM10_ESM.zip › Table8_SxDifferences/Table8_5_Centile_sex_by_dx_TCV.csv]

	Estimate	Std. Error	df	t value	Pr(>|t|)
(Intercept)	0.508866243269493	0.00349231967650912	174.442345973775	145.710098274322	3.86893407491636e-184
age_days	-9.04037281520053e-07	2.07540857254928e-07	267.7893768278	-4.35594847914501	1.88882809944556e-05
sexMale	-0.00268032946575247	0.00190046342882657	101481.474595802	-1.41035571908238	0.158437738601172
DXAD	-0.161131460917045	0.00954559679343397	60166.0627288823	-16.8801872113308	8.83158578893075e-64
DXADHD	-0.00350512138485265	0.0154376874440288	16851.1996695705	-0.227049640534626	0.820387896649167
DXANX	-0.0099926120858782	0.00907884812793973	107491.368382197	-1.10064756509434	0.271052540171227
DXASD	-0.00431239681861758	0.0134893403967562	24805.6942703958	-0.319689228070381	0.749206618654044
DXMCI	-0.0549516229252771	0.0166380307352562	66607.6933448839	-3.30277205275466	0.000957845757646336
DXMDD	-0.00649895638628769	0.00523701835270508	55527.6108913013	-1.24096498209344	0.214623928041929
DXSCZ	-0.145764376189157	0.016570724370239	9468.36414027202	-8.79649995572613	1.65852717022605e-18
sexMale:DXAD	0.052276062209535	0.0126135534103899	107495.458599859	4.14443579130326	3.40911872320825e-05
sexMale:DXADHD	-0.0966270858123389	0.0170108329080111	107433.463511234	-5.68032655043206	1.34783835284695e-08
sexMale:DXANX	0.0436978458490367	0.014895163278394	107445.769854421	2.93369364486404	0.00335025401600692
sexMale:DXASD	-0.0228326431082912	0.0145129898270834	99783.5112288653	-1.57325564065938	0.115662806771464
sexMale:DXMCI	0.0233947870834423	0.0235413075054846	107212.556218801	0.993776028710039	0.320334161734841
sexMale:DXMDD	0.0333132586270974	0.00855450182544891	107483.882288658	3.89423712880548	9.85677585879803e-05
sexMale:DXSCZ	0.0521742567349284	0.0189019436356738	106519.456555865	2.76025882525961	0.00577654566236757
