# Supplementary material for: Brain charts for the human lifespan
Source: Nature. 2022 Apr 6;604(7906):525–33. doi: 10.1038/s41586-022-04554-y (PMC9021021; doi:10.1038/s41586-022-04554-y)
Supplement: Supplementary file 10 — Centile sex differences. SI8.1–8.7, statistics of linear models assessing the effects of sex on centile scores within the clinical cohorts (patient N > 500), including beta estimates, standard errors, degrees of freedom, t-value and uncorrected P-values for all main effects and interactions. [file 41586_2022_4554_MOESM10_ESM.zip › Table8_SxDifferences/Table8_7_Centile_sex_by_dx_CT.csv]

	Estimate	Std. Error	df	t value	Pr(>|t|)
(Intercept)	0.517050303099341	0.00542707283391517	116.134180070158	95.2724090725596	4.27684792497864e-112
age_days	-1.35160546001439e-06	2.85982060673999e-07	649.36063270605	-4.7261896666838	2.80660703649504e-06
sexMale	-0.00117829623981693	0.00203548565364348	92892.2220590028	-0.57887720196298	0.562673437762561
DXAD	-0.257366218409668	0.00967197987019948	85481.4774851783	-26.6094658863636	2.27669883115169e-155
DXADHD	-0.0359824028525962	0.0201574007710507	66181.6668999217	-1.78507156062863	0.0742542886242512
DXANX	-0.000693694129088399	0.00935759878171219	93517.8633628301	-0.0741316383904067	0.940905799271598
DXASD	-0.0256513845507635	0.0140556066891516	51203.4839107665	-1.82499305210083	0.0680079010023545
DXMCI	-0.112770274392688	0.0171340250862996	87002.3998754626	-6.58165689758791	4.67863981092015e-11
DXMDD	-0.00645405924040767	0.00551056119157358	76306.5312521668	-1.17121632734554	0.241515491242237
DXSCZ	-0.166706357577475	0.034973335921744	16958.8142083783	-4.76667018412243	1.88849408197629e-06
sexMale:DXAD	-0.00677408697793457	0.0127006535599692	93535.3930070151	-0.533365227698643	0.593782050361933
sexMale:DXADHD	0.0269777360963128	0.0221590835138076	93532.4619932684	1.21745721475812	0.22343337715558
sexMale:DXANX	-0.00713802810270449	0.0152462821383739	93491.6179314865	-0.468181556521148	0.639655851752041
sexMale:DXASD	0.0363817607123893	0.0148389429603355	92499.1641724527	2.45177576392319	0.0142171569357328
sexMale:DXMCI	-0.041022139720237	0.0241766279601466	93539.4964548381	-1.69676845703458	0.0897437714659304
sexMale:DXMDD	0.00381575600949737	0.00894243971885906	93507.9224020787	0.426701898973965	0.669597449584251
sexMale:DXSCZ	-0.00159375518002756	0.0384598237759529	93521.7494733418	-0.0414394821284662	0.966945626090138
