# Supplementary material for: Brain charts for the human lifespan
Source: Nature. 2022 Apr 6;604(7906):525–33. doi: 10.1038/s41586-022-04554-y (PMC9021021; doi:10.1038/s41586-022-04554-y)
Supplement: Supplementary file 10 — Centile sex differences. SI8.1–8.7, statistics of linear models assessing the effects of sex on centile scores within the clinical cohorts (patient N > 500), including beta estimates, standard errors, degrees of freedom, t-value and uncorrected P-values for all main effects and interactions. [file 41586_2022_4554_MOESM10_ESM.zip › Table8_SxDifferences/Table8_6_Centile_sex_by_dx_SA.csv]

	Estimate	Std. Error	df	t value	Pr(>|t|)
(Intercept)	0.50109836003133	0.00354216603029957	112.577131934317	141.466649430024	1.25325903598628e-128
age_days	-4.49392674841336e-07	2.15211488046649e-07	133.691488544824	-2.08814445232554	0.0386820629569504
sexMale	-0.00296002688410093	0.00202899842048034	82621.4592014561	-1.45886110813245	0.144607140903429
DXAD	-0.109440022582769	0.00957652759502437	38331.2471827071	-11.4279441579252	3.39367136068024e-30
DXADHD	0.0366820020650731	0.0197889907565434	19573.7290427904	1.85365704175408	0.063803276415698
DXANX	-0.00254409440856262	0.00935913071440026	93567.8023295984	-0.271830203701311	0.785753179913931
DXASD	-0.0185917236814291	0.0137223110678522	14663.4138495773	-1.35485368240811	0.175485051783875
DXMCI	-0.0732812874128847	0.0169797261227516	42516.5400024222	-4.31581091962922	1.59376936538889e-05
DXMDD	-0.00506399727417988	0.00545294464651289	52506.3480741868	-0.928672048306645	0.353063339832249
DXSCZ	-0.120433697771273	0.0337352869150543	16071.1380545725	-3.56996216082364	0.000358074104446635
sexMale:DXAD	0.0684452376957077	0.0127003098541409	93480.7829319733	5.38925730803263	7.0920072040559e-08
sexMale:DXADHD	-0.124700181820456	0.02214911669896	93278.6003153527	-5.63002956349549	1.80694768077347e-08
sexMale:DXANX	0.0296234469112109	0.0152524614966275	93569.7833729402	1.94220761794816	0.0521149679285028
sexMale:DXASD	-0.0185619592854481	0.0147918520396611	83996.9109302204	-1.25487729566779	0.209526798641307
sexMale:DXMCI	0.0691490002385811	0.0241619912140675	92719.9023356073	2.86189162250508	0.00421215111519835
sexMale:DXMDD	0.0304907248755109	0.00894488139247345	93597.0682194926	3.40873439654179	0.000652924794690025
sexMale:DXSCZ	0.0210874896780661	0.0384705494287474	93587.2699216868	0.548146309090879	0.583592752420505
