# Supplementary material for: Brain charts for the human lifespan
Source: Nature. 2022 Apr 6;604(7906):525–33. doi: 10.1038/s41586-022-04554-y (PMC9021021; doi:10.1038/s41586-022-04554-y)
Supplement: Supplementary file 10 — Centile sex differences. SI8.1–8.7, statistics of linear models assessing the effects of sex on centile scores within the clinical cohorts (patient N > 500), including beta estimates, standard errors, degrees of freedom, t-value and uncorrected P-values for all main effects and interactions. [file 41586_2022_4554_MOESM10_ESM.zip › Table8_SxDifferences/Table8_2_Centile_sex_by_dx_WMV.csv]

	Estimate	Std. Error	df	t value	Pr(>|t|)
(Intercept)	0.505150480472484	0.00354834118191651	125.344280012551	142.3624320702	1.82990219999617e-140
age_days	-5.30392424584329e-07	2.10246580399776e-07	200.997066287667	-2.52271605833402	0.0124200611590443
sexMale	-0.00232746449233548	0.00190310436303606	99988.2427020157	-1.22298310988181	0.221338958166887
DXAD	-0.0632212258450806	0.00956241877554533	53734.2104136053	-6.61142618086972	3.8418640261274e-11
DXADHD	0.00047654548798974	0.0154778183899873	13449.5413073403	0.0307889313585705	0.975438324577787
DXANX	-0.0125221526398462	0.00909024300645575	107493.441501312	-1.37753772159371	0.168348928647239
DXASD	-0.00275584946925642	0.0135205854555097	19891.2831844171	-0.203826193645587	0.838491408059706
DXMCI	-0.0166054655926768	0.0166663674886975	60190.733729025	-0.996345820643764	0.319086153082674
DXMDD	-0.00563902872352404	0.00524653827382001	47397.2967909144	-1.07480941322063	0.282465536515834
DXSCZ	-0.102415127669622	0.0166229230044995	7051.17007678912	-6.16107814744137	7.6226538655348e-10
sexMale:DXAD	0.0206289166255219	0.0126293741435273	107496.50554121	1.63340767254839	0.102386213024871
sexMale:DXADHD	-0.0807383770300866	0.0170323284461212	107419.191883458	-4.74030179053254	2.13672986658999e-06
sexMale:DXANX	0.0462751564704022	0.0149135508028531	107418.658100139	3.10289327351535	0.00191688438305622
sexMale:DXASD	-0.028653264471432	0.0145334619427664	97690.7553515904	-1.97153744815036	0.0486652512690707
sexMale:DXMCI	0.0228657744981325	0.0235714106693797	107148.638141377	0.970063897271794	0.332016832871352
sexMale:DXMDD	0.0294536755320631	0.00856510774066552	107471.239859859	3.43879801910986	0.000584524458404885
sexMale:DXSCZ	0.0488693026370087	0.0189266198251819	106160.542406302	2.58204069656368	0.00982312701685513
