# Supplementary material for: Brain charts for the human lifespan
Source: Nature. 2022 Apr 6;604(7906):525–33. doi: 10.1038/s41586-022-04554-y (PMC9021021; doi:10.1038/s41586-022-04554-y)
Supplement: Supplementary file 10 — Centile sex differences. SI8.1–8.7, statistics of linear models assessing the effects of sex on centile scores within the clinical cohorts (patient N > 500), including beta estimates, standard errors, degrees of freedom, t-value and uncorrected P-values for all main effects and interactions. [file 41586_2022_4554_MOESM10_ESM.zip › Table8_SxDifferences/Table8_4_Centile_sex_by_dx_CSF.csv]

	Estimate	Std. Error	df	t value	Pr(>|t|)
(Intercept)	0.483174836105648	0.00335834662705788	117.394178215653	143.872830818819	7.435598333697e-134
age_days	1.18491147540949e-06	2.04178443961291e-07	136.189979399413	5.80331328038784	4.35153218509131e-08
sexMale	0.00319137954031683	0.00199318355660947	82645.786016549	1.60114683353377	0.109348223287499
DXAD	0.213484808984069	0.00952224710010896	34360.9613502752	22.4195829765462	1.57695010636041e-110
DXADHD	0.0565564380572464	0.0152519671569033	8107.35016685923	3.70814056150442	0.000210180189963483
DXANX	-0.0311326260561487	0.009094734667262	98677.977682971	-3.42314835948054	0.000619254038599297
DXASD	0.0540634759939458	0.0134892626707565	14064.2186196565	4.00788963144373	6.15795715341629e-05
DXMCI	0.0535933326129772	0.0165992872997507	39753.7293238443	3.22865263099471	0.00124475762906526
DXMDD	-0.00180825834148771	0.00527983241413252	40765.2899194036	-0.34248404109334	0.731988417757512
DXSCZ	0.0757612469551441	0.0168360082130198	7649.0868288068	4.4999530765586	6.89733811304436e-06
sexMale:DXAD	0.0253355034970371	0.0126428816142459	98790.1965138478	2.00393425091391	0.0450798290463024
sexMale:DXADHD	-0.10107457939226	0.017040492795396	98679.8537501616	-5.93143523522794	3.01294021672376e-09
sexMale:DXANX	0.0513636815342096	0.0149285420212347	98923.1163727325	3.44063616267073	0.000580587783673244
sexMale:DXASD	-0.0288464032791065	0.0146181135472864	85265.4802736308	-1.97333282340396	0.0484608796495222
sexMale:DXMCI	0.0942782781473103	0.023570865877589	97950.7524295307	3.99978000964951	6.34478921719831e-05
sexMale:DXMDD	0.0475278210845034	0.00868108237402768	98957.5783738871	5.4748727217125	4.38886469746068e-08
sexMale:DXSCZ	-0.00317174162923226	0.019383549235424	98431.0447801582	-0.163630591627452	0.870022296598566
