# Supplementary material for: Brain charts for the human lifespan
Source: Nature. 2022 Apr 6;604(7906):525–33. doi: 10.1038/s41586-022-04554-y (PMC9021021; doi:10.1038/s41586-022-04554-y)
Supplement: Supplementary file 10 — Centile sex differences. SI8.1–8.7, statistics of linear models assessing the effects of sex on centile scores within the clinical cohorts (patient N > 500), including beta estimates, standard errors, degrees of freedom, t-value and uncorrected P-values for all main effects and interactions. [file 41586_2022_4554_MOESM10_ESM.zip › Table8_SxDifferences/Table8_1_Centile_sex_by_dx_GMV.csv]

	Estimate	Std. Error	df	t value	Pr(>|t|)
(Intercept)	0.505976899496608	0.00379888675566358	201.635738846919	133.190835115648	1.69168163625304e-198
age_days	-6.15903951285459e-07	2.21276233199272e-07	411.323596661464	-2.78341664796328	0.00562698368872886
sexMale	-0.00229341627191157	0.00189508652673818	104725.991493275	-1.21019079580445	0.226208420558745
DXAD	-0.236927420019854	0.00954561552707807	77770.625613842	-24.8205492194569	1.81782610660921e-135
DXADHD	-0.0127020568611391	0.0155140520746857	27287.1678003736	-0.818745276861944	0.412938908564349
DXANX	-0.00596795127973835	0.00905262196808954	107638.646968725	-0.659251131967661	0.509735927702419
DXASD	-0.00765743993241407	0.0135352164503169	35691.454571	-0.565741963604491	0.571572760764415
DXMCI	-0.107950044039726	0.0166328260298198	82160.2045964579	-6.49018055297339	8.62193993333716e-11
DXMDD	-0.00777480600767298	0.00523998204635001	64763.7704031448	-1.48374668823315	0.137881001554862
DXSCZ	-0.177505183237827	0.0167202824298471	11924.2814647808	-10.6161593850212	3.2813707310986e-26
sexMale:DXAD	0.0582582243262947	0.0125769898733274	107638.86662959	4.63212779155097	3.62349286319125e-06
sexMale:DXADHD	-0.0805127895813115	0.0169626638942323	107620.124210238	-4.74647084227659	2.0726205287014e-06
sexMale:DXANX	0.0337069109369869	0.0148503928495325	107572.334068042	2.26976560677639	0.0232237783713522
sexMale:DXASD	-0.011099345015449	0.0144843662831324	103360.515070045	-0.76629828316166	0.443500589660828
sexMale:DXMCI	0.0182428142336472	0.0234766993175499	107541.25930875	0.777060437112207	0.437124823311272
sexMale:DXMDD	0.031525113135613	0.00852885317760716	107603.155778538	3.69628981518681	0.000218881692186096
sexMale:DXSCZ	0.0506873962817519	0.0188536113025668	106911.345237389	2.68847147998915	0.00717910882503886
