# Supplementary material for: Brain charts for the human lifespan
Source: Nature. 2022 Apr 6;604(7906):525–33. doi: 10.1038/s41586-022-04554-y (PMC9021021; doi:10.1038/s41586-022-04554-y)
Supplement: Supplementary file 10 — Centile sex differences. SI8.1–8.7, statistics of linear models assessing the effects of sex on centile scores within the clinical cohorts (patient N > 500), including beta estimates, standard errors, degrees of freedom, t-value and uncorrected P-values for all main effects and interactions. [file 41586_2022_4554_MOESM10_ESM.zip › Table8_SxDifferences/Table8_3_Centile_sex_by_dx_sGMV.csv]

	Estimate	Std. Error	df	t value	Pr(>|t|)
(Intercept)	0.499626931422534	0.00555992798586133	179.780751157183	89.8621227996236	2.41725030825058e-151
age_days	-2.40912509432286e-07	2.66426426596954e-07	1821.97920829394	-0.904236537303918	0.365989532667001
sexMale	0.000178862769153625	0.00192637372943031	105225.832149908	0.0928494644736047	0.926023330502074
DXAD	-0.235389604601007	0.00963442821643928	101759.300116121	-24.4321302014955	1.86958857075814e-131
DXADHD	0.0230922041494174	0.0158236247600994	78422.4197248521	1.45934983289331	0.144472851547662
DXANX	-0.0127178740340974	0.00908545181911919	105380.85554793	-1.39980644741676	0.161574230384882
DXASD	-0.0108594009436208	0.0142419084342377	76842.1900203505	-0.762496191698206	0.445766255716895
DXMCI	-0.0955297841030551	0.016778650761779	102249.145722691	-5.69353194481334	1.24777507576348e-08
DXMDD	-0.00436472547787753	0.00530835529055298	91202.769264229	-0.822236877332838	0.410944243855025
DXSCZ	-0.114093030065766	0.0173411418582429	31192.5340938721	-6.57932626342787	4.80058493805136e-11
sexMale:DXAD	0.0570119697310207	0.0126245536260696	105386.306575436	4.51595925049512	6.30989938469265e-06
sexMale:DXADHD	-0.114741950931317	0.0170276575974267	105411.436631368	-6.73856343861753	1.60778429524023e-11
sexMale:DXANX	0.0379150749663469	0.0149023166017054	105346.504122702	2.54424033388257	0.0109529852371856
sexMale:DXASD	0.0190194081579312	0.0150088509471801	105015.409429537	1.26721280828661	0.205082017271351
sexMale:DXMCI	0.0243047458891261	0.0235681638574924	105421.312101582	1.03125326334658	0.302424434805008
sexMale:DXMDD	0.0245044217859702	0.00856243950570663	105360.973775762	2.86185050062412	0.00421258451745864
sexMale:DXSCZ	0.0663061376583702	0.0189423568148174	105308.853053695	3.50041646383216	0.000464723768646168
